# Supplementary material for: Widespread uncoupling between transcriptome and translatome variations after a stimulus in mammalian cells
Source: BMC Genomics. 2012 Jun 6;13:220. doi: 10.1186/1471-2164-13-220 (PMC3441405; doi:10.1186/1471-2164-13-220)
Supplement: Additional file 2 — Contains the complete microarray data for the EGF experiment, with the results of the DEGs analysis for both the transcriptome and the translatome. [file 1471-2164-13-220-S2.xls]

## Sheet: EGF microarray data
Annotation		Transcriptome data									Translatome data
HGNC symbol	number of probes	log2 fold change	t-test p-value	t-test p-value BH corrected	RankProd p-value up	RankProd p-value down	RankProd pfp up	RankProd pfp down	SAM p-value	SAM p-value BH corrected	log2 FC	t.test	t.test.BH	RP.pval.up	RP.pval.down	RP.pfp.up	RP.pfp.down	SAM	SAM.BH
FAM174B	1	-0.631552	0.0674353	0.999891	0.967654	0.0772076	0.985612	1.09789	0.0698748	0.999971	-0.465651	0.486368	0.69459	0.700699	0.416389	1.16539	1.07555	0.451091	0.69229
AP3S2	3	-0.254911	0.190672	0.999891	0.846041	0.396386	0.960411	1.04529	0.399459	0.999971	-1.20223	0.0623295	0.403425	0.988083	0.0541217	1.05178	0.567163	0.028336	0.201514
SV2B	1	0.233142	0.750967	0.999891	0.129492	0.571801	1.30243	0.991989	0.632721	0.999971	-0.54151	0.314512	0.573815	0.828878	0.379355	1.16573	1.05317	0.300403	0.565801
RBPMS2	1	-0.611891	0.322339	0.999891	0.861195	0.0649571	0.962927	1.08437	0.190061	0.999971	0.827222	0.0906772	0.420399	0.108144	0.96561	0.702749	1.08079	0.0748624	0.28852
AVEN	1	-0.270836	0.252992	0.999891	0.844659	0.339669	0.960344	1.05317	0.403844	0.999971	0.319589	0.226823	0.511504	0.32701	0.880278	0.987827	1.1395	0.414894	0.664265
ZSCAN29	2	0.0218259	0.950155	0.999891	0.505612	0.660149	1.00582	0.971504	0.951281	0.999971	-0.294513	0.444423	0.666545	0.763705	0.475026	1.17312	1.10588	0.527844	0.746377
VPS39	2	-0.0711682	0.897377	0.999891	0.462241	0.427407	1.02572	1.0353	0.864645	0.999971	0.489094	0.38357	0.624978	0.220631	0.823935	0.88241	1.15899	0.378401	0.635025
CHP	2	-0.563354	0.349255	0.999891	0.777994	0.105299	0.952929	1.11962	0.211387	0.999971	0.00656228	0.980544	0.98984	0.552192	0.728675	1.11787	1.1749	0.987616	0.994263
CASC5	3	-0.806381	0.230877	0.999891	0.90204	0.0351176	0.971095	1.04043	0.0990202	0.999971	1.12068	0.337496	0.59115	0.0242116	0.848522	0.42609	1.15164	0.198686	0.459738
ATMIN	3	-0.132678	0.451952	0.999891	0.723126	0.548347	0.950669	0.997934	0.658137	0.999971	0.559886	0.0959814	0.423425	0.258258	0.922438	0.922617	1.11774	0.143541	0.38905
UNKL	3	0.0353534	0.904982	0.999891	0.547314	0.618611	0.98536	0.981058	0.915982	0.999971	0.507206	0.155846	0.464551	0.280216	0.891954	0.946333	1.13327	0.227353	0.490034
TMEM127	2	-0.0934685	0.848236	0.999891	0.541593	0.460332	0.988	1.02641	0.817502	0.999971	-0.859961	0.100082	0.426546	0.944419	0.181809	1.11317	0.854076	0.0785981	0.294439
MMP15	2	-0.358707	0.333501	0.999891	0.820044	0.304612	0.958571	1.06993	0.324017	0.999971	-0.610579	0.381198	0.623776	0.801434	0.289746	1.17196	0.980255	0.335696	0.595795
PRM1	1	-0.677795	0.043182	0.999891	0.980888	0.0652405	0.989906	1.08554	0.0479322	0.999971	-0.68844	0.0682616	0.40962	0.92674	0.199442	1.1304	0.872196	0.0773398	0.291976
USP10	2	-0.221228	0.75576	0.999891	0.49675	0.170865	1.00965	1.11175	0.648666	0.999971	0.475254	0.171534	0.475863	0.25153	0.914397	0.917049	1.12325	0.268695	0.535146
HSBP1	2	-0.126936	0.724949	0.999891	0.625559	0.492975	0.962952	1.01673	0.723591	0.999971	-0.0260236	0.929826	0.964596	0.616123	0.602139	1.14532	1.15653	0.952998	0.980899
ESRP2	1	-0.30305	0.601914	0.999891	0.691049	0.219932	0.953089	1.09271	0.49478	0.999971	-1.47556	0.0746683	0.412829	0.997411	0.0169844	1.02392	0.372875	0.016316	0.178953
NELL2	1	-0.251673	0.37607	0.999891	0.822858	0.35097	0.958703	1.05167	0.462829	0.999971	1.08335	0.0214637	0.396525	0.0515198	0.988713	0.560292	1.04364	0.0167158	0.1796
CMIP	2	0.0821367	0.95617	0.999891	0.0318236	0.207451	0.986921	1.09186	0.911663	0.999971	-0.263735	0.74115	0.855947	0.499636	0.409624	1.09501	1.07205	0.714317	0.862018
ZNF598	2	-0.211773	0.568802	0.999891	0.738493	0.38723	0.951522	1.04536	0.568125	0.999971	-1.07329	0.0741964	0.412763	0.973502	0.0788898	1.0762	0.658119	0.0400544	0.225184
DECR2	1	-0.236583	0.625163	0.999891	0.688956	0.283465	0.953045	1.07751	0.560555	0.999971	-0.410696	0.326321	0.582884	0.773369	0.465333	1.1718	1.1001	0.395271	0.649268
C16orf35	2	-0.438336	0.109141	0.999891	0.921089	0.18841	0.973941	1.1078	0.197637	0.999971	-1.34566	0.0626096	0.403855	0.993203	0.03256	1.03889	0.477693	0.0229879	0.192104
ORC6L	3	-0.0521357	0.87914	0.999891	0.520418	0.592868	0.994805	0.98465	0.882032	0.999971	-0.0244828	0.948978	0.97374	0.643559	0.506054	1.15754	1.12131	0.96047	0.983349
PPP4C	1	-0.17402	0.893895	0.999891	0.156311	0.0465497	1.29902	1.07615	0.796471	0.999971	0.754529	0.275074	0.548261	0.140365	0.897964	0.762441	1.13242	0.215464	0.477842
TCEB2	2	-0.219321	0.156088	0.999891	0.827158	0.440049	0.959244	1.0344	0.452848	0.999971	-0.345124	0.266015	0.540713	0.7679	0.512119	1.1719	1.12463	0.403188	0.655289
NTN3	1	-0.25361	0.16587	0.999891	0.802714	0.431573	0.95507	1.03472	0.405895	0.999971	-1.09128	0.174963	0.477898	0.972371	0.0727576	1.07854	0.639111	0.0659556	0.273074
EXOSC6	4	0.014559	0.965579	0.999891	0.455516	0.630334	1.02814	0.980991	0.966598	0.999971	0.670474	0.212746	0.502498	0.172576	0.89281	0.817752	1.13351	0.203713	0.465666
ZCCHC14	2	-0.288636	0.186419	0.999891	0.864528	0.350077	0.963407	1.05064	0.354041	0.999971	0.123786	0.658757	0.806905	0.427185	0.817245	1.05794	1.15909	0.767738	0.887772
FAM192A	2	-0.506639	0.273059	0.999891	0.892826	0.139618	0.968488	1.13193	0.216264	0.999971	-0.840224	0.0361363	0.396525	0.960046	0.167229	1.09635	0.833305	0.0436984	0.230608
MTHFSD	2	-0.107476	0.660902	0.999891	0.697544	0.558956	0.952575	0.996558	0.735604	0.999971	-0.323516	0.312246	0.572631	0.749203	0.537809	1.17112	1.13498	0.453431	0.694434
TXNL4B	3	-0.0823301	0.62904	0.999891	0.708893	0.559021	0.949713	0.996093	0.780859	0.999971	0.238928	0.607511	0.774904	0.459015	0.706178	1.07649	1.17297	0.6463	0.824946
MYST1	1	-0.276233	0.587669	0.999891	0.703782	0.260113	0.950882	1.08083	0.511374	0.999971	0.716818	0.441856	0.664764	0.202068	0.825591	0.859295	1.15801	0.323296	0.585224
VKORC1	1	0.296846	0.0306758	0.999891	0.271849	0.909991	1.18918	0.966628	0.290723	0.999971	-0.122721	0.780553	0.878749	0.597083	0.597783	1.1358	1.15602	0.808458	0.908279
ROGDI	1	-0.661501	0.454311	0.999891	0.743984	0.0857536	0.952485	1.10416	0.225406	0.999971	1.63412	0.126109	0.445101	0.0160309	0.994757	0.370605	1.03069	0.0207334	0.186747
HMOX2	2	-0.166593	0.630801	0.999891	0.69932	0.435264	0.951849	1.0343	0.640762	0.999971	-0.17749	0.528874	0.724442	0.681002	0.623019	1.16175	1.1614	0.674069	0.837979
TMEM170A	2	0.396335	0.362877	0.999891	0.126308	0.902663	1.29866	0.964011	0.307678	0.999971	-0.107224	0.611891	0.777133	0.631416	0.671349	1.15351	1.16961	0.779666	0.893873
ABCC6	3	0.0244502	0.963338	0.999891	0.397975	0.51587	1.06011	1.00564	0.953188	0.999971	-1.81055	0.00167025	0.326379	0.999646	0.00261286	1.01078	0.152164	0.0010388	0.117883
EXOC7	3	-0.242586	0.382702	0.999891	0.796893	0.402865	0.954919	1.04468	0.476134	0.999971	-0.320901	0.162241	0.4695	0.777919	0.53016	1.17369	1.13199	0.386194	0.641982
PSMB3	1	-0.437437	0.0714584	0.999891	0.919773	0.203502	0.973427	1.09757	0.180905	0.999971	0.461613	0.498019	0.702706	0.307636	0.774697	0.971622	1.16929	0.452238	0.693353
LPO	1	-0.235858	0.624021	0.999891	0.68069	0.236104	0.954242	1.09265	0.556826	0.999971	-1.1558	0.0267104	0.396525	0.979571	0.0256387	1.06584	0.442028	0.0142712	0.173336
TBCD	3	-0.269268	0.157594	0.999891	0.842046	0.404278	0.961096	1.0448	0.380027	0.999971	-0.721278	0.108728	0.431935	0.931214	0.250831	1.12721	0.9362	0.104499	0.333567
HN1	2	-0.0564036	0.874484	0.999891	0.59138	0.537451	0.969203	1.00066	0.875669	0.999971	-0.825368	0.141843	0.455305	0.941917	0.162489	1.11547	0.824495	0.090618	0.3131
PNMT	1	-0.202629	0.621713	0.999891	0.722024	0.294944	0.951269	1.07098	0.598765	0.999971	-1.40852	0.215914	0.504428	0.973639	0.025675	1.07549	0.441159	0.0717624	0.283692
ZBTB4	1	0.577079	0.272493	0.999891	0.0685435	0.946306	1.22177	0.980826	0.171238	0.999971	0.403257	0.385646	0.625844	0.234416	0.892422	0.898675	1.13339	0.404106	0.655799
SERPINF1	1	-0.0908585	0.666021	0.999891	0.697595	0.57099	0.952475	0.992952	0.766611	0.999971	-0.795524	0.327815	0.584367	0.87347	0.167282	1.15259	0.833298	0.214527	0.47697
SMG6	2	0.215257	0.281524	0.999891	0.359121	0.845255	1.09721	0.952011	0.487302	0.999971	0.0824859	0.873405	0.93196	0.393919	0.755177	1.03396	1.17421	0.882118	0.9468
HELZ	1	0.00173325	0.996994	0.999891	0.407633	0.568357	1.05222	0.994381	0.996608	0.999971	-0.758621	0.345031	0.596295	0.769607	0.198222	1.17192	0.870853	0.267568	0.534155
MAPK7	1	-0.139644	0.7431	0.999891	0.636527	0.397364	0.960171	1.04516	0.713367	0.999971	-0.329999	0.621318	0.78283	0.590697	0.48776	1.13569	1.11278	0.605935	0.80081
PMP22	1	-0.170532	0.307213	0.999891	0.786937	0.4816	0.953322	1.02002	0.565261	0.999971	-0.366885	0.438938	0.662452	0.778662	0.402114	1.17353	1.06834	0.475157	0.710231
SKAP1	1	0.0702724	0.900603	0.999891	0.273229	0.526074	1.18807	1.00085	0.868348	0.999971	-1.62193	0.147506	0.458851	0.995837	0.0101307	1.02972	0.29783	0.0258389	0.198166
SMURF2	2	0.0930876	0.870978	0.999891	0.333091	0.549516	1.12515	0.996851	0.831095	0.999971	1.57403	0.0903738	0.420399	0.0198123	0.994233	0.397758	1.03225	0.01492	0.175385
SLC25A39	1	-0.0954851	0.907553	0.999891	0.27063	0.341917	1.19068	1.05139	0.850698	0.999971	0.371474	0.606338	0.774314	0.243028	0.783522	0.906409	1.16794	0.565654	0.773642
PNPLA2	1	-0.776655	0.599704	0.999891	0.365585	0.0523491	1.09032	1.09118	0.301996	0.999971	0.975471	0.299731	0.563423	0.0662756	0.89943	0.609544	1.1309	0.167004	0.420348
UBTF	2	-0.740164	0.428639	0.999891	0.721238	0.0410901	0.951794	1.06083	0.188121	0.999971	1.5398	0.0944697	0.422319	0.0225934	0.985026	0.415838	1.0519	0.0247313	0.19548
STAT5B	2	-0.0749686	0.875288	0.999891	0.545861	0.420227	0.986234	1.03785	0.848896	0.999971	-0.437954	0.10662	0.430386	0.849058	0.395316	1.1599	1.06361	0.249558	0.513811
STAT3	3	-0.17007	0.846015	0.999891	0.31702	0.154018	1.1368	1.1244	0.750632	0.999971	0.970564	0.0670805	0.408062	0.083283	0.977974	0.645042	1.06221	0.0314884	0.207987
CCDC56	2	0.12832	0.802201	0.999891	0.296399	0.659482	1.1531	0.972023	0.752907	0.999971	-1.00621	0.0474991	0.396972	0.975349	0.0645573	1.07288	0.607284	0.0248034	0.19548
ARL13B	2	-0.437936	0.409522	0.999891	0.80778	0.165723	0.954916	1.11589	0.30309	0.999971	0.278704	0.44122	0.664442	0.423237	0.787956	1.05778	1.16578	0.538993	0.754614
MYO19	2	-0.384848	0.244964	0.999891	0.889007	0.233824	0.968476	1.09438	0.282956	0.999971	-0.369834	0.0832188	0.416176	0.816827	0.456789	1.1686	1.09569	0.276691	0.542823
HOXB3	3	0.162532	0.840673	0.999891	0.153041	0.468481	1.30307	1.02349	0.753431	0.999971	-0.0678344	0.91388	0.954563	0.475017	0.638532	1.08047	1.16178	0.911564	0.961083
SUZ12	3	-0.291328	0.571601	0.999891	0.644747	0.28794	0.959387	1.0747	0.493181	0.999971	0.405149	0.285098	0.55316	0.298413	0.883955	0.960182	1.13722	0.377608	0.634366
GIT1	2	-1.17372	0.394258	0.999891	0.795287	0.0179274	0.95487	0.946495	0.101793	0.999971	0.787569	0.327562	0.58411	0.103106	0.924178	0.690907	1.11674	0.211813	0.474384
ZFP3	1	-1.06938	0.0522401	0.999891	0.987685	0.0133913	0.992956	0.95479	0.0162243	0.999971	0.070823	0.950502	0.974124	0.196981	0.18604	0.853847	0.856546	0.937754	0.974743
SPNS3	1	-0.337805	0.254725	0.999891	0.815475	0.348851	0.956749	1.05276	0.323919	0.999971	-0.308246	0.242708	0.523384	0.792642	0.428191	1.17157	1.08329	0.43141	0.676104
KRT38	1	-0.309688	0.236231	0.999891	0.867164	0.274918	0.964162	1.07777	0.344354	0.999971	0.219314	0.722005	0.844747	0.251035	0.783994	0.916118	1.16738	0.716729	0.863321
NOTUM	1	0.249241	0.275988	0.999891	0.293552	0.888882	1.15767	0.959298	0.427196	0.999971	-0.291825	0.801277	0.891047	0.568775	0.0934265	1.12618	0.696726	0.746182	0.879238
TMC6	2	0.138054	0.621316	0.999891	0.367196	0.753982	1.08769	0.955345	0.680066	0.999971	0.228384	0.731364	0.850481	0.294188	0.735293	0.959743	1.17564	0.714075	0.861906
LGALS9C	2	-0.14464	0.554553	0.999891	0.734226	0.508873	0.951245	1.00915	0.652638	0.999971	-2.56716	0.0121386	0.396525	0.999991	0.000131013	1.0044	0.021266	0.000750426	0.116019
KRT34	1	1.48801	0.0335036	0.999891	0.00110617	0.999829	0.179553	1.00312	0.00206121	0.469403	0.900592	0.3392	0.591285	0.0316196	0.925846	0.473456	1.11496	0.20758	0.46937
OR1E1	1	0.320019	0.219664	0.999891	0.241177	0.888416	1.22174	0.958931	0.334595	0.999971	-1.33476	0.00352919	0.396525	0.994467	0.0185177	1.0351	0.380786	0.0037849	0.135882
COPZ2	1	0.166465	0.334651	0.999891	0.373119	0.831716	1.0848	0.951156	0.577405	0.999971	0.443231	0.166858	0.471809	0.278433	0.892597	0.943865	1.13343	0.284084	0.55007
CTDP1	2	-0.000424246	0.999209	0.999891	0.468705	0.55637	1.02545	0.996724	0.999223	0.999971	0.176369	0.638689	0.793447	0.396313	0.792406	1.03632	1.16356	0.711368	0.86034
RNF125	2	-0.665342	0.187653	0.999891	0.956545	0.0559734	0.981372	1.09213	0.11026	0.999971	-0.559999	0.336234	0.590219	0.774613	0.295191	1.17218	0.986212	0.321015	0.583657
NARS	1	-0.366722	0.10189	0.999891	0.899845	0.269328	0.970375	1.07944	0.253654	0.999971	1.17483	0.139136	0.45452	0.0699314	0.968439	0.618917	1.07622	0.0562426	0.254763
MYO5B	1	-0.25819	0.215083	0.999891	0.839673	0.36857	0.960904	1.04782	0.411853	0.999971	0.401291	0.141517	0.455305	0.271413	0.909699	0.938841	1.12682	0.274168	0.540404
CYB5A	1	0.16931	0.655045	0.999891	0.290756	0.744331	1.16014	0.956862	0.647598	0.999971	0.148066	0.534134	0.728443	0.460005	0.790793	1.07666	1.16421	0.702953	0.85556
SFRP1	2	-0.0402808	0.901612	0.999891	0.56851	0.55398	0.977169	0.99689	0.908032	0.999971	-1.07072	0.17357	0.476754	0.976065	0.0774113	1.07096	0.654735	0.0608697	0.262656
C18orf21	1	-0.0544678	0.885883	0.999891	0.554576	0.573747	0.983464	0.990859	0.88181	0.999971	0.396748	0.376244	0.620016	0.389077	0.771998	1.03154	1.17042	0.42985	0.675384
VSIG10L	2	-0.311676	0.542774	0.999891	0.654726	0.267425	0.956329	1.08032	0.461119	0.999971	0.921338	0.559795	0.743675	0.0714998	0.537131	0.621621	1.1348	0.392597	0.647315
ZNF614	3	0.0495571	0.632205	0.999891	0.548736	0.753359	0.984666	0.955586	0.854761	0.999971	0.34516	0.222115	0.508181	0.389175	0.833341	1.03144	1.15645	0.394642	0.648793
ZNF446	2	-0.654245	0.0221957	0.999891	0.974304	0.104653	0.987572	1.1245	0.0520416	0.999971	-1.12763	0.0671561	0.408062	0.985078	0.0726895	1.05654	0.638881	0.0336709	0.212821
ZNF587	3	0.203479	0.238053	0.999891	0.409813	0.837356	1.05056	0.950481	0.491136	0.999971	-0.330916	0.287023	0.553912	0.783821	0.509292	1.17227	1.12441	0.408963	0.659335
EML2	1	0.489924	0.201385	0.999891	0.130421	0.920186	1.30489	0.970432	0.196005	0.999971	1.03983	0.142027	0.455305	0.0546734	0.967161	0.568261	1.07833	0.0543748	0.25112
LRRC68	2	0.32485	0.270147	0.999891	0.280151	0.877244	1.17984	0.957712	0.333815	0.999971	-0.447919	0.557842	0.742265	0.691343	0.313473	1.16404	1.00525	0.495665	0.724256
ZNF285A	1	-0.199225	0.663248	0.999891	0.674175	0.3409	0.95458	1.05293	0.619921	0.999971	1.35402	0.17308	0.476516	0.0481119	0.985671	0.547829	1.05031	0.0422434	0.228049
ARHGEF1	2	-0.223155	0.782774	0.999891	0.380069	0.269862	1.0769	1.07959	0.662672	0.999971	0.0361714	0.951515	0.974508	0.428431	0.694916	1.05811	1.17316	0.952979	0.980899
KRI1	1	-0.0530019	0.891945	0.999891	0.552648	0.452494	0.983818	1.02924	0.886266	0.999971	0.086973	0.757871	0.865772	0.473789	0.787781	1.08009	1.16586	0.838069	0.923534
ATG4D	1	-0.165851	0.784473	0.999891	0.394651	0.279703	1.06126	1.07852	0.707265	0.999971	-0.417421	0.515559	0.714682	0.721018	0.391438	1.16973	1.06104	0.4816	0.714741
NKIRAS2	2	0.145266	0.735667	0.999891	0.359212	0.655422	1.09705	0.972804	0.703791	0.999971	0.405026	0.585775	0.760435	0.261382	0.721019	0.926833	1.1751	0.551465	0.764515
ZNF426	1	-0.961806	0.118132	0.999891	0.978967	0.0152616	0.989407	0.96224	0.0269793	0.999971	0.386801	0.56439	0.746537	0.328056	0.611394	0.988248	1.15956	0.54436	0.758802
CYP2S1	1	-0.489615	0.590747	0.999891	0.511173	0.0598491	1.0007	1.08196	0.375197	0.999971	-0.565466	0.386849	0.626397	0.818327	0.115762	1.16889	0.746535	0.355771	0.613707
B3GNT8	1	0.449894	0.384197	0.999891	0.105067	0.860635	1.29388	0.955302	0.298286	0.999971	-1.41905	0.0367563	0.396525	0.99668	0.0208301	1.02745	0.401803	0.0112629	0.164143
TMEM38A	2	0.204678	0.39983	0.999891	0.350602	0.834708	1.10504	0.950162	0.521028	0.999971	-0.66712	0.0533781	0.40087	0.9243	0.219685	1.13286	0.899853	0.0823076	0.299773
C1orf97	1	-0.173957	0.782711	0.999891	0.484554	0.278067	1.01459	1.07711	0.700927	0.999971	0.18446	0.711359	0.838464	0.467182	0.669943	1.07678	1.16903	0.732996	0.872467
C3	1	-0.118535	0.867371	0.999891	0.396717	0.311209	1.06065	1.0673	0.802081	0.999971	0.901544	0.0453138	0.396972	0.0996338	0.969916	0.681709	1.07348	0.0440589	0.231252
EVI5L	1	-0.563689	0.37134	0.999891	0.837277	0.105054	0.96025	1.1217	0.213242	0.999971	-0.494629	0.30978	0.570313	0.811418	0.393494	1.16975	1.06152	0.336043	0.596065
CCDC130	1	-0.110484	0.73959	0.999891	0.667402	0.489612	0.955543	1.0182	0.751484	0.999971	-1.31138	0.0485376	0.396972	0.99258	0.0345928	1.04109	0.482907	0.0200256	0.185848
ZNF442	1	-1.00373	0.0845929	0.999891	0.980126	0.0133776	0.989988	0.958286	0.0285326	0.999971	-0.393144	0.348595	0.598475	0.817073	0.277333	1.16885	0.963029	0.400908	0.653386
MAST1	1	-0.112941	0.832824	0.999891	0.39768	0.452623	1.0608	1.02907	0.785178	0.999971	-1.17801	0.0852865	0.417397	0.977579	0.0545411	1.06893	0.569992	0.0399626	0.225175
KLK11	1	0.117306	0.835907	0.999891	0.284971	0.508029	1.17231	1.00971	0.788016	0.999971	1.41895	0.0709099	0.412218	0.0119457	0.987373	0.332606	1.04606	0.0224177	0.190876
KCNC3	1	0.230194	0.108258	0.999891	0.338833	0.877494	1.12073	0.957848	0.411912	0.999971	-0.445549	0.181086	0.483362	0.851848	0.378161	1.15977	1.05234	0.25737	0.521438
RPS11	1	0.0968972	0.572881	0.999891	0.436955	0.780753	1.03622	0.953552	0.744799	0.999971	0.62977	0.157343	0.466255	0.219833	0.925324	0.881294	1.1153	0.141568	0.38669
BCAT2	2	-0.637162	0.442215	0.999891	0.741511	0.0275914	0.952836	1.0268	0.245822	0.999971	-0.349951	0.551417	0.738287	0.637482	0.394808	1.15533	1.06281	0.554421	0.766729
CHMP6	1	-0.344383	0.601999	0.999891	0.53481	0.166208	0.989226	1.11571	0.469115	0.999971	-0.600877	0.344452	0.595811	0.805019	0.267075	1.17048	0.950333	0.309565	0.573991
ZNF565	1	-0.325791	0.0925694	0.999891	0.887022	0.303324	0.967902	1.06959	0.285952	0.999971	-0.0873158	0.767537	0.869913	0.670677	0.555197	1.15983	1.14029	0.839504	0.924314
ACTN4	2	-0.471335	0.737665	0.999891	0.158339	0.0214027	1.29889	0.963313	0.512685	0.999971	0.666429	0.382961	0.624869	0.119846	0.908504	0.723629	1.12708	0.285696	0.551442
HDGFRP2	1	-0.266041	0.638376	0.999891	0.61047	0.277795	0.965638	1.07743	0.541948	0.999971	0.8235	0.40856	0.64147	0.0900356	0.740999	0.661417	1.17357	0.301622	0.566919
PLIN3	1	-0.0436602	0.950616	0.999891	0.33889	0.327134	1.12067	1.05705	0.926042	0.999971	0.15754	0.596658	0.768059	0.50153	0.75058	1.09695	1.17581	0.715248	0.862367
DOT1L	3	-1.2563	0.409342	0.999891	0.799385	0.0103848	0.955355	0.937586	0.101642	0.999971	-0.775083	0.376842	0.620482	0.78622	0.180932	1.17184	0.853901	0.285513	0.551158
MRPL54	1	0.082111	0.776165	0.999891	0.488583	0.677402	1.01454	0.968497	0.807258	0.999971	-0.125276	0.810198	0.896317	0.566575	0.504306	1.12475	1.12053	0.823283	0.916059
FUT5	1	-0.094633	0.813005	0.999891	0.584324	0.496718	0.971411	1.01445	0.79746	0.999971	-0.622683	0.32947	0.585289	0.861609	0.108511	1.15685	0.725849	0.283337	0.549441
KISS1R	1	-0.17427	0.8948	0.999891	0.134274	0.12595	1.3008	1.13645	0.802808	0.999971	-1.08058	0.0977885	0.425441	0.961032	0.0313611	1.09404	0.473302	0.0535621	0.250441
SLC5A5	1	0.0934045	0.660401	0.999891	0.404778	0.763173	1.0543	0.954779	0.760673	0.999971	-1.04034	0.237277	0.519026	0.951669	0.0840113	1.10549	0.670771	0.103143	0.331429
IL12RB1	2	-0.531982	0.0224479	0.999891	0.944476	0.143147	0.979062	1.13344	0.0973424	0.999971	-0.692909	0.193456	0.493269	0.919206	0.256752	1.13556	0.943755	0.146209	0.392427
SYDE1	1	-0.349112	0.696298	0.999891	0.417266	0.0989286	1.04542	1.11235	0.521349	0.999971	-0.0022337	0.996216	0.997393	0.537021	0.649965	1.11254	1.16385	0.996798	0.998238
HPN	1	0.495041	0.238733	0.999891	0.0989378	0.900428	1.29468	0.963445	0.210136	0.999971	-1.69438	0.185314	0.486497	0.989088	0.00672827	1.04962	0.246779	0.0396349	0.224601
ZNF14	1	-0.371543	0.337121	0.999891	0.868223	0.213283	0.964565	1.09057	0.313976	0.999971	-1.19397	0.0441389	0.396972	0.985639	0.0320642	1.05536	0.475447	0.0204974	0.186383
ACOX2	1	-0.427667	0.257673	0.999891	0.839728	0.237862	0.960751	1.09184	0.25153	0.999971	-1.15456	0.0752298	0.41371	0.985004	0.0451231	1.05705	0.534541	0.026219	0.198835
LPAR2	1	-0.248904	0.401313	0.999891	0.774004	0.359829	0.952323	1.05077	0.468616	0.999971	-0.384714	0.674664	0.815289	0.632891	0.216675	1.15345	0.898619	0.620491	0.810361
FBXO17	1	-0.305377	0.434845	0.999891	0.783922	0.232438	0.953454	1.0936	0.426173	0.999971	-0.391646	0.607846	0.775051	0.740578	0.158876	1.1712	0.818965	0.561066	0.770692
FBN3	1	-0.0551225	0.872463	0.999891	0.548235	0.588656	0.985273	0.986352	0.875236	0.999971	-0.933226	0.0800074	0.415154	0.973367	0.129061	1.07652	0.767722	0.0393728	0.224068
APC2	3	-0.317864	0.135793	0.999891	0.837038	0.372359	0.960265	1.04979	0.314625	0.999971	-0.638502	0.159092	0.467626	0.89722	0.312275	1.14301	1.00352	0.167882	0.421793
SEZ6L2	2	-0.925394	0.0979219	0.999891	0.981456	0.0299191	0.989825	1.02586	0.0295288	0.999971	-0.76038	0.257797	0.533931	0.889049	0.230813	1.14696	0.911659	0.188344	0.447904
ARL5A	2	0.41701	0.319188	0.999891	0.121108	0.914135	1.30131	0.968468	0.274292	0.999971	-0.714789	0.138053	0.45309	0.903415	0.234333	1.14194	0.914673	0.138776	0.381867
MDH1	1	0.290785	0.700118	0.999891	0.0993304	0.616168	1.29426	0.981367	0.563019	0.999971	-0.938549	0.00545882	0.396525	0.976665	0.0869025	1.07039	0.675131	0.0123378	0.167781
ZFP36L2	1	-0.135688	0.722537	0.999891	0.599193	0.490846	0.966947	1.01799	0.712947	0.999971	-1.36366	0.262331	0.538062	0.89694	0.0164063	1.14313	0.369759	0.110909	0.343656
CAPN13	1	0.347675	0.18233	0.999891	0.207086	0.89582	1.25986	0.961819	0.299151	0.999971	-0.402599	0.323152	0.580522	0.746123	0.38665	1.17087	1.05821	0.398358	0.651941
MARCO	1	0.0297734	0.889145	0.999891	0.524203	0.713269	0.992837	0.962848	0.923506	0.999971	0.0749037	0.867219	0.928349	0.430001	0.772375	1.05993	1.17018	0.882675	0.947022
CXCR4	1	0.220078	0.720406	0.999891	0.183373	0.68301	1.28757	0.966911	0.626717	0.999971	0.322783	0.1659	0.471382	0.346201	0.881883	1.00196	1.13839	0.383658	0.639765
COQ10B	1	0.244722	0.227962	0.999891	0.314448	0.85884	1.13666	0.955115	0.434156	0.999971	2.84936	0.0171784	0.396525	0.000192948	0.999954	0.0397838	1.00364	0.00202844	0.12751
HAS2	1	0.507634	0.36296	0.999891	0.0866872	0.873474	1.2718	0.956471	0.258327	0.999971	3.67007	0.00375101	0.396525	7.14379e-06	0.999996	0.00454167	1.00131	0.00029165	0.116019
SSFA2	3	0.1291	0.561913	0.999891	0.47427	0.766621	1.01993	0.954476	0.681154	0.999971	0.589542	0.146099	0.457738	0.239171	0.895231	0.901056	1.13272	0.181862	0.439059
TUBA4A	4	-0.0917383	0.690023	0.999891	0.701685	0.517171	0.951334	1.00573	0.770642	0.999971	0.2482	0.250253	0.530107	0.36984	0.863998	1.01915	1.14544	0.507383	0.732348
SLC2A13	3	0.0190108	0.852596	0.999891	0.575197	0.709795	0.974825	0.963442	0.944138	0.999971	-0.693954	0.0324119	0.396525	0.936336	0.199678	1.12193	0.871975	0.0700714	0.280864
WNT10A	2	0.181265	0.64434	0.999891	0.291162	0.793345	1.16115	0.951715	0.623892	0.999971	-0.962032	0.187094	0.487689	0.958737	0.126571	1.09732	0.764534	0.0860434	0.304675
ARPC2	1	0.0700593	0.564423	0.999891	0.550186	0.735581	0.984028	0.959027	0.800816	0.999971	0.303844	0.332067	0.587714	0.310591	0.884227	0.9743	1.13718	0.462508	0.700581
FAM82A1	2	0.0342415	0.936723	0.999891	0.389103	0.608862	1.06683	0.982654	0.928978	0.999971	1.04599	0.234709	0.516938	0.0839557	0.956312	0.646641	1.08915	0.099053	0.326764
MAP4K4	4	0.169014	0.771632	0.999891	0.287604	0.546436	1.16369	0.998505	0.70138	0.999971	0.219454	0.425857	0.652776	0.400804	0.819201	1.04075	1.1595	0.594242	0.793815
MSH6	1	1.41905	0.42761	0.999891	0.0113318	0.78584	0.640374	0.952901	0.102841	0.999971	0.19672	0.507894	0.709331	0.472202	0.792814	1.07873	1.1636	0.644957	0.824252
SNRPG	1	0.134226	0.67541	0.999891	0.404741	0.769839	1.05457	0.953503	0.697539	0.999971	0.222972	0.684679	0.821414	0.485647	0.567138	1.08683	1.14523	0.69478	0.850385
MARCH7	1	0.66112	0.0545276	0.999891	0.0580014	0.985515	1.17841	0.999268	0.0619577	0.999971	0.0985041	0.74809	0.860682	0.48992	0.746264	1.08904	1.17641	0.822129	0.91549
MRPL53	2	-0.130529	0.752397	0.999891	0.63552	0.456514	0.960076	1.02781	0.729385	0.999971	-0.614995	0.102749	0.428039	0.895944	0.32246	1.14329	1.01216	0.153483	0.40169
MRPL19	1	0.0100055	0.982188	0.999891	0.445586	0.600635	1.03372	0.983525	0.979522	0.999971	0.458481	0.214732	0.503432	0.340187	0.853819	0.996845	1.14983	0.304847	0.570447
BANK1	1	-0.65072	0.117077	0.999891	0.968374	0.0632091	0.985555	1.08364	0.0846343	0.999971	1.45734	0.0197188	0.396525	0.0132894	0.996582	0.344847	1.0261	0.00772382	0.152458
NUP35	1	0.213731	0.812214	0.999891	0.0974628	0.3988	1.29087	1.04533	0.697788	0.999971	-0.463466	0.312344	0.572669	0.832531	0.307681	1.16496	0.998212	0.355299	0.613114
CHST10	1	-0.110049	0.808297	0.999891	0.528446	0.454827	0.992251	1.02826	0.779332	0.999971	-0.545723	0.201452	0.497453	0.847555	0.264181	1.16055	0.947995	0.247408	0.511372
NGEF	1	-0.290777	0.465912	0.999891	0.795355	0.297692	0.954877	1.07076	0.443344	0.999971	-0.30658	0.556544	0.742059	0.625949	0.50606	1.15125	1.121	0.576095	0.781129
SLC40A1	1	-0.864226	0.257653	0.999891	0.93636	0.0127937	0.977222	0.971179	0.0951337	0.999971	2.86378	0.0135035	0.396525	8.29729e-05	0.999891	0.0238868	1.00536	0.00158933	0.121144
CCT7	1	-0.199038	0.585614	0.999891	0.72501	0.39889	0.95077	1.04521	0.590349	0.999971	0.465888	0.523863	0.721333	0.311288	0.6242	0.974483	1.16076	0.471074	0.707307
PLEKHA3	3	0.168954	0.700374	0.999891	0.27952	0.753677	1.18011	0.955435	0.66123	0.999971	-0.187323	0.511749	0.712304	0.716306	0.534855	1.17005	1.13424	0.656636	0.829795
CCT4	1	-0.141263	0.733916	0.999891	0.650785	0.445702	0.957078	1.03226	0.711322	0.999971	0.0320898	0.949492	0.973874	0.589172	0.475812	1.13519	1.10518	0.95387	0.981085
ASTL	1	0.0579288	0.818868	0.999891	0.4697	0.715947	1.0244	0.963308	0.857927	0.999971	-0.925444	0.0955138	0.423009	0.964847	0.143174	1.09025	0.793227	0.0622591	0.265508
INSIG2	2	0.325952	0.518388	0.999891	0.143346	0.831847	1.30812	0.951021	0.427405	0.999971	0.787983	0.157277	0.466255	0.136823	0.932307	0.754477	1.11108	0.120727	0.358744
FBLN7	1	0.0291202	0.893463	0.999891	0.57881	0.612246	0.973703	0.980443	0.925727	0.999971	-1.54248	0.0343014	0.396525	0.998554	0.0100352	1.01933	0.297893	0.00618364	0.146078
MSH2	1	-0.114567	0.7604	0.999891	0.56918	0.503101	0.976669	1.01217	0.752035	0.999971	0.858569	0.271426	0.545611	0.111114	0.921885	0.709069	1.1184	0.170609	0.426014
C2orf18	2	0.221195	0.393026	0.999891	0.296498	0.8189	1.1526	0.950535	0.50642	0.999971	-0.279603	0.545544	0.735032	0.707045	0.512426	1.16767	1.12433	0.578906	0.782986
SLC5A6	3	0.279302	0.578298	0.999891	0.223373	0.741937	1.24433	0.958063	0.503523	0.999971	0.279971	0.474486	0.687532	0.364653	0.835314	1.01568	1.15613	0.546327	0.760154
PDE6D	1	0.211883	0.427378	0.999891	0.326331	0.838323	1.12983	0.95066	0.52578	0.999971	-0.0893099	0.847856	0.91915	0.632325	0.482328	1.15338	1.10967	0.866513	0.939009
SPTBN1	2	-0.390967	0.767004	0.999891	0.170453	0.0340702	1.29199	1.03554	0.569278	0.999971	0.578832	0.441376	0.664517	0.0886928	0.882067	0.657888	1.13834	0.378592	0.635205
AFTPH	3	0.0445467	0.701603	0.999891	0.548687	0.728073	0.984694	0.961896	0.871585	0.999971	0.292573	0.529442	0.724714	0.340619	0.83555	0.997344	1.15604	0.574325	0.779935
MALL	2	-0.324445	0.22682	0.999891	0.868923	0.303701	0.964501	1.06993	0.32869	0.999971	-0.0739861	0.873506	0.93196	0.487514	0.704448	1.08909	1.17354	0.888259	0.950091
SLC2A4RG	3	-0.415147	0.286408	0.999891	0.866197	0.166294	0.964	1.1153	0.262174	0.999971	-0.296363	0.546428	0.735586	0.633189	0.538442	1.15344	1.1349	0.582268	0.785585
C20orf24	2	0.0857627	0.716067	0.999891	0.486294	0.76208	1.01392	0.954978	0.786122	0.999971	-0.28585	0.384853	0.62509	0.749725	0.463618	1.17122	1.09945	0.51606	0.738669
CHD6	2	-0.170054	0.56698	0.999891	0.735436	0.449621	0.951521	1.02992	0.618407	0.999971	0.141899	0.739922	0.855545	0.391338	0.804582	1.03269	1.16099	0.774161	0.891147
WISP2	1	-0.350673	0.465743	0.999891	0.805752	0.2144	0.954367	1.09044	0.38312	0.999971	-1.93497	0.0362012	0.396525	0.999795	0.00181256	1.00919	0.121298	0.00259208	0.128906
MATN4	1	-0.140048	0.704549	0.999891	0.641222	0.470942	0.960228	1.02301	0.697401	0.999971	-0.813209	0.290312	0.555962	0.848069	0.196775	1.16063	0.870005	0.203451	0.465405
DEFB129	1	-0.520255	0.164942	0.999891	0.912128	0.132802	0.972554	1.13901	0.171258	0.999971	0.0292424	0.965986	0.981488	0.427331	0.481294	1.05762	1.10847	0.96414	0.985065
SNPH	1	-0.149583	0.507408	0.999891	0.758472	0.433887	0.951786	1.0349	0.631403	0.999971	-0.262459	0.722156	0.844805	0.480618	0.513937	1.0832	1.12538	0.70115	0.854417
SMOX	1	-0.439325	0.286873	0.999891	0.871938	0.227084	0.964759	1.09439	0.242774	0.999971	-0.886713	0.105185	0.428375	0.939256	0.115777	1.1177	0.746317	0.0797844	0.295881
TRMT6	2	0.0291113	0.905655	0.999891	0.510147	0.690102	1.00191	0.965662	0.928002	0.999971	-0.277947	0.363124	0.609722	0.767264	0.47483	1.17268	1.1061	0.503896	0.729795
BTBD3	2	0.250114	0.709805	0.999891	0.185358	0.572262	1.28321	0.99245	0.601668	0.999971	0.212358	0.694428	0.827974	0.463818	0.63521	1.07667	1.16239	0.707344	0.857872
C20orf72	2	0.0256125	0.9268	0.999891	0.554096	0.617061	0.98364	0.98115	0.938678	0.999971	0.00532432	0.987603	0.993295	0.580144	0.680871	1.13021	1.1703	0.991037	0.995959
NAA20	1	0.381955	0.399522	0.999891	0.130019	0.880224	1.30429	0.958292	0.340539	0.999971	0.531023	0.0939562	0.422094	0.274424	0.90932	0.942844	1.1269	0.172077	0.427979
CEP250	2	-0.536636	0.22193	0.999891	0.895934	0.157695	0.968897	1.12435	0.176114	0.999971	-0.324839	0.53146	0.726493	0.697381	0.511262	1.16508	1.12388	0.550534	0.763571
NFS1	2	-0.384922	0.00894988	0.999891	0.919438	0.276778	0.973342	1.07787	0.180296	0.999971	-0.75221	0.167537	0.472336	0.935546	0.222865	1.12266	0.90342	0.114822	0.349412
CCT8	1	0.0405083	0.833197	0.999891	0.54836	0.711092	0.985265	0.962719	0.893351	0.999971	0.572073	0.466978	0.681841	0.25986	0.629786	0.924013	1.1604	0.407704	0.658788
SYNJ1	2	-0.361527	0.658771	0.999891	0.512619	0.0929763	0.999431	1.10658	0.493325	0.999971	0.086609	0.854863	0.922087	0.444036	0.727693	1.07065	1.17543	0.86977	0.940802
MRPS6	2	0.127166	0.833105	0.999891	0.247085	0.594934	1.2134	0.984331	0.773735	0.999971	-0.514143	0.171706	0.475863	0.872316	0.376087	1.15356	1.05156	0.21456	0.47697
MFAP2	1	-0.304553	0.662413	0.999891	0.57953	0.232242	0.973412	1.0947	0.52173	0.999971	0.564562	0.544142	0.734664	0.174592	0.719263	0.822451	1.17538	0.467968	0.70506
CTSE	1	0.106205	0.868605	0.999891	0.222886	0.440967	1.24617	1.03385	0.816277	0.999971	-1.03817	0.0864733	0.418601	0.955395	0.0330052	1.10085	0.480071	0.0477553	0.238375
PWP2	1	-0.193796	0.495519	0.999891	0.772908	0.368262	0.952126	1.04831	0.563452	0.999971	-0.41816	0.252177	0.531159	0.830899	0.323924	1.16492	1.01425	0.320314	0.58288
SUMO3	2	-0.421551	0.0915879	0.999891	0.919201	0.214037	0.973227	1.09077	0.202998	0.999971	0.583889	0.149056	0.459044	0.254795	0.897645	0.918417	1.13277	0.185952	0.444431
RSPH1	1	-0.0338944	0.97361	0.999891	0.174019	0.140901	1.29143	1.12972	0.953542	0.999971	-1.43367	0.0617376	0.403037	0.99684	0.0170089	1.02679	0.372876	0.0122985	0.167781
BCL2L13	3	0.421387	0.49505	0.999891	0.127751	0.758251	1.29689	0.955437	0.356013	0.999971	0.181506	0.599559	0.769845	0.430993	0.785803	1.06083	1.16746	0.690861	0.84738
DGCR14	1	-0.313398	0.578431	0.999891	0.696238	0.233244	0.952839	1.09402	0.467758	0.999971	-0.265101	0.557075	0.742148	0.660224	0.574848	1.15883	1.14654	0.6072	0.801648
TXNRD2	1	-0.64963	0.496659	0.999891	0.707288	0.116084	0.949647	1.1296	0.253365	0.999971	-1.29701	0.248628	0.528867	0.897258	0.036653	1.14286	0.499777	0.117646	0.354333
PI4KA	2	-0.296253	0.644811	0.999891	0.61398	0.22154	0.963896	1.09464	0.522431	0.999971	0.552505	0.101801	0.427431	0.22032	0.929473	0.882321	1.11379	0.14457	0.390331
RAB36	1	-0.369793	0.0548423	0.999891	0.901465	0.301326	0.971161	1.07071	0.224666	0.999971	-1.95819	0.11526	0.438396	0.999356	0.00250511	1.01391	0.147579	0.0145923	0.174569
GAS2L1	2	-0.733334	0.017784	0.999891	0.981084	0.0574972	0.989908	1.08041	0.0357681	0.999971	-1.21247	0.094921	0.422319	0.98517	0.0550071	1.05641	0.5729	0.0419288	0.227416
CTPS2	1	0.131553	0.785941	0.999891	0.364326	0.624306	1.09255	0.98142	0.745946	0.999971	1.54654	0.0263498	0.396525	0.0154965	0.997342	0.367723	1.02316	0.00813016	0.153461
RNF185	2	0.0269138	0.961706	0.999891	0.39225	0.489545	1.06418	1.01861	0.949603	0.999971	0.225928	0.583215	0.758953	0.40414	0.798916	1.04179	1.1626	0.638973	0.819934
YWHAH	1	-0.0953079	0.824227	0.999891	0.579795	0.477021	0.972999	1.0201	0.805325	0.999971	1.26013	0.0107726	0.396525	0.034648	0.993855	0.491776	1.03313	0.00664897	0.147242
TOM1	1	-1.47387	0.391893	0.999891	0.704314	0.00430017	0.950338	0.76293	0.0766254	0.999971	-0.540423	0.0643874	0.406729	0.888472	0.301986	1.14709	0.991329	0.133507	0.375147
RBM9	1	-0.0217751	0.950598	0.999891	0.568265	0.527285	0.977408	1.00066	0.951163	0.999971	1.59704	0.346978	0.597201	0.0283251	0.926699	0.45255	1.11423	0.127956	0.36775
MFNG	2	-0.414163	0.233807	0.999891	0.891629	0.173264	0.968704	1.10892	0.25138	0.999971	-1.21847	0.079276	0.415154	0.992357	0.0464118	1.04179	0.540986	0.0202484	0.185984
MAFF	1	2.06765	0.0290242	0.999891	7.62223e-05	0.999979	0.0298205	1.00261	0.000606239	0.215116	3.09732	0.000531028	0.304972	6.35732e-05	0.999991	0.0197959	1.00196	0.00032442	0.116019
GTPBP1	3	-0.601259	0.150695	0.999891	0.947372	0.106077	0.979203	1.12086	0.117181	0.999971	-1.27881	0.0205793	0.396525	0.994719	0.034344	1.03431	0.484307	0.011571	0.165309
SMCR7L	3	0.017027	0.971074	0.999891	0.44416	0.56216	1.03387	0.995178	0.965471	0.999971	-0.663368	0.0231112	0.396525	0.928573	0.233701	1.12831	0.915249	0.071297	0.283017
ACO2	2	-0.145037	0.638719	0.999891	0.717956	0.429178	0.951083	1.03565	0.673263	0.999971	0.438138	0.000913972	0.304972	0.278515	0.917185	0.943933	1.12072	0.124089	0.362854
TYW3	3	0.0261461	0.946221	0.999891	0.407639	0.631922	1.05206	0.980264	0.943109	0.999971	0.425467	0.354687	0.603594	0.341351	0.840157	0.998149	1.15508	0.377294	0.634213
PNRC2	1	0.112776	0.411392	0.999891	0.477187	0.789651	1.01888	0.95245	0.692761	0.999971	0.627764	0.0477604	0.396972	0.183225	0.949862	0.834521	1.09538	0.10541	0.335184
DUSP23	1	-0.164649	0.739055	0.999891	0.610826	0.350438	0.965702	1.0509	0.684621	0.999971	-1.18379	0.053977	0.40087	0.986408	0.0592891	1.05478	0.590492	0.0277199	0.200684
PIGM	1	0.0422295	0.760377	0.999891	0.572397	0.730673	0.976043	0.961087	0.881842	0.999971	-0.331837	0.346064	0.596691	0.760291	0.531887	1.17248	1.13235	0.447303	0.689319
CFHR3	1	-0.222707	0.0718344	0.999891	0.824611	0.460792	0.958914	1.02594	0.419174	0.999971	0.769587	0.31051	0.571063	0.156761	0.814529	0.78913	1.1589	0.234176	0.496921
KTI12	1	0.270034	0.395254	0.999891	0.250362	0.880401	1.20657	0.958279	0.433697	0.999971	0.332923	0.223975	0.509856	0.365726	0.86956	1.01588	1.14288	0.406734	0.657968
TMEM59	1	-0.168799	0.242035	0.999891	0.779268	0.523499	0.953188	1.00359	0.550108	0.999971	0.594176	0.0632824	0.40542	0.227868	0.93752	0.891261	1.10589	0.0970147	0.323352
S100A7	1	0.445477	0.150898	0.999891	0.135514	0.928634	1.30124	0.97342	0.208124	0.999971	0.47388	0.652127	0.80269	0.281984	0.600287	0.948735	1.15632	0.573106	0.779085
LCE1A	2	0.372919	0.255675	0.999891	0.167842	0.91147	1.2921	0.967525	0.300482	0.999971	-0.326598	0.635143	0.791426	0.733543	0.227805	1.17124	0.908243	0.609094	0.802966
RC3H1	2	-0.250527	0.366392	0.999891	0.789769	0.392455	0.95327	1.04559	0.453044	0.999971	0.119235	0.818924	0.901991	0.390361	0.757626	1.03136	1.17335	0.830066	0.919097
LCK	1	-0.487665	0.240995	0.999891	0.903497	0.119553	0.970814	1.1323	0.204584	0.999971	-0.452745	0.286304	0.553737	0.839203	0.249443	1.16405	0.935825	0.334051	0.594327
ADC	2	0.0200646	0.963687	0.999891	0.482232	0.529569	1.0153	0.999649	0.958563	0.999971	-0.0998179	0.872068	0.931011	0.472895	0.640023	1.07951	1.16048	0.869586	0.940802
PSEN2	3	0.0676521	0.836637	0.999891	0.461763	0.708608	1.0266	0.963974	0.844655	0.999971	-1.46925	0.023743	0.396525	0.997903	0.0143803	1.02215	0.346079	0.0095327	0.157014
YTHDF2	2	-0.108939	0.605071	0.999891	0.712946	0.544806	0.950636	0.998756	0.726973	0.999971	0.702429	0.107787	0.430964	0.156348	0.954574	0.790183	1.09051	0.120864	0.358924
OSCP1	1	-0.0717825	0.89927	0.999891	0.458185	0.403565	1.02748	1.04419	0.865615	0.999971	-0.601234	0.307795	0.568804	0.877383	0.285519	1.15158	0.974378	0.256125	0.520153
MEAF6	2	-0.026395	0.877574	0.999891	0.610902	0.669096	0.965722	0.970259	0.928873	0.999971	-0.0315788	0.870043	0.930086	0.649651	0.641473	1.15867	1.16118	0.933736	0.972934
NBPF3	4	-0.190489	0.693663	0.999891	0.646712	0.298148	0.95885	1.07039	0.635532	0.999971	1.07788	0.0498902	0.396972	0.0521017	0.987072	0.561815	1.04734	0.0259307	0.19833
PLA2G5	1	-0.131156	0.749702	0.999891	0.64764	0.441096	0.95855	1.03367	0.727746	0.999971	-0.853437	0.0956259	0.423126	0.943817	0.151449	1.1134	0.80854	0.080525	0.297206
UBIAD1	1	0.261379	0.387879	0.999891	0.280744	0.872888	1.17973	0.956584	0.447218	0.999971	-0.923024	0.03226	0.396525	0.969639	0.138311	1.08347	0.781901	0.0353749	0.216233
MDM4	3	0.321053	0.202372	0.999891	0.235069	0.915144	1.22874	0.968864	0.324797	0.999971	0.794527	0.0575399	0.401062	0.128369	0.969459	0.741075	1.07383	0.0500098	0.243553
C1orf226	1	-0.0274926	0.963995	0.999891	0.388785	0.399195	1.0675	1.04511	0.950108	0.999971	-0.734256	0.0922592	0.420834	0.929656	0.209937	1.12765	0.88929	0.101989	0.329763
GPR161	3	0.108229	0.497428	0.999891	0.508107	0.765544	1.00307	0.954771	0.708274	0.999971	-0.168597	0.712513	0.839305	0.660133	0.492098	1.1588	1.11302	0.748325	0.880268
NAV1	3	0.183617	0.59475	0.999891	0.372983	0.695537	1.08565	0.965475	0.608805	0.999971	-0.350847	0.501809	0.705482	0.674529	0.506241	1.16018	1.12108	0.515949	0.738669
MAN1A2	5	-0.351837	0.149015	0.999891	0.878276	0.309656	0.965888	1.06918	0.266801	0.999971	0.0708148	0.826359	0.907061	0.525487	0.730953	1.10851	1.17572	0.875066	0.943794
MAN1C1	1	0.26847	0.675841	0.999891	0.163267	0.706552	1.29679	0.964187	0.557881	0.999971	-1.06389	0.145694	0.457538	0.938222	0.0958305	1.11953	0.705346	0.0807347	0.297548
HEATR1	1	0.0521165	0.91551	0.999891	0.439713	0.511708	1.03712	1.00705	0.89845	0.999971	-0.554182	0.219379	0.506723	0.872912	0.283989	1.15325	0.972421	0.238501	0.500502
EBNA1BP2	1	-0.0145947	0.982572	0.999891	0.328471	0.4153	1.12752	1.03965	0.975039	0.999971	-0.196654	0.214629	0.503432	0.748504	0.538757	1.17207	1.13478	0.555699	0.767664
YY1AP1	1	-0.729022	0.124329	0.999891	0.94683	0.0505827	0.979307	1.08246	0.0814491	0.999971	-0.622579	0.1879	0.488494	0.894905	0.302587	1.14388	0.992447	0.196405	0.456883
NES	1	-0.253348	0.467079	0.999891	0.753541	0.370652	0.950838	1.04905	0.479267	0.999971	-0.420573	0.383723	0.624978	0.77953	0.397386	1.17333	1.06505	0.417909	0.666644
FAM189B	2	-0.273291	0.323491	0.999891	0.836835	0.325043	0.960249	1.05724	0.410332	0.999971	-0.934387	0.031384	0.396525	0.967943	0.0935258	1.08595	0.696445	0.0338544	0.213077
ROBLD3	2	0.0109844	0.976838	0.999891	0.484098	0.593485	1.01531	0.984496	0.975977	0.999971	-0.103568	0.818685	0.901913	0.634431	0.427554	1.15391	1.08258	0.841214	0.924878
AGMAT	2	-0.182732	0.655958	0.999891	0.70018	0.390338	0.95166	1.04671	0.62696	0.999971	-0.989119	0.0375848	0.396525	0.978549	0.108939	1.068	0.726482	0.0313639	0.207874
R3HDM2	3	0.414902	0.0577678	0.999891	0.161172	0.949839	1.30252	0.982285	0.189989	0.999971	-0.315832	0.34824	0.598265	0.798243	0.332171	1.17247	1.02039	0.468846	0.705906
OVGP1	1	0.0308816	0.948345	0.999891	0.364717	0.549508	1.09136	0.996956	0.937944	0.999971	-0.927257	0.0937883	0.422094	0.969715	0.121182	1.08339	0.754386	0.0554234	0.253262
LRRC8C	1	-0.116109	0.793803	0.999891	0.615044	0.337387	0.963979	1.05597	0.766106	0.999971	1.37858	0.0250765	0.396525	0.0245446	0.996517	0.428491	1.02659	0.00487941	0.141337
HIPK1	3	-0.15703	0.779656	0.999891	0.507098	0.358082	1.00445	1.0511	0.716133	0.999971	0.0609927	0.908635	0.951802	0.436433	0.726361	1.06443	1.17577	0.913885	0.962588
VANGL1	3	-0.0897926	0.658841	0.999891	0.686931	0.57061	0.953963	0.993538	0.770629	0.999971	-0.691626	0.10102	0.426912	0.901875	0.25355	1.14198	0.939911	0.122765	0.361083
KDM5B	2	-0.132622	0.589315	0.999891	0.698837	0.461001	0.952211	1.02536	0.681233	0.999971	-0.292639	0.633664	0.790939	0.64256	0.511241	1.15738	1.12415	0.622988	0.81194
UBAP2L	3	-0.017276	0.979389	0.999891	0.337421	0.389568	1.12189	1.0463	0.969894	0.999971	-0.411999	0.347535	0.597621	0.800457	0.414709	1.17245	1.07375	0.399289	0.652635
DTL	1	-0.252347	0.451532	0.999891	0.792998	0.304383	0.953999	1.06986	0.477726	0.999971	0.422843	0.561727	0.744836	0.24489	0.762223	0.910016	1.17084	0.52654	0.745679
TTC13	1	-0.575101	0.0599298	0.999891	0.962036	0.09206	0.983897	1.10342	0.0989874	0.999971	0.939103	0.1101	0.432488	0.0706763	0.973879	0.621544	1.06849	0.0754326	0.289267
AURKAIP1	1	-0.252476	0.448817	0.999891	0.794764	0.332384	0.954543	1.0559	0.483992	0.999971	0.0267293	0.956282	0.976833	0.400493	0.748396	1.04048	1.17649	0.96163	0.984074
SPATA1	1	-0.879293	0.0911506	0.999891	0.984271	0.0226522	0.99096	0.987506	0.0307806	0.999971	0.421263	0.42126	0.650368	0.387945	0.715699	1.03015	1.17522	0.440743	0.684455
UFC1	1	0.00686601	0.979307	0.999891	0.516012	0.650578	0.997253	0.974526	0.98333	0.999971	1.23886	0.333075	0.588541	0.0531787	0.800767	0.565436	1.16142	0.160083	0.411758
COL5A2	2	-0.61573	0.223502	0.999891	0.933431	0.05564	0.976369	1.09261	0.141817	0.999971	-0.382506	0.77605	0.87567	0.409263	0.206112	1.04774	0.882644	0.706918	0.857832
B4GALT3	1	-0.21503	0.711412	0.999891	0.59425	0.280134	0.96767	1.07746	0.626704	0.999971	-0.905987	0.127618	0.445775	0.950846	0.131843	1.10647	0.770161	0.0924925	0.31614
FAM20B	3	-0.257271	0.653655	0.999891	0.582146	0.270776	0.97139	1.07957	0.559552	0.999971	-0.160188	0.653105	0.803321	0.677317	0.535501	1.16144	1.1345	0.731128	0.871255
FGR	1	0.0992335	0.811622	0.999891	0.423275	0.539618	1.04352	0.999332	0.791306	0.999971	-0.956767	0.145145	0.457501	0.96027	0.116667	1.09587	0.747632	0.0792601	0.295277
DNAJC11	2	-0.0589639	0.893227	0.999891	0.52664	0.491855	0.991911	1.01731	0.877844	0.999971	-0.305026	0.610062	0.776276	0.65498	0.480244	1.15896	1.10755	0.598588	0.796481
AKR7A3	1	0.0334906	0.932125	0.999891	0.494358	0.5955	1.01098	0.984733	0.928513	0.999971	-0.0803051	0.880764	0.935842	0.605972	0.477106	1.1395	1.10583	0.888586	0.950175
CYP4Z1	1	-0.974824	0.579962	0.999891	0.217497	0.000664045	1.25371	0.562889	0.261066	0.999971	-1.18013	0.202724	0.497933	0.938348	0.0381848	1.11915	0.50575	0.0699862	0.280864
HIST2H2AA4	2	0.155885	0.730677	0.999891	0.289134	0.729516	1.16187	0.961222	0.689091	0.999971	-1.36739	0.11726	0.439754	0.990116	0.0204569	1.04657	0.398635	0.0216313	0.189249
GCLM	2	-0.131269	0.216174	0.999891	0.751352	0.560269	0.950512	0.996571	0.625216	0.999971	1.11845	0.0692619	0.409859	0.0468766	0.988345	0.541851	1.04455	0.0274905	0.200119
PPP2R3A	2	-0.342583	0.531048	0.999891	0.711145	0.209422	0.95031	1.09094	0.431069	0.999971	-1.13785	0.0999187	0.426249	0.982523	0.0472008	1.06156	0.54272	0.0335201	0.212396
TSEN15	2	-0.00843507	0.987904	0.999891	0.414486	0.495532	1.04671	1.01624	0.98413	0.999971	-0.140952	0.664434	0.809998	0.710362	0.507034	1.1691	1.12202	0.748149	0.880195
BPNT1	2	0.209624	0.481379	0.999891	0.314234	0.836304	1.13723	0.950206	0.543528	0.999971	0.38634	0.19695	0.494743	0.38677	0.843672	1.03008	1.15409	0.340199	0.599705
C1orf9	1	0.227072	0.759398	0.999891	0.14128	0.583504	1.30804	0.988575	0.650265	0.999971	0.513427	0.305371	0.567544	0.208962	0.89886	0.867339	1.13149	0.321815	0.584345
ICMT	2	0.0785339	0.766394	0.999891	0.506309	0.701849	1.00537	0.964845	0.811342	0.999971	1.0274	0.486526	0.69459	0.124501	0.755502	0.733164	1.17411	0.300298	0.565784
S100A3	1	-0.00421797	0.987628	0.999891	0.555705	0.648416	0.983409	0.974348	0.989891	0.999971	0.702983	0.179147	0.481391	0.146016	0.934548	0.771437	1.10916	0.171297	0.426927
CROCC	2	0.0157105	0.956261	0.999891	0.510122	0.627157	1.00212	0.980448	0.962967	0.999971	-0.519164	0.144825	0.457501	0.883136	0.348218	1.14954	1.03127	0.186273	0.444711
SYT2	1	-0.0224869	0.942249	0.999891	0.506276	0.640992	1.00557	0.977439	0.947506	0.999971	-1.02102	0.294795	0.559653	0.933067	0.10076	1.12552	0.714735	0.140828	0.385375
RPS6KC1	1	-0.662079	0.138491	0.999891	0.960374	0.0709645	0.983052	1.09593	0.0944259	0.999971	-0.0313736	0.807435	0.894424	0.650673	0.646429	1.15859	1.16243	0.926638	0.96963
RBM8A	4	0.00820909	0.986357	0.999891	0.398363	0.56328	1.05948	0.995198	0.983468	0.999971	-0.407376	0.113754	0.436723	0.845442	0.40858	1.16287	1.07226	0.268807	0.535158
ZNF678	2	-0.187765	0.556748	0.999891	0.653961	0.462793	0.956311	1.02412	0.591549	0.999971	0.629972	0.183596	0.485127	0.231155	0.887365	0.893129	1.13576	0.19906	0.459841
ZMYM4	1	0.0568326	0.916992	0.999891	0.30714	0.557799	1.14805	0.996242	0.892158	0.999971	-0.0567705	0.861515	0.925879	0.639027	0.625145	1.15607	1.16054	0.899925	0.955532
TMEM69	1	-0.160452	0.70714	0.999891	0.657354	0.364685	0.955957	1.05008	0.67964	0.999971	0.296676	0.527163	0.723202	0.302701	0.857919	0.965832	1.14695	0.564048	0.77297
ELF3	1	0.818174	0.443555	0.999891	0.0149735	0.784506	0.729923	0.952948	0.17924	0.999971	2.21556	0.00985065	0.396525	0.00103185	0.999731	0.102234	1.00819	0.00158278	0.121144
ITGB1	4	0.122822	0.606392	0.999891	0.435625	0.775037	1.03807	0.953286	0.700383	0.999971	0.676416	0.135303	0.451345	0.165596	0.943927	0.805437	1.10009	0.145035	0.390895
YME1L1	2	-0.184518	0.455885	0.999891	0.749985	0.492483	0.950437	1.01641	0.565051	0.999971	0.210622	0.606595	0.774319	0.491264	0.71358	1.08981	1.17477	0.660359	0.831475
GPAM	2	-0.262669	0.493786	0.999891	0.783745	0.331093	0.953619	1.05598	0.47557	0.999971	0.506731	0.334596	0.589354	0.248071	0.889605	0.914268	1.13416	0.3382	0.597805
FAM178A	3	0.0402093	0.881887	0.999891	0.523053	0.683916	0.993371	0.967028	0.903444	0.999971	0.664925	0.00789323	0.396525	0.182639	0.956404	0.832845	1.08885	0.0447077	0.231664
FBXW4	2	-0.420407	0.499063	0.999891	0.743294	0.196606	0.9528	1.10531	0.352166	0.999971	-0.41575	0.246906	0.527322	0.8315	0.397329	1.1648	1.06527	0.322398	0.584477
C1orf106	1	-0.13172	0.828055	0.999891	0.525625	0.258114	0.992203	1.08225	0.770157	0.999971	0.17938	0.765789	0.869247	0.292688	0.760092	0.958746	1.17135	0.766893	0.887467
DDIT4	1	-0.566625	0.0611927	0.999891	0.955331	0.110055	0.981314	1.12397	0.0970081	0.999971	-1.19908	0.0450046	0.396972	0.987773	0.0308507	1.0527	0.47261	0.0127835	0.168815
MGMT	1	0.175685	0.475305	0.999891	0.364474	0.821257	1.09235	0.95045	0.585283	0.999971	0.847183	0.325833	0.582646	0.154177	0.832172	0.788878	1.1563	0.222936	0.485035
PIP4K2A	2	-0.244494	0.521205	0.999891	0.738546	0.378414	0.95143	1.04769	0.515326	0.999971	-0.498774	0.305856	0.568161	0.811124	0.345942	1.17043	1.03013	0.312456	0.576615
FAM45A	3	-0.0595097	0.903079	0.999891	0.512263	0.49544	0.999375	1.01646	0.882773	0.999971	0.0519233	0.847885	0.91915	0.581713	0.689556	1.13125	1.17281	0.901249	0.956409
ECHS1	1	0.157353	0.497782	0.999891	0.40031	0.809935	1.05949	0.950249	0.622195	0.999971	-0.264427	0.52344	0.721037	0.661827	0.511771	1.15871	1.12419	0.590559	0.791355
DNAJC9	1	0.0114286	0.98367	0.999891	0.379574	0.50897	1.0781	1.00882	0.978637	0.999971	-0.656573	0.0406368	0.396972	0.925693	0.270303	1.13184	0.954916	0.0737744	0.286644
GHITM	1	0.32549	0.36085	0.999891	0.193968	0.886644	1.26748	0.959054	0.374548	0.999971	-0.03479	0.93231	0.966092	0.627518	0.510645	1.15233	1.12511	0.945599	0.977636
DUX4	1	-0.637635	0.69302	0.999891	0.164759	0.0553548	1.29582	1.09689	0.43835	0.999971	-0.0173301	0.984647	0.991601	0.514674	0.250199	1.10216	0.93636	0.982557	0.992148
OSBPL1A	1	-0.638275	0.22483	0.999891	0.93677	0.0714137	0.977248	1.09401	0.133854	0.999971	0.366167	0.588158	0.762327	0.269761	0.775022	0.936095	1.16897	0.569665	0.775998
MYPN	1	-0.28401	0.684709	0.999891	0.584892	0.12518	0.971298	1.13758	0.561637	0.999971	-0.118236	0.826254	0.907043	0.62725	0.392559	1.15225	1.06049	0.835381	0.922104
DDX50	2	-0.112407	0.846259	0.999891	0.488119	0.373259	1.0144	1.0498	0.794826	0.999971	-0.174238	0.552852	0.739106	0.716098	0.518621	1.17033	1.12867	0.683677	0.843547
DUSP13	1	-0.0705916	0.875135	0.999891	0.553128	0.448896	0.983754	1.03027	0.855568	0.999971	-1.24434	0.281997	0.55156	0.852085	0.0421263	1.15978	0.524277	0.136502	0.379372
PAPSS2	2	-0.48268	0.401183	0.999891	0.833289	0.0874781	0.960078	1.10583	0.288442	0.999971	0.742219	0.087052	0.419162	0.121898	0.963207	0.72795	1.08262	0.0909982	0.313491
FAM53B	2	0.364063	0.287269	0.999891	0.172708	0.915299	1.28923	0.968893	0.309631	0.999971	-0.603112	0.357723	0.605585	0.77984	0.258023	1.17322	0.94592	0.320543	0.583216
NEBL	2	-0.183795	0.758203	0.999891	0.54578	0.202576	0.986672	1.10114	0.676016	0.999971	-1.07564	0.0145532	0.396525	0.986368	0.061539	1.05481	0.597684	0.0151036	0.176185
ANKRD2	2	0.341782	0.343769	0.999891	0.168048	0.873469	1.29108	0.956534	0.359067	0.999971	2.68792	0.133355	0.449838	0.000658605	0.999504	0.0785078	1.01083	0.0098604	0.157975
CPT1A	2	-0.0341627	0.918245	0.999891	0.603888	0.480252	0.967565	1.02057	0.9227	0.999971	-1.15226	0.104286	0.428215	0.982626	0.0538908	1.06152	0.566299	0.0450419	0.23264
CDK2AP2	1	-0.130281	0.85355	0.999891	0.401769	0.339329	1.05748	1.05298	0.783238	0.999971	0.164253	0.787663	0.882851	0.36514	0.739473	1.01574	1.17371	0.781495	0.894684
C22orf26	1	0.438534	0.6493	0.999891	0.051127	0.573133	1.14552	0.991931	0.443076	0.999971	-0.356626	0.211655	0.501729	0.821917	0.383857	1.16778	1.05587	0.359592	0.617518
CORO1B	1	-0.877819	0.512577	0.999891	0.619776	0.0618762	0.964167	1.08021	0.211591	0.999971	0.777689	0.0270913	0.396525	0.128927	0.967667	0.741485	1.07779	0.0496821	0.242887
SCT	1	-0.344772	0.287809	0.999891	0.841014	0.207147	0.961069	1.09101	0.333605	0.999971	-1.08862	0.0446855	0.396972	0.985333	0.0787756	1.05614	0.658246	0.0255309	0.198011
PSMC3	1	-0.0289873	0.951871	0.999891	0.489474	0.419882	1.01211	1.038	0.941916	0.999971	1.51813	0.329703	0.585499	0.0384112	0.870044	0.512754	1.14263	0.131298	0.372162
GYLTL1B	1	-0.0155291	0.945637	0.999891	0.524436	0.662076	0.992538	0.971341	0.961171	0.999971	-1.26218	0.015758	0.396525	0.994736	0.0338113	1.03425	0.483499	0.0103913	0.161184
ENDOD1	2	0.114975	0.446406	0.999891	0.473126	0.802982	1.02121	0.950939	0.690946	0.999971	-0.754465	0.0955362	0.423009	0.934838	0.144398	1.12348	0.796824	0.103732	0.332441
NDUFS5	1	-0.0137242	0.963695	0.999891	0.510464	0.641847	1.00189	0.977181	0.967627	0.999971	-0.0352304	0.869749	0.929916	0.623946	0.672959	1.15089	1.16948	0.927517	0.969983
C11orf2	1	-0.235099	0.691404	0.999891	0.602267	0.26505	0.967304	1.07872	0.59497	0.999971	-0.444593	0.423854	0.651735	0.763933	0.404971	1.17288	1.06811	0.413249	0.662884
CDCA5	1	-0.390579	0.198985	0.999891	0.902735	0.218393	0.971227	1.09505	0.25369	0.999971	-0.659709	0.0921003	0.420793	0.91416	0.271499	1.13854	0.955381	0.122437	0.360681
SF3A1	4	-0.413163	0.361819	0.999891	0.840073	0.162234	0.960785	1.11654	0.304486	0.999971	-0.0770438	0.750621	0.861774	0.642014	0.645441	1.15694	1.16161	0.847454	0.928978
RELA	1	0.275353	0.674762	0.999891	0.161836	0.65432	1.29895	0.973346	0.55136	0.999971	0.162422	0.798754	0.889267	0.350248	0.730963	1.00434	1.17561	0.788999	0.898668
PELI3	1	-0.161119	0.651986	0.999891	0.669984	0.463895	0.955653	1.02448	0.655233	0.999971	-1.28256	0.0662263	0.406946	0.993053	0.0388286	1.03966	0.508975	0.0222473	0.190595
SLC29A2	2	-0.373369	0.19641	0.999891	0.853806	0.252221	0.960792	1.08314	0.28084	0.999971	-0.750656	0.0931234	0.422094	0.93386	0.121426	1.12479	0.754673	0.0727848	0.285302
STT3A	1	-0.197651	0.671335	0.999891	0.660841	0.3478	0.956742	1.05251	0.622162	0.999971	3.24052	0.0263048	0.396525	5.50531e-05	0.999993	0.0190909	1.00163	0.00132062	0.119519
KIRREL3	1	-0.488541	0.383339	0.999891	0.854873	0.0943126	0.961	1.10524	0.265523	0.999971	0.0989394	0.910545	0.952756	0.226397	0.649691	0.889614	1.16391	0.894721	0.952862
YAP1	2	0.0568891	0.895804	0.999891	0.443232	0.533996	1.0336	0.999596	0.88316	0.999971	-0.109016	0.585901	0.760435	0.647336	0.678759	1.15792	1.16996	0.768027	0.887836
IL18	1	0.0554829	0.878808	0.999891	0.426365	0.645651	1.04104	0.97567	0.877805	0.999971	1.98886	0.135708	0.451524	0.00668567	0.993421	0.248805	1.03444	0.0232435	0.192714
ZBTB16	1	0.287938	0.551494	0.999891	0.183945	0.776832	1.28745	0.953648	0.484352	0.999971	-0.139914	0.265726	0.540713	0.68183	0.642	1.16239	1.16062	0.671874	0.836648
SPA17	1	-0.284377	0.595668	0.999891	0.688274	0.251195	0.953745	1.08239	0.499853	0.999971	-0.11986	0.739196	0.855453	0.682936	0.475616	1.16258	1.1059	0.798031	0.903156
EIF4G2	1	-0.170936	0.708418	0.999891	0.6425	0.376409	0.960163	1.04899	0.668774	0.999971	0.964818	0.0202033	0.396525	0.100236	0.980635	0.683075	1.0578	0.0236302	0.193428
TMX2	2	-0.199905	0.540503	0.999891	0.743398	0.405082	0.952694	1.04475	0.573152	0.999971	0.432519	0.281164	0.550692	0.330879	0.85334	0.989914	1.1503	0.325459	0.58698
ATP9B	1	-0.344148	0.0334241	0.999891	0.899487	0.32354	0.970126	1.0589	0.234916	0.999971	-0.711706	0.347194	0.597371	0.827294	0.192761	1.16716	0.862758	0.256236	0.520177
ROM1	1	-0.0841029	0.886529	0.999891	0.450005	0.346703	1.03158	1.0519	0.845383	0.999971	-0.930761	0.0710365	0.412218	0.957434	0.122729	1.09872	0.757525	0.0472637	0.237455
HRASLS2	2	1.07509	0.205438	0.999891	0.00951075	0.976758	0.602137	0.994752	0.0430495	0.999971	1.16247	0.414833	0.645377	0.0643046	0.830065	0.602678	1.15706	0.228559	0.491522
ATL3	1	-0.118016	0.621829	0.999891	0.683534	0.520471	0.954632	1.00511	0.714304	0.999971	-0.183915	0.419352	0.649328	0.71622	0.560255	1.17028	1.14207	0.626553	0.813568
MRPL23	1	0.169535	0.671972	0.999891	0.311725	0.755882	1.14115	0.954423	0.649407	0.999971	-0.143229	0.796439	0.888342	0.622831	0.431515	1.15036	1.08397	0.805528	0.906664
ILK	2	0.0474335	0.942853	0.999891	0.278513	0.482716	1.1824	1.01899	0.917732	0.999971	0.606416	0.06545	0.406946	0.169952	0.949685	0.815962	1.09559	0.125931	0.365225
CAT	1	0.239939	0.535573	0.999891	0.306401	0.762869	1.14782	0.954869	0.526278	0.999971	-0.0267375	0.956481	0.976905	0.52739	0.525572	1.10961	1.12994	0.960896	0.983587
TFDP3	1	0.0982856	0.869016	0.999891	0.321352	0.408592	1.13237	1.0427	0.822582	0.999971	0.72872	0.567248	0.748385	0.162914	0.643877	0.800562	1.16154	0.4347	0.679088
ARAP1	2	-0.295577	0.533838	0.999891	0.729766	0.25606	0.951203	1.08376	0.463288	0.999971	-0.683561	0.371978	0.616896	0.815015	0.259929	1.16974	0.947895	0.296091	0.561552
CAPN5	1	-0.193122	0.275239	0.999891	0.73725	0.505453	0.951287	1.00998	0.522169	0.999971	-0.149284	0.439084	0.662469	0.72678	0.500095	1.16962	1.11966	0.684785	0.844231
ME3	2	-0.285773	0.323784	0.999891	0.841328	0.332382	0.961068	1.05612	0.395114	0.999971	-0.782741	0.180034	0.481834	0.906936	0.222459	1.14025	0.903216	0.141391	0.386414
GLI1	1	-0.661316	0.230565	0.999891	0.946188	0.0496108	0.979373	1.08603	0.124187	0.999971	-0.165972	0.658777	0.806905	0.6627	0.56684	1.15878	1.14524	0.725144	0.868567
ETV6	2	0.201718	0.387129	0.999891	0.368616	0.840808	1.08557	0.950792	0.526422	0.999971	-0.5644	0.209226	0.500847	0.84237	0.371352	1.16316	1.0456	0.244537	0.507709
ZNF84	1	-0.489038	0.0150063	0.999891	0.952419	0.194202	0.980965	1.10277	0.0912472	0.999971	0.715741	0.23588	0.51785	0.203562	0.889102	0.86109	1.13437	0.201629	0.463042
DGKA	2	-0.0813137	0.925009	0.999891	0.267909	0.2442	1.19003	1.08884	0.87696	0.999971	1.33705	0.0408007	0.396972	0.0330813	0.991903	0.483944	1.03668	0.0152084	0.176674
EIF2B1	1	-0.239943	0.29605	0.999891	0.818234	0.407928	0.957923	1.0431	0.442316	0.999971	0.591107	0.0586303	0.401062	0.209432	0.937682	0.868584	1.10582	0.118911	0.356034
THAP2	2	-0.072088	0.881005	0.999891	0.47908	0.455789	1.01964	1.02785	0.855751	0.999971	0.155072	0.62724	0.786517	0.474324	0.776716	1.07986	1.16921	0.726881	0.869236
CCT2	1	-0.0124828	0.985871	0.999891	0.309156	0.38373	1.14632	1.04628	0.979319	0.999971	-0.0216382	0.960402	0.978843	0.611787	0.522055	1.14311	1.12858	0.96667	0.985926
MAP3K12	1	0.235132	0.680874	0.999891	0.171309	0.679351	1.29142	0.96829	0.587983	0.999971	-0.0387074	0.934607	0.967464	0.559226	0.602488	1.12169	1.15632	0.943403	0.976543
HTRA3	2	-0.531465	0.100668	0.999891	0.94424	0.159108	0.978884	1.12392	0.126606	0.999971	-2.51743	0.00211162	0.334604	0.99998	0.000160244	1.00512	0.0242079	0.000566916	0.116019
KIAA0748	1	-0.784155	0.427846	0.999891	0.646032	0.0221857	0.959054	0.981188	0.198476	0.999971	0.292624	0.830721	0.909721	0.113442	0.435915	0.715544	1.08697	0.779961	0.893912
PTPN11	4	-0.177725	0.739145	0.999891	0.527878	0.362126	0.992528	1.04964	0.675321	0.999971	-0.0802746	0.893155	0.943489	0.511749	0.624281	1.10131	1.16077	0.893174	0.952274
GRASP	1	0.822476	0.152827	0.999891	0.0222231	0.973422	0.869436	0.993144	0.0613154	0.999971	-0.815772	0.438026	0.661723	0.801365	0.155582	1.17231	0.815483	0.293961	0.559677
SLCO1B3	1	0.0866753	0.841343	0.999891	0.367629	0.680201	1.08707	0.967602	0.821736	0.999971	0.830339	0.224019	0.509856	0.120105	0.953892	0.724045	1.09104	0.13101	0.371571
TAS2R14	1	-0.610145	0.497944	0.999891	0.640896	0.0539626	0.960588	1.09199	0.276127	0.999971	1.15686	0.187119	0.487689	0.0822909	0.968565	0.643235	1.07589	0.0684526	0.278208
WBP11	1	0.0263062	0.974283	0.999891	0.266254	0.280476	1.19591	1.07796	0.959749	0.999971	-0.014106	0.968906	0.983299	0.547427	0.705729	1.11696	1.17311	0.976645	0.989488
WDR51B	1	-0.31507	0.108118	0.999891	0.881145	0.324909	0.966675	1.05793	0.290081	0.999971	2.16115	0.0310577	0.396525	0.0022425	0.999665	0.149415	1.00879	0.00396186	0.136192
VAMP1	1	-0.0336627	0.943683	0.999891	0.500395	0.496032	1.00739	1.01522	0.933514	0.999971	0.784324	0.0848611	0.417197	0.115659	0.957281	0.721475	1.08863	0.0885077	0.309523
VWF	1	-0.258569	0.187624	0.999891	0.81295	0.420299	0.956138	1.03786	0.396202	0.999971	-0.892454	0.10137	0.427059	0.960946	0.155352	1.09468	0.814838	0.0664864	0.274176
CHPT1	1	0.367192	0.338307	0.999891	0.191149	0.880507	1.27751	0.958258	0.3366	0.999971	0.6357	0.297712	0.561763	0.223437	0.89118	0.885969	1.1337	0.237007	0.498793
C12orf32	2	1.10465	0.207712	0.999891	0.0091552	0.933813	0.591907	0.97483	0.0550301	0.999971	0.0291477	0.942875	0.970314	0.603971	0.556733	1.13911	1.13976	0.953267	0.980977
AATK	3	0.622658	0.0651932	0.999891	0.0610447	0.97425	1.1926	0.993391	0.0833366	0.999971	-0.763926	0.148775	0.459044	0.909783	0.21546	1.13979	0.897974	0.130591	0.371214
MVK	2	-0.401654	0.360882	0.999891	0.845676	0.208136	0.960569	1.09095	0.315104	0.999971	-1.30221	0.109853	0.432488	0.977582	0.0304202	1.06886	0.473142	0.0356436	0.216826
GPR89B	2	0.171924	0.406346	0.999891	0.388424	0.844812	1.06843	0.952004	0.574037	0.999971	0.580708	0.34256	0.594206	0.252931	0.829312	0.918206	1.15759	0.314894	0.578386
TMEM116	1	0.246795	0.381621	0.999891	0.298975	0.867807	1.15022	0.95527	0.462849	0.999971	-0.392495	0.276473	0.548261	0.778048	0.441241	1.17353	1.08922	0.378113	0.634883
COQ5	1	0.18283	0.535653	0.999891	0.32848	0.810634	1.12729	0.950192	0.592833	0.999971	0.0247374	0.941651	0.970266	0.544499	0.636765	1.11636	1.1612	0.957737	0.982782
ATF1	1	0.0872389	0.747217	0.999891	0.448287	0.739906	1.03245	0.958767	0.790507	0.999971	0.403872	0.612476	0.777133	0.265447	0.623875	0.931721	1.16072	0.569174	0.775701
CCDC59	2	-0.0958537	0.881189	0.999891	0.354107	0.337497	1.10152	1.05545	0.832137	0.999971	0.497208	0.268485	0.542949	0.266368	0.893442	0.932379	1.13308	0.304879	0.570447
MDM1	3	-0.0804719	0.900464	0.999891	0.410969	0.34811	1.05088	1.05261	0.858091	0.999971	-0.179418	0.492404	0.698729	0.729551	0.519837	1.17001	1.12778	0.652009	0.827972
APPL2	1	-0.241414	0.787081	0.999891	0.372998	0.108096	1.08528	1.12736	0.660352	0.999971	0.555655	0.28912	0.555425	0.291908	0.807978	0.958453	1.16062	0.297447	0.562943
PWP1	2	0.0707955	0.901307	0.999891	0.305499	0.550395	1.14754	0.996432	0.868911	0.999971	-0.485103	0.176959	0.478844	0.869164	0.295352	1.1543	0.986318	0.263576	0.528539
BIVM	1	0.0290152	0.936351	0.999891	0.524398	0.533359	0.992713	0.999508	0.935748	0.999971	1.44216	0.114334	0.436871	0.0292858	0.989358	0.457362	1.04223	0.0199338	0.185848
FRY	1	-0.18125	0.759173	0.999891	0.570564	0.299805	0.976629	1.07104	0.680892	0.999971	-0.666426	0.540801	0.732768	0.700132	0.203111	1.16572	0.878171	0.412888	0.662455
TRPC4	1	0.347442	0.421124	0.999891	0.140722	0.828901	1.30684	0.950572	0.380374	0.999971	0.0101295	0.992768	0.995901	0.219681	0.461427	0.880918	1.09853	0.991064	0.995959
BTF3L1	1	1.43275	0.512999	0.999891	0.0169166	0.491897	0.768193	1.01699	0.152802	0.999971	1.02884	0.149043	0.459044	0.107016	0.952907	0.700193	1.09229	0.0762321	0.290259
METRNL	1	-0.0429033	0.900006	0.999891	0.571147	0.542085	0.97664	0.999291	0.903536	0.999971	-0.418333	0.475606	0.688244	0.677332	0.415922	1.16121	1.07562	0.457258	0.697118
DIO3	1	0.135064	0.922735	0.999891	0.0626573	0.164688	1.19653	1.1188	0.850036	0.999971	-1.75677	0.118392	0.440415	0.994695	0.00581295	1.03442	0.232793	0.027425	0.200072
ACTN1	3	0.0978309	0.277828	0.999891	0.506435	0.796796	1.00497	0.951589	0.713557	0.999971	0.685377	0.0795013	0.415154	0.209682	0.935996	0.86891	1.10717	0.102743	0.33084
USP33	3	0.246726	0.37053	0.999891	0.294057	0.862599	1.15757	0.955674	0.458373	0.999971	0.230083	0.644385	0.796717	0.372663	0.782926	1.02048	1.16842	0.67365	0.837979
NFKBIA	1	-0.427337	0.409147	0.999891	0.84078	0.162684	0.961017	1.11611	0.306433	0.999971	-0.204728	0.59369	0.766631	0.745003	0.418176	1.17128	1.07616	0.659946	0.831293
PRKD1	1	-0.407199	0.212063	0.999891	0.900047	0.174874	0.970525	1.10899	0.254375	0.999971	-1.78215	0.109088	0.432073	0.97372	0.0020251	1.07543	0.128746	0.0264025	0.199233
JAG2	1	0.0612123	0.868267	0.999891	0.407778	0.650519	1.05152	0.974629	0.864396	0.999971	0.0809219	0.854437	0.922087	0.525658	0.585995	1.10811	1.15057	0.876121	0.944457
DAD1	3	0.28375	0.335954	0.999891	0.273132	0.885099	1.18798	0.959015	0.401445	0.999971	-0.222768	0.669898	0.813201	0.59146	0.592096	1.13587	1.15261	0.690684	0.847279
KIAA0586	2	-0.245818	0.740329	0.999891	0.511117	0.180441	1.00124	1.10436	0.619128	0.999971	-1.2172	0.126138	0.445101	0.986821	0.0420516	1.05389	0.524202	0.0332973	0.211678
KTN1	1	-0.346725	0.614803	0.999891	0.635854	0.151093	0.960199	1.13342	0.471789	0.999971	0.609445	0.118947	0.440609	0.179569	0.935892	0.83127	1.10731	0.150305	0.397979
PDK1	2	0.0170109	0.868132	0.999891	0.589966	0.728521	0.969175	0.961738	0.94999	0.999971	0.740011	0.158213	0.466947	0.140871	0.9536	0.763555	1.09144	0.13451	0.376979
ERO1L	3	-0.087449	0.368082	0.999891	0.699693	0.61743	0.951847	0.981226	0.744334	0.999971	1.44662	0.0719597	0.412218	0.0295915	0.991822	0.458383	1.03681	0.0222998	0.190779
L2HGDH	1	0.16606	0.501834	0.999891	0.398059	0.804005	1.05996	0.950749	0.610109	0.999971	0.31432	0.504781	0.70712	0.402775	0.736526	1.04197	1.17539	0.541863	0.756575
C14orf106	2	-0.153939	0.784176	0.999891	0.469108	0.369859	1.0253	1.04914	0.722929	0.999971	0.309533	0.576287	0.755412	0.305859	0.819421	0.968818	1.15959	0.589202	0.790819
PSEN1	3	-0.0632344	0.889307	0.999891	0.56232	0.438802	0.979662	1.03385	0.871651	0.999971	0.199233	0.519217	0.717411	0.407155	0.808164	1.0448	1.16067	0.637079	0.818958
FOS	1	5.83688	0.00335536	0.999891	0	1	0	1.00033	0.00010814	0.15	3.10992	0.025274	0.396525	5.93131e-05	0.999924	0.0188542	1.0048	0.00116332	0.118976
GSTZ1	1	0.284878	0.321419	0.999891	0.25523	0.895047	1.20306	0.961463	0.395094	0.999971	0.0317556	0.940481	0.969996	0.526514	0.600609	1.10853	1.15635	0.951019	0.979748
CHMP4A	2	-0.0426257	0.854959	0.999891	0.592775	0.619887	0.96868	0.980941	0.893154	0.999971	-0.191333	0.325933	0.582646	0.730844	0.538157	1.17012	1.13493	0.592748	0.793061
TRIP11	2	-0.304735	0.823314	0.999891	0.188065	0.053874	1.27931	1.09165	0.671192	0.999971	-0.449109	0.431385	0.657419	0.809374	0.325136	1.17034	1.01534	0.427536	0.67383
C14orf68	1	-0.292084	0.480616	0.999891	0.697789	0.311151	0.952229	1.06782	0.450193	0.999971	-0.979452	0.115748	0.43897	0.972543	0.109279	1.07826	0.727794	0.0512026	0.245908
FLJ10038	1	0.470746	0.0837371	0.999891	0.139967	0.963967	1.30459	0.988521	0.14362	0.999971	0.00613673	0.992473	0.995773	0.393499	0.626677	1.03357	1.16056	0.992407	0.996391
SERF2	3	-0.408457	0.326877	0.999891	0.851733	0.224712	0.961011	1.09822	0.292742	0.999971	0.0515685	0.85076	0.920211	0.496814	0.768241	1.0929	1.17043	0.902802	0.957059
AQP9	1	0.217806	0.396068	0.999891	0.328076	0.818346	1.12743	0.950253	0.507619	0.999971	0.967061	0.219605	0.506995	0.0509593	0.953772	0.558174	1.09123	0.137308	0.38002
GOLGA6A	2	0.664046	0.0314622	0.999891	0.0597895	0.985784	1.18169	0.999209	0.058838	0.999971	-0.523573	0.508622	0.709764	0.742881	0.309077	1.17108	0.999765	0.428552	0.674657
THAP10	1	-0.233013	0.756474	0.999891	0.495833	0.184718	1.01007	1.10267	0.640566	0.999971	-0.0112961	0.973491	0.98574	0.568949	0.664765	1.12609	1.16882	0.980984	0.991248
ENPP7	1	0.328257	0.569724	0.999891	0.153915	0.769147	1.30324	0.953962	0.460254	0.999971	-0.872901	0.2461	0.526355	0.92393	0.131832	1.13286	0.770392	0.14649	0.392857
C15orf38	2	0.00819104	0.983504	0.999891	0.49374	0.612644	1.0108	0.980461	0.982183	0.999971	-0.725955	0.242711	0.523384	0.8843	0.155314	1.14899	0.814917	0.182104	0.439366
RCCD1	2	-0.399769	0.331735	0.999891	0.852077	0.201013	0.961043	1.10049	0.309094	0.999971	-0.561466	0.134377	0.45056	0.884553	0.312896	1.14893	1.00424	0.159769	0.411435
OAZ2	1	0.479816	0.115442	0.999891	0.155382	0.952137	1.30193	0.983263	0.155994	0.999971	0.38025	0.547424	0.736286	0.373026	0.749657	1.0211	1.17605	0.5211	0.741831
DNM1P35	1	-1.09928	0.577366	0.999891	0.216112	0.0228922	1.25569	0.995125	0.247664	0.999971	-0.209053	0.833697	0.911206	0.518937	0.149884	1.10447	0.806962	0.801825	0.9049
TMEM85	2	-0.0292463	0.895836	0.999891	0.586196	0.648622	0.970821	0.974274	0.925623	0.999971	0.187384	0.66771	0.812305	0.502946	0.697318	1.09738	1.17306	0.704945	0.856889
IREB2	1	-0.122517	0.819833	0.999891	0.561628	0.337329	0.980584	1.056	0.773145	0.999971	0.173564	0.833955	0.911293	0.317031	0.61648	0.980196	1.15998	0.814487	0.911571
LCMT2	1	-0.0582383	0.844422	0.999891	0.630111	0.558995	0.961904	0.99628	0.863196	0.999971	0.884339	0.074411	0.412829	0.112104	0.974899	0.71122	1.06654	0.0414569	0.226615
INO80	2	-0.34625	0.240639	0.999891	0.862784	0.283752	0.96301	1.07726	0.318498	0.999971	-0.196256	0.261706	0.537286	0.711491	0.579504	1.16806	1.14892	0.580309	0.784126
CHST14	2	-0.196499	0.347911	0.999891	0.793415	0.389524	0.954199	1.04636	0.525551	0.999971	-0.760315	0.096296	0.423425	0.937384	0.221788	1.12081	0.90145	0.101819	0.329542
C16orf61	1	0.289979	0.387251	0.999891	0.210619	0.874865	1.25827	0.956964	0.412436	0.999971	-0.203374	0.0995111	0.425692	0.747941	0.545532	1.17215	1.13883	0.522162	0.742719
GALNS	1	-0.212072	0.749773	0.999891	0.491381	0.31812	1.01113	1.06351	0.646523	0.999971	0.542038	0.334819	0.589354	0.253304	0.871264	0.918686	1.14266	0.329791	0.590687
GOT2	3	0.185602	0.787407	0.999891	0.216614	0.540458	1.25478	0.998948	0.697238	0.999971	0.554902	0.183529	0.485067	0.247134	0.883487	0.911916	1.13719	0.21511	0.477543
WFDC1	1	-0.161889	0.780442	0.999891	0.547652	0.311558	0.985501	1.06563	0.712056	0.999971	-0.163762	0.723873	0.845765	0.704374	0.304135	1.16705	0.993468	0.755804	0.884028
DDX28	1	0.0433271	0.911763	0.999891	0.460796	0.658472	1.0267	0.972413	0.90623	0.999971	-0.473332	0.514433	0.714087	0.686911	0.324164	1.16338	1.01479	0.456734	0.697094
CMTM1	1	0.167221	0.668704	0.999891	0.299805	0.782579	1.14878	0.953036	0.653182	0.999971	-0.462381	0.468941	0.682869	0.772166	0.372492	1.17219	1.04687	0.430715	0.67556
PLCG2	1	0.314099	0.37562	0.999891	0.188758	0.874171	1.28003	0.956685	0.383337	0.999971	0.595826	0.496343	0.701808	0.0793285	0.796957	0.639406	1.16208	0.42323	0.67067
EMP2	2	-0.207434	0.295411	0.999891	0.799725	0.442239	0.955462	1.03286	0.503896	0.999971	-0.606213	0.343045	0.594531	0.857451	0.269918	1.1583	0.954219	0.288704	0.554164
CHMP1A	2	-0.111058	0.786599	0.999891	0.582713	0.48758	0.971592	1.01813	0.765969	0.999971	-0.431607	0.512969	0.713091	0.722874	0.365372	1.16975	1.03989	0.470851	0.707141
RPS2	4	0.0695248	0.486636	0.999891	0.514749	0.764885	0.997466	0.954496	0.797238	0.999971	0.365205	0.197084	0.494754	0.355252	0.863086	1.0077	1.14592	0.350154	0.608686
TBL3	1	-0.763416	0.613508	0.999891	0.29456	0.032087	1.15626	1.04612	0.314691	0.999971	0.198184	0.753086	0.863305	0.310158	0.781999	0.975349	1.16818	0.743653	0.877952
RAB11FIP3	1	-0.112184	0.702581	0.999891	0.66432	0.48143	0.956065	1.01995	0.73993	0.999971	-0.509846	0.477645	0.689523	0.738456	0.322442	1.17112	1.01231	0.416801	0.665852
LUC7L	1	-0.362423	0.439077	0.999891	0.792898	0.215519	0.954029	1.09249	0.368394	0.999971	-0.742161	0.0777619	0.415154	0.924386	0.200158	1.13278	0.872825	0.0909457	0.313426
PSMD7	1	-0.0510241	0.937197	0.999891	0.39296	0.380062	1.06346	1.04769	0.911152	0.999971	-0.181347	0.556268	0.741967	0.696653	0.60763	1.16437	1.1576	0.669704	0.835881
SULT1A2	1	-0.0533343	0.862907	0.999891	0.615515	0.557876	0.963728	0.996147	0.874554	0.999971	-0.964824	0.014689	0.396525	0.979363	0.100558	1.06653	0.713634	0.0190883	0.184355
SIAH1	1	0.687304	0.0386568	0.999891	0.0486505	0.986766	1.13157	0.99954	0.0570291	0.999971	2.00221	0.212784	0.502498	0.00679997	0.990268	0.25001	1.04053	0.0379506	0.221595
PRSS27	1	0.651318	0.324263	0.999891	0.0418949	0.866665	1.08344	0.955115	0.162449	0.999971	-0.751943	0.358852	0.606813	0.811214	0.221838	1.17034	0.901174	0.267909	0.534399
NOB1	2	-0.291528	0.664049	0.999891	0.593457	0.158893	0.968549	1.12344	0.54109	0.999971	0.65538	0.0919096	0.420793	0.195728	0.940836	0.852044	1.10366	0.0994921	0.327095
BBS2	1	-0.0204768	0.872785	0.999891	0.632381	0.681321	0.960755	0.967122	0.941817	0.999971	0.695656	0.167272	0.471898	0.155016	0.9353	0.789728	1.10798	0.166106	0.418845
MT2A	3	0.255156	0.268652	0.999891	0.342692	0.865662	1.11417	0.955459	0.416342	0.999971	-0.437991	0.366473	0.612112	0.725382	0.420765	1.17009	1.07701	0.399053	0.652599
HSPBP1	2	0.0102669	0.979536	0.999891	0.503825	0.570733	1.0066	0.993525	0.977982	0.999971	-0.984932	0.189562	0.490228	0.942722	0.10213	1.11461	0.718774	0.105115	0.334623
COX4NB	1	-0.0836407	0.887094	0.999891	0.46604	0.400978	1.02624	1.04423	0.847991	0.999971	-0.734006	0.0303907	0.396525	0.938331	0.196515	1.11931	0.869613	0.0505538	0.244485
FUS	1	0.250934	0.581098	0.999891	0.27626	0.744034	1.18371	0.956804	0.522568	0.999971	1.24896	0.487553	0.695005	0.0683757	0.537859	0.613692	1.13493	0.279063	0.545122
ORAI3	1	-0.155764	0.674288	0.999891	0.67865	0.335119	0.954276	1.05667	0.671526	0.999971	0.662789	0.458526	0.677138	0.130831	0.783215	0.743195	1.16805	0.374941	0.632215
PPL	1	-0.52792	0.47975	0.999891	0.723439	0.110024	0.95067	1.12441	0.28936	0.999971	1.26786	0.075819	0.41371	0.0356766	0.986611	0.495769	1.04867	0.027071	0.200072
CHST6	1	-0.365664	0.45114	0.999891	0.79842	0.172991	0.9548	1.10997	0.376298	0.999971	-2.38402	0.0828363	0.415762	0.999885	0.000354044	1.00828	0.0406165	0.00504981	0.142159
ADCY7	2	0.753139	0.39794	0.999891	0.048486	0.8599	1.13292	0.95525	0.176947	0.999971	-0.0676052	0.81373	0.89853	0.650009	0.619631	1.15863	1.15976	0.875072	0.943794
SEPT9	2	-0.534233	0.0832962	0.999891	0.948324	0.138717	0.979722	1.13488	0.128736	0.999971	-0.14992	0.652787	0.80323	0.612505	0.660495	1.14305	1.16709	0.740218	0.875863
SNX12	2	-0.459721	0.357963	0.999891	0.813182	0.141635	0.956338	1.13026	0.278166	0.999971	-0.0158045	0.961766	0.979387	0.578073	0.670272	1.12921	1.16893	0.972778	0.987818
MRPS23	1	0.0481825	0.898381	0.999891	0.411086	0.641706	1.05047	0.977356	0.894996	0.999971	0.268172	0.806246	0.893991	0.355316	0.327583	1.0077	1.01756	0.755974	0.884028
APBB2	2	-0.187852	0.621856	0.999891	0.712795	0.39318	0.950933	1.04424	0.609284	0.999971	0.545802	0.314266	0.573815	0.141271	0.927275	0.764098	1.11404	0.287597	0.553012
TMEM11	1	-0.131814	0.588695	0.999891	0.725321	0.497144	0.950687	1.01437	0.683632	0.999971	0.304396	0.203278	0.498172	0.335755	0.882585	0.993014	1.13824	0.426134	0.672644
TCAP	1	0.253465	0.564172	0.999891	0.20118	0.804703	1.26373	0.95069	0.515674	0.999971	-0.196586	0.697191	0.830101	0.636911	0.558924	1.15484	1.14164	0.7122	0.860937
TNK1	1	-0.335325	0.54051	0.999891	0.706642	0.282589	0.950537	1.07767	0.431659	0.999971	-0.586106	0.255375	0.532674	0.869873	0.221256	1.15373	0.901449	0.258786	0.522987
RPA1	1	-0.454057	0.189965	0.999891	0.917977	0.165782	0.973349	1.11481	0.205994	0.999971	0.596911	0.0434006	0.396972	0.208186	0.943777	0.866003	1.10042	0.111827	0.344946
TSR1	2	0.171519	0.513655	0.999891	0.419824	0.776305	1.04378	0.953463	0.599046	0.999971	0.00196862	0.99567	0.997199	0.588873	0.570624	1.1349	1.145	0.996877	0.998251
USP32	2	0.136735	0.677569	0.999891	0.430165	0.714875	1.03984	0.963226	0.699105	0.999971	0.447793	0.222384	0.508564	0.253767	0.891533	0.917964	1.13321	0.302101	0.567075
ACBD4	2	0.15637	0.719391	0.999891	0.263523	0.689414	1.19739	0.96585	0.686168	0.999971	-0.632051	0.190116	0.490412	0.893256	0.28858	1.14522	0.978479	0.201308	0.462658
MEOX1	1	-0.0586175	0.885138	0.999891	0.553516	0.520582	0.983756	1.00469	0.874862	0.999971	2.00318	0.0666263	0.40735	0.00409733	0.998421	0.199735	1.01756	0.00697011	0.148741
ATP1A1	1	0.0451746	0.944333	0.999891	0.322452	0.425188	1.13207	1.03585	0.920583	0.999971	0.630304	0.241665	0.522775	0.182517	0.878924	0.833036	1.13958	0.217129	0.479168
RAB5C	2	0.112158	0.803021	0.999891	0.380683	0.617301	1.07584	0.981226	0.77209	0.999971	-0.978236	0.12898	0.446355	0.968853	0.117278	1.0841	0.747779	0.0636093	0.268256
CACNA1G	2	-0.521489	0.20607	0.999891	0.893838	0.1362	0.968346	1.13189	0.184044	0.999971	-0.82086	0.148925	0.459044	0.922786	0.202065	1.13319	0.876381	0.118263	0.355067
SPOP	2	-0.0473839	0.340734	0.999891	0.669374	0.658197	0.955587	0.972194	0.850541	0.999971	0.354822	0.185385	0.486584	0.382221	0.856795	1.02838	1.14796	0.340657	0.600294
HOXB2	2	-0.552595	0.406255	0.999891	0.830352	0.0555601	0.95952	1.09527	0.249099	0.999971	-0.930354	0.206975	0.499606	0.898316	0.0849978	1.14249	0.671619	0.124174	0.362854
LRRC37B	2	0.187386	0.477819	0.999891	0.36877	0.818224	1.08561	0.950183	0.573696	0.999971	-0.234414	0.288262	0.55478	0.769544	0.447545	1.17194	1.09136	0.531076	0.749113
SLC13A2	1	-0.38591	0.429655	0.999891	0.779927	0.18277	0.953306	1.104	0.346163	0.999971	-0.100668	0.790057	0.884034	0.615597	0.633745	1.14504	1.16152	0.834575	0.921859
SDF2	2	0.120798	0.76805	0.999891	0.342463	0.716429	1.11485	0.963107	0.747159	0.999971	-0.191767	0.206963	0.499606	0.729906	0.552663	1.16997	1.14046	0.574535	0.780054
CORO6	1	0.0236802	0.893667	0.999891	0.535301	0.723087	0.989536	0.962812	0.936751	0.999971	-0.579745	0.374811	0.618792	0.772452	0.348089	1.17216	1.03129	0.33335	0.593841
LOC728392	1	-0.132665	0.794166	0.999891	0.556362	0.397674	0.983088	1.04526	0.746281	0.999971	-0.658094	0.139429	0.454712	0.879542	0.295834	1.15026	0.986845	0.158818	0.410234
KIF1C	3	0.0218244	0.914218	0.999891	0.58551	0.682085	0.971056	0.966857	0.943351	0.999971	0.0302974	0.95801	0.977486	0.374136	0.720704	1.02176	1.17509	0.959828	0.983349
NMT1	2	-0.190173	0.652838	0.999891	0.701227	0.381471	0.951559	1.04742	0.617751	0.999971	-0.708148	0.0908359	0.420399	0.935045	0.241757	1.12302	0.9238	0.0852504	0.303134
HES7	1	-1.12856	0.51819	0.999891	0.306597	0.0198721	1.14827	0.974949	0.200672	0.999971	-0.200628	0.868188	0.929014	0.459042	0.111086	1.07622	0.73121	0.834693	0.921859
TIMP2	1	-0.539869	0.0388801	0.999891	0.957662	0.125335	0.981924	1.13561	0.0972899	0.999971	-0.777813	0.151297	0.460407	0.927144	0.215776	1.13008	0.897575	0.132504	0.37395
P4HB	2	-0.0466848	0.894041	0.999891	0.588999	0.510493	0.96936	1.00765	0.895166	0.999971	-0.456174	0.179702	0.481795	0.83796	0.381408	1.1636	1.05541	0.273538	0.540058
TK1	1	-0.276192	0.572789	0.999891	0.736923	0.256481	0.951347	1.08374	0.503025	0.999971	-0.473489	0.247016	0.527322	0.822331	0.410509	1.16728	1.07308	0.313209	0.577277
KRTAP3-1	1	-0.227183	0.605261	0.999891	0.683217	0.28322	0.954715	1.07711	0.561754	0.999971	-1.4302	0.233688	0.515864	0.928836	0.0184511	1.12791	0.380957	0.0720048	0.284183
KRT31	1	-0.158454	0.628997	0.999891	0.660531	0.486156	0.956657	1.0185	0.654952	0.999971	-0.97215	0.216057	0.504609	0.950861	0.103186	1.10623	0.720885	0.100659	0.328076
OR3A3	1	-0.63896	0.0620254	0.999891	0.967827	0.0675655	0.985393	1.09092	0.080407	0.999971	-0.402939	0.60221	0.771821	0.695893	0.181544	1.16412	0.854412	0.559369	0.769668
CBX1	3	0.107628	0.855409	0.999891	0.268926	0.584524	1.19143	0.988656	0.805233	0.999971	-0.385501	0.231851	0.514143	0.802589	0.453648	1.17107	1.0947	0.332308	0.592608
CEP76	1	-0.170943	0.58336	0.999891	0.729037	0.400431	0.950983	1.04476	0.624338	0.999971	0.517608	0.325297	0.582283	0.27674	0.843092	0.943154	1.15454	0.317096	0.580085
KIAA1012	1	-0.391027	0.389833	0.999891	0.840405	0.162962	0.960949	1.11651	0.338626	0.999971	0.45432	0.123191	0.442165	0.292263	0.905654	0.957969	1.12804	0.22968	0.492586
NPC1	1	0.0385807	0.951161	0.999891	0.363725	0.393026	1.09311	1.0451	0.932026	0.999971	-0.0278868	0.923678	0.960831	0.649187	0.556045	1.15865	1.13973	0.949413	0.979191
RAB27B	1	0.213699	0.162526	0.999891	0.334039	0.87371	1.12511	0.956592	0.466722	0.999971	0.698281	0.0318762	0.396525	0.190447	0.950265	0.845704	1.09502	0.0710349	0.282573
SNRPD1	2	-0.00253631	0.994147	0.999891	0.503186	0.647828	1.00637	0.97452	0.994216	0.999971	-0.969468	0.0962894	0.423425	0.971104	0.103242	1.08075	0.720942	0.0571798	0.256301
ETFB	1	0.0274435	0.875649	0.999891	0.567496	0.712345	0.976746	0.962195	0.926422	0.999971	0.0429628	0.882146	0.936463	0.513831	0.711944	1.10206	1.17411	0.921356	0.967087
PPP2R1A	1	-0.390191	0.728156	0.999891	0.298654	0.0938143	1.15014	1.10791	0.532694	0.999971	0.72782	0.14906	0.459044	0.186073	0.923558	0.836504	1.11705	0.145022	0.390895
ZNF324	1	0.0746931	0.431466	0.999891	0.524314	0.760409	0.992924	0.955238	0.78118	0.999971	-0.404132	0.38449	0.625	0.766971	0.439136	1.17271	1.08825	0.421323	0.669641
ZNF586	2	0.36673	0.179961	0.999891	0.201767	0.9212	1.26326	0.970628	0.282091	0.999971	-0.0226118	0.92339	0.960786	0.596648	0.672854	1.13569	1.16969	0.955876	0.981609
ERCC1	1	-0.195016	0.666844	0.999891	0.669173	0.349451	0.955657	1.05228	0.621284	0.999971	-0.020459	0.962804	0.979756	0.478006	0.713515	1.08243	1.17492	0.968879	0.986932
MARK4	1	-0.493841	0.475183	0.999891	0.747308	0.172496	0.951073	1.11005	0.302101	0.999971	0.159605	0.842164	0.916203	0.256199	0.690841	0.920002	1.17212	0.824803	0.916956
ZFP112	1	-0.874957	0.145987	0.999891	0.964598	0.0236273	0.984603	0.998632	0.0564065	0.999971	0.384565	0.579933	0.757401	0.351972	0.631126	1.00588	1.16105	0.539733	0.754931
CD79A	1	0.160359	0.750176	0.999891	0.240507	0.65919	1.22322	0.971968	0.697578	0.999971	-0.261	0.285578	0.553495	0.764435	0.503064	1.17283	1.12055	0.498712	0.726222
S1PR5	2	-0.636208	0.187605	0.999891	0.948485	0.0607626	0.979823	1.08435	0.10971	0.999971	0.27446	0.526608	0.722896	0.319343	0.856905	0.981378	1.1475	0.576901	0.781806
ZNF266	2	0.434915	0.123624	0.999891	0.170175	0.94518	1.29245	0.980324	0.197991	0.999971	0.232149	0.47564	0.688244	0.467789	0.725763	1.07623	1.17568	0.597716	0.795877
TMEM190	1	-0.0658746	0.841817	0.999891	0.632527	0.436313	0.9605	1.03358	0.850364	0.999971	-2.84725	0.0488598	0.396972	0.999918	4.45012e-05	1.00738	0.00984058	0.00247411	0.128783
ATP5SL	2	-0.504048	0.399245	0.999891	0.850097	0.0894408	0.960585	1.10591	0.25796	0.999971	-1.19073	0.024307	0.396525	0.988512	0.0433292	1.05113	0.527627	0.0157917	0.177929
C19orf44	1	-0.420473	0.259577	0.999891	0.863505	0.220752	0.96304	1.09323	0.255889	0.999971	-1.38128	0.0189319	0.396525	0.996249	0.0213048	1.02868	0.404315	0.00862171	0.154625
VTI1A	3	-0.0203825	0.946324	0.999891	0.529638	0.636947	0.992169	0.979198	0.951996	0.999971	0.0805456	0.856523	0.922955	0.453516	0.765611	1.07533	1.17145	0.874626	0.943574
FIZ1	1	-0.458722	0.501252	0.999891	0.73094	0.138505	0.951188	1.13558	0.331154	0.999971	0.423695	0.45633	0.675529	0.211058	0.879992	0.871771	1.13952	0.455876	0.696341
YIPF2	2	-0.254721	0.500921	0.999891	0.755732	0.336927	0.951007	1.05605	0.48801	0.999971	-0.67468	0.0726205	0.412218	0.924549	0.264713	1.13262	0.947896	0.110254	0.342888
RGL3	1	-0.380687	0.151029	0.999891	0.868978	0.295057	0.964351	1.07088	0.252048	0.999971	0.629987	0.411388	0.642933	0.16841	0.82995	0.811369	1.15742	0.345756	0.605036
VRK3	1	0.11909	0.834973	0.999891	0.304769	0.542592	1.14819	0.99926	0.780564	0.999971	0.332547	0.721665	0.844414	0.331321	0.526746	0.989877	1.13007	0.673421	0.837822
ZNF473	2	0.242419	0.571134	0.999891	0.29626	0.76759	1.15344	0.954125	0.532203	0.999971	0.29864	0.204517	0.499044	0.390198	0.852186	1.03129	1.15108	0.43314	0.677414
NOSIP	2	0.29068	0.0807336	0.999891	0.307494	0.903889	1.14685	0.964443	0.321802	0.999971	-0.00284722	0.994782	0.996873	0.52461	0.651094	1.10774	1.16451	0.995907	0.997738
FUT1	1	0.182514	0.636064	0.999891	0.269139	0.77287	1.19133	0.95331	0.618793	0.999971	-0.283859	0.706497	0.835627	0.531498	0.492611	1.11106	1.11352	0.670838	0.836557
FUT2	1	0.0133454	0.979907	0.999891	0.348936	0.536837	1.10595	1.00037	0.974869	0.999971	-0.58332	0.14517	0.457501	0.875465	0.283534	1.15223	0.971733	0.168387	0.422481
CNP	2	-0.855923	0.00174683	0.999891	0.993536	0.0372738	0.996016	1.06304	0.00930332	0.97226	-0.307619	0.328602	0.584658	0.744614	0.497773	1.17163	1.11724	0.472883	0.70828
TMEM160	1	-0.164208	0.491762	0.999891	0.748151	0.479205	0.951273	1.02076	0.611519	0.999971	-0.272197	0.644748	0.796951	0.589886	0.504062	1.13499	1.12097	0.637007	0.818958
ZNF146	2	-0.103975	0.494824	0.999891	0.722525	0.540932	0.95078	0.998734	0.71762	0.999971	1.19056	0.0937903	0.422094	0.0513223	0.987581	0.560541	1.04526	0.0272873	0.200072
TMEM86B	2	-0.285525	0.187359	0.999891	0.81	0.405749	0.955986	1.04347	0.367234	0.999971	-0.87822	0.136007	0.451524	0.94147	0.174386	1.11555	0.844422	0.0994003	0.326907
LGALS7B	2	0.418599	0.381823	0.999891	0.10997	0.883411	1.29071	0.958819	0.308287	0.999971	-0.579611	0.313028	0.573179	0.861027	0.232042	1.15709	0.913204	0.301412	0.566652
SLC7A10	1	0.102535	0.7503	0.999891	0.463524	0.652778	1.02574	0.97371	0.767797	0.999971	-2.63754	0.156093	0.464805	0.998001	0.000226242	1.02136	0.0297586	0.0162702	0.178953
CREB3L3	2	0.0791542	0.746526	0.999891	0.449363	0.759088	1.03166	0.955546	0.804067	0.999971	-0.430184	0.122163	0.441795	0.85291	0.359208	1.15956	1.03587	0.265785	0.53164
ZNF223	2	-0.102876	0.701049	0.999891	0.658735	0.547725	0.956143	0.99847	0.753405	0.999971	0.0589804	0.917291	0.957059	0.574062	0.404461	1.12599	1.06769	0.920642	0.966666
AP3D1	2	-0.0504222	0.930248	0.999891	0.428742	0.340514	1.04052	1.05323	0.908412	0.999971	-1.57814	0.0990001	0.425441	0.996351	0.0101346	1.0285	0.297373	0.015274	0.176955
GAMT	2	-0.135143	0.557255	0.999891	0.710776	0.510346	0.950234	1.00788	0.668217	0.999971	-1.36045	0.0894868	0.419991	0.991736	0.0256467	1.04308	0.441668	0.0284867	0.20188
PUM1	3	-0.0787467	0.661454	0.999891	0.701583	0.548684	0.951448	0.997357	0.790389	0.999971	0.484147	0.291883	0.556851	0.282181	0.866043	0.94877	1.14408	0.322077	0.584477
TJP3	1	-0.285564	0.553796	0.999891	0.72461	0.204254	0.950736	1.0962	0.477661	0.999971	-0.498954	0.200675	0.496971	0.830712	0.283304	1.1652	0.971821	0.271081	0.537494
RAB3A	1	0.060835	0.896303	0.999891	0.322734	0.572957	1.12994	0.992076	0.876612	0.999971	2.55005	0.104908	0.428245	0.000923843	0.999584	0.0958912	1.00978	0.00837921	0.154017
COX6B1	1	-0.0226868	0.88905	0.999891	0.6363	0.661136	0.960113	0.971738	0.938121	0.999971	-0.760143	0.139939	0.455069	0.909034	0.237235	1.13997	0.919647	0.124463	0.363164
OR7C2	1	0.16098	0.852605	0.999891	0.159288	0.326471	1.30178	1.0567	0.764999	0.999971	-1.72893	0.111922	0.434862	0.995368	0.0046472	1.03175	0.20855	0.0130522	0.169778
CYP4F12	1	0.0185803	0.94653	0.999891	0.545675	0.637029	0.986599	0.979127	0.954945	0.999971	2.32618	0.0213843	0.396525	0.000741447	0.999789	0.0825766	1.00732	0.000933936	0.116538
PPAP2C	1	0.116182	0.786048	0.999891	0.338493	0.677436	1.1213	0.968273	0.760218	0.999971	0.162429	0.82024	0.903176	0.441915	0.566938	1.06841	1.14528	0.808707	0.908336
GJA4	1	0.250436	0.544082	0.999891	0.217453	0.820874	1.25393	0.950656	0.507193	0.999971	-1.33603	0.134523	0.45056	0.989257	0.0263045	1.04886	0.44496	0.0311083	0.207452
NDUFA7	1	0.0657039	0.88904	0.999891	0.391804	0.578844	1.066	0.989581	0.867338	0.999971	-1.32123	0.0549319	0.40087	0.991657	0.0246899	1.04314	0.436017	0.0170239	0.180633
ADAMTS10	1	-0.0668132	0.926647	0.999891	0.284455	0.392468	1.17271	1.04544	0.890284	0.999971	-1.08711	0.43587	0.660621	0.649088	0.0203876	1.15888	0.398302	0.277327	0.543539
NR2F6	1	-0.355517	0.682131	0.999891	0.467751	0.215125	1.02631	1.09267	0.505921	0.999971	0.399582	0.680447	0.818725	0.248309	0.598025	0.914261	1.15604	0.624004	0.812515
SGTA	2	-0.593735	0.26741	0.999891	0.889684	0.0806193	0.968729	1.1052	0.169724	0.999971	-0.688349	0.295269	0.560027	0.839348	0.260521	1.16393	0.948468	0.246549	0.510289
ZNF571	1	-0.708468	0.0053544	0.999891	0.980926	0.0710045	0.989813	1.09544	0.0285981	0.999971	0.12502	0.84319	0.916913	0.453015	0.584758	1.07531	1.14948	0.840992	0.924878
THADA	2	-0.011775	0.975526	0.999891	0.565153	0.498271	0.97801	1.01395	0.974463	0.999971	0.383343	0.236821	0.518798	0.353367	0.838128	1.00741	1.15583	0.361099	0.618643
SEPT2	3	0.200056	0.656241	0.999891	0.319007	0.714146	1.1346	0.962923	0.613642	0.999971	0.606726	0.0425593	0.396972	0.212083	0.94594	0.872932	1.09858	0.0970475	0.323352
AGAP1	2	0.305654	0.214175	0.999891	0.2974	0.888284	1.152	0.95906	0.338298	0.999971	-0.307639	0.228477	0.512107	0.782461	0.484162	1.17242	1.11004	0.421697	0.66995
DARS	1	-0.348849	0.00401634	0.999891	0.897506	0.325714	0.969497	1.05627	0.206151	0.999971	0.453405	0.432088	0.657898	0.264677	0.81769	0.930088	1.15929	0.42559	0.672281
FZD5	3	-0.0557498	0.919804	0.999891	0.449025	0.467535	1.03197	1.02348	0.896313	0.999971	-0.675165	0.215171	0.504005	0.860697	0.259174	1.15715	0.946725	0.2006	0.461503
WDR35	1	0.187427	0.553066	0.999891	0.334099	0.798287	1.12482	0.95136	0.59419	0.999971	1.27201	0.0104386	0.396525	0.0367522	0.994143	0.50338	1.03251	0.0072716	0.150339
MARS2	1	0.260807	0.794824	0.999891	0.0745986	0.199026	1.2426	1.10347	0.657363	0.999971	-0.881386	0.121532	0.441688	0.937006	0.0575981	1.12132	0.581623	0.0884028	0.30944
EPHA4	3	0.267148	0.0484051	0.999891	0.326664	0.898269	1.12868	0.962553	0.349125	0.999971	-0.0576565	0.939222	0.969543	0.352465	0.619491	1.00616	1.16006	0.933684	0.972934
STK16	2	0.256265	0.530034	0.999891	0.252668	0.832075	1.20664	0.950996	0.499676	0.999971	0.0365439	0.925507	0.961947	0.414033	0.717999	1.05026	1.17495	0.940906	0.975741
FAM134A	3	-0.441184	0.26455	0.999891	0.878114	0.191576	0.966058	1.10638	0.255174	0.999971	-1.13832	0.0909197	0.420399	0.980611	0.0644054	1.06439	0.606978	0.0421779	0.227886
DDX1	1	-0.155038	0.312334	0.999891	0.733495	0.53655	0.951106	1.00033	0.595166	0.999971	0.521969	0.307818	0.568804	0.274828	0.853266	0.943169	1.15051	0.307684	0.57223
PRKD3	3	-0.319739	0.00898472	0.999891	0.886058	0.33957	0.967404	1.05308	0.239458	0.999971	0.394529	0.455926	0.675325	0.348188	0.807544	1.0022	1.16098	0.456184	0.696593
ANKLE2	1	0.587882	0.22354	0.999891	0.0750574	0.938321	1.24346	0.977196	0.153903	0.999971	0.296945	0.601422	0.771264	0.362113	0.74666	1.01453	1.17631	0.609834	0.803085
PPP3R1	2	-0.165351	0.80181	0.999891	0.443792	0.301614	1.03411	1.07024	0.726016	0.999971	2.59212	0.0139864	0.396525	0.000217198	0.999685	0.041425	1.00854	0.00194324	0.126681
FAM136A	1	-0.236603	0.729787	0.999891	0.54553	0.217431	0.986804	1.09418	0.619416	0.999971	-0.405512	0.284026	0.552744	0.823611	0.356669	1.16671	1.03383	0.376294	0.63335
WDSUB1	1	0.150537	0.631568	0.999891	0.39014	0.741554	1.06585	0.958218	0.666493	0.999971	0.851662	0.209748	0.500847	0.159599	0.916878	0.793213	1.12088	0.144406	0.390292
MOGS	2	-0.424274	0.0643156	0.999891	0.922781	0.249646	0.973841	1.08305	0.167771	0.999971	-1.12034	0.116884	0.439653	0.973836	0.0824199	1.07517	0.664674	0.0542961	0.25112
FAM176A	1	-0.10083	0.818183	0.999891	0.569978	0.373369	0.976501	1.04953	0.79594	0.999971	1.9012	0.0106354	0.396525	0.0044633	0.999105	0.206367	1.01325	0.00240857	0.128783
FSHR	1	-0.361745	0.466912	0.999891	0.78874	0.151222	0.953311	1.13272	0.376153	0.999971	-1.01614	0.332844	0.588376	0.859576	0.0298573	1.15748	0.468685	0.20543	0.467091
DOLK	1	0.12499	0.709031	0.999891	0.431145	0.703739	1.03941	0.964402	0.722188	0.999971	-0.113295	0.693965	0.827605	0.628682	0.674285	1.15238	1.16965	0.786515	0.897648
RNF181	1	0.0540957	0.878515	0.999891	0.443519	0.693905	1.03411	0.96611	0.878152	0.999971	-0.141567	0.747548	0.860301	0.628103	0.477603	1.15201	1.10648	0.783566	0.896032
TLR1	1	-0.229109	0.649157	0.999891	0.666008	0.310218	0.956419	1.06774	0.580145	0.999971	0.724076	0.211826	0.501835	0.118372	0.936924	0.723024	1.10638	0.14474	0.390531
FHL2	1	0.146662	0.858909	0.999891	0.14614	0.430384	1.3078	1.03545	0.77907	0.999971	-1.15119	0.00995488	0.396525	0.988158	0.0392201	1.05156	0.510162	0.00841198	0.154017
C2orf29	1	0.131261	0.814485	0.999891	0.318193	0.58068	1.13593	0.988952	0.760876	0.999971	0.193505	0.407375	0.640665	0.496828	0.768959	1.09278	1.17047	0.612397	0.804792
ACTR3	3	0.0727273	0.847236	0.999891	0.472699	0.591035	1.02217	0.98536	0.84227	0.999971	1.82142	0.0720294	0.412218	0.00572152	0.998946	0.232178	1.01457	0.00686525	0.148525
SFXN5	2	0.0515644	0.718204	0.999891	0.522771	0.746099	0.99432	0.955513	0.855817	0.999971	-0.591386	0.291038	0.55633	0.839365	0.332188	1.16375	1.02023	0.283507	0.549441
OSBPL6	2	0.0353666	0.906393	0.999891	0.512298	0.698391	0.999315	0.964348	0.916886	0.999971	0.68712	0.144134	0.457294	0.145	0.942778	0.769265	1.1017	0.151176	0.399005
YPEL5	1	0.221567	0.380874	0.999891	0.304877	0.852211	1.14746	0.954141	0.495953	0.999971	1.25745	0.0535332	0.40087	0.026134	0.9913	0.442076	1.03825	0.0224702	0.190896
DUSP2	2	2.61457	0.0169902	0.999891	1.15349e-05	0.999999	0.00733333	1.00157	0.000252327	0.158	-0.159511	0.726468	0.847341	0.573298	0.641913	1.1255	1.16074	0.759913	0.88467
ZNF224	2	0.0136576	0.965778	0.999891	0.559267	0.597627	0.981402	0.984517	0.968407	0.999971	-0.495911	0.37905	0.622149	0.833539	0.281479	1.16498	0.967733	0.375249	0.632308
ZC3H8	2	-0.182652	0.794742	0.999891	0.433135	0.233899	1.03863	1.09339	0.702186	0.999971	-0.147274	0.756144	0.864842	0.664829	0.526112	1.15944	1.12998	0.783101	0.895828
MOBKL1B	2	0.448515	0.236213	0.999891	0.132834	0.922108	1.30508	0.970513	0.240081	0.999971	-0.325936	0.32111	0.579274	0.778038	0.386688	1.17363	1.05793	0.451484	0.692824
RPL23AP32	2	0.429374	0.216498	0.999891	0.139048	0.929174	1.30399	0.973518	0.244734	0.999971	1.27556	0.620698	0.782307	0.0467747	0.229427	0.541494	0.910429	0.426671	0.673023
MREG	2	0.387968	0.515075	0.999891	0.121734	0.811022	1.29889	0.950136	0.383828	0.999971	0.225936	0.336452	0.590406	0.36607	0.847388	1.01628	1.15205	0.562063	0.771351
NPHP1	2	-0.121569	0.690666	0.999891	0.687004	0.450951	0.953717	1.02926	0.723545	0.999971	-0.170448	0.744645	0.858077	0.622042	0.589221	1.14988	1.15187	0.755358	0.884028
RPN2	1	0.367176	0.585181	0.999891	0.130552	0.724402	1.3045	0.962714	0.441411	0.999971	0.888022	0.501095	0.704953	0.126197	0.631734	0.736896	1.16133	0.345612	0.60495
KIAA0406	2	-0.499246	0.639301	0.999891	0.384303	0.0514496	1.07315	1.08278	0.410168	0.999971	0.823678	0.17942	0.481508	0.105014	0.950893	0.697258	1.09442	0.132806	0.374211
SFRS6	2	0.236163	0.609778	0.999891	0.218807	0.737071	1.25604	0.958431	0.553536	0.999971	0.527721	0.252728	0.531297	0.206172	0.907985	0.864222	1.12744	0.274515	0.540528
FRZB	1	1.18424	0.00429755	0.999891	0.00432934	0.99927	0.405258	1.00407	0.00262485	0.52013	-1.39293	0.0422101	0.396972	0.990942	0.0151253	1.04476	0.35396	0.0135044	0.171565
KCNK15	2	-0.216551	0.227365	0.999891	0.767242	0.47435	0.952141	1.02097	0.4758	0.999971	-0.828615	0.122335	0.441795	0.934571	0.193564	1.12378	0.865083	0.103778	0.332469
SDC4	2	0.378633	0.608377	0.999891	0.0722233	0.668527	1.23264	0.970265	0.442139	0.999971	1.59374	0.0212289	0.396525	0.0134181	0.997313	0.347005	1.02347	0.00657688	0.146943
TP53RK	2	-0.0439739	0.88908	0.999891	0.6047	0.528201	0.966734	1.00078	0.898935	0.999971	-0.630787	0.258017	0.534128	0.879628	0.295851	1.15017	0.986688	0.215359	0.477817
SALL4	1	-0.18681	0.67458	0.999891	0.620562	0.418165	0.964111	1.03847	0.630112	0.999971	-1.34099	0.083763	0.416412	0.989421	0.0247534	1.04823	0.436634	0.0317964	0.208573
PLBD2	1	-0.0284049	0.944327	0.999891	0.552526	0.502437	0.98406	1.01217	0.939281	0.999971	-1.01149	0.0345383	0.396525	0.975372	0.0617947	1.07275	0.598643	0.0257013	0.198011
EBF4	1	-0.0554468	0.88703	0.999891	0.488984	0.542979	1.0133	0.99925	0.881239	0.999971	-0.904915	0.0427144	0.396972	0.966075	0.114254	1.08857	0.742139	0.0432134	0.229659
AVP	1	-0.868723	0.58491	0.999891	0.277828	0.0299942	1.18377	1.02613	0.288934	0.999971	-0.639048	0.293355	0.558244	0.854665	0.123238	1.15895	0.758518	0.258563	0.522797
PRNP	2	-0.682416	0.672689	0.999891	0.181979	0.0680903	1.28727	1.0936	0.403588	0.999971	0.446392	0.675023	0.815289	0.236636	0.485809	0.90152	1.11165	0.606433	0.801191
BFSP1	1	-0.116948	0.868973	0.999891	0.404091	0.271264	1.05522	1.07982	0.805214	0.999971	-0.555097	0.116974	0.439653	0.887698	0.262989	1.14794	0.947281	0.184739	0.442712
NAPB	1	0.0534191	0.910008	0.999891	0.381216	0.502973	1.07516	1.01218	0.894609	0.999971	0.246307	0.2617	0.537286	0.458739	0.798988	1.07634	1.16259	0.512823	0.736547
C20orf3	2	0.0505736	0.906667	0.999891	0.410614	0.652582	1.05102	0.9738	0.895075	0.999971	-0.341293	0.246157	0.526395	0.769955	0.512146	1.17198	1.12436	0.404388	0.655841
RALY	1	-0.399415	0.592472	0.999891	0.619953	0.229694	0.96395	1.09555	0.418597	0.999971	1.05758	0.106734	0.430386	0.0583443	0.973297	0.581842	1.06946	0.04748	0.238026
RBM39	1	0.119974	0.449022	0.999891	0.47565	0.794045	1.01902	0.951357	0.68278	0.999971	1.09383	0.145904	0.457538	0.0679092	0.977006	0.613111	1.06343	0.054827	0.252215
LAMA5	1	-0.282877	0.792403	0.999891	0.258605	0.195123	1.20115	1.10471	0.639202	0.999971	0.325507	0.623916	0.78491	0.179307	0.833371	0.831315	1.15638	0.610385	0.803282
TM2D2	2	0.500677	0.293656	0.999891	0.0811787	0.930297	1.26519	0.974026	0.214271	0.999971	-0.0138683	0.964939	0.981094	0.55918	0.643507	1.12189	1.16156	0.975872	0.989116
SLC5A3	1	0.229606	0.58246	0.999891	0.239458	0.772809	1.22565	0.953312	0.555823	0.999971	0.238297	0.642499	0.795509	0.420446	0.61411	1.0553	1.15981	0.663	0.832564
DSCR6	1	-0.276961	0.133851	0.999891	0.861816	0.36062	0.962987	1.05067	0.364107	0.999971	-0.972914	0.118042	0.440415	0.968465	0.124575	1.08486	0.759698	0.0640615	0.269418
PCP4	1	0.331282	0.0696804	0.999891	0.252466	0.929967	1.20718	0.974081	0.252395	0.999971	-2.69011	0.0055299	0.396525	0.999953	0.000116726	1.00635	0.0193587	0.000809411	0.116509
C21orf33	1	0.114147	0.456632	0.999891	0.472876	0.803407	1.02183	0.950926	0.692774	0.999971	-0.516294	0.255623	0.532973	0.860372	0.214503	1.15733	0.898157	0.287118	0.552592
PTTG1IP	2	-0.67193	0.178981	0.999891	0.939079	0.0551777	0.977985	1.0948	0.112744	0.999971	0.247	0.220678	0.507477	0.378382	0.865823	1.02437	1.14418	0.491817	0.721484
ARVCF	2	0.157208	0.751369	0.999891	0.257611	0.703778	1.20239	0.964369	0.699938	0.999971	-0.720002	0.0241634	0.396525	0.93778	0.202661	1.11996	0.877719	0.0520547	0.247353
THAP7	1	-0.104168	0.866606	0.999891	0.429888	0.404524	1.03999	1.04472	0.814573	0.999971	0.36833	0.596974	0.76821	0.318367	0.738438	0.980747	1.17427	0.574666	0.780149
BMS1	7	0.127319	0.738904	0.999891	0.426824	0.650817	1.04116	0.974406	0.72696	0.999971	0.547474	0.289317	0.555425	0.27504	0.882789	0.943046	1.13812	0.266604	0.53265
GSTT2	2	-0.153915	0.786513	0.999891	0.534196	0.336518	0.990132	1.05672	0.719698	0.999971	-0.79593	0.0563678	0.40087	0.941041	0.132737	1.11617	0.773015	0.0679217	0.277204
ADORA2A	1	-0.321759	0.128836	0.999891	0.873322	0.312359	0.964681	1.0655	0.307626	0.999971	-0.385242	0.389143	0.627748	0.790242	0.424232	1.172	1.07864	0.436161	0.680048
HPS4	2	-0.021304	0.96394	0.999891	0.438372	0.556862	1.03684	0.997019	0.957829	0.999971	-0.50506	0.141579	0.455305	0.846623	0.333544	1.16157	1.02131	0.216742	0.478728
CHEK2	1	-0.05692	0.859458	0.999891	0.596392	0.567355	0.966722	0.994909	0.86785	0.999971	0.424183	0.310497	0.571063	0.356601	0.82584	1.00872	1.15772	0.364874	0.622596
STAC3	1	-0.809232	0.27032	0.999891	0.871801	0.0277135	0.964747	1.02138	0.118577	0.999971	-0.907823	0.283182	0.552744	0.874695	0.132785	1.15251	0.772706	0.187053	0.445853
THOC5	1	-0.14758	0.853738	0.999891	0.349959	0.241201	1.10483	1.08883	0.769409	0.999971	1.85327	0.321949	0.579745	0.014784	0.949033	0.360342	1.09617	0.0942227	0.319194
PIK3IP1	2	-0.141988	0.544081	0.999891	0.745161	0.457975	0.951834	1.02731	0.652612	0.999971	0.196991	0.527997	0.723928	0.432698	0.786047	1.06228	1.1668	0.653588	0.828483
PGM5	3	0.297688	0.390106	0.999891	0.20381	0.868927	1.25697	0.955883	0.400573	0.999971	-1.52031	0.118485	0.440415	0.996772	0.0147409	1.02706	0.34925	0.0187672	0.183205
TBC1D22A	2	-0.234223	0.243948	0.999891	0.782355	0.43803	0.953296	1.03427	0.452887	0.999971	-0.635452	0.228951	0.512123	0.873741	0.309718	1.15245	1.00057	0.225741	0.48856
SBF1	1	-1.14025	0.405078	0.999891	0.721592	0.0127203	0.951439	0.97043	0.109179	0.999971	2.02018	0.0658974	0.406946	0.00349128	0.996548	0.188901	1.02628	0.0116496	0.165689
LRIG1	1	0.0452302	0.766735	0.999891	0.555045	0.733528	0.983838	0.959465	0.875439	0.999971	-0.483833	0.156221	0.464826	0.870923	0.347413	1.15382	1.03069	0.213006	0.475223
ABTB1	2	-0.188075	0.754071	0.999891	0.531252	0.356805	0.99154	1.05058	0.667653	0.999971	-0.162147	0.728513	0.848394	0.639764	0.545943	1.15671	1.13907	0.755286	0.884028
TMEM22	2	0.375623	0.113972	0.999891	0.180645	0.937793	1.29039	0.977114	0.237328	0.999971	-0.162348	0.544763	0.734859	0.727463	0.528134	1.16998	1.13035	0.691883	0.848152
AZI2	3	0.0214707	0.969449	0.999891	0.342118	0.529084	1.11492	1.00047	0.960417	0.999971	-0.213056	0.586019	0.760459	0.699766	0.492036	1.16638	1.11304	0.660057	0.831365
CCDC52	2	0.0704812	0.815806	0.999891	0.472603	0.702591	1.02225	0.964301	0.835073	0.999971	0.227704	0.557477	0.742148	0.407006	0.811005	1.04477	1.16038	0.636089	0.818958
RNF7	1	0.294895	0.417934	0.999891	0.215187	0.877502	1.25653	0.957789	0.415005	0.999971	0.0385587	0.899076	0.946533	0.588477	0.609393	1.13486	1.15922	0.930276	0.971651
ZBTB11	1	0.225251	0.833691	0.999891	0.122125	0.325017	1.29492	1.05761	0.712711	0.999971	0.816563	0.407961	0.640926	0.0998583	0.849046	0.682328	1.15153	0.285316	0.551158
ANKRD28	2	-0.29295	0.437367	0.999891	0.748833	0.334126	0.951031	1.0566	0.430269	0.999971	0.421175	0.377139	0.620803	0.253484	0.887993	0.918465	1.13504	0.413891	0.663339
TADA3	2	-0.452993	0.246302	0.999891	0.889904	0.140916	0.968761	1.12866	0.238586	0.999971	-0.280678	0.451598	0.672404	0.696518	0.520304	1.16453	1.12847	0.549472	0.762515
GHSR	1	-0.0446611	0.874018	0.999891	0.59101	0.606155	0.969429	0.982339	0.894052	0.999971	-0.910072	0.0175782	0.396525	0.971773	0.109134	1.07968	0.727466	0.0175547	0.181225
WDR82	3	0.244141	0.65385	0.999891	0.250403	0.580443	1.20639	0.988769	0.563917	0.999971	0.885352	0.128052	0.446261	0.117898	0.965745	0.722736	1.08046	0.0687475	0.278976
ITIH4	1	0.344787	0.494493	0.999891	0.142877	0.839623	1.3109	0.95065	0.401537	0.999971	-0.705069	0.17878	0.480796	0.876757	0.204084	1.15195	0.87914	0.160686	0.41254
SLC26A6	2	0.0165242	0.959225	0.999891	0.460016	0.64016	1.02721	0.977441	0.962023	0.999971	0.313814	0.434761	0.660196	0.313117	0.866546	0.975805	1.14355	0.514645	0.737754
ILDR1	1	0.442622	0.387066	0.999891	0.10977	0.829559	1.29234	0.950684	0.304008	0.999971	0.277404	0.712006	0.838968	0.427545	0.529399	1.05729	1.13147	0.681626	0.84233
PSMD6	1	0.186401	0.452971	0.999891	0.34599	0.828686	1.10952	0.950612	0.569482	0.999971	0.603795	0.382041	0.62451	0.234871	0.754457	0.89861	1.1744	0.316447	0.579646
HEMK1	2	0.2418	0.0832232	0.999891	0.318063	0.878808	1.13627	0.958186	0.400816	0.999971	0.242283	0.492321	0.69871	0.389925	0.791288	1.03164	1.16371	0.597552	0.795859
RBMS3	3	-0.187049	0.760439	0.999891	0.491716	0.311334	1.011	1.06677	0.679909	0.999971	0.772622	0.297921	0.561763	0.0758279	0.940493	0.630852	1.10393	0.190297	0.450147
ACVR2B	3	-0.145575	0.756973	0.999891	0.595629	0.430756	0.967232	1.03536	0.717948	0.999971	-1.39666	0.0569744	0.401062	0.989085	0.0170322	1.04969	0.372317	0.0150642	0.175861
RAB6B	2	0.0409777	0.937052	0.999891	0.386035	0.503643	1.07191	1.01153	0.920347	0.999971	0.778423	0.435702	0.660621	0.0391899	0.885328	0.515927	1.13697	0.302559	0.567492
NICN1	1	0.0949723	0.798972	0.999891	0.387995	0.706266	1.0684	0.9644	0.794118	0.999971	-0.00974758	0.975327	0.986839	0.604954	0.669698	1.13955	1.16887	0.98295	0.992249
GATA2	2	-0.639679	0.239216	0.999891	0.895966	0.0953698	0.968794	1.10658	0.143456	0.999971	-1.27241	0.0236139	0.396525	0.991066	0.0258399	1.04424	0.442497	0.010424	0.161184
ZNF589	2	0.0596662	0.774161	0.999891	0.546565	0.704862	0.986104	0.964123	0.845612	0.999971	-1.2969	0.0306718	0.396525	0.994423	0.0293605	1.0352	0.467622	0.0146907	0.174961
ADAMTS7	2	-0.102671	0.934593	0.999891	0.12532	0.185486	1.2946	1.10294	0.879319	0.999971	-0.304272	0.678584	0.817516	0.710354	0.215704	1.16921	0.897523	0.650233	0.827184
FOXL2	1	-0.0304359	0.934626	0.999891	0.561826	0.518684	0.980143	1.00484	0.932668	0.999971	-1.28068	0.0534745	0.40087	0.993062	0.0394864	1.0396	0.511446	0.0221032	0.190214
EIF2B5	1	-0.360927	0.362443	0.999891	0.835705	0.237769	0.959818	1.09241	0.348522	0.999971	-0.231453	0.64191	0.795247	0.702546	0.292038	1.16719	0.982994	0.664324	0.833162
WDR53	1	0.390236	0.456137	0.999891	0.116279	0.853472	1.29502	0.954433	0.362187	0.999971	0.263116	0.373624	0.617915	0.425301	0.791482	1.05636	1.16366	0.522562	0.74299
WDR52	1	0.271275	0.158558	0.999891	0.286397	0.899427	1.16716	0.962914	0.378087	0.999971	-0.36181	0.848021	0.919231	0.118124	0.123382	0.722377	0.758794	0.778546	0.893326
SLC12A8	1	0.0285221	0.973955	0.999891	0.211943	0.292572	1.25732	1.07309	0.957344	0.999971	1.90985	0.197551	0.494867	0.00917486	0.994725	0.292255	1.0308	0.0318554	0.208784
SH3BP2	2	0.113254	0.624506	0.999891	0.386206	0.760493	1.07121	0.955029	0.720294	0.999971	-0.466009	0.136483	0.451739	0.846769	0.406868	1.16124	1.06997	0.230813	0.493726
CCNG2	3	0.12716	0.704795	0.999891	0.397553	0.747594	1.06065	0.955183	0.716572	0.999971	-0.477175	0.0776263	0.415154	0.86626	0.301619	1.15486	0.992047	0.204401	0.466251
WDR19	3	-0.00939758	0.978438	0.999891	0.56859	0.574053	0.976975	0.990601	0.979214	0.999971	0.869237	0.00661601	0.396525	0.117927	0.976835	0.722333	1.06362	0.0210545	0.187427
ARHGAP24	1	-0.0128683	0.985434	0.999891	0.342717	0.309817	1.11401	1.06829	0.978886	0.999971	-0.869071	0.0200152	0.396525	0.958362	0.0833198	1.09805	0.669102	0.0309903	0.207068
MGST2	1	-0.0949498	0.762329	0.999891	0.639751	0.540961	0.960571	0.998668	0.782681	0.999971	-0.273755	0.476784	0.688963	0.741831	0.536326	1.17148	1.13499	0.551897	0.764837
SC4MOL	2	-0.109975	0.806616	0.999891	0.483955	0.476081	1.01543	1.02009	0.780702	0.999971	1.07346	0.147947	0.459044	0.0563562	0.980552	0.575943	1.05838	0.0602143	0.261373
HERC5	1	-0.107414	0.849177	0.999891	0.527318	0.349708	0.992087	1.05181	0.804309	0.999971	0.678743	0.429901	0.65636	0.153897	0.698466	0.788238	1.17215	0.316716	0.579804
ACTA1	1	0.21908	0.349264	0.999891	0.342279	0.849441	1.1152	0.953208	0.498974	0.999971	0.274598	0.55804	0.742344	0.349296	0.803351	1.00255	1.16119	0.596982	0.795859
ACSL1	1	0.206442	0.66469	0.999891	0.292203	0.688396	1.15954	0.965843	0.613059	0.999971	0.789835	0.0747947	0.412829	0.122792	0.965108	0.729581	1.08173	0.0507242	0.244921
CSN1S1	1	-0.487759	0.460191	0.999891	0.741025	0.0667987	0.952533	1.09241	0.301366	0.999971	-1.81811	0.117504	0.439797	0.992009	0.00529827	1.0425	0.222702	0.0275233	0.200119
METTL14	1	0.472382	0.10185	0.999891	0.132606	0.961279	1.30368	0.987224	0.157875	0.999971	-0.304462	0.1778	0.47939	0.779683	0.484503	1.17333	1.11033	0.4103	0.660653
ZNF185	1	-0.966875	0.0693064	0.999891	0.986165	0.0146528	0.992213	0.959541	0.0229093	0.999971	0.0451423	0.931531	0.965577	0.444808	0.567089	1.07184	1.14529	0.936843	0.974215
C4orf31	1	0.13453	0.741628	0.999891	0.309833	0.691233	1.14577	0.965296	0.722981	0.999971	-0.711911	0.42143	0.650368	0.805103	0.078311	1.17038	0.656882	0.334608	0.594729
GSTCD	2	0.0446607	0.947752	0.999891	0.324165	0.342955	1.13106	1.05203	0.923991	0.999971	-0.495928	0.266931	0.541601	0.858424	0.343306	1.15767	1.02951	0.287328	0.552774
CNOT6L	3	-0.32674	0.339367	0.999891	0.758944	0.330605	0.95183	1.05597	0.364704	0.999971	0.302654	0.706652	0.835627	0.222281	0.733506	0.884373	1.17438	0.668905	0.835611
SLC9A7	1	0.173365	0.351473	0.999891	0.422659	0.817738	1.04402	0.950053	0.564645	0.999971	-0.281622	0.7429	0.856713	0.439285	0.459388	1.06628	1.09727	0.700862	0.85427
CHIC2	1	0.168749	0.64556	0.999891	0.283811	0.73285	1.17355	0.959814	0.647552	0.999971	1.70362	0.0175028	0.396525	0.00625239	0.998947	0.239095	1.01451	0.00216608	0.128333
MAPKSP1	2	-0.0735039	0.827058	0.999891	0.607336	0.559921	0.965587	0.996765	0.832059	0.999971	0.797265	0.269961	0.544371	0.184946	0.903067	0.835132	1.12795	0.180584	0.437913
PDLIM3	2	-0.092902	0.787895	0.999891	0.628484	0.510448	0.962792	1.00782	0.791332	0.999971	0.100601	0.808073	0.894875	0.425433	0.790404	1.05652	1.16522	0.839189	0.924152
MSX1	2	-0.397216	0.411518	0.999891	0.771527	0.235566	0.952039	1.09414	0.339124	0.999971	-0.232451	0.58947	0.763444	0.67538	0.500294	1.15995	1.11912	0.646195	0.824946
PPWD1	1	0.147691	0.674579	0.999891	0.380602	0.753085	1.07621	0.955796	0.683671	0.999971	0.403959	0.330161	0.585903	0.299804	0.846965	0.961413	1.15271	0.401281	0.653704
APBB3	1	-0.325479	0.583778	0.999891	0.6613	0.290543	0.956409	1.07495	0.460817	0.999971	0.222471	0.752312	0.86285	0.251963	0.767829	0.917747	1.17038	0.738246	0.875157
NAIP	2	-0.164686	0.635078	0.999891	0.647082	0.474124	0.959026	1.02178	0.646733	0.999971	-0.458048	0.388588	0.627548	0.804709	0.370854	1.17036	1.04555	0.381941	0.638087
MARCH6	2	-0.407942	0.352754	0.999891	0.840871	0.219374	0.96105	1.09314	0.290598	0.999971	0.84203	0.0473628	0.396972	0.135014	0.961536	0.75294	1.0841	0.0547942	0.252215
CLPTM1L	1	0.192267	0.630479	0.999891	0.332735	0.745662	1.12469	0.955755	0.606603	0.999971	0.329346	0.483768	0.693474	0.321196	0.827201	0.982716	1.15751	0.520393	0.741405
THOC2	2	-0.245462	0.706518	0.999891	0.481025	0.219729	1.01655	1.09277	0.59554	0.999971	0.315484	0.664565	0.810093	0.229978	0.783453	0.892422	1.16795	0.632137	0.816693
FST	1	0.574729	0.0421726	0.999891	0.0763491	0.975001	1.25397	0.993625	0.09147	0.999971	-1.28397	0.00991599	0.396525	0.991432	0.0218853	1.04376	0.410733	0.00739612	0.150662
UNC5A	1	-0.398199	0.440037	0.999891	0.82691	0.156983	0.959029	1.12558	0.337865	0.999971	-0.939518	0.121128	0.4413	0.955135	0.14516	1.1013	0.797857	0.0713495	0.283017
TRIM36	2	-0.341388	0.329483	0.999891	0.858125	0.269544	0.96168	1.07888	0.336253	0.999971	1.42198	0.0845861	0.417069	0.0117808	0.990264	0.333492	1.0406	0.0288472	0.202554
MAST4	2	0.332645	0.18909	0.999891	0.225818	0.904088	1.23762	0.96452	0.310667	0.999971	0.106882	0.835509	0.912149	0.352395	0.777495	1.00652	1.16912	0.84807	0.929254
PRELID2	2	0.086672	0.826718	0.999891	0.377472	0.677309	1.08037	0.968727	0.814763	0.999971	-0.0176124	0.942379	0.970314	0.58374	0.678263	1.13274	1.17016	0.965464	0.985677
WDR36	2	-0.144536	0.298421	0.999891	0.757309	0.548067	0.951814	0.9979	0.60967	0.999971	0.407541	0.448868	0.670402	0.283773	0.849187	0.950562	1.15152	0.463622	0.701224
MAML1	2	-0.311302	0.499138	0.999891	0.782606	0.250066	0.953374	1.08241	0.443004	0.999971	-0.694898	0.0899134	0.420101	0.937471	0.229045	1.12047	0.910332	0.0768089	0.291337
GIN1	1	0.136631	0.887763	0.999891	0.111449	0.286669	1.29118	1.07469	0.8103	0.999971	-0.468862	0.505169	0.707338	0.781484	0.22768	1.17269	0.908696	0.471867	0.707353
CTNND2	1	-0.700405	0.195924	0.999891	0.949079	0.037131	0.980105	1.06095	0.0998656	0.999971	-0.61184	0.353686	0.602898	0.799289	0.173018	1.17152	0.842347	0.296425	0.561854
CDKL3	1	-0.219933	0.692302	0.999891	0.556747	0.284953	0.982631	1.07539	0.608025	0.999971	-0.114459	0.83589	0.912304	0.605531	0.521678	1.13951	1.12905	0.843082	0.926116
SKIV2L2	1	-0.249403	0.291301	0.999891	0.758207	0.434071	0.952001	1.03453	0.433435	0.999971	0.410913	0.531588	0.726571	0.314745	0.774388	0.977682	1.16917	0.497061	0.725131
STC2	2	0.377119	0.129695	0.999891	0.211075	0.936239	1.25804	0.976494	0.240448	0.999971	0.744627	0.121616	0.441795	0.0966962	0.962516	0.672466	1.08368	0.0998001	0.327143
ZNF300	1	0.124342	0.743258	0.999891	0.37652	0.715076	1.0815	0.963325	0.738049	0.999971	1.08012	0.171844	0.475863	0.0368193	0.969746	0.503395	1.0736	0.0839396	0.301424
SLU7	3	-0.131893	0.806424	0.999891	0.499967	0.379473	1.00746	1.04796	0.752848	0.999971	-0.289558	0.409873	0.642255	0.791334	0.369288	1.17202	1.04422	0.508268	0.73307
PORCN	1	-0.346258	0.429461	0.999891	0.784774	0.264835	0.953502	1.07871	0.384575	0.999971	-1.54334	0.0808109	0.415154	0.997125	0.0145689	1.02507	0.347331	0.0190294	0.184232
DUSP1	1	2.98811	0.00231854	0.999891	3.67021e-06	1	0.0028	1.00112	0.000180233	0.15	1.34497	0.113714	0.436723	0.0129005	0.983583	0.342323	1.05456	0.0314622	0.207987
PRKAA1	1	-0.116559	0.679051	0.999891	0.666922	0.555926	0.955573	0.996396	0.726999	0.999971	-0.230497	0.603563	0.772711	0.707732	0.505056	1.16767	1.12073	0.653123	0.828158
SCAMP1	3	0.710033	0.284784	0.999891	0.0409539	0.904211	1.07367	0.96445	0.149328	0.999971	0.900637	0.0151794	0.396525	0.0871384	0.977218	0.654954	1.06321	0.0255112	0.198011
CSF1R	1	-0.225429	0.113466	0.999891	0.824216	0.422002	0.959113	1.03753	0.426153	0.999971	-0.500659	0.22967	0.512849	0.837214	0.274286	1.16362	0.957458	0.282806	0.548709
CENPH	1	-0.0621287	0.863686	0.999891	0.560021	0.557994	0.981371	0.996124	0.860994	0.999971	1.34375	0.0821228	0.415762	0.0446572	0.988657	0.533161	1.04394	0.0257471	0.198011
COX7C	1	0.0507697	0.820188	0.999891	0.508219	0.744429	1.00277	0.956747	0.869573	0.999971	-0.735945	0.0663556	0.407098	0.943932	0.201616	1.11328	0.875927	0.0550826	0.252882
CNOT8	1	0.01383	0.956591	0.999891	0.576548	0.657513	0.974518	0.972408	0.965969	0.999971	1.18796	0.0108797	0.396525	0.0500008	0.992773	0.554039	1.03595	0.00928365	0.156339
TERT	1	-0.187216	0.744791	0.999891	0.562374	0.316674	0.979198	1.06475	0.66726	0.999971	-1.198	0.148695	0.459044	0.967911	0.0572655	1.08607	0.580569	0.0582154	0.258653
TRAF3IP2	1	0.0435438	0.929849	0.999891	0.438689	0.513611	1.03647	1.00638	0.914317	0.999971	1.39548	0.31682	0.575891	0.0393344	0.929081	0.516492	1.11402	0.131737	0.372853
TSPYL4	1	-0.363673	0.652258	0.999891	0.562601	0.109468	0.97948	1.12703	0.492964	0.999971	-0.0650146	0.818433	0.901701	0.60045	0.705127	1.13753	1.17378	0.876363	0.944473
SLC17A5	1	0.0995795	0.848539	0.999891	0.376971	0.47438	1.08036	1.02089	0.807567	0.999971	0.692466	0.0992439	0.425441	0.162173	0.950359	0.80027	1.09488	0.118426	0.355168
GSTA4	1	0.108252	0.626451	0.999891	0.442703	0.773994	1.03458	0.953387	0.731757	0.999971	0.22433	0.483172	0.693308	0.49615	0.707538	1.09239	1.17242	0.609251	0.802966
FOXF2	1	0.338671	0.4801	0.999891	0.189939	0.800233	1.27838	0.951079	0.411047	0.999971	-1.19012	0.0316146	0.396525	0.989324	0.0441683	1.04864	0.52898	0.0184919	0.18245
BRP44L	1	0.269494	0.751714	0.999891	0.0811641	0.470323	1.26626	1.02312	0.61258	0.999971	-0.326181	0.055072	0.40087	0.802213	0.499823	1.17153	1.11937	0.314737	0.57832
PSMB9	1	0.371037	0.556768	0.999891	0.102115	0.786462	1.29408	0.952898	0.414061	0.999971	-0.20733	0.854602	0.922087	0.53605	0.10795	1.11355	0.725596	0.816532	0.912655
YIPF3	1	-0.708594	0.349423	0.999891	0.817378	0.0303875	0.957583	1.03263	0.168308	0.999971	-1.10321	0.200737	0.496972	0.928317	0.0618185	1.12881	0.598494	0.0966673	0.322953
SRF	3	0.352325	0.207287	0.999891	0.19008	0.917378	1.2782	0.969547	0.300488	0.999971	-0.279119	0.551267	0.738287	0.655377	0.571168	1.15858	1.14519	0.585703	0.788342
HIST1H3A	1	0.0165815	0.965723	0.999891	0.487028	0.641981	1.01476	0.976702	0.964075	0.999971	0.519289	0.615136	0.778512	0.301376	0.609457	0.964024	1.1592	0.516912	0.739292
HIST1H2BI	1	-0.0301653	0.805883	0.999891	0.629358	0.670456	0.962681	0.969376	0.913229	0.999971	0.32945	0.601679	0.771464	0.398614	0.723617	1.03825	1.17494	0.582006	0.785585
HIST1H2BB	1	0.0299303	0.866944	0.999891	0.554007	0.728949	0.983713	0.961555	0.91975	0.999971	-1.01334	0.108842	0.432009	0.963095	0.0800291	1.09231	0.660402	0.0530574	0.250077
OR2B2	1	-0.87534	0.335234	0.999891	0.883073	0.0114335	0.966358	0.969178	0.109821	0.999971	-1.78982	0.238045	0.519612	0.978195	0.00418482	1.06869	0.197684	0.0515566	0.246476
OR2H1	1	0.143836	0.843312	0.999891	0.165283	0.518355	1.29327	1.00509	0.766008	0.999971	0.342712	0.634284	0.79126	0.413811	0.621444	1.05022	1.16116	0.594144	0.79377
VARS2	2	-0.86587	0.034216	0.999891	0.992305	0.027737	0.99524	1.01979	0.0176596	0.999971	-0.49887	0.412275	0.643756	0.716838	0.352006	1.16991	1.03566	0.389877	0.644502
HCP5	4	-0.0268418	0.938553	0.999891	0.577204	0.549818	0.974223	0.996451	0.939242	0.999971	-0.686327	0.144962	0.457501	0.910452	0.243039	1.13941	0.925452	0.14459	0.390331
HSPA1A	3	0.0414837	0.830875	0.999891	0.577924	0.643137	0.974037	0.976514	0.891411	0.999971	-0.275543	0.333103	0.588541	0.778944	0.410328	1.17338	1.07297	0.492492	0.721919
BAT3	2	-0.417497	0.194473	0.999891	0.895293	0.198086	0.968615	1.10387	0.241477	0.999971	-1.02735	0.0983807	0.425441	0.972247	0.0955443	1.07864	0.704258	0.0539619	0.250441
B3GALT4	2	-0.259839	0.632696	0.999891	0.683254	0.236607	0.954591	1.09101	0.540559	0.999971	-1.67179	0.0377493	0.396525	0.99901	0.007004	1.01667	0.247951	0.0104371	0.161184
ZBTB22	1	-0.112514	0.783281	0.999891	0.62672	0.417292	0.962506	1.03986	0.763072	0.999971	0.249316	0.619398	0.781571	0.36317	0.794278	1.01469	1.16317	0.636843	0.818958
SPDEF	1	0.492969	0.468452	0.999891	0.0764351	0.784946	1.25134	0.9528	0.31726	0.999971	-1.00961	0.0349745	0.396525	0.973324	0.0670157	1.07663	0.617467	0.0296795	0.204261
FKBP5	2	0.0417317	0.917094	0.999891	0.497404	0.521301	1.00856	1.0048	0.910712	0.999971	0.292471	0.302019	0.565078	0.339484	0.874089	0.996316	1.14185	0.461656	0.699846
COQ3	1	0.138286	0.769744	0.999891	0.261828	0.649428	1.19933	0.974524	0.728159	0.999971	0.346563	0.40126	0.636162	0.418137	0.767506	1.05366	1.17059	0.476219	0.711043
PHACTR2	2	-0.50599	0.360126	0.999891	0.746399	0.138137	0.951583	1.135	0.234582	0.999971	0.411378	0.266428	0.540867	0.359237	0.82738	1.01205	1.15744	0.344242	0.604109
NT5E	3	0.117774	0.707899	0.999891	0.441788	0.713367	1.0345	0.962895	0.735447	0.999971	0.450946	0.221629	0.508054	0.332356	0.870521	0.989867	1.14238	0.288088	0.553399
SH3BGRL2	3	0.209197	0.315092	0.999891	0.303524	0.849312	1.14917	0.953414	0.50545	0.999971	-0.169738	0.349356	0.599131	0.715775	0.57887	1.17031	1.1493	0.638894	0.819934
TBC1D7	1	0.0296267	0.887268	0.999891	0.534703	0.702416	0.989389	0.964234	0.923742	0.999971	0.25635	0.265766	0.540713	0.467298	0.787287	1.07656	1.16659	0.503162	0.729361
TMEM14C	1	0.158447	0.694486	0.999891	0.328877	0.739483	1.12764	0.95879	0.671631	0.999971	-0.219213	0.418254	0.648548	0.692923	0.555221	1.16413	1.13988	0.592846	0.793061
RPP40	1	0.194936	0.680038	0.999891	0.232851	0.740353	1.23021	0.958533	0.623552	0.999971	0.694613	0.167019	0.471809	0.156123	0.94463	0.790093	1.09957	0.162908	0.415511
RBM16	2	0.0243924	0.925755	0.999891	0.541569	0.66255	0.988193	0.971571	0.940874	0.999971	-0.893193	0.144894	0.457501	0.960445	0.119602	1.09542	0.751599	0.07287	0.285302
AKAP12	3	-0.0482722	0.71901	0.999891	0.633008	0.650629	0.960369	0.97441	0.863806	0.999971	-0.13698	0.787417	0.882763	0.630381	0.54142	1.153	1.136	0.802821	0.905325
BCLAF1	3	-0.369166	0.577629	0.999891	0.580231	0.154192	0.972341	1.12353	0.433966	0.999971	0.0116328	0.979673	0.989269	0.564295	0.645371	1.12358	1.16176	0.982799	0.992163
HSF2	2	-0.0239655	0.943691	0.999891	0.56544	0.611802	0.977397	0.980966	0.945619	0.999971	0.602478	0.259939	0.535603	0.237927	0.900712	0.901265	1.13019	0.225721	0.48856
MRS2	1	-0.214984	0.230084	0.999891	0.817443	0.450272	0.957584	1.02956	0.469154	0.999971	0.327205	0.388264	0.627358	0.354995	0.83378	1.00772	1.15621	0.483959	0.716458
ATG5	2	0.0256406	0.969015	0.999891	0.281849	0.417755	1.1766	1.03914	0.955666	0.999971	0.132027	0.609455	0.776021	0.521904	0.739169	1.10631	1.1742	0.742217	0.877208
RSPO3	2	-0.493849	0.462896	0.999891	0.801936	0.0920563	0.95541	1.10424	0.296641	0.999971	-2.29862	0.00830889	0.396525	0.999645	0.000518679	1.01084	0.0513896	0.0014517	0.119519
TSGA14	3	-0.162318	0.444358	0.999891	0.742439	0.514541	0.952985	1.00613	0.602579	0.999971	-0.0213679	0.971552	0.984652	0.531063	0.550103	1.1106	1.13794	0.972713	0.987818
CHM	2	-0.792622	0.206575	0.999891	0.937292	0.0375897	0.977459	1.0582	0.0918436	0.999971	1.07837	0.221196	0.507904	0.0566367	0.96658	0.577263	1.07886	0.0974669	0.324085
AGAP3	3	-0.088588	0.887849	0.999891	0.365266	0.388387	1.09022	1.04663	0.846012	0.999971	-0.411675	0.20933	0.500847	0.835893	0.326875	1.16412	1.01681	0.314632	0.57832
STAG3L4	2	-0.213917	0.455845	0.999891	0.790594	0.388675	0.953437	1.04648	0.529489	0.999971	1.53148	0.0557883	0.40087	0.0197414	0.996595	0.39738	1.02598	0.012482	0.167794
SRRT	3	-0.0993923	0.650131	0.999891	0.672717	0.562479	0.954287	0.994935	0.751648	0.999971	-0.924159	0.0504165	0.397435	0.971219	0.10501	1.08056	0.723032	0.0246657	0.19548
MOSPD3	1	-0.392614	0.625732	0.999891	0.572727	0.17409	0.975734	1.11094	0.447867	0.999971	0.922877	0.287984	0.5545	0.112048	0.915303	0.711754	1.12273	0.185834	0.444358
SAP25	1	-0.742081	0.615106	0.999891	0.265896	0.0748324	1.19571	1.08846	0.333854	0.999971	0.581336	0.371603	0.616773	0.235643	0.815521	0.90021	1.15923	0.339052	0.598756
WBSCR17	1	0.952545	0.444964	0.999891	0.0105499	0.684602	0.631255	0.967011	0.168446	0.999971	-0.780805	0.1566	0.465499	0.939803	0.198896	1.11757	0.871557	0.117142	0.353441
GLI3	1	-0.26668	0.681654	0.999891	0.581535	0.193914	0.971965	1.10401	0.572005	0.999971	-0.737261	0.0256503	0.396525	0.94403	0.179682	1.11322	0.852483	0.0500885	0.243624
HOXA3	2	-0.744842	0.571609	0.999891	0.355921	0.0742637	1.09954	1.09692	0.296936	0.999971	0.306232	0.607195	0.774695	0.36173	0.736791	1.01513	1.17532	0.609421	0.802966
CD36	1	0.300241	0.41929	0.999891	0.202273	0.84472	1.26228	0.952111	0.424449	0.999971	-0.531232	0.49179	0.698606	0.757793	0.130753	1.17206	0.769689	0.430086	0.675476
CYTH3	1	0.17321	0.598045	0.999891	0.387174	0.73339	1.0702	0.959367	0.620268	0.999971	-0.695099	0.169939	0.474374	0.889856	0.280402	1.14655	0.966428	0.164605	0.417043
MAP7D3	3	-0.0740487	0.755479	0.999891	0.672593	0.549522	0.9542	0.996744	0.816624	0.999971	-0.510464	0.0154958	0.396525	0.888676	0.33189	1.14687	1.02014	0.119318	0.356588
GTF2IRD1	2	0.00848603	0.976239	0.999891	0.543509	0.679531	0.987715	0.968094	0.979732	0.999971	-0.704954	0.0431121	0.396972	0.936372	0.200081	1.12179	0.872737	0.0465035	0.235809
STYXL1	1	0.311518	0.468686	0.999891	0.19974	0.84456	1.26458	0.952143	0.425203	0.999971	0.347398	0.682756	0.820434	0.339858	0.587474	0.996838	1.1514	0.633756	0.817885
TES	3	-0.0117469	0.981885	0.999891	0.451195	0.475649	1.03043	1.02045	0.977176	0.999971	0.899087	0.0782234	0.415154	0.0712349	0.976122	0.621797	1.06467	0.0598604	0.261014
MAFK	2	0.865778	0.0924485	0.999891	0.0204293	0.985289	0.83793	0.999238	0.03508	0.999971	0.100913	0.854658	0.922087	0.354519	0.763157	1.00769	1.17098	0.86165	0.936313
ST7L	2	-0.0703019	0.761095	0.999891	0.657426	0.594468	0.95579	0.984628	0.822464	0.999971	0.401975	0.500107	0.704062	0.219334	0.866314	0.88045	1.14374	0.484942	0.716843
GNG11	1	0.160666	0.781726	0.999891	0.214669	0.636847	1.25639	0.979241	0.711977	0.999971	-0.277718	0.467755	0.682444	0.75655	0.325265	1.17192	1.01532	0.5587	0.769303
MTERF	3	-0.139393	0.735267	0.999891	0.576316	0.460626	0.974881	1.02587	0.712161	0.999971	0.353493	0.453256	0.67359	0.410698	0.744547	1.04807	1.17577	0.495383	0.724143
RUNDC3B	1	0.000965241	0.998321	0.999891	0.466402	0.507577	1.02615	1.00973	0.998149	0.999971	-0.127352	0.548318	0.736659	0.65712	0.632332	1.15818	1.16117	0.737656	0.874934
ZMIZ2	3	0.0411481	0.763091	0.999891	0.573477	0.733261	0.974943	0.95961	0.883599	0.999971	-0.763861	0.116265	0.439278	0.932622	0.231398	1.12588	0.912791	0.110398	0.342931
MRPL32	1	0.116917	0.832073	0.999891	0.290596	0.626953	1.16071	0.980429	0.782586	0.999971	0.13548	0.544424	0.734726	0.522642	0.756304	1.10695	1.17405	0.727451	0.869532
DKFZp434F142	2	-0.0337806	0.920584	0.999891	0.545236	0.545301	0.98674	0.998464	0.924056	0.999971	-0.774953	0.144509	0.457384	0.903663	0.156279	1.14149	0.81689	0.129437	0.369495
PARP12	1	-0.0654967	0.927891	0.999891	0.331355	0.360417	1.12602	1.05048	0.890507	0.999971	0.806773	0.137389	0.452291	0.130066	0.95087	0.742162	1.09448	0.100095	0.327455
ING3	2	0.165641	0.808952	0.999891	0.179344	0.487744	1.29077	1.01806	0.723788	0.999971	-0.178709	0.699095	0.830811	0.65303	0.571835	1.15941	1.14532	0.731731	0.871745
DLD	1	-0.0468321	0.913402	0.999891	0.483765	0.547911	1.01573	0.997973	0.902664	0.999971	0.363124	0.510064	0.711125	0.387492	0.753254	1.03003	1.17481	0.501661	0.728557
ZNHIT1	1	-0.0892	0.821732	0.999891	0.599706	0.484158	0.966446	1.01964	0.811702	0.999971	-0.443076	0.406475	0.64024	0.745738	0.43294	1.17123	1.08452	0.416539	0.665572
ZSCAN21	1	-0.129492	0.713302	0.999891	0.626261	0.498025	0.962769	1.01386	0.717725	0.999971	0.346149	0.620543	0.782235	0.363882	0.529524	1.01501	1.13158	0.597238	0.795859
CTHRC1	1	0.194633	0.704081	0.999891	0.267427	0.696568	1.19101	0.964888	0.636089	0.999971	0.330978	0.451103	0.672404	0.426639	0.757728	1.05711	1.17303	0.499112	0.726526
UBE2E3	2	-0.276065	0.554167	0.999891	0.743592	0.295594	0.952622	1.07028	0.495219	0.999971	-0.482735	0.0385028	0.396525	0.878134	0.310589	1.15128	1.00168	0.12559	0.364583
OTUD6B	1	-0.125547	0.623082	0.999891	0.699211	0.514771	0.951785	1.00581	0.70153	0.999971	0.472891	0.44638	0.668322	0.183549	0.833332	0.834255	1.15654	0.423355	0.670704
MAK16	1	-0.298321	0.30984	0.999891	0.845251	0.302926	0.960515	1.06992	0.390566	0.999971	0.247945	0.563285	0.74576	0.386683	0.813067	1.03039	1.15974	0.622208	0.811492
KCNK9	1	1.0146	0.0984058	0.999891	0.0110125	0.98669	0.641328	0.999596	0.0291749	0.999971	-1.04868	0.047348	0.396972	0.976387	0.0688771	1.0707	0.623696	0.0330417	0.21102
LYNX1	3	-0.0594231	0.953885	0.999891	0.159896	0.279856	1.29978	1.07748	0.920773	0.999971	-0.0980114	0.880247	0.935602	0.62577	0.40079	1.15147	1.06835	0.877025	0.944765
LOXL2	1	-0.418646	0.0743355	0.999891	0.898982	0.257423	0.969924	1.08173	0.19611	0.999971	-0.409516	0.419283	0.649328	0.78289	0.44913	1.17226	1.09208	0.426665	0.673023
LRRC6	1	0.0800235	0.879803	0.999891	0.275335	0.491422	1.1844	1.01766	0.848948	0.999971	0.672846	0.220186	0.507179	0.136745	0.938597	0.755143	1.10502	0.207062	0.468875
HGSNAT	3	-0.869271	0.0525373	0.999891	0.984953	0.0329477	0.991581	1.04733	0.0306495	0.999971	-1.40705	0.110691	0.433019	0.995111	0.0224572	1.03274	0.416852	0.0194816	0.185087
MFHAS1	1	0.202774	0.51183	0.999891	0.354883	0.801941	1.10124	0.950665	0.561702	0.999971	1.84184	0.0724732	0.412218	0.00410539	0.993159	0.19949	1.03515	0.0119904	0.167078
GSDMD	1	-0.0570611	0.85862	0.999891	0.58175	0.573347	0.971791	0.991401	0.868125	0.999971	-0.038199	0.948776	0.973709	0.496184	0.55037	1.09231	1.13819	0.950285	0.979614
KIAA0196	1	-0.439027	0.177235	0.999891	0.909248	0.200652	0.972133	1.10048	0.22424	0.999971	0.140796	0.750204	0.861563	0.460923	0.749931	1.07749	1.17576	0.7851	0.896837
TRAM1	1	-0.18161	0.457335	0.999891	0.70383	0.501752	0.95061	1.01307	0.568826	0.999971	1.9233	0.041903	0.396972	0.00376897	0.998064	0.192331	1.01944	0.00745511	0.150662
NKRF	1	-0.110166	0.660657	0.999891	0.711328	0.501582	0.950389	1.01299	0.735152	0.999971	-0.261109	0.67082	0.813456	0.682924	0.431751	1.16282	1.08403	0.66646	0.83447
EIF2C2	1	-0.182911	0.169341	0.999891	0.800512	0.46088	0.955429	1.02554	0.512128	0.999971	-0.36326	0.108866	0.432009	0.79927	0.495682	1.17161	1.11567	0.319226	0.581757
DGAT1	1	-0.640075	0.335704	0.999891	0.811641	0.108694	0.956369	1.12666	0.190146	0.999971	-0.146022	0.792667	0.885461	0.559489	0.583501	1.12177	1.14923	0.795239	0.901877
FIBCD1	1	0.115277	0.817582	0.999891	0.273677	0.644116	1.18764	0.976349	0.776298	0.999971	-1.58456	0.163815	0.470137	0.992029	0.0107481	1.04223	0.306533	0.031436	0.207911
KDM4C	3	-0.214423	0.472535	0.999891	0.776799	0.353386	0.953379	1.05025	0.528316	0.999971	0.13776	0.764847	0.868759	0.402889	0.772131	1.04191	1.17028	0.791011	0.899147
INSL4	1	0.232738	0.683773	0.999891	0.171586	0.683911	1.29032	0.96711	0.589877	0.999971	-1.52566	0.0118436	0.396525	0.995815	0.00890628	1.02976	0.283108	0.00543649	0.144531
MMGT1	1	1.04258	0.432622	0.999891	0.0292706	0.788824	0.968787	0.952357	0.13719	0.999971	0.950676	0.0545956	0.40087	0.0985971	0.980093	0.678266	1.05938	0.0271038	0.200072
DNAJB5	1	-0.145017	0.780282	0.999891	0.568677	0.353925	0.977016	1.0496	0.729273	0.999971	-0.273176	0.621481	0.782889	0.633969	0.558289	1.15376	1.14141	0.625341	0.81305
GNG10	2	0.3195	0.598113	0.999891	0.131097	0.774738	1.30311	0.953303	0.481652	0.999971	0.0170216	0.963375	0.979945	0.579911	0.590072	1.1299	1.15176	0.972064	0.987625
TMOD1	1	0.279864	0.499479	0.999891	0.267386	0.803843	1.19118	0.950999	0.46979	0.999971	1.758	0.0117787	0.396525	0.00458861	0.998742	0.210249	1.01578	0.00373247	0.135748
TRIM32	2	-0.157651	0.561383	0.999891	0.743699	0.468715	0.952599	1.02371	0.631226	0.999971	-0.101033	0.67185	0.813506	0.653979	0.662632	1.1588	1.16803	0.79748	0.902786
RMI1	1	-0.700984	0.458205	0.999891	0.58102	0.0314123	0.972381	1.03967	0.228769	0.999971	0.723043	0.181173	0.483362	0.118611	0.951498	0.722749	1.0938	0.165897	0.418458
TAF1	2	-0.0396863	0.946343	0.999891	0.417929	0.413135	1.04503	1.04158	0.927825	0.999971	0.760439	0.189117	0.489436	0.143441	0.950733	0.767129	1.09457	0.134529	0.376979
FBXW5	1	0.208031	0.675254	0.999891	0.24199	0.710783	1.2214	0.962984	0.606865	0.999971	0.110616	0.899947	0.947124	0.261595	0.536675	0.927159	1.13462	0.882301	0.9468
GTF3C5	1	-0.0185033	0.967892	0.999891	0.463305	0.521627	1.0257	1.00391	0.962351	0.999971	-0.0589472	0.891156	0.942291	0.543444	0.656401	1.1166	1.16607	0.906918	0.958928
TEX10	1	-0.437842	0.0821918	0.999891	0.926848	0.213899	0.975435	1.09116	0.182157	0.999971	0.18032	0.611466	0.777133	0.392059	0.833105	1.03281	1.15643	0.688763	0.845988
RPL35	4	0.0963185	0.562186	0.999891	0.480457	0.770918	1.01845	0.953446	0.741765	0.999971	0.892315	0.119425	0.440609	0.118608	0.96737	0.723019	1.07801	0.0553841	0.253236
PJA1	1	-0.105811	0.896699	0.999891	0.323557	0.212037	1.13049	1.09115	0.836954	0.999971	-0.68063	0.109541	0.432357	0.920558	0.219041	1.13429	0.89963	0.0984107	0.32564
CCL21	1	-0.363111	0.191886	0.999891	0.894464	0.280623	0.968474	1.07798	0.273283	0.999971	-0.32841	0.332308	0.587987	0.803427	0.342511	1.17084	1.02915	0.445894	0.688678
NUDT2	1	-0.0448807	0.915631	0.999891	0.537386	0.512978	0.988599	1.0063	0.905358	0.999971	0.594243	0.3915	0.629035	0.177021	0.800205	0.827003	1.16215	0.33118	0.591786
AQP3	2	0.1938	0.200514	0.999891	0.411908	0.82885	1.04993	0.950657	0.505672	0.999971	1.06027	0.0867648	0.418601	0.0456336	0.982321	0.536011	1.05596	0.0410244	0.226163
MCART1	2	0.113266	0.737091	0.999891	0.41046	0.7516	1.05098	0.955899	0.746726	0.999971	0.0517724	0.818933	0.901991	0.508657	0.758548	1.10008	1.17252	0.894301	0.952862
FAM102A	1	-0.22473	0.62902	0.999891	0.682831	0.291497	0.954438	1.07457	0.572064	0.999971	-0.425347	0.355782	0.604176	0.758529	0.409729	1.17213	1.07214	0.393711	0.648171
HDHD3	1	-0.132452	0.890156	0.999891	0.195973	0.285085	1.26809	1.07509	0.812082	0.999971	1.23492	0.230295	0.513211	0.0253533	0.959417	0.436615	1.08612	0.103392	0.331767
COL15A1	2	-0.876794	0.257603	0.999891	0.898822	0.0203036	0.969957	0.974189	0.0903166	0.999971	-0.725417	0.325127	0.582164	0.864003	0.101128	1.1561	0.716347	0.26262	0.52766
ADK	1	-0.121295	0.50397	0.999891	0.701535	0.566156	0.951469	0.99498	0.683533	0.999971	-0.0944758	0.81666	0.900691	0.631868	0.553489	1.15337	1.14031	0.848194	0.929254
LEPROT	2	0.340996	0.306099	0.999891	0.231142	0.881764	1.23013	0.95819	0.346798	0.999971	-0.271378	0.496846	0.701998	0.645694	0.5771	1.15783	1.14833	0.576501	0.781483
TRIM62	3	-0.0863686	0.772241	0.999891	0.65967	0.537789	0.956499	1.00056	0.79788	0.999971	-0.927969	0.118369	0.440415	0.964064	0.136762	1.09066	0.780079	0.0624033	0.265622
PSMD12	3	-0.0251396	0.942749	0.999891	0.457148	0.589282	1.02727	0.985993	0.943187	0.999971	1.28092	0.12892	0.446355	0.0431823	0.987911	0.528368	1.04532	0.0321176	0.209151
F8A1	1	-0.722608	0.0969697	0.999891	0.965877	0.0532135	0.985051	1.09131	0.0627966	0.999971	0.0113851	0.983507	0.990976	0.45399	0.675111	1.07578	1.17042	0.984267	0.993316
C4orf34	1	0.597825	0.179796	0.999891	0.0582133	0.9582	1.17957	0.985788	0.131547	0.999971	1.10286	0.0759287	0.41371	0.0814949	0.979344	0.641284	1.05985	0.0399692	0.225175
CNOT10	1	0.0403872	0.835797	0.999891	0.555611	0.719772	0.983813	0.962935	0.894446	0.999971	-0.166459	0.593562	0.766597	0.693019	0.59861	1.16403	1.15601	0.70157	0.854655
FOXE3	1	-0.0741307	0.769883	0.999891	0.652271	0.585519	0.956681	0.987712	0.819403	0.999971	-0.993621	0.122029	0.441795	0.95424	0.0672711	1.10276	0.617954	0.0539356	0.250441
ZWILCH	1	-0.0356328	0.719853	0.999891	0.640463	0.66176	0.960695	0.971438	0.895016	0.999971	-0.242312	0.67654	0.816278	0.631449	0.504065	1.15343	1.12081	0.675786	0.838514
SCN9A	2	0.156555	0.476406	0.999891	0.348229	0.803982	1.10601	0.950868	0.615307	0.999971	0.37713	0.545934	0.735204	0.224338	0.849639	0.887005	1.15111	0.528893	0.747319
PTP4A3	1	0.0662068	0.87119	0.999891	0.42304	0.671898	1.04378	0.969623	0.858183	0.999971	-1.00158	0.301758	0.565078	0.929655	0.104274	1.12774	0.721221	0.147428	0.394122
ALG13	2	-0.00591555	0.989157	0.999891	0.436597	0.573298	1.03602	0.99188	0.987688	0.999971	0.0997966	0.755308	0.864553	0.468651	0.790785	1.07707	1.16431	0.819796	0.914427
CRIP2	1	-0.467536	0.531593	0.999891	0.670888	0.119619	0.955513	1.13223	0.347329	0.999971	0.362762	0.654161	0.803893	0.246043	0.713824	0.910089	1.1748	0.608602	0.802459
S1PR3	1	-0.223151	0.427252	0.999891	0.758717	0.392781	0.951858	1.04573	0.511656	0.999971	-0.748515	0.212685	0.502498	0.917438	0.172915	1.13622	0.842112	0.144524	0.390292
LCMT1	1	0.287805	0.264518	0.999891	0.242003	0.890767	1.22106	0.960178	0.382832	0.999971	0.0700365	0.722332	0.844935	0.5488	0.724534	1.11693	1.17556	0.84959	0.929654
HNRNPH2	1	0.172736	0.110765	0.999891	0.385805	0.847348	1.07224	0.953032	0.530748	0.999971	0.875206	0.087711	0.419638	0.127396	0.965313	0.74078	1.08109	0.0559739	0.254165
GPC5	1	-0.40013	0.179073	0.999891	0.90893	0.241044	0.972133	1.09038	0.229607	0.999971	0.420901	0.453798	0.673939	0.278295	0.849795	0.943815	1.15101	0.458353	0.697631
NRBP2	2	-0.925468	0.25068	0.999891	0.944811	0.0286457	0.979011	1.01646	0.075249	0.999971	-0.440596	0.366805	0.612533	0.762	0.40262	1.17334	1.06727	0.395979	0.649871
STARD5	2	0.134801	0.719333	0.999891	0.34679	0.727154	1.10883	0.962015	0.716205	0.999971	-0.406679	0.508432	0.709764	0.67518	0.454833	1.16025	1.09548	0.499676	0.727139
MTCP1NB	1	0.0432476	0.829883	0.999891	0.508822	0.720859	1.00227	0.961944	0.887295	0.999971	-0.0622376	0.643817	0.796252	0.663232	0.630956	1.15825	1.16101	0.853752	0.931976
ATF7IP	1	-0.416382	0.374447	0.999891	0.833398	0.172993	0.959987	1.10951	0.307724	0.999971	-0.0805263	0.925394	0.961895	0.448554	0.482872	1.07206	1.11026	0.914972	0.963136
EFNA1	2	-0.437675	0.405281	0.999891	0.83102	0.118468	0.959493	1.13187	0.294203	0.999971	-1.51118	0.00616822	0.396525	0.998811	0.0107956	1.01775	0.307312	0.00346376	0.134304
PARN	3	0.212963	0.322518	0.999891	0.351364	0.854424	1.10425	0.954588	0.499807	0.999971	-0.0178049	0.936323	0.968045	0.60444	0.686594	1.13901	1.17182	0.964435	0.985227
C10orf11	1	0.360476	0.278369	0.999891	0.177067	0.904322	1.29267	0.9645	0.31956	0.999971	0.865634	0.270152	0.544371	0.139621	0.913518	0.76165	1.12398	0.152107	0.400095
PLXNA3	1	-1.27081	0.278659	0.999891	0.884539	0.00569839	0.966715	0.844136	0.0465362	0.999971	-0.188358	0.817889	0.901445	0.547476	0.411526	1.11661	1.07261	0.796202	0.902492
AR	1	-0.706711	0.289004	0.999891	0.868803	0.0325185	0.964578	1.04456	0.148312	0.999971	1.68465	0.048218	0.396972	0.00467191	0.997518	0.210899	1.02251	0.00476144	0.141337
C1orf21	2	0.0460541	0.86717	0.999891	0.479152	0.704205	1.01951	0.964175	0.888835	0.999971	-0.540329	0.166297	0.471661	0.878469	0.18759	1.15102	0.857473	0.21296	0.47519
FTO	1	-0.187909	0.732778	0.999891	0.597148	0.322518	0.966612	1.06033	0.664343	0.999971	-1.06996	0.1192	0.440609	0.973575	0.0880395	1.07566	0.678095	0.0643564	0.270212
FGF3	1	0.319985	0.29363	0.999891	0.210472	0.864797	1.26135	0.955542	0.363209	0.999971	-0.0728439	0.902446	0.948379	0.635038	0.4212	1.15391	1.07722	0.902677	0.957035
TMEM45A	1	0.441945	0.32443	0.999891	0.109328	0.913142	1.29412	0.96829	0.263767	0.999971	0.230188	0.45551	0.67497	0.441057	0.774742	1.06701	1.16912	0.591116	0.791509
CRLF2	1	0.232626	0.72243	0.999891	0.157181	0.621106	1.29917	0.98043	0.616486	0.999971	-0.455684	0.711947	0.838963	0.600343	0.0758065	1.13747	0.647987	0.636614	0.818958
RBPJ	3	-0.0577376	0.898729	0.999891	0.489031	0.52708	1.01326	1.00077	0.88255	0.999971	-0.0321218	0.857625	0.92356	0.648514	0.653825	1.15867	1.1657	0.930571	0.971708
RASGRP1	2	-0.0278443	0.949416	0.999891	0.486262	0.550914	1.01399	0.996307	0.94204	0.999971	2.17733	0.0911885	0.42073	0.000583956	0.996882	0.0774783	1.02496	0.00787456	0.152855
ZMAT3	2	0.0808155	0.806092	0.999891	0.475065	0.657883	1.0192	0.972578	0.818361	0.999971	0.391965	0.138282	0.453257	0.277834	0.906876	0.943509	1.12781	0.279922	0.54617
TCEAL8	1	0.00665182	0.988913	0.999891	0.410194	0.553649	1.05101	0.996882	0.986568	0.999971	0.548026	0.27791	0.549198	0.253255	0.903021	0.918946	1.12798	0.257829	0.521952
P4HTM	3	-0.0974921	0.376176	0.999891	0.679605	0.616228	0.954212	0.981156	0.720196	0.999971	-1.28247	0.030259	0.396525	0.992464	0.0369569	1.0414	0.499901	0.0147365	0.174961
ZBTB41	2	0.13802	0.775954	0.999891	0.264952	0.681423	1.19605	0.966997	0.732976	0.999971	1.88907	0.0479684	0.396972	0.0073353	0.997942	0.262112	1.02021	0.00846441	0.154107
SPARCL1	1	-0.029587	0.973421	0.999891	0.20472	0.229448	1.25699	1.09575	0.956485	0.999971	-3.05644	0.00913384	0.396525	0.999988	3.01481e-05	1.0046	0.00754098	0.00109123	0.118976
USP47	4	-0.124168	0.689959	0.999891	0.59744	0.536176	0.966982	0.999997	0.717502	0.999971	0.0353616	0.920049	0.958886	0.581955	0.670028	1.13143	1.16891	0.940513	0.975707
APLN	3	-0.0955621	0.804062	0.999891	0.592783	0.529268	0.968589	0.999947	0.795429	0.999971	-0.930681	0.0838276	0.416412	0.965354	0.139076	1.08961	0.784193	0.0565441	0.255176
CNNM3	1	-0.0594054	0.917776	0.999891	0.430629	0.379564	1.0403	1.04803	0.890048	0.999971	-0.173988	0.804229	0.892623	0.532261	0.516184	1.11158	1.12626	0.788206	0.898391
FAM104B	3	0.470103	0.522288	0.999891	0.0708373	0.80937	1.22683	0.95039	0.341339	0.999971	-0.851354	0.0357642	0.396525	0.955122	0.108435	1.10136	0.725657	0.0394318	0.224162
C17orf70	1	0.118774	0.825536	0.999891	0.257137	0.613325	1.20312	0.979805	0.775413	0.999971	0.105115	0.912705	0.954239	0.301603	0.469832	0.964345	1.10169	0.895946	0.953536
SHQ1	2	0.172344	0.763616	0.999891	0.266625	0.58969	1.19476	0.986027	0.696274	0.999971	0.654013	0.350492	0.600068	0.216281	0.863893	0.8765	1.1457	0.275727	0.541874
KIF21A	2	-0.164487	0.743889	0.999891	0.599401	0.359933	0.966465	1.05027	0.693154	0.999971	-0.591111	0.398702	0.634083	0.811181	0.272785	1.1704	0.956376	0.337669	0.597143
FAAH2	1	0.037715	0.934267	0.999891	0.36354	0.573328	1.0932	0.991482	0.923158	0.999971	-0.811042	0.134219	0.45056	0.930605	0.0992433	1.12701	0.712255	0.113786	0.347578
GTPBP6	2	-0.356616	0.0567358	0.999891	0.898727	0.305145	0.969992	1.07032	0.243875	0.999971	-1.01355	0.115274	0.438396	0.960082	0.111056	1.09631	0.731329	0.0704385	0.281569
ATP6AP2	1	0.410789	0.170016	0.999891	0.182941	0.939766	1.28751	0.977766	0.222529	0.999971	-0.161367	0.73273	0.851096	0.667445	0.419975	1.16016	1.07715	0.758523	0.884312
MAGEA11	1	-0.211305	0.765495	0.999891	0.396264	0.331848	1.06074	1.05618	0.658176	0.999971	0.825851	0.18432	0.485587	0.100417	0.950777	0.683087	1.09453	0.138475	0.381243
CD19	1	0.113106	0.804239	0.999891	0.396574	0.492265	1.06045	1.01706	0.771703	0.999971	-0.846592	0.158017	0.466934	0.938976	0.0876678	1.1185	0.676598	0.0956384	0.321704
CDCP1	3	-0.223872	0.244735	0.999891	0.812141	0.453369	0.955998	1.02985	0.46163	0.999971	0.64231	0.134461	0.45056	0.133598	0.953257	0.751081	1.09187	0.123152	0.361425
PHF16	2	0.203874	0.59412	0.999891	0.326976	0.753316	1.12848	0.955612	0.586915	0.999971	0.0795301	0.738002	0.854941	0.549385	0.731091	1.11707	1.17545	0.840585	0.924838
MRPL45	2	0.822625	0.396553	0.999891	0.0438927	0.877086	1.10332	0.957676	0.151537	0.999971	-0.0273496	0.926166	0.962239	0.615744	0.658956	1.14518	1.16626	0.950705	0.979728
CBFB	2	0.0956516	0.585739	0.999891	0.474949	0.781405	1.01967	0.953509	0.748542	0.999971	1.31013	0.00543134	0.396525	0.0265424	0.995954	0.44309	1.02719	0.00335889	0.133636
TUBB4	2	-0.0391257	0.942891	0.999891	0.393241	0.482625	1.06328	1.01908	0.926062	0.999971	0.782646	0.243436	0.523761	0.16432	0.918122	0.801531	1.12034	0.152481	0.400301
SLC34A3	1	-0.05749	0.951461	0.999891	0.207988	0.287938	1.26082	1.07496	0.919337	0.999971	-0.63525	0.0402324	0.396923	0.914799	0.265268	1.13831	0.948105	0.0955597	0.321581
PDGFA	1	0.124272	0.831691	0.999891	0.217546	0.519263	1.25305	1.00468	0.77403	0.999971	-1.07776	0.119921	0.440848	0.979412	0.0819927	1.06628	0.664037	0.0514845	0.246331
HLA-C	3	-0.207501	0.520669	0.999891	0.740091	0.412067	0.951893	1.04181	0.549341	0.999971	-0.437663	0.0847891	0.417197	0.842927	0.430538	1.16287	1.08402	0.236397	0.498115
HPRT1	1	-0.0446369	0.928194	0.999891	0.497109	0.496324	1.00903	1.01486	0.913098	0.999971	0.653629	0.218405	0.505987	0.209872	0.896128	0.86852	1.13301	0.19575	0.455992
MTG1	2	0.27346	0.566875	0.999891	0.225455	0.734415	1.2383	0.959228	0.496988	0.999971	-1.01192	0.0932492	0.422094	0.977631	0.107963	1.06876	0.725361	0.0415618	0.226615
USP19	1	-0.433585	0.518127	0.999891	0.684205	0.177061	0.954696	1.10721	0.362213	0.999971	0.453727	0.579145	0.757077	0.302184	0.610489	0.964789	1.15914	0.526697	0.745764
ZBED2	1	-0.150004	0.669499	0.999891	0.593064	0.427755	0.968529	1.03532	0.677268	0.999971	-0.385762	0.557321	0.742148	0.705575	0.446547	1.16701	1.09015	0.519501	0.741076
KATNA1	1	0.0192375	0.966818	0.999891	0.398728	0.577553	1.0586	0.989924	0.961053	0.999971	0.121264	0.780629	0.878764	0.503342	0.691396	1.09761	1.17228	0.812928	0.910597
NACC2	1	0.22762	0.697288	0.999891	0.186855	0.716366	1.28079	0.963362	0.606092	0.999971	-0.720263	0.18686	0.487618	0.887598	0.245006	1.1479	0.929002	0.163085	0.41557
DIS3L2	2	0.0143583	0.968727	0.999891	0.511666	0.601639	0.999872	0.98306	0.968138	0.999971	0.841009	0.145484	0.457538	0.142996	0.949777	0.76744	1.09537	0.110457	0.342931
VCY	1	0.403068	0.370448	0.999891	0.138487	0.863864	1.30435	0.955895	0.313609	0.999971	-0.300571	0.393509	0.630755	0.751325	0.446762	1.17252	1.09032	0.507331	0.732348
EXOC1	2	0.00590899	0.988077	0.999891	0.426938	0.610164	1.04078	0.98247	0.987118	0.999971	0.804922	0.239162	0.520681	0.116823	0.940859	0.722239	1.10351	0.170347	0.425741
TTTY13	1	-0.270669	0.506393	0.999891	0.719694	0.207724	0.951074	1.09141	0.485263	0.999971	-0.98755	0.0801224	0.415154	0.968276	0.0850869	1.08512	0.671628	0.0303284	0.20539
KIRREL	1	0.0863107	0.867875	0.999891	0.386989	0.538821	1.06988	1.00004	0.834366	0.999971	-0.45398	0.354117	0.603036	0.802956	0.394655	1.17094	1.06258	0.355804	0.613707
SEMA4C	2	0.109384	0.864516	0.999891	0.24773	0.557181	1.21227	0.996538	0.810916	0.999971	-1.36625	0.092804	0.422094	0.992871	0.0310077	1.04004	0.473116	0.0294305	0.203836
TRPM3	3	-0.42533	0.0293563	0.999891	0.933661	0.228241	0.976074	1.09582	0.155758	0.999971	0.743563	0.103774	0.428215	0.116641	0.961886	0.721989	1.08385	0.108838	0.340346
BPTF	3	-0.152647	0.772357	0.999891	0.538525	0.39314	0.988429	1.04468	0.718276	0.999971	0.320536	0.684694	0.821414	0.221624	0.753684	0.884293	1.1744	0.647703	0.825846
PHEX	1	-0.0669173	0.825225	0.999891	0.616839	0.529678	0.963823	0.999607	0.844472	0.999971	1.69707	0.00942329	0.396525	0.0082227	0.999143	0.275136	1.01295	0.00231026	0.12865
MBTPS2	1	0.442659	0.270248	0.999891	0.144748	0.90943	1.30995	0.966301	0.256098	0.999971	-0.0148881	0.963178	0.979875	0.603394	0.630277	1.13887	1.16088	0.974292	0.98848
LDOC1	1	-0.552941	0.607354	0.999891	0.474184	0.0789436	1.01989	1.10405	0.364599	0.999971	1.05421	0.233727	0.515864	0.0547316	0.942833	0.568478	1.10151	0.113314	0.346932
SCML2	1	0.218125	0.799068	0.999891	0.151527	0.398033	1.30327	1.0453	0.680708	0.999971	-0.0611927	0.921292	0.959789	0.442854	0.605457	1.06932	1.1578	0.919908	0.96633
CCDC22	1	0.331373	0.351063	0.999891	0.190454	0.853372	1.2779	0.954461	0.367404	0.999971	0.0899283	0.849522	0.919878	0.504275	0.567998	1.09761	1.1447	0.864566	0.937749
GPKOW	1	-0.27761	0.242454	0.999891	0.847473	0.359536	0.960252	1.05132	0.386273	0.999971	-0.620931	0.0717041	0.412218	0.913184	0.18671	1.13909	0.85679	0.0966149	0.322953
UBQLN2	1	-0.323855	0.404892	0.999891	0.811682	0.262162	0.956344	1.07877	0.382799	0.999971	0.958528	0.27944	0.550083	0.0725438	0.908383	0.622539	1.12721	0.160404	0.412167
POU3F4	1	-0.0912789	0.68857	0.999891	0.645434	0.584504	0.959193	0.988842	0.769914	0.999971	-1.54227	0.0681822	0.409415	0.99442	0.0144198	1.03527	0.34594	0.0199797	0.185848
RBBP7	1	-0.120105	0.650167	0.999891	0.671268	0.557046	0.955074	0.996764	0.712436	0.999971	-0.24205	0.621519	0.782889	0.729119	0.387862	1.17006	1.0583	0.654198	0.828853
PRDX4	1	-0.0567551	0.865047	0.999891	0.599648	0.584428	0.966659	0.989041	0.869809	0.999971	-0.672162	0.0130879	0.396525	0.933254	0.2123	1.12548	0.894335	0.049905	0.243339
PGRMC1	1	0.0953613	0.808345	0.999891	0.415375	0.655565	1.04636	0.972733	0.799184	0.999971	-0.395765	0.185475	0.486584	0.820711	0.355011	1.16846	1.03452	0.329332	0.590545
MCTS1	2	-0.0778295	0.870088	0.999891	0.545951	0.473374	0.986046	1.02262	0.845173	0.999971	-0.825541	0.113861	0.436723	0.942447	0.126077	1.11506	0.762759	0.0807871	0.297598
CXCR3	1	0.24477	0.843166	0.999891	0.0516566	0.318803	1.14394	1.063	0.714592	0.999971	-1.17677	0.107921	0.431112	0.964978	0.0306138	1.08999	0.473257	0.0514583	0.246283
P2RY4	1	-0.223887	0.744946	0.999891	0.388772	0.321821	1.06765	1.06124	0.63719	0.999971	-0.79144	0.140663	0.455305	0.944671	0.151934	1.11295	0.809432	0.100259	0.32785
XAGE3	1	0.0803659	0.902249	0.999891	0.249387	0.518818	1.21029	1.00497	0.86165	0.999971	-0.448983	0.43749	0.661634	0.801711	0.353194	1.17203	1.03615	0.425505	0.672281
MECP2	2	-0.486057	0.242318	0.999891	0.916736	0.128705	0.973183	1.13974	0.202802	0.999971	-0.816581	0.168165	0.473137	0.921498	0.187104	1.1338	0.857564	0.116185	0.351666
OPN1LW	1	0.089454	0.669882	0.999891	0.420979	0.763929	1.0441	0.95463	0.772575	0.999971	-0.522853	0.200042	0.496541	0.877669	0.239756	1.15156	0.922391	0.249689	0.513859
MORF4L2	2	0.159882	0.41733	0.999891	0.407529	0.827497	1.05248	0.950964	0.598974	0.999971	1.06411	0.118357	0.440415	0.0818036	0.975138	0.642057	1.06627	0.0452779	0.233316
LONRF3	2	0.0145794	0.947346	0.999891	0.596596	0.653261	0.966847	0.973669	0.963072	0.999971	0.282044	0.0559534	0.40087	0.397291	0.864366	1.03693	1.14523	0.357645	0.615561
MAGEE1	1	0.0871286	0.887123	0.999891	0.279749	0.50459	1.18042	1.00997	0.846051	0.999971	-0.397425	0.378061	0.621574	0.812804	0.355922	1.17031	1.03382	0.428637	0.67466
TBL1Y	1	0.481726	0.254788	0.999891	0.13195	0.930404	1.30479	0.974004	0.203025	0.999971	-0.975612	0.309155	0.569759	0.813719	0.0875636	1.17008	0.676822	0.168302	0.422377
MTPAP	1	-0.103858	0.59609	0.999891	0.693433	0.568883	0.953017	0.994503	0.733474	0.999971	-0.792638	0.0956604	0.423126	0.941263	0.130913	1.11574	0.770036	0.0936591	0.318318
SPRR2G	1	0.356966	0.396647	0.999891	0.15818	0.843906	1.29968	0.951757	0.365752	0.999971	1.20639	0.122283	0.441795	0.0307872	0.980203	0.468346	1.05905	0.0398447	0.225083
UBE2V1	4	0.0329188	0.949721	0.999891	0.411585	0.521003	1.05016	1.00461	0.93683	0.999971	-0.0384858	0.892828	0.943424	0.581318	0.720405	1.13077	1.17573	0.927949	0.970236
ANKRD13C	1	-0.235778	0.562356	0.999891	0.690364	0.373346	0.952834	1.04986	0.534372	0.999971	1.20729	0.143031	0.45634	0.0216768	0.978114	0.407822	1.06183	0.0636027	0.268256
SERPINC1	1	-0.680985	0.426306	0.999891	0.764491	0.0285994	0.952446	1.02194	0.205246	0.999971	-0.388326	0.187085	0.487689	0.821254	0.44886	1.16836	1.0916	0.315687	0.579102
MIIP	1	-0.074299	0.915373	0.999891	0.34419	0.391188	1.11169	1.04678	0.873525	0.999971	1.04136	0.249966	0.530107	0.0494655	0.935409	0.554551	1.10768	0.137702	0.380281
HDAC1	1	-0.199478	0.285565	0.999891	0.804342	0.445893	0.954847	1.03192	0.514199	0.999971	-0.31671	0.455125	0.674859	0.729646	0.507863	1.16992	1.12288	0.521015	0.741826
CRYZ	2	0.073435	0.715337	0.999891	0.522113	0.748794	0.994061	0.955356	0.807848	0.999971	0.880334	0.0485039	0.396972	0.129647	0.968127	0.743389	1.07697	0.0485811	0.239764
ARHGEF16	1	-0.0410906	0.905647	0.999891	0.605084	0.486495	0.966539	1.01824	0.907606	0.999971	-0.797166	0.182978	0.48447	0.921758	0.194425	1.13339	0.867662	0.124849	0.363748
ASAP3	1	0.23693	0.633778	0.999891	0.267741	0.678801	1.18998	0.968138	0.570412	0.999971	-0.376464	0.397049	0.632859	0.763281	0.481306	1.17306	1.10833	0.450049	0.691386
H6PD	3	-0.0774701	0.805343	0.999891	0.549683	0.562747	0.98382	0.994832	0.821566	0.999971	-0.645882	0.084165	0.416412	0.924751	0.264188	1.1325	0.947573	0.0908736	0.313426
KCNJ10	1	0.160043	0.722702	0.999891	0.271599	0.733784	1.19048	0.959225	0.685513	0.999971	-1.04777	0.0900161	0.420253	0.972153	0.0779454	1.07885	0.656704	0.0536669	0.250441
CFH	3	-0.196767	0.781162	0.999891	0.441045	0.239537	1.0353	1.0923	0.684641	0.999971	-0.443261	0.419347	0.649328	0.817903	0.259715	1.16883	0.947568	0.423781	0.670961
PMVK	1	-0.098241	0.439819	0.999891	0.688573	0.602043	0.95338	0.982878	0.727392	0.999971	-0.332799	0.378863	0.622149	0.758011	0.482716	1.17228	1.11006	0.474843	0.71001
PARP1	1	-0.202139	0.31282	0.999891	0.80274	0.439997	0.955026	1.03443	0.509985	0.999971	-0.0172419	0.951703	0.974606	0.608517	0.642532	1.14162	1.16117	0.968145	0.986932
MECR	1	0.241617	0.432267	0.999891	0.283164	0.831272	1.17565	0.951147	0.490756	0.999971	-0.35429	0.284688	0.552744	0.78909	0.457832	1.172	1.09612	0.395481	0.649403
RHOU	2	-0.00122531	0.99695	0.999891	0.544023	0.588838	0.987122	0.986331	0.997369	0.999971	-1.42545	0.00141726	0.326379	0.997635	0.0136622	1.02298	0.336766	0.00234959	0.128783
MRPS15	1	-0.180381	0.319001	0.999891	0.767889	0.493708	0.951938	1.01646	0.549171	0.999971	0.793781	0.141001	0.455305	0.162638	0.94186	0.800491	1.1024	0.10389	0.33254
FHL3	1	-0.607005	0.614554	0.999891	0.381533	0.0401824	1.07506	1.06257	0.359356	0.999971	1.20646	0.131132	0.447494	0.0354806	0.980218	0.495754	1.05884	0.0441441	0.231381
HOOK1	2	-0.357671	0.122342	0.999891	0.852252	0.335008	0.960885	1.05676	0.265903	0.999971	0.793785	0.0878032	0.419638	0.129521	0.947945	0.743502	1.09674	0.0893269	0.310963
FMOD	1	-0.171378	0.615796	0.999891	0.727899	0.415269	0.951207	1.03974	0.627091	0.999971	-1.45629	0.0541302	0.40087	0.992603	0.0124221	1.04097	0.325105	0.0153526	0.177228
HSPA6	1	0.248663	0.111462	0.999891	0.358367	0.875316	1.09776	0.957251	0.395291	0.999971	-0.860453	0.306251	0.568211	0.908988	0.127975	1.14038	0.76574	0.179961	0.436959
BRP44	2	0.0563613	0.804871	0.999891	0.503098	0.74578	1.00659	0.955746	0.855994	0.999971	0.847256	0.251396	0.530451	0.158413	0.926502	0.791959	1.11443	0.142525	0.387776
RGS2	1	0.807135	0.158723	0.999891	0.0223166	0.974741	0.868638	0.993626	0.0611646	0.999971	1.14383	0.0742673	0.412763	0.0450904	0.987516	0.535401	1.04563	0.0211791	0.187892
TMEM9	1	0.0508379	0.855247	0.999891	0.50216	0.681182	1.00683	0.967465	0.87675	0.999971	-0.351961	0.355706	0.604176	0.775485	0.414083	1.17256	1.07359	0.446733	0.689107
PTGFRN	1	-0.0979041	0.808999	0.999891	0.605348	0.389201	0.966657	1.04623	0.791909	0.999971	-0.768577	0.259312	0.534926	0.887088	0.225218	1.14841	0.907653	0.196248	0.456804
TMEM125	1	0.477534	0.289988	0.999891	0.0977363	0.933379	1.29225	0.97471	0.222339	0.999971	-1.63244	0.119217	0.440609	0.997713	0.0101545	1.02278	0.296816	0.0207006	0.18668
IPO13	1	-0.41181	0.552081	0.999891	0.677535	0.226611	0.953763	1.09627	0.386096	0.999971	0.386519	0.252251	0.531241	0.273117	0.89933	0.941107	1.13106	0.363812	0.62134
EIF2B3	1	0.000832526	0.998287	0.999891	0.476632	0.620679	1.01926	0.980466	0.998312	0.999971	-0.036939	0.94651	0.972301	0.595053	0.44472	1.13662	1.09022	0.949833	0.979359
RIT1	2	0.0988999	0.852159	0.999891	0.31293	0.592394	1.13846	0.985149	0.811106	0.999971	-0.161878	0.485327	0.694144	0.692442	0.562633	1.16422	1.1434	0.679719	0.8412
CRABP2	1	-0.393745	0.457653	0.999891	0.79684	0.160962	0.954931	1.12349	0.366454	0.999971	-0.603648	0.241822	0.522834	0.882682	0.313771	1.14993	1.00557	0.224227	0.486762
ZZZ3	1	-0.419032	0.177515	0.999891	0.898817	0.227907	0.97002	1.09593	0.232655	0.999971	0.890048	0.160819	0.468545	0.0968168	0.957431	0.672692	1.08856	0.102468	0.330399
C1orf144	4	-0.157798	0.171758	0.999891	0.784886	0.509432	0.953259	1.00895	0.567371	0.999971	0.0200857	0.951044	0.974345	0.473583	0.766271	1.08027	1.17105	0.965307	0.985677
BMP8B	2	-0.938092	0.620896	0.999891	0.179276	0.0306275	1.29089	1.03848	0.311086	0.999971	-0.200425	0.84182	0.915959	0.536256	0.15653	1.11322	0.817084	0.811807	0.909816
TRIM11	3	-0.274325	0.230041	0.999891	0.837787	0.37665	0.960546	1.0489	0.394839	0.999971	-1.08122	0.155913	0.464551	0.960604	0.0823994	1.09511	0.66486	0.0816064	0.298597
HBXIP	1	0.140365	0.692161	0.999891	0.351595	0.766881	1.10293	0.954099	0.695245	0.999971	-0.52477	0.149404	0.459044	0.858452	0.258615	1.1576	0.946045	0.224345	0.486894
WDR77	1	0.0468578	0.928797	0.999891	0.407	0.531325	1.05272	0.999502	0.911099	0.999971	0.541594	0.145452	0.457538	0.229583	0.917231	0.892934	1.1206	0.214422	0.476946
LRRC8B	2	-0.361686	0.436466	0.999891	0.799832	0.192894	0.955515	1.10397	0.372083	0.999971	1.07302	0.0503236	0.397431	0.081224	0.976454	0.639812	1.06404	0.032655	0.210228
NGF	1	0.189515	0.486535	0.999891	0.363708	0.813333	1.09328	0.950653	0.565766	0.999971	-0.407297	0.375829	0.619629	0.786097	0.44797	1.17189	1.0917	0.400134	0.653014
VPS72	1	-0.378713	0.573104	0.999891	0.656936	0.169186	0.956078	1.10982	0.428742	0.999971	-0.908142	0.128446	0.446261	0.946302	0.110326	1.11195	0.730307	0.0859844	0.304631
HAX1	1	-0.19222	0.515744	0.999891	0.762742	0.417372	0.95221	1.03972	0.577432	0.999971	-0.710795	0.0470976	0.396972	0.943092	0.211331	1.11401	0.89222	0.0570946	0.256145
FCN3	1	-0.0492794	0.849171	0.999891	0.638964	0.566577	0.960429	0.995146	0.87888	0.999971	0.0342631	0.982208	0.990387	0.27368	0.17732	0.941983	0.848401	0.976881	0.989488
AGT	1	-0.321473	0.601011	0.999891	0.667481	0.14748	0.955567	1.1342	0.473886	0.999971	-1.83154	0.0597672	0.403037	0.999587	0.00302871	1.01192	0.16683	0.00463036	0.140963
BCL10	2	0.397205	0.289359	0.999891	0.149277	0.923331	1.30976	0.971331	0.281692	0.999971	0.222261	0.668147	0.812376	0.286843	0.824676	0.953103	1.15875	0.680505	0.841627
TOR3A	3	-0.268973	0.385882	0.999891	0.822104	0.341693	0.958775	1.05154	0.43936	0.999971	-0.62234	0.0190383	0.396525	0.919847	0.226138	1.13479	0.90896	0.0751376	0.288778
AHDC1	1	-0.0735415	0.816827	0.999891	0.639647	0.433903	0.960603	1.03478	0.830905	0.999971	-1.14874	0.23957	0.521226	0.938007	0.0761132	1.11971	0.648428	0.106125	0.336265
LGTN	1	-0.0448584	0.934507	0.999891	0.489511	0.383252	1.01178	1.04684	0.916264	0.999971	0.271515	0.413467	0.644587	0.456768	0.782929	1.07618	1.16831	0.52323	0.743209
AKR7A2	1	-0.378166	0.0488154	0.999891	0.910246	0.272893	0.97245	1.07926	0.218571	0.999971	-0.510836	0.305943	0.568161	0.834982	0.304065	1.16455	0.993453	0.310653	0.575097
CMPK1	1	0.456082	0.243502	0.999891	0.156652	0.918123	1.29761	0.969998	0.221271	0.999971	1.87318	0.034904	0.396525	0.00730705	0.999031	0.262332	1.01392	0.00624918	0.146078
HIST2H3D	2	0.268443	0.459203	0.999891	0.249472	0.865375	1.2084	0.955488	0.457626	0.999971	-0.212386	0.818811	0.901987	0.588687	0.198163	1.13469	0.871348	0.787151	0.898104
GSTM1	1	0.149542	0.351326	0.999891	0.434307	0.829463	1.03801	0.950861	0.608058	0.999971	1.14941	0.5034	0.706331	0.080198	0.598857	0.638654	1.15575	0.30623	0.571623
RGL1	1	-0.150269	0.694998	0.999891	0.671068	0.393741	0.955235	1.04391	0.684058	0.999971	0.552607	0.499438	0.703641	0.107093	0.864842	0.700096	1.14517	0.415202	0.664549
FUCA1	1	-0.650128	0.0262458	0.999891	0.977541	0.0697064	0.989079	1.09085	0.0569242	0.999971	-0.11855	0.500068	0.704062	0.694359	0.597361	1.16398	1.15608	0.743502	0.87791
RPL22	3	0.204855	0.402959	0.999891	0.350799	0.847072	1.10452	0.952862	0.531108	0.999971	0.473906	0.253373	0.531453	0.242359	0.898299	0.906796	1.132	0.314245	0.578099
UBE2T	1	0.14816	0.709709	0.999891	0.29978	0.711847	1.14897	0.962119	0.695278	0.999971	-0.217502	0.604917	0.773859	0.681752	0.589968	1.16238	1.152	0.652805	0.827972
VASH2	1	0.0549345	0.856703	0.999891	0.525567	0.595619	0.992217	0.984611	0.871068	0.999971	-1.52956	0.117077	0.439653	0.988894	0.0142468	1.0503	0.345591	0.0198879	0.185848
LCE3D	1	-0.0920129	0.843706	0.999891	0.477908	0.48693	1.01914	1.01845	0.818269	0.999971	-0.411886	0.00121397	0.32496	0.854285	0.388663	1.15926	1.05897	0.148207	0.395445
JMJD4	1	0.0361791	0.915877	0.999891	0.497234	0.62058	1.00902	0.980512	0.917889	0.999971	-0.45117	0.521042	0.718877	0.711721	0.345934	1.16818	1.03031	0.466618	0.70401
KIAA0319L	3	-0.0621383	0.907234	0.999891	0.455897	0.35341	1.02825	1.05011	0.882603	0.999971	0.00426666	0.981128	0.989846	0.551711	0.731203	1.11778	1.17538	0.990861	0.995952
SHISA4	1	-0.125895	0.518262	0.999891	0.711831	0.566667	0.950479	0.994961	0.679417	0.999971	-1.67384	0.0325294	0.396525	0.999104	0.00692227	1.01588	0.248518	0.00918535	0.156243
ANKRD26	3	-0.410026	0.420186	0.999891	0.806898	0.176449	0.954614	1.10838	0.339274	0.999971	1.16272	0.152306	0.461546	0.0478957	0.974075	0.546592	1.06809	0.0569373	0.25574
ARHGAP21	1	-0.11587	0.797882	0.999891	0.610062	0.410238	0.965995	1.04323	0.769835	0.999971	0.158886	0.237557	0.519142	0.515111	0.775223	1.10232	1.16904	0.629542	0.815463
TRDMT1	2	-0.00757173	0.98429	0.999891	0.477151	0.60701	1.01909	0.982159	0.983409	0.999971	0.291635	0.597121	0.76821	0.397228	0.76003	1.03729	1.1716	0.600501	0.797654
KIAA0494	2	-0.473025	0.0302922	0.999891	0.941628	0.190689	0.978103	1.10755	0.121467	0.999971	0.0670543	0.871375	0.930597	0.475155	0.722548	1.08062	1.17483	0.893115	0.952274
CELF2	2	0.100281	0.848951	0.999891	0.333647	0.594494	1.12454	0.984565	0.808923	0.999971	0.391616	0.345224	0.596295	0.277928	0.878503	0.9432	1.1403	0.417529	0.666456
SFTPA1	3	-0.295068	0.682243	0.999891	0.527256	0.124314	0.992213	1.13444	0.549885	0.999971	-0.813228	0.0176744	0.396525	0.958648	0.155084	1.09771	0.814551	0.0367184	0.219276
HPS6	1	-0.532071	0.334115	0.999891	0.879176	0.0782544	0.966042	1.10454	0.220805	0.999971	-1.40661	0.0402456	0.396923	0.996844	0.023115	1.02665	0.422381	0.0147496	0.174961
PCGF6	1	0.180041	0.657293	0.999891	0.290393	0.741841	1.16142	0.958182	0.634313	0.999971	0.529044	0.103248	0.428215	0.263785	0.908843	0.928235	1.12686	0.182635	0.439913
SLC16A9	1	-0.22738	0.376617	0.999891	0.80721	0.37981	0.954761	1.04776	0.493371	0.999971	0.392229	0.500329	0.704246	0.225067	0.863974	0.887129	1.14561	0.493567	0.722798
BMI1	3	-0.146072	0.625382	0.999891	0.69197	0.509701	0.953325	1.00856	0.666978	0.999971	0.623636	0.201411	0.497448	0.200284	0.907457	0.855763	1.12798	0.208222	0.470027
C10orf84	3	-0.243735	0.675824	0.999891	0.54335	0.256871	0.987779	1.08389	0.578965	0.999971	-0.13633	0.709668	0.837516	0.665834	0.594026	1.1596	1.15416	0.772772	0.890286
ECD	1	0.069452	0.855519	0.999891	0.43093	0.684185	1.03955	0.96678	0.847952	0.999971	-0.380789	0.274981	0.548261	0.81788	0.420362	1.16901	1.07724	0.376625	0.63378
FANK1	1	0.315416	0.358501	0.999891	0.192097	0.884944	1.27713	0.958983	0.378231	0.999971	0.555331	0.281839	0.551531	0.180595	0.922061	0.832231	1.11808	0.28548	0.551158
PLEKHA1	2	0.509587	0.515739	0.999891	0.0449208	0.766637	1.11086	0.95434	0.329476	0.999971	-0.313872	0.346449	0.596876	0.711038	0.478405	1.16807	1.10615	0.47559	0.71059
HNRNPH3	2	0.187818	0.689478	0.999891	0.277405	0.75382	1.18329	0.955537	0.640054	0.999971	0.348219	0.48384	0.693495	0.39599	0.728612	1.03601	1.17493	0.511532	0.735068
C10orf12	2	0.191707	0.802967	0.999891	0.135787	0.509344	1.30059	1.0089	0.702441	0.999971	-0.436855	0.445937	0.667789	0.777591	0.421728	1.17366	1.07748	0.421841	0.66995
CCAR1	1	-0.307496	0.558373	0.999891	0.601191	0.244736	0.967	1.08836	0.466382	0.999971	1.21395	0.274152	0.548144	0.0403742	0.929819	0.520296	1.11342	0.111735	0.344902
ZNF485	1	0.0235855	0.926865	0.999891	0.524342	0.671012	0.992854	0.969812	0.941608	0.999971	0.227299	0.618407	0.780967	0.431977	0.721689	1.06154	1.17532	0.655194	0.828886
COMTD1	1	-0.410989	0.0458899	0.999891	0.9286	0.233695	0.975193	1.09479	0.178487	0.999971	-1.16944	0.118517	0.440415	0.972805	0.0630397	1.07769	0.604563	0.0561705	0.254633
CEP55	1	0.0188983	0.982962	0.999891	0.18851	0.275781	1.2812	1.07756	0.972162	0.999971	-0.74756	0.210358	0.501107	0.893621	0.178913	1.14492	0.851216	0.178395	0.43511
MINPP1	1	0.0103549	0.988867	0.999891	0.281099	0.232362	1.17895	1.09392	0.983258	0.999971	1.45982	0.249092	0.529338	0.0400625	0.957801	0.520232	1.0876	0.0803939	0.296938
PHYH	1	-0.150218	0.553287	0.999891	0.716059	0.479672	0.950799	1.02104	0.647057	0.999971	0.0500874	0.823601	0.905172	0.612501	0.639502	1.14318	1.16009	0.898692	0.954986
EIF4EBP2	4	-0.0347536	0.935279	0.999891	0.503216	0.56688	1.0063	0.994761	0.927294	0.999971	-0.110625	0.654486	0.804092	0.638128	0.664234	1.15567	1.16856	0.779555	0.893849
MRPL21	1	0.0312836	0.932092	0.999891	0.488859	0.630998	1.01386	0.980324	0.9308	0.999971	-0.54799	0.103009	0.428215	0.87277	0.303182	1.15326	0.993119	0.172437	0.428301
ZNF684	1	-0.471623	0.0892674	0.999891	0.92842	0.164442	0.975407	1.11812	0.166408	0.999971	0.845284	0.203596	0.49844	0.150135	0.920571	0.779702	1.11876	0.140834	0.385375
MAPK8IP1	2	-0.818533	0.319444	0.999891	0.858615	0.0396393	0.961947	1.06295	0.118308	0.999971	-0.200931	0.675313	0.815571	0.614184	0.602095	1.14367	1.15673	0.705495	0.857042
SFRS2B	4	0.100082	0.637798	0.999891	0.464209	0.770993	1.02561	0.953385	0.747729	0.999971	0.708633	0.169682	0.47404	0.179268	0.946683	0.831643	1.09735	0.124155	0.362854
MED17	3	-0.111002	0.234931	0.999891	0.737609	0.583016	0.951187	0.988517	0.680158	0.999971	0.481229	0.286189	0.553737	0.29373	0.88212	0.959276	1.13831	0.30931	0.573863
TM7SF2	2	-0.283036	0.478155	0.999891	0.801768	0.29473	0.955284	1.07097	0.449774	0.999971	-1.36702	0.0958149	0.423213	0.990663	0.0288015	1.04526	0.465522	0.0271562	0.200072
RNASEH2C	2	-0.326894	0.171157	0.999891	0.879698	0.280834	0.966129	1.07662	0.316585	0.999971	-0.408155	0.365368	0.61125	0.7936	0.375415	1.17174	1.05025	0.400351	0.653014
DPP3	1	-0.0702451	0.896835	0.999891	0.463437	0.414839	1.02569	1.04037	0.865779	0.999971	0.961404	0.183041	0.48447	0.0836242	0.93976	0.645718	1.10401	0.101334	0.328919
PDE3B	1	-0.187321	0.793918	0.999891	0.476919	0.171375	1.01916	1.11175	0.70022	0.999971	0.393173	0.476546	0.688685	0.300403	0.831485	0.962123	1.15671	0.48316	0.71615
CHEK1	1	0.11117	0.873265	0.999891	0.207248	0.498836	1.25933	1.01321	0.814743	0.999971	-0.345437	0.312027	0.572444	0.806015	0.437619	1.17059	1.08767	0.430676	0.67556
KIAA1826	1	0.096966	0.625029	0.999891	0.461885	0.7727	1.02598	0.953332	0.749702	0.999971	-0.234059	0.240151	0.521524	0.76936	0.483891	1.17225	1.11042	0.522103	0.742705
C11orf60	1	-0.0706162	0.770816	0.999891	0.615134	0.594283	0.963922	0.984642	0.824607	0.999971	0.817107	0.0528725	0.40087	0.129009	0.967314	0.74168	1.07803	0.0424335	0.228357
MDK	1	-0.412406	0.274332	0.999891	0.870921	0.22606	0.964544	1.09848	0.276396	0.999971	0.0417245	0.954721	0.975829	0.393229	0.612921	1.03375	1.15928	0.951655	0.980111
NRGN	1	-0.302072	0.644513	0.999891	0.606808	0.184737	0.965752	1.10192	0.515359	0.999971	-0.0778952	0.933758	0.967108	0.312147	0.520339	0.975972	1.12807	0.922818	0.96735
AMPD3	2	0.318657	0.641553	0.999891	0.111555	0.687837	1.29045	0.966125	0.502101	0.999971	-0.592374	0.0991347	0.425441	0.893878	0.335806	1.14448	1.02331	0.155345	0.404875
TMEM61	2	0.217278	0.583182	0.999891	0.222989	0.713104	1.24492	0.96288	0.569056	0.999971	-0.84145	0.275597	0.548261	0.901274	0.153673	1.14245	0.812173	0.178592	0.435365
CPSF7	1	-0.341687	0.761626	0.999891	0.244901	0.0482034	1.22114	1.0737	0.584687	0.999971	2.46663	0.0145717	0.396525	0.000439966	0.999805	0.0651748	1.00707	0.0022906	0.128388
INCENP	1	-0.127586	0.841553	0.999891	0.448081	0.259787	1.0326	1.08154	0.781115	0.999971	-0.526761	0.432854	0.658511	0.715196	0.376007	1.17011	1.05152	0.395193	0.649252
PLA2G16	1	0.340039	0.623843	0.999891	0.108041	0.706226	1.29192	0.964432	0.476868	0.999971	0.423198	0.266471	0.540883	0.266368	0.875557	0.932592	1.14123	0.353949	0.612238
USH1C	2	0.205159	0.586256	0.999891	0.300942	0.774263	1.14794	0.953411	0.580282	0.999971	-1.59418	0.004614	0.396525	0.998135	0.00702949	1.02068	0.248278	0.0027035	0.128906
IGF2AS	1	0.558266	0.415128	0.999891	0.0719029	0.855716	1.23408	0.954703	0.247572	0.999971	-0.746882	0.114235	0.43681	0.926643	0.1375	1.13064	0.779918	0.111125	0.343867
SPRR2D	1	-0.0313948	0.924191	0.999891	0.483815	0.57558	1.01555	0.991443	0.928828	0.999971	-0.534355	0.347471	0.597578	0.790768	0.382068	1.17141	1.05532	0.326527	0.588072
PRR5L	2	-0.2088	0.30529	0.999891	0.803488	0.429728	0.95465	1.03534	0.501806	0.999971	-0.381571	0.347319	0.597518	0.812547	0.420697	1.17049	1.07701	0.408753	0.659276
USP1	1	0.0267231	0.975312	0.999891	0.207468	0.320483	1.26017	1.06165	0.96064	0.999971	0.538908	0.270268	0.544461	0.236322	0.896956	0.901677	1.13302	0.284457	0.550564
SWAP70	2	-0.128007	0.473385	0.999891	0.750803	0.499452	0.950764	1.01231	0.669311	0.999971	1.04622	0.126778	0.445326	0.0598015	0.976702	0.584156	1.06401	0.0604568	0.261865
LGALS9	1	-0.244903	0.581714	0.999891	0.694661	0.303789	0.952903	1.06975	0.536679	0.999971	-1.47907	0.124454	0.443381	0.9901	0.0162371	1.04669	0.366488	0.0318095	0.208573
PCF11	2	0.131187	0.524907	0.999891	0.393861	0.813884	1.06326	0.950424	0.667561	0.999971	0.0888072	0.831885	0.910391	0.386147	0.781402	1.03022	1.16808	0.859382	0.934924
OMP	1	0.114953	0.757426	0.999891	0.329646	0.717034	1.12623	0.96248	0.749833	0.999971	0.107013	0.790881	0.884321	0.538549	0.595957	1.11404	1.15556	0.828559	0.918101
USP35	1	-0.394266	0.358589	0.999891	0.853518	0.211553	0.960681	1.09235	0.31743	0.999971	-0.601232	0.251526	0.530594	0.837201	0.344651	1.16371	1.0301	0.253654	0.517482
SLC6A5	1	-0.766232	0.189741	0.999891	0.9413	0.0348692	0.977963	1.04526	0.0914897	0.999971	-0.674542	0.170595	0.475406	0.902466	0.107976	1.14225	0.72513	0.146143	0.392372
SFRS11	1	0.0463054	0.85662	0.999891	0.537426	0.692219	0.988553	0.965789	0.886954	0.999971	1.12735	0.0577011	0.401062	0.0607587	0.984986	0.586745	1.052	0.0281918	0.201514
PA2G4	4	-0.105364	0.532739	0.999891	0.734525	0.525459	0.951311	1.00181	0.72053	0.999971	-0.227283	0.665489	0.810698	0.669066	0.520321	1.16047	1.12835	0.68023	0.841419
SMARCC2	3	0.228402	0.7488	0.999891	0.165003	0.590159	1.29507	0.985622	0.643122	0.999971	-0.429263	0.16742	0.472168	0.822265	0.453232	1.16762	1.09456	0.294806	0.560657
RPS26	4	-0.283245	0.0865769	0.999891	0.862792	0.367918	0.96295	1.04909	0.341378	0.999971	-0.204217	0.334098	0.589075	0.72573	0.530952	1.16978	1.13099	0.576003	0.781074
RASSF8	4	-0.646933	0.0728351	0.999891	0.965043	0.107156	0.984727	1.12524	0.079496	0.999971	1.03895	0.115889	0.438971	0.088416	0.953174	0.656473	1.0921	0.0679938	0.277204
LOC338799	1	-0.370287	0.00639685	0.999891	0.913059	0.295858	0.972867	1.07022	0.188868	0.999971	-1.50302	0.0830145	0.415894	0.991406	0.0161059	1.04395	0.364605	0.0239317	0.193671
C12orf10	1	0.154839	0.554304	0.999891	0.376459	0.784446	1.08194	0.953103	0.640382	0.999971	-0.236486	0.51587	0.714719	0.666485	0.595465	1.16021	1.15534	0.611964	0.804597
COPZ1	2	-0.116381	0.763855	0.999891	0.619471	0.471475	0.963987	1.02228	0.755233	0.999971	-0.00842256	0.982922	0.990644	0.50901	0.737134	1.10038	1.17501	0.986292	0.994079
UBE2N	3	-0.20997	0.352537	0.999891	0.731389	0.474399	0.951286	1.02078	0.502887	0.999971	0.100179	0.511274	0.712097	0.54547	0.736041	1.11685	1.17548	0.773014	0.890409
C12orf44	1	0.568718	0.027251	0.999891	0.0948926	0.974925	1.28929	0.993615	0.0810034	0.999971	0.514313	0.579939	0.757401	0.214534	0.65934	0.874763	1.16681	0.503916	0.729795
PLA2G4A	1	-0.665291	0.102586	0.999891	0.960559	0.0638426	0.983176	1.08355	0.081141	0.999971	0.384729	0.595884	0.767775	0.30978	0.691941	0.975164	1.17229	0.556898	0.768417
SLCO1C1	1	0.069201	0.899488	0.999891	0.318786	0.538125	1.13513	0.999964	0.868813	0.999971	1.0143	0.389157	0.627748	0.0223457	0.87705	0.414781	1.14084	0.243567	0.506258
PRB4	1	0.107284	0.66141	0.999891	0.406983	0.768356	1.05303	0.954222	0.740199	0.999971	-1.09502	0.0107112	0.396525	0.988012	0.0556676	1.052	0.57468	0.008353	0.154017
PRB3	1	-0.173812	0.468469	0.999891	0.706499	0.492135	0.95068	1.01693	0.591208	0.999971	-0.985102	0.109948	0.432488	0.956099	0.0783316	1.09991	0.656695	0.0463331	0.235526
A2M	1	-0.707186	0.0807247	0.999891	0.965958	0.069624	0.985068	1.09292	0.0704385	0.999971	1.81197	0.0173018	0.396525	0.00442306	0.999097	0.205128	1.01338	0.0034572	0.134304
AEBP2	2	-0.0629349	0.821141	0.999891	0.544539	0.610513	0.987236	0.981892	0.849348	0.999971	0.743173	0.199257	0.495642	0.132163	0.938041	0.746589	1.10531	0.170012	0.42534
LAG3	1	0.417635	0.117832	0.999891	0.163386	0.942171	1.29638	0.978734	0.206289	0.999971	-0.164567	0.851206	0.92033	0.376652	0.506726	1.02332	1.12166	0.826291	0.917246
TULP3	2	-0.0228683	0.945754	0.999891	0.535596	0.551123	0.989361	0.995977	0.948535	0.999971	-1.20408	0.135727	0.451524	0.944768	0.050021	1.11263	0.551061	0.0559411	0.254165
GPN3	1	-0.052459	0.919302	0.999891	0.432941	0.465709	1.03865	1.02374	0.898607	0.999971	0.933279	0.161195	0.469015	0.134787	0.93513	0.7525	1.10864	0.103195	0.331429
ANUBL1	1	0.360621	0.212806	0.999891	0.210363	0.913381	1.26168	0.968475	0.29807	0.999971	0.416247	0.109236	0.432073	0.265244	0.914835	0.931222	1.12315	0.250246	0.51445
LETMD1	1	-0.210274	0.614876	0.999891	0.713032	0.357898	0.950585	1.05096	0.58704	0.999971	-0.201187	0.396455	0.632256	0.734291	0.525026	1.1706	1.12972	0.596739	0.795705
BSDC1	1	0.0586958	0.859178	0.999891	0.4604	0.651725	1.02656	0.973759	0.867227	0.999971	-0.78718	0.284114	0.552744	0.853374	0.195372	1.15915	0.867324	0.216447	0.478561
SLC16A7	2	-0.108147	0.388836	0.999891	0.726532	0.571639	0.950967	0.992384	0.696405	0.999971	1.47175	0.0797206	0.415154	0.0177196	0.995907	0.386236	1.02728	0.0117086	0.165877
SNRPF	2	0.181088	0.68578	0.999891	0.274049	0.751315	1.18656	0.955775	0.646471	0.999971	1.06967	0.0864223	0.418601	0.0733928	0.96741	0.623859	1.0779	0.0405722	0.225655
HEBP1	1	0.143381	0.844278	0.999891	0.192517	0.506757	1.27603	1.00994	0.767456	0.999971	-0.768348	0.00396097	0.396525	0.953529	0.174631	1.10295	0.844809	0.0260159	0.19833
AQP5	2	-0.0119698	0.9359	0.999891	0.560323	0.697672	0.981336	0.964753	0.966657	0.999971	-0.429555	0.225425	0.510543	0.836484	0.401287	1.16366	1.06893	0.294295	0.560034
RARG	2	-0.610972	0.577485	0.999891	0.469117	0.0542	1.02518	1.09245	0.323053	0.999971	-0.23591	0.753266	0.863446	0.548817	0.392315	1.11681	1.06096	0.73101	0.871251
PTP4A2	5	0.445891	0.137558	0.999891	0.14477	0.954522	1.30859	0.984127	0.181436	0.999971	-0.799945	0.0824632	0.415762	0.933617	0.136797	1.12485	0.779699	0.0813114	0.298233
PRDM4	1	-0.030852	0.943433	0.999891	0.533176	0.462342	0.990648	1.02401	0.936692	0.999971	0.297873	0.503837	0.706576	0.413274	0.750909	1.05008	1.17548	0.542958	0.757345
SUCLA2	2	0.133199	0.513974	0.999891	0.422865	0.798315	1.04386	0.951245	0.664271	0.999971	0.637262	0.303295	0.565989	0.255963	0.829895	0.920021	1.15745	0.272647	0.539146
RCBTB1	2	-0.0917892	0.778207	0.999891	0.599334	0.518376	0.966766	1.005	0.79109	0.999971	0.429701	0.139821	0.454977	0.247318	0.919064	0.912154	1.11907	0.245946	0.509802
PARP4	2	-0.0223665	0.950424	0.999891	0.570607	0.562446	0.976483	0.995222	0.950927	0.999971	0.355806	0.209785	0.500847	0.397339	0.842365	1.03687	1.15489	0.366139	0.623521
DNAJC15	1	-0.227422	0.147209	0.999891	0.814031	0.442045	0.956599	1.0332	0.440697	0.999971	-0.138515	0.674805	0.815289	0.672227	0.573503	1.15949	1.1458	0.759756	0.884642
MRP63	2	-0.0701039	0.841128	0.999891	0.611385	0.549344	0.964785	0.996895	0.841988	0.999971	-0.98471	0.0501532	0.397116	0.979519	0.0884601	1.06601	0.678253	0.0206285	0.18668
ERCC5	1	-0.0290945	0.865004	0.999891	0.628634	0.656835	0.962732	0.972253	0.921585	0.999971	0.549887	0.265217	0.540713	0.28711	0.824828	0.952953	1.15865	0.284595	0.550571
CARS2	2	-0.172816	0.748867	0.999891	0.594774	0.339319	0.967181	1.05316	0.681613	0.999971	-0.828153	0.0311668	0.396525	0.954139	0.152163	1.10281	0.809237	0.0368823	0.219709
SLC7A1	2	0.0538831	0.846727	0.999891	0.535848	0.660703	0.989468	0.971382	0.871041	0.999971	0.0382237	0.888313	0.940719	0.607437	0.641001	1.14085	1.16129	0.927241	0.969842
MIPEP	1	0.0411405	0.934413	0.999891	0.415616	0.472892	1.04627	1.02273	0.920478	0.999971	0.679072	0.31143	0.572028	0.207692	0.802705	0.865363	1.16136	0.262305	0.527428
CLN5	2	-0.514572	0.29057	0.999891	0.90016	0.135361	0.97044	1.12922	0.199892	0.999971	-0.373112	0.377216	0.620814	0.808224	0.401516	1.17034	1.06842	0.438685	0.682448
ZBTB7B	2	-0.311808	0.588702	0.999891	0.679798	0.23548	0.954219	1.09441	0.475551	0.999971	-0.541641	0.387553	0.626871	0.788322	0.343381	1.17234	1.02954	0.365595	0.623012
F7	1	0.0734149	0.919458	0.999891	0.266597	0.328837	1.19534	1.05607	0.880158	0.999971	-1.36505	0.0751473	0.41371	0.97755	0.0128548	1.06898	0.328541	0.0257603	0.198011
DCAF5	3	-0.181415	0.248052	0.999891	0.784057	0.435853	0.953238	1.03409	0.537531	0.999971	-0.193854	0.649017	0.800154	0.652615	0.605559	1.15948	1.15785	0.692696	0.848723
SERPINA6	1	0.550145	0.322795	0.999891	0.0582038	0.914953	1.18095	0.96893	0.198443	0.999971	-0.664324	0.0463863	0.396972	0.919041	0.195335	1.13581	0.867412	0.0931151	0.317557
FAM181A	1	-0.0651414	0.818483	0.999891	0.588899	0.612585	0.969511	0.98047	0.844891	0.999971	-1.19459	0.0359847	0.396525	0.990772	0.0528394	1.04509	0.561437	0.0173253	0.180759
BRF1	3	-0.0677084	0.777586	0.999891	0.67112	0.541388	0.95513	0.998731	0.830774	0.999971	-1.5633	0.0663041	0.406946	0.995503	0.012268	1.03126	0.323849	0.0193112	0.184829
WASH2P	1	-0.393531	0.0418765	0.999891	0.908154	0.285483	0.971712	1.07526	0.201006	0.999971	-0.739187	0.227822	0.511973	0.894138	0.245086	1.14462	0.929074	0.166303	0.419067
DCAF11	2	-0.0696079	0.831734	0.999891	0.637074	0.477755	0.960141	1.02066	0.841686	0.999971	-0.677584	0.251269	0.530451	0.875482	0.267232	1.15206	0.95045	0.21669	0.478728
WASH1	3	0.00207177	0.994999	0.999891	0.543007	0.609506	0.987863	0.98255	0.995271	0.999971	-0.0718412	0.881219	0.935935	0.474846	0.688394	1.08057	1.1724	0.893561	0.952491
C14orf119	1	0.214806	0.399557	0.999891	0.311702	0.857731	1.14134	0.954787	0.511086	0.999971	0.035729	0.91527	0.955538	0.518849	0.688773	1.10459	1.17213	0.938724	0.975044
MTHFD1	1	-0.606698	0.356636	0.999891	0.856628	0.114012	0.96191	1.12595	0.198673	0.999971	0.947811	0.0880722	0.419638	0.0878072	0.976944	0.65482	1.06344	0.0480436	0.239012
DHRS7	1	0.0433525	0.879291	0.999891	0.462861	0.70353	1.02561	0.964548	0.896274	0.999971	0.848183	0.16919	0.473724	0.144264	0.926197	0.768834	1.11468	0.126003	0.365226
ARID4A	2	-0.227062	0.431102	0.999891	0.798134	0.392442	0.954832	1.04573	0.504663	0.999971	1.12399	0.314686	0.573815	0.0139581	0.931155	0.354363	1.1124	0.146261	0.392482
OPRD1	1	-0.478478	0.337469	0.999891	0.861159	0.100475	0.962958	1.12065	0.240828	0.999971	-0.539679	0.369089	0.614482	0.845183	0.323826	1.16304	1.01436	0.324122	0.586023
FBXO34	2	-0.0181659	0.970438	0.999891	0.494287	0.461838	1.0111	1.02453	0.964507	0.999971	1.0827	0.00147603	0.326379	0.0452694	0.990137	0.535442	1.04111	0.00605256	0.145462
STYX	4	-0.276518	0.397029	0.999891	0.71824	0.393098	0.950963	1.04511	0.430047	0.999971	0.358364	0.595092	0.767144	0.21579	0.824004	0.876606	1.15888	0.577196	0.781928
SOS2	1	-0.0458413	0.735804	0.999891	0.67119	0.620714	0.955141	0.98042	0.870563	0.999971	0.342322	0.526513	0.722895	0.354892	0.789538	1.00799	1.16518	0.536371	0.753101
FKBP3	1	0.142722	0.77303	0.999891	0.252993	0.657887	1.20479	0.972489	0.725675	0.999971	0.916165	0.213601	0.502839	0.145129	0.911697	0.769682	1.12573	0.143213	0.388489
ENTPD5	2	-0.126835	0.756257	0.999891	0.596314	0.476537	0.9668	1.02021	0.736338	0.999971	0.325953	0.393918	0.63108	0.427438	0.794164	1.05737	1.16334	0.467515	0.704846
JDP2	1	-0.0920472	0.771121	0.999891	0.650384	0.53395	0.957318	0.999633	0.788193	0.999971	-1.14252	0.15881	0.467319	0.95268	0.0707306	1.10389	0.631115	0.0789324	0.294898
AHSA1	1	0.209528	0.630058	0.999891	0.320869	0.622679	1.13408	0.980681	0.585873	0.999971	0.94558	0.512353	0.712798	0.111347	0.560866	0.709067	1.1427	0.350777	0.609246
GZMB	1	-0.0728796	0.891057	0.999891	0.39552	0.439638	1.06135	1.03423	0.860201	0.999971	-0.790822	0.0825877	0.415762	0.944693	0.201258	1.11289	0.875121	0.0803611	0.296889
TDP1	1	-0.116717	0.848174	0.999891	0.480726	0.358362	1.01803	1.05071	0.792977	0.999971	-0.755529	0.024623	0.396525	0.948184	0.167353	1.10955	0.832834	0.0417846	0.226967
ATXN3	2	0.140929	0.832061	0.999891	0.192545	0.53613	1.27511	1.00003	0.761479	0.999971	0.119467	0.693911	0.827605	0.556626	0.673363	1.11971	1.16938	0.783212	0.895888
EIF2C1	1	-0.353334	0.0459596	0.999891	0.906895	0.302549	0.971318	1.07057	0.221297	0.999971	0.259913	0.193372	0.493269	0.433163	0.839938	1.06223	1.1553	0.466139	0.703497
MYO5A	2	-0.131266	0.729186	0.999891	0.65381	0.47208	0.956365	1.02228	0.721087	0.999971	0.451254	0.43164	0.657565	0.219241	0.857227	0.880541	1.14723	0.424305	0.671373
HDC	1	-0.0398059	0.930787	0.999891	0.460835	0.471095	1.02649	1.02291	0.919259	0.999971	0.328664	0.674219	0.814992	0.415714	0.548981	1.05173	1.13856	0.629352	0.81544
SLC30A4	3	0.549692	0.428144	0.999891	0.0853876	0.833383	1.2748	0.950782	0.255378	0.999971	0.88846	0.0541563	0.40087	0.106469	0.976714	0.699311	1.06387	0.0327336	0.210328
C15orf63	1	0.0739426	0.878599	0.999891	0.357804	0.635584	1.09824	0.980263	0.852454	0.999971	-0.0433549	0.722959	0.84528	0.640119	0.672004	1.15653	1.16955	0.897047	0.953777
CORO2B	1	-0.716704	0.208824	0.999891	0.906465	0.043297	0.971267	1.06553	0.11492	0.999971	-0.838256	0.225348	0.510521	0.929252	0.149485	1.12797	0.806808	0.143004	0.388316
RPS17	2	-0.0615524	0.291081	0.999891	0.67085	0.64989	0.955637	0.974548	0.809487	0.999971	0.104917	0.484375	0.693785	0.562946	0.726814	1.12324	1.17588	0.762705	0.886048
MTFMT	1	-0.0847443	0.75295	0.999891	0.635676	0.557007	0.960121	0.996811	0.794459	0.999971	0.621919	0.210674	0.501132	0.229682	0.897447	0.892636	1.1328	0.201924	0.46344
LYSMD4	2	-0.345468	0.379003	0.999891	0.833842	0.23269	0.959701	1.09377	0.355561	0.999971	-0.624417	0.204962	0.499179	0.857938	0.329475	1.15793	1.0195	0.208412	0.470064
UTP11L	2	0.0572026	0.8299	0.999891	0.424983	0.709573	1.04234	0.96374	0.860496	0.999971	0.803963	0.0524021	0.400366	0.159444	0.962653	0.793477	1.08336	0.0551547	0.252882
ASB7	3	0.11953	0.669263	0.999891	0.445091	0.737027	1.03335	0.958455	0.722844	0.999971	0.206798	0.534982	0.72896	0.374306	0.84475	1.02186	1.1536	0.634248	0.818151
GCOM1	4	-0.134443	0.655649	0.999891	0.647675	0.522738	0.958509	1.00339	0.694622	0.999971	-0.119527	0.62711	0.786517	0.710877	0.511281	1.16843	1.12376	0.765195	0.886871
COMMD4	3	-0.338067	0.322474	0.999891	0.868082	0.261118	0.964761	1.08059	0.336633	0.999971	-0.997416	0.150264	0.459349	0.941805	0.108012	1.11551	0.725051	0.0915159	0.314352
UBL7	1	-0.307729	0.720573	0.999891	0.441915	0.199588	1.03416	1.10138	0.563262	0.999971	0.925552	0.267849	0.542237	0.137261	0.932889	0.755802	1.11012	0.145848	0.391925
LARP6	1	-0.520525	0.43685	0.999891	0.811541	0.066432	0.956398	1.09462	0.273905	0.999971	-0.418415	0.222531	0.508761	0.786966	0.472194	1.17227	1.10417	0.335257	0.595397
CLN6	1	-0.0809614	0.867851	0.999891	0.486039	0.460439	1.01408	1.0262	0.840113	0.999971	0.277589	0.738795	0.855432	0.286378	0.625431	0.952594	1.16036	0.705345	0.856927
ST8SIA2	1	0.00915955	0.959421	0.999891	0.507091	0.703615	1.00457	0.964405	0.975419	0.999971	-0.419591	0.351373	0.600902	0.830801	0.21546	1.16521	0.897732	0.378192	0.634883
KIAA0101	1	0.480078	0.510485	0.999891	0.0503454	0.774286	1.13803	0.953285	0.333337	0.999971	-0.234137	0.392823	0.630186	0.742816	0.523662	1.17122	1.12949	0.567961	0.774991
NDNL2	2	0.0867374	0.820807	0.999891	0.415026	0.699904	1.04617	0.964778	0.811322	0.999971	-0.43505	0.145778	0.457538	0.82863	0.4504	1.16581	1.09291	0.271572	0.537979
CRABP1	1	0.140704	0.728061	0.999891	0.297344	0.720593	1.15237	0.961842	0.710234	0.999971	-0.715915	0.0561141	0.40087	0.935542	0.205695	1.12274	0.882097	0.0595917	0.260605
TGM7	1	-0.235824	0.71886	0.999891	0.545674	0.147674	0.986714	1.13397	0.609952	0.999971	-0.911447	0.0899907	0.420253	0.947274	0.124425	1.11087	0.759088	0.0624361	0.265622
RHOV	2	0.0226392	0.929387	0.999891	0.500262	0.678986	1.00752	0.96804	0.944642	0.999971	-1.18315	0.188134	0.488625	0.933594	0.0131086	1.12491	0.328965	0.0700059	0.280864
BAHD1	1	0.0325401	0.854972	0.999891	0.572402	0.710734	0.975943	0.963089	0.912416	0.999971	-0.767918	0.231679	0.514056	0.900857	0.198905	1.14258	0.871343	0.187741	0.447044
GCSH	1	-0.0579042	0.8896	0.999891	0.562136	0.526519	0.980124	1.00082	0.878854	0.999971	0.133517	0.76164	0.867132	0.551603	0.54663	1.11801	1.13879	0.795488	0.902085
APRT	1	-0.0232914	0.942468	0.999891	0.606272	0.532247	0.966109	0.999757	0.946228	0.999971	-0.803933	0.308212	0.569058	0.859778	0.175186	1.15724	0.845612	0.211138	0.47334
KATNB1	1	-0.126655	0.763142	0.999891	0.58208	0.461378	0.971599	1.02515	0.738527	0.999971	0.546102	0.306083	0.568161	0.192001	0.888652	0.84669	1.13455	0.309054	0.573647
EXTL2	1	-0.0302833	0.942512	0.999891	0.54053	0.528599	0.988306	1.00042	0.937112	0.999971	0.996633	0.0715505	0.412218	0.0730999	0.983405	0.623803	1.05474	0.0343066	0.213816
CAMK2N1	2	-0.0632192	0.912316	0.999891	0.481044	0.27292	1.01645	1.07909	0.882806	0.999971	-0.26058	0.761773	0.867132	0.533257	0.417193	1.1123	1.07544	0.721907	0.86656
UQCRC2	1	0.0323182	0.949244	0.999891	0.396953	0.548575	1.06072	0.997636	0.936902	0.999971	-0.288869	0.241721	0.522775	0.801137	0.383305	1.17232	1.05606	0.445599	0.688571
NUTF2	1	-0.419867	0.538813	0.999891	0.674346	0.201244	0.954203	1.09978	0.384189	0.999971	2.37821	0.006341	0.396525	0.000890222	0.99988	0.0936759	1.00548	0.00134028	0.119519
LRRC36	1	-1.66801	0.456654	0.999891	0.700759	0.00576878	0.951685	0.846346	0.100587	0.999971	-0.974371	0.00171126	0.326379	0.976519	0.0671777	1.07054	0.617468	0.00921156	0.156339
CKLF	3	0.190801	0.716549	0.999891	0.220934	0.702497	1.25038	0.964258	0.647375	0.999971	0.291154	0.309356	0.56986	0.449633	0.793157	1.07229	1.16354	0.479214	0.712735
HSD17B2	1	0.459945	0.632186	0.999891	0.0736616	0.588071	1.23781	0.986889	0.425223	0.999971	-2.56884	0.0325636	0.396525	0.999627	0.000204286	1.01136	0.0283364	0.00366693	0.135386
SPATA2L	1	0.195847	0.676031	0.999891	0.238702	0.700357	1.22754	0.964967	0.629267	0.999971	-0.178502	0.722868	0.845267	0.704103	0.364059	1.16749	1.03886	0.737623	0.874934
RPL3L	1	0.137237	0.81029	0.999891	0.261849	0.622424	1.19907	0.980583	0.749892	0.999971	-1.70175	0.0175398	0.396525	0.999031	0.00557006	1.01642	0.228462	0.00500393	0.142022
NDUFB10	1	-0.255594	0.14793	0.999891	0.84547	0.388409	0.960479	1.0465	0.39828	0.999971	-0.0318638	0.870445	0.930227	0.614845	0.668417	1.14392	1.16944	0.932753	0.972726
SOLH	3	-0.221603	0.467778	0.999891	0.761135	0.396468	0.952309	1.04497	0.514809	0.999971	-0.789887	0.310645	0.571063	0.821648	0.16415	1.16805	0.827692	0.23584	0.497711
RGS11	1	-0.238709	0.0814745	0.999891	0.83821	0.425344	0.960454	1.03557	0.403739	0.999971	-1.20566	0.173681	0.476754	0.979636	0.0555917	1.06576	0.574284	0.0523365	0.24792
ARL6IP1	2	0.342288	0.343019	0.999891	0.220289	0.878199	1.2523	0.958001	0.350803	0.999971	-0.692172	0.0125918	0.396525	0.930212	0.214681	1.12716	0.897673	0.0522185	0.247669
PLK1	2	-0.294068	0.09367	0.999891	0.86608	0.33895	0.964081	1.05351	0.327097	0.999971	-1.49124	0.0312755	0.396525	0.998062	0.0127664	1.02101	0.328481	0.00658999	0.146943
LONP2	2	0.00296837	0.989976	0.999891	0.581251	0.660312	0.972128	0.971464	0.992479	0.999971	-0.344603	0.337923	0.591197	0.788113	0.41572	1.17226	1.07528	0.423434	0.670734
ZG16B	1	0.015545	0.970832	0.999891	0.452745	0.587057	1.02904	0.987141	0.967004	0.999971	-0.0132395	0.980681	0.98984	0.382562	0.647963	1.02802	1.16313	0.982255	0.991942
GINS2	1	-0.0813239	0.643792	0.999891	0.703679	0.577444	0.95108	0.990072	0.784844	0.999971	0.254594	0.237436	0.519026	0.392735	0.850325	1.03352	1.15081	0.490474	0.720344
FOXF1	1	-0.0533797	0.918798	0.999891	0.480382	0.340306	1.01886	1.05322	0.898529	0.999971	-4.95344	6.92809e-05	0.176181	1	1.31079e-07	1.00026	0.0005	9.50321e-05	0.116019
ZFHX3	1	-0.774176	0.0309931	0.999891	0.977703	0.0518453	0.989046	1.08364	0.0325698	0.999971	-0.339013	0.561298	0.744707	0.651504	0.506058	1.15831	1.12116	0.555849	0.767718
BCL7C	1	-0.308409	0.675944	0.999891	0.540489	0.217673	0.988349	1.09432	0.534379	0.999971	0.22109	0.707962	0.836615	0.385004	0.702731	1.02897	1.17312	0.712364	0.860937
FAHD1	1	-0.199886	0.565886	0.999891	0.745422	0.319876	0.951611	1.06171	0.574043	0.999971	0.354383	0.185745	0.486782	0.36395	0.861575	1.01464	1.14661	0.348706	0.607716
DNAJA3	1	-0.455339	0.325478	0.999891	0.857248	0.144774	0.961615	1.1328	0.249472	0.999971	-0.18139	0.536964	0.729888	0.692503	0.596481	1.16406	1.1554	0.662659	0.832552
GABARAPL2	2	0.216588	0.595976	0.999891	0.262066	0.801659	1.19934	0.950627	0.569547	0.999971	0.145609	0.352321	0.601848	0.524406	0.758179	1.10792	1.17302	0.674168	0.837979
THUMPD1	3	0.098292	0.302174	0.999891	0.520216	0.784311	0.995168	0.953091	0.714586	0.999971	0.858668	0.100759	0.426906	0.159454	0.94887	0.793265	1.09648	0.0847064	0.302351
PAPD5	2	0.433825	0.0905026	0.999891	0.18669	0.951621	1.28138	0.983129	0.167378	0.999971	1.69529	0.064765	0.406946	0.0142083	0.997867	0.356564	1.02109	0.0109418	0.164104
SRP68	2	0.250599	0.725856	0.999891	0.161012	0.599245	1.30192	0.984524	0.602468	0.999971	1.13472	0.427839	0.654541	0.0968961	0.751439	0.67263	1.17498	0.235368	0.497349
RASD1	2	1.89032	0.0746765	0.999891	0.00033602	0.99784	0.0801094	1.00462	0.00252654	0.507237	0.136841	0.257037	0.533446	0.515251	0.77977	1.10231	1.1692	0.675747	0.838514
C17orf62	1	0.128577	0.700921	0.999891	0.338031	0.729371	1.12197	0.96128	0.712921	0.999971	-0.211759	0.784503	0.880882	0.522987	0.444283	1.1063	1.08985	0.756171	0.884028
ATP2B4	2	-0.366532	0.301854	0.999891	0.874965	0.23965	0.965518	1.09119	0.312901	0.999971	-0.51717	0.141091	0.455305	0.880762	0.269569	1.14998	0.953868	0.222536	0.48467
C17orf28	2	0.32747	0.104977	0.999891	0.225442	0.913021	1.23867	0.968296	0.279031	0.999971	-0.825085	0.0529433	0.40087	0.962996	0.152933	1.09236	0.809945	0.0384225	0.222469
MAP2K3	2	-0.197503	0.622291	0.999891	0.685533	0.343287	0.954454	1.05178	0.603293	0.999971	-0.834344	0.220112	0.507179	0.878589	0.173387	1.15098	0.842798	0.152867	0.400833
LRRN2	1	-0.448858	0.151912	0.999891	0.897212	0.229091	0.969591	1.09679	0.203234	0.999971	-1.54417	0.0317404	0.396525	0.998514	0.0118249	1.01943	0.322764	0.00904771	0.156165
SUMO2	6	0.0485766	0.826522	0.999891	0.501826	0.732714	1.00682	0.960047	0.875793	0.999971	0.909767	0.0299624	0.396525	0.109546	0.97738	0.706748	1.06285	0.0274446	0.200072
STARD3	2	-0.275313	0.709513	0.999891	0.49574	0.264749	1.01082	1.07865	0.574122	0.999971	0.571142	0.437795	0.661668	0.240421	0.817053	0.903311	1.15936	0.385906	0.64169
OVCA2	2	-0.263774	0.145712	0.999891	0.856699	0.367576	0.961706	1.04929	0.37441	0.999971	-0.66824	0.237393	0.519026	0.851739	0.181921	1.15972	0.853816	0.220117	0.482039
TOM1L1	3	-0.176538	0.323467	0.999891	0.782001	0.494241	0.953245	1.0166	0.55022	0.999971	0.304579	0.320498	0.578767	0.410047	0.830983	1.04852	1.15696	0.464796	0.702103
FAM18B	1	0.28356	0.523279	0.999891	0.185172	0.815965	1.28425	0.949729	0.472955	0.999971	1.30208	0.116451	0.439533	0.0499562	0.986697	0.554351	1.04811	0.0318751	0.208824
SLFN12	1	-0.0108896	0.949251	0.999891	0.613088	0.673858	0.964878	0.969517	0.970615	0.999971	0.659307	0.0709106	0.412218	0.191629	0.951882	0.845783	1.09358	0.0875836	0.307844
CLTC	1	-0.621147	0.0152115	0.999891	0.973549	0.123006	0.987332	1.13335	0.0483779	0.999971	0.358139	0.501937	0.705598	0.353351	0.781473	1.00756	1.16785	0.511355	0.734958
HEXIM1	2	0.127775	0.838439	0.999891	0.217201	0.565787	1.25532	0.994904	0.776114	0.999971	-0.771349	0.00647117	0.396525	0.951744	0.142323	1.10524	0.790521	0.0306757	0.206189
SOST	1	-0.422768	0.341237	0.999891	0.847168	0.153341	0.960191	1.12974	0.291162	0.999971	0.593511	0.469448	0.683347	0.173477	0.644613	0.819222	1.16149	0.398509	0.651941
ASB16	2	0.617189	0.256232	0.999891	0.0558241	0.951185	1.16361	0.982945	0.14668	0.999971	-0.485602	0.418397	0.648638	0.807017	0.154954	1.1707	0.814428	0.408615	0.659193
HSD17B7	2	0.441388	0.32378	0.999891	0.112858	0.890386	1.2957	0.959971	0.278238	0.999971	0.91832	0.236418	0.518286	0.127957	0.935278	0.74178	1.10821	0.122713	0.361083
AARSD1	2	0.0532889	0.791556	0.999891	0.526353	0.730807	0.991739	0.961015	0.860804	0.999971	0.265438	0.660122	0.807634	0.412824	0.59377	1.04964	1.15396	0.655869	0.829032
C1orf112	1	-0.100967	0.870963	0.999891	0.428404	0.339934	1.04119	1.05314	0.820419	0.999971	-1.12276	0.0620324	0.403037	0.98406	0.0505064	1.05939	0.55163	0.0272349	0.200072
SPATA20	1	-0.156574	0.809943	0.999891	0.455892	0.353058	1.02839	1.05029	0.73158	0.999971	-0.0997592	0.870846	0.930227	0.467755	0.60877	1.07631	1.1589	0.868066	0.940225
EIF4E	4	0.111826	0.555978	0.999891	0.446586	0.803049	1.03305	0.950945	0.709664	0.999971	0.851881	0.0224079	0.396525	0.123746	0.976008	0.731543	1.06485	0.021664	0.189267
DDX52	3	0.0179988	0.957701	0.999891	0.506073	0.66952	1.00556	0.97032	0.9595	0.999971	-0.0314758	0.912804	0.954269	0.628266	0.652578	1.15203	1.16538	0.942571	0.976254
ZNF207	2	-0.24175	0.566902	0.999891	0.732434	0.33032	0.951267	1.05661	0.536581	0.999971	-0.182448	0.497663	0.702557	0.739882	0.432375	1.17156	1.08417	0.658517	0.831002
FOXN1	1	-0.0616654	0.83663	0.999891	0.556768	0.583703	0.982555	0.988803	0.854224	0.999971	0.278389	0.486883	0.694749	0.360503	0.80907	1.01449	1.16001	0.565516	0.773586
SSH2	1	0.261227	0.570231	0.999891	0.222276	0.813157	1.24963	0.95052	0.507344	0.999971	0.201939	0.35706	0.604999	0.403043	0.830449	1.0416	1.15706	0.597067	0.795859
ASGR1	1	0.291273	0.565937	0.999891	0.194249	0.80896	1.26715	0.950274	0.481744	0.999971	0.294506	0.602018	0.771746	0.221227	0.841179	0.884327	1.15503	0.604702	0.799944
MPZL1	5	-0.244108	0.146304	0.999891	0.847673	0.402222	0.959979	1.04515	0.399269	0.999971	-0.277585	0.311433	0.572028	0.737162	0.566738	1.1715	1.14549	0.492276	0.72174
SLC16A13	1	0.271949	0.579535	0.999891	0.192545	0.763337	1.27566	0.954829	0.514455	0.999971	-1.09735	0.116325	0.439327	0.969898	0.0637808	1.08288	0.607091	0.0541323	0.250911
DERL2	1	0.0952351	0.662433	0.999891	0.42457	0.773068	1.04216	0.953401	0.759382	0.999971	0.357293	0.209449	0.500847	0.303364	0.888232	0.966534	1.13497	0.35018	0.608686
KPNB1	2	-0.270102	0.478522	0.999891	0.675166	0.396056	0.952889	1.04478	0.464389	0.999971	0.362054	0.356611	0.604656	0.375482	0.792138	1.02178	1.16372	0.43588	0.679878
TMEM107	2	0.0825958	0.894913	0.999891	0.266368	0.52395	1.19537	1.00294	0.852677	0.999971	-1.28308	0.0195848	0.396525	0.994492	0.0350984	1.03506	0.488179	0.0111515	0.164143
BIRC5	1	-0.375892	0.202964	0.999891	0.894272	0.261417	0.968472	1.08124	0.269213	0.999971	-1.08262	0.0144433	0.396525	0.98787	0.0601417	1.05214	0.593943	0.0134389	0.171542
TOP2A	1	-0.542932	0.314339	0.999891	0.881657	0.0864594	0.966402	1.10301	0.221015	0.999971	1.38964	0.186849	0.487618	0.0434204	0.972437	0.528317	1.06998	0.0567473	0.255639
PAFAH1B1	3	0.17956	0.558453	0.999891	0.342771	0.818406	1.11395	0.950251	0.604073	0.999971	-0.176393	0.463216	0.679938	0.727452	0.55294	1.17009	1.14026	0.657062	0.830128
PSMG2	2	-0.00384987	0.981243	0.999891	0.573064	0.686538	0.975328	0.966524	0.989609	0.999971	1.13969	0.107797	0.430964	0.0797485	0.973517	0.638742	1.06924	0.0539291	0.250441
PQLC1	2	0.118406	0.449698	0.999891	0.48654	0.767455	1.0143	0.954114	0.685945	0.999971	-0.502868	0.453951	0.673997	0.713757	0.362446	1.16951	1.03815	0.424122	0.671204
LAMA1	5	-0.412666	0.0969709	0.999891	0.897428	0.26488	0.96955	1.07861	0.211774	0.999971	-1.54569	0.00805983	0.396525	0.996671	0.00806469	1.02758	0.271636	0.00410604	0.13739
RAB12	2	-0.191788	0.589781	0.999891	0.712553	0.336371	0.950694	1.05713	0.593443	0.999971	-0.00569652	0.990369	0.994803	0.564523	0.497793	1.1236	1.11712	0.991765	0.996205
GREB1L	1	0.818255	0.276768	0.999891	0.0210802	0.897899	0.846426	0.962292	0.11627	0.999971	-1.31502	0.312617	0.572853	0.86184	0.0394851	1.15675	0.511863	0.133284	0.374935
NKG7	1	-0.465657	0.538199	0.999891	0.586585	0.169654	0.97094	1.11145	0.365313	0.999971	-0.7928	0.0597193	0.403037	0.939981	0.207905	1.11734	0.884116	0.0710611	0.282578
PPP1R13L	1	0.0294253	0.944285	0.999891	0.471739	0.58059	1.02241	0.988909	0.937872	0.999971	-0.0464876	0.94233	0.970314	0.37911	0.671751	1.02507	1.16964	0.942663	0.976254
VASP	1	-0.0441993	0.917422	0.999891	0.540801	0.372273	0.988209	1.05013	0.90832	0.999971	-0.797061	0.274049	0.548102	0.825912	0.154369	1.16715	0.813315	0.203123	0.465074
RPS19	2	-0.0522565	0.347674	0.999891	0.66129	0.660089	0.956485	0.971509	0.837085	0.999971	0.583576	0.209473	0.500847	0.216229	0.910593	0.876753	1.12637	0.228316	0.491459
KEAP1	1	0.37625	0.112862	0.999891	0.193707	0.914726	1.26795	0.968892	0.249407	0.999971	0.177016	0.755804	0.864696	0.474664	0.621976	1.08031	1.16101	0.759402	0.884411
ICAM5	2	-0.363994	0.551507	0.999891	0.572108	0.279624	0.976097	1.07903	0.415549	0.999971	-1.05507	0.168249	0.473137	0.934191	0.0663814	1.12439	0.613104	0.0943931	0.319417
GDAP2	2	-0.0588137	0.732384	0.999891	0.679924	0.600296	0.954221	0.98371	0.84244	0.999971	0.159228	0.6796	0.818398	0.455702	0.779309	1.0765	1.16919	0.74168	0.876912
KLF2	2	3.7606	0.000521708	0.989014	1.96618e-07	1	0.000230769	1.00085	0.00014091	0.15	3.53779	0.00218229	0.334604	1.27146e-05	0.99999	0.00625806	1.00209	0.000435837	0.116019
CD70	1	0.0834371	0.877311	0.999891	0.340856	0.554265	1.11821	0.996814	0.840677	0.999971	-0.0654703	0.892921	0.943424	0.44842	0.667531	1.07191	1.16897	0.903732	0.957428
TIMM44	1	-0.102083	0.904156	0.999891	0.273277	0.298222	1.18726	1.0699	0.844826	0.999971	0.86515	0.378831	0.622149	0.163442	0.87835	0.800319	1.14049	0.230938	0.493841
ASF1B	1	0.184466	0.796279	0.999891	0.192648	0.537949	1.27413	1.00013	0.699276	0.999971	0.492603	0.434519	0.660085	0.172295	0.88823	0.817946	1.13506	0.390244	0.644899
DNASE2	1	-0.0669643	0.901874	0.999891	0.45425	0.440809	1.02909	1.03395	0.87228	0.999971	0.271862	0.782437	0.879896	0.398841	0.391698	1.03831	1.0608	0.73295	0.872467
ECSIT	1	0.104057	0.612754	0.999891	0.505113	0.745829	1.0064	0.955728	0.735788	0.999971	-0.850183	0.314189	0.573815	0.864706	0.14723	1.15521	0.802586	0.207337	0.469106
KLK9	1	0.104852	0.600657	0.999891	0.408479	0.785729	1.05138	0.952917	0.732563	0.999971	-0.0736295	0.634124	0.791137	0.672616	0.615757	1.15937	1.1599	0.832701	0.920854
ATF5	1	0.168309	0.467355	0.999891	0.388469	0.810471	1.06836	0.950148	0.598856	0.999971	0.323401	0.478307	0.689878	0.305311	0.854099	0.968289	1.1495	0.513891	0.737209
TEAD2	1	-0.348975	0.679093	0.999891	0.47404	0.117462	1.0203	1.12932	0.509035	0.999971	1.43782	0.280627	0.550492	0.040408	0.964187	0.519414	1.08253	0.0947798	0.32025
RASIP1	2	-0.528144	0.19713	0.999891	0.930115	0.102669	0.975508	1.12135	0.159205	0.999971	-1.18646	0.0814408	0.415154	0.97577	0.036283	1.07149	0.496508	0.038547	0.2227
UBXN11	2	-0.636472	0.537191	0.999891	0.625385	0.0944563	0.963169	1.10438	0.285781	0.999971	0.393734	0.55163	0.738442	0.211987	0.833051	0.873244	1.15646	0.528657	0.747083
EMP3	1	-0.0613948	0.903954	0.999891	0.491209	0.466513	1.01173	1.02359	0.880505	0.999971	0.560866	0.43023	0.65651	0.17544	0.843589	0.825175	1.15419	0.383369	0.639424
CYTH2	2	0.0587291	0.931677	0.999891	0.254033	0.475723	1.20336	1.02018	0.899669	0.999971	0.0156082	0.961725	0.979387	0.577218	0.641518	1.12826	1.16113	0.97304	0.987867
EHD2	2	-0.529837	0.408287	0.999891	0.791931	0.0934542	0.953843	1.10794	0.256007	0.999971	0.340358	0.38324	0.624869	0.289613	0.87838	0.956062	1.14043	0.471893	0.707353
GIPR	2	0.50251	0.362162	0.999891	0.0714889	0.894933	1.22974	0.961408	0.253444	0.999971	-1.06876	0.04848	0.396972	0.973957	0.0463282	1.07491	0.540425	0.024882	0.195696
C19orf2	1	-0.254887	0.552997	0.999891	0.754957	0.296647	0.950973	1.06978	0.519062	0.999971	1.12509	0.0356145	0.396525	0.0700684	0.987014	0.61977	1.04742	0.0219786	0.190028
SAPS1	2	-0.497275	0.287163	0.999891	0.85269	0.191574	0.961095	1.10679	0.224331	0.999971	-0.548959	0.0581158	0.401062	0.887797	0.279852	1.14768	0.965842	0.144498	0.390292
DPF1	1	0.141766	0.805838	0.999891	0.291581	0.579567	1.15948	0.989485	0.746844	0.999971	0.0887787	0.933647	0.967108	0.277684	0.301878	0.94342	0.991615	0.920091	0.96639
RHPN2	1	0.38903	0.632641	0.999891	0.0927361	0.516387	1.28517	1.006	0.461433	0.999971	0.30982	0.467886	0.682505	0.373532	0.774085	1.02157	1.16917	0.527589	0.746292
EBI3	2	-0.410282	0.375661	0.999891	0.847827	0.144382	0.960011	1.13206	0.299761	0.999971	-0.937142	0.0575552	0.401062	0.963355	0.121384	1.09172	0.754718	0.0483386	0.239464
S1PR4	1	0.314652	0.38511	0.999891	0.189877	0.876124	1.27966	0.957175	0.382517	0.999971	-1.52304	0.0339882	0.396525	0.998328	0.0130838	1.02006	0.328883	0.0116824	0.165814
EFNA2	1	-0.803942	0.190113	0.999891	0.954581	0.0258132	0.98127	1.02835	0.078467	0.999971	-0.58052	0.443198	0.665713	0.70022	0.300265	1.16561	0.99101	0.376822	0.633839
HMG20B	1	-0.365164	0.463054	0.999891	0.777493	0.203379	0.953233	1.09769	0.371114	0.999971	-0.813979	0.307466	0.568804	0.858045	0.14844	1.15777	0.80458	0.224882	0.487463
CFD	1	-0.463919	0.0490931	0.999891	0.939233	0.192326	0.978013	1.10528	0.145507	0.999971	-1.40844	0.0310064	0.396525	0.996849	0.0209756	1.02659	0.403079	0.0120953	0.167316
PDE4C	3	0.194195	0.73119	0.999891	0.208916	0.668529	1.25845	0.970175	0.658222	0.999971	0.156252	0.846668	0.918418	0.480739	0.436589	1.08331	1.08688	0.824902	0.916956
EPHX3	1	0.600089	0.411361	0.999891	0.0408206	0.809693	1.07386	0.95033	0.230518	0.999971	-0.14071	0.758856	0.86608	0.66967	0.476421	1.16006	1.10559	0.788003	0.898391
FXYD7	1	0.146187	0.625636	0.999891	0.338802	0.760442	1.12135	0.9552	0.666237	0.999971	-0.58507	0.347819	0.597907	0.841025	0.14842	1.16309	0.804757	0.321789	0.584345
SF4	1	0.0666631	0.843926	0.999891	0.429852	0.64813	1.04007	0.974493	0.849938	0.999971	0.658325	0.200293	0.496798	0.180965	0.908921	0.832176	1.12686	0.177235	0.433699
NDUFA13	1	0.197395	0.364624	0.999891	0.361298	0.850092	1.09531	0.953378	0.530912	0.999971	-0.810909	0.309273	0.569845	0.857181	0.10774	1.15845	0.725463	0.206701	0.468835
HNRNPL	3	-0.401777	0.656458	0.999891	0.471138	0.167796	1.02329	1.1117	0.471402	0.999971	1.66515	0.109597	0.432357	0.00569767	0.9932	0.231827	1.03505	0.0164537	0.178953
MIER2	1	-0.152264	0.505897	0.999891	0.735298	0.48621	0.951504	1.01848	0.626245	0.999971	-0.914642	0.25054	0.530149	0.893202	0.144847	1.14564	0.796999	0.165025	0.41764
CD320	1	0.224454	0.64384	0.999891	0.267962	0.722349	1.18992	0.962669	0.576507	0.999971	-0.288194	0.548601	0.736729	0.694149	0.480261	1.16427	1.10742	0.5754	0.780769
C19orf62	1	-0.406175	0.462813	0.999891	0.788737	0.14988	0.953383	1.13211	0.361178	0.999971	-0.905529	0.100691	0.426906	0.96031	0.152472	1.09575	0.810318	0.075485	0.289267
EHBP1	3	0.271975	0.347499	0.999891	0.307255	0.854769	1.14708	0.954623	0.425813	0.999971	0.237701	0.434718	0.660196	0.362096	0.859605	1.01485	1.14669	0.565117	0.77341
ABCG5	1	-0.129127	0.803426	0.999891	0.562617	0.368076	0.979284	1.04876	0.752762	0.999971	0.493166	0.322853	0.580404	0.321514	0.789519	0.982901	1.16526	0.345959	0.605036
SLC39A10	1	0.25697	0.643029	0.999891	0.200474	0.696575	1.26294	0.964809	0.558333	0.999971	0.524944	0.618926	0.781298	0.277069	0.583509	0.943222	1.14909	0.520943	0.741826
TMEM185B	1	-0.0636183	0.905737	0.999891	0.483911	0.419285	1.01547	1.03787	0.878828	0.999971	0.830966	0.127639	0.445775	0.106051	0.965261	0.698675	1.08151	0.0785457	0.294387
GPD2	1	-0.0226097	0.876401	0.999891	0.653614	0.634909	0.956352	0.981106	0.936771	0.999971	0.476665	0.345736	0.596544	0.229166	0.893756	0.893135	1.13301	0.368551	0.625929
SLC6A9	1	-1.45358	0.368413	0.999891	0.758614	0.00383727	0.951807	0.714012	0.0669124	0.999971	0.118932	0.763841	0.86826	0.488378	0.705564	1.08974	1.17361	0.805384	0.906664
TTC32	1	0.481651	0.478725	0.999891	0.0575535	0.801245	1.17557	0.950653	0.311545	0.999971	0.0316618	0.940307	0.969996	0.586278	0.579457	1.13319	1.14897	0.950639	0.979728
NUDT5	1	-0.10144	0.508144	0.999891	0.681379	0.603308	0.954068	0.982944	0.724738	0.999971	0.308341	0.314144	0.573815	0.419827	0.812118	1.05531	1.16013	0.446353	0.688941
ANKZF1	1	0.050356	0.902094	0.999891	0.43804	0.606959	1.0367	0.98218	0.892316	0.999971	0.726019	0.613042	0.777325	0.179856	0.416013	0.831839	1.07531	0.47521	0.710231
WNT6	2	-1.21227	0.565416	0.999891	0.226546	0.0178223	1.23716	0.947498	0.223611	0.999971	-0.36069	0.740037	0.855545	0.565753	0.10305	1.12443	0.721257	0.683586	0.843547
CNNM4	1	-0.014441	0.986091	0.999891	0.240562	0.280279	1.22228	1.07748	0.97791	0.999971	-1.14449	0.0523929	0.400366	0.987197	0.062786	1.05319	0.603268	0.0200387	0.185848
REG3A	1	0.293049	0.54833	0.999891	0.186062	0.772183	1.28343	0.953542	0.483055	0.999971	-0.426547	0.302292	0.565126	0.828444	0.361771	1.16577	1.03777	0.349479	0.608171
IGFBP2	1	0.00187299	0.9971	0.999891	0.411992	0.490712	1.04927	1.01826	0.99649	0.999971	-3.36782	0.000891994	0.304972	0.999999	6.68502e-06	1.00157	0.003	0.000304758	0.116019
PRDX1	1	-0.0592659	0.709487	0.999891	0.618925	0.640677	0.963825	0.977447	0.838626	0.999971	0.729772	0.21309	0.502563	0.184587	0.930685	0.834003	1.11253	0.152645	0.400352
CEBPZ	1	-0.477078	0.302246	0.999891	0.818779	0.189949	0.958414	1.10789	0.234044	0.999971	1.17101	0.173683	0.476754	0.0596628	0.967195	0.583922	1.07821	0.0641074	0.26949
VRK2	1	0.134718	0.868593	0.999891	0.154951	0.421604	1.30549	1.03789	0.794328	0.999971	-0.0589888	0.880354	0.935602	0.621155	0.614456	1.1495	1.15989	0.904571	0.957818
SP110	1	-0.270368	0.127158	0.999891	0.858774	0.365859	0.961842	1.05127	0.36998	0.999971	0.38654	0.413053	0.644172	0.356369	0.775703	1.00843	1.16849	0.437308	0.681022
BAZ2B	2	-0.65223	0.0242165	0.999891	0.97743	0.0901227	0.989033	1.10627	0.0510519	0.999971	0.32319	0.688742	0.824157	0.253365	0.685772	0.918469	1.17186	0.65526	0.828886
RTKN	1	-0.542799	0.416543	0.999891	0.800628	0.156783	0.955419	1.12733	0.248706	0.999971	-1.49771	0.304167	0.566734	0.890352	0.00981996	1.14632	0.294367	0.123892	0.36261
C2orf3	2	-0.252799	0.437788	0.999891	0.792128	0.379902	0.953855	1.04782	0.472765	0.999971	-0.547096	0.286348	0.553751	0.867582	0.316455	1.15491	1.00909	0.274233	0.540404
C1orf66	1	0.192116	0.297773	0.999891	0.339229	0.834728	1.12034	0.950114	0.525472	0.999971	-0.851567	0.204273	0.498883	0.934618	0.15255	1.12366	0.810165	0.125	0.364048
KCNS3	1	0.0362857	0.953476	0.999891	0.322622	0.465155	1.13058	1.02385	0.935034	0.999971	-0.149712	0.503104	0.706326	0.689901	0.576631	1.16328	1.1483	0.692571	0.848647
TGFBRAP1	2	-0.121152	0.804058	0.999891	0.563749	0.421308	0.978799	1.03766	0.765018	0.999971	0.69352	0.154069	0.462936	0.140251	0.951124	0.762635	1.09427	0.119685	0.357019
RNF149	1	0.0887686	0.907758	0.999891	0.217683	0.402371	1.25242	1.04518	0.856511	0.999971	-1.2224	0.0635006	0.40542	0.984761	0.0278721	1.05731	0.457775	0.0160932	0.178483
TIGD1	2	0.309149	0.263221	0.999891	0.25	0.897364	1.20635	0.962258	0.362993	0.999971	0.184591	0.531805	0.726619	0.423269	0.83176	1.05752	1.15635	0.659919	0.831293
NDUFA10	4	0.203476	0.312772	0.999891	0.367975	0.855729	1.08599	0.954648	0.510359	0.999971	0.306941	0.585362	0.760254	0.413229	0.637182	1.05014	1.1614	0.596648	0.795705
ORMDL1	2	0.33873	0.483395	0.999891	0.144394	0.844427	1.31063	0.952133	0.409349	0.999971	0.468809	0.36528	0.61125	0.319739	0.796097	0.981604	1.16238	0.383586	0.639715
LBH	2	-0.0649366	0.897053	0.999891	0.511276	0.446821	1.00065	1.03156	0.874561	0.999971	0.999911	0.300366	0.564004	0.030708	0.926376	0.468075	1.11454	0.157462	0.408111
STARD7	1	-0.102042	0.833426	0.999891	0.561511	0.41043	0.980492	1.04303	0.800259	0.999971	0.260463	0.598003	0.768773	0.316158	0.791022	0.979082	1.16388	0.625144	0.813028
DUSP22	2	-0.152999	0.605107	0.999891	0.72249	0.422932	0.950816	1.03681	0.653536	0.999971	0.0964976	0.806651	0.893991	0.436058	0.785306	1.06437	1.16763	0.839569	0.92432
MCFD2	2	0.39179	0.141362	0.999891	0.162829	0.936831	1.29804	0.976711	0.23991	0.999971	-0.0403585	0.873662	0.932054	0.653455	0.599577	1.15962	1.15612	0.921061	0.966943
MTHFD2	1	-0.0468463	0.888419	0.999891	0.590369	0.597126	0.969212	0.984435	0.893495	0.999971	0.503555	0.26124	0.536834	0.293169	0.840119	0.959495	1.15524	0.304716	0.570402
KIF3C	2	-0.397085	0.213204	0.999891	0.882146	0.190405	0.966453	1.10843	0.266513	0.999971	-0.675912	0.294153	0.559232	0.857582	0.270352	1.15807	0.954868	0.234647	0.497091
MTX2	1	0.590202	0.270007	0.999891	0.0521035	0.937457	1.14388	0.97703	0.163308	0.999971	-0.315494	0.331509	0.587102	0.782607	0.436863	1.17207	1.08721	0.467148	0.704532
PELI1	1	-0.0198846	0.967689	0.999891	0.471281	0.511527	1.02316	1.00695	0.961466	0.999971	1.16534	0.0787157	0.415154	0.036506	0.987577	0.501357	1.0454	0.0343328	0.213816
ANKRD57	1	0.978622	0.199333	0.999891	0.010497	0.985287	0.633055	0.999302	0.0499246	0.999971	2.78576	0.00486482	0.396525	0.000197142	0.999982	0.0395789	1.00268	0.000914274	0.116538
PPDPF	1	-0.354786	0.492573	0.999891	0.76031	0.161214	0.952213	1.12422	0.395402	0.999971	-0.2055	0.663308	0.809146	0.568591	0.611942	1.12611	1.15887	0.698942	0.853317
YWHAB	2	-0.189588	0.173824	0.999891	0.775206	0.511124	0.952649	1.00681	0.504132	0.999971	0.667373	0.113849	0.436723	0.219224	0.925751	0.880706	1.11502	0.121172	0.359303
WFDC3	1	-0.0862136	0.458949	0.999891	0.682195	0.625181	0.954335	0.980573	0.755935	0.999971	-0.410431	0.057033	0.401062	0.84032	0.412227	1.16338	1.07297	0.205266	0.467082
TMEM51	1	-0.349448	0.436778	0.999891	0.822779	0.221685	0.958684	1.09465	0.370996	0.999971	-0.478648	0.203714	0.49844	0.820331	0.42727	1.16868	1.08276	0.285952	0.551796
NCOA3	3	0.233673	0.621782	0.999891	0.248246	0.63544	1.2113	0.980536	0.55815	0.999971	-0.414022	0.487238	0.695005	0.73108	0.387218	1.17025	1.05768	0.465418	0.702617
RNF114	3	0.0162199	0.966049	0.999891	0.490772	0.635424	1.01219	0.98061	0.964396	0.999971	-0.179825	0.152036	0.461231	0.710576	0.604939	1.16895	1.15724	0.569285	0.775743
ZFP64	2	-0.266428	0.590301	0.999891	0.723845	0.277221	0.950467	1.07739	0.515058	0.999971	-0.977619	0.0323904	0.396525	0.975358	0.0789972	1.07281	0.657936	0.0184395	0.18245
TFAP2C	1	0.280288	0.187168	0.999891	0.252691	0.885868	1.20599	0.95903	0.375859	0.999971	-0.510063	0.476905	0.689073	0.800682	0.137477	1.17233	0.780074	0.431416	0.676104
NPEPL1	2	-0.232592	0.640835	0.999891	0.67346	0.30749	0.954366	1.06945	0.576678	0.999971	-1.30723	0.0391355	0.396525	0.994304	0.034073	1.03543	0.485875	0.0166437	0.179597
C20orf46	1	0.389038	0.721654	0.999891	0.0941633	0.336322	1.2874	1.05719	0.52715	0.999971	-0.216451	0.701383	0.83189	0.672551	0.396507	1.15939	1.06437	0.711158	0.860163
C20orf141	1	0.077556	0.808789	0.999891	0.387885	0.720002	1.06849	0.962568	0.823171	0.999971	-0.251517	0.616302	0.779213	0.741893	0.304264	1.17146	0.993041	0.635735	0.818958
SPEN	4	-0.272422	0.589916	0.999891	0.704885	0.232165	0.950185	1.09501	0.509906	0.999971	0.381226	0.559265	0.74325	0.194772	0.854689	0.850551	1.14948	0.530473	0.748636
TASP1	1	0.215359	0.47311	0.999891	0.301443	0.827939	1.14842	0.950612	0.534523	0.999971	-0.319632	0.0548331	0.40087	0.810226	0.44406	1.16991	1.09036	0.307258	0.572074
RRBP1	1	0.026608	0.953661	0.999891	0.420528	0.505319	1.04417	1.00984	0.946254	0.999971	-0.292465	0.579889	0.757401	0.613738	0.540699	1.14354	1.13605	0.59552	0.794679
RIN2	3	-0.230263	0.436792	0.999891	0.767428	0.412676	0.952062	1.04214	0.506295	0.999971	0.855505	0.101076	0.426912	0.100962	0.963084	0.683744	1.0828	0.0837102	0.300977
RPS24	1	0.0418513	0.852954	0.999891	0.46612	0.718282	1.02612	0.963138	0.893941	0.999971	0.400348	0.120878	0.440951	0.304371	0.904755	0.967518	1.12793	0.290317	0.555721
TRIT1	1	-0.233443	0.519988	0.999891	0.762548	0.381334	0.952124	1.0476	0.518099	0.999971	0.11524	0.658683	0.806905	0.490577	0.776726	1.08924	1.16911	0.779902	0.893912
ASIP	1	0.809855	0.0173006	0.999891	0.0271971	0.995694	0.951775	1.00458	0.0188524	0.999971	-0.668738	0.580661	0.757694	0.683899	0.0410241	1.16241	0.520753	0.475039	0.710185
RPS21	2	0.0108684	0.921262	0.999891	0.588442	0.721134	0.970119	0.961974	0.968236	0.999971	0.0645878	0.686963	0.823061	0.555283	0.7278	1.11907	1.17523	0.854709	0.932155
TTC3	4	-0.207323	0.539213	0.999891	0.732426	0.400005	0.951337	1.04437	0.555738	0.999971	0.386178	0.374631	0.618695	0.261635	0.868921	0.927084	1.14293	0.412207	0.661978
MCM3AP	1	0.381907	0.0255876	0.999891	0.211558	0.941611	1.2565	0.978485	0.196739	0.999971	0.273834	0.537187	0.730126	0.319018	0.814648	0.980772	1.15896	0.586312	0.788911
SLC25A1	1	-0.361293	0.638082	0.999891	0.569334	0.223938	0.976604	1.09867	0.471172	0.999971	0.710335	0.371683	0.61683	0.120923	0.887839	0.725254	1.13551	0.283468	0.549441
TRMT2A	2	-0.354648	0.599708	0.999891	0.609614	0.247833	0.965786	1.08475	0.454467	0.999971	1.22862	0.394782	0.631601	0.0610476	0.882036	0.586196	1.1384	0.205148	0.467082
KCNC4	1	-0.228264	0.664688	0.999891	0.566723	0.382028	0.976848	1.04706	0.584025	0.999971	1.0463	0.178055	0.479656	0.0704225	0.960667	0.621102	1.08537	0.0904607	0.312863
SLC7A4	1	-0.56319	0.348144	0.999891	0.871116	0.065428	0.964549	1.08747	0.213282	0.999971	0.0755087	0.956588	0.976911	0.284227	0.238819	0.950207	0.921573	0.944452	0.976847
GGT1	4	0.136446	0.683031	0.999891	0.318217	0.725363	1.13576	0.962566	0.699839	0.999971	-0.335083	0.377587	0.62109	0.778176	0.382585	1.17361	1.05522	0.473244	0.708542
UPB1	1	0.24105	0.643814	0.999891	0.193785	0.73072	1.26791	0.961066	0.566598	0.999971	-0.819798	0.080644	0.415154	0.953127	0.13415	1.10332	0.776797	0.0583006	0.258665
TFIP11	1	-0.0705243	0.890854	0.999891	0.493624	0.432922	1.01083	1.03535	0.861538	0.999971	-0.966187	0.17183	0.475863	0.960993	0.0844439	1.09432	0.671415	0.0796074	0.295633
XBP1	2	-0.302867	0.296833	0.999891	0.843123	0.264053	0.960673	1.07927	0.372988	0.999971	-0.246577	0.303544	0.566195	0.755007	0.529968	1.17227	1.13189	0.526783	0.745815
NIPSNAP1	2	0.034068	0.935853	0.999891	0.459426	0.591425	1.02679	0.985149	0.928447	0.999971	-0.114872	0.820778	0.903501	0.625333	0.524894	1.15178	1.12975	0.833959	0.921468
HMOX1	1	0.218544	0.779376	0.999891	0.16942	0.513206	1.29057	1.00636	0.663675	0.999971	0.159089	0.766101	0.869337	0.293214	0.800767	0.959439	1.16153	0.778572	0.893326
CSF2RB	1	0.143669	0.638668	0.999891	0.335648	0.788642	1.12359	0.952287	0.67287	0.999971	-1.26678	0.0383597	0.396525	0.993565	0.0384589	1.03749	0.506741	0.0138059	0.172508
ANKRD54	2	0.318232	0.340735	0.999891	0.258473	0.859013	1.20164	0.955168	0.368918	0.999971	-0.174985	0.754876	0.864383	0.585452	0.519962	1.13318	1.12789	0.758661	0.884312
APOBEC3C	1	-0.48259	0.646887	0.999891	0.424083	0.0980813	1.04248	1.11183	0.432485	0.999971	-0.488522	0.447749	0.669312	0.798204	0.280867	1.17264	0.967158	0.419278	0.667852
ATF4	2	-0.022734	0.954178	0.999891	0.49173	0.590178	1.01089	0.985439	0.950816	0.999971	-0.711306	0.0349867	0.396525	0.940457	0.205802	1.11695	0.882306	0.0637797	0.268529
XRCC6	2	-0.122357	0.42897	0.999891	0.716144	0.580408	0.950829	0.989039	0.674266	0.999971	-0.446934	0.145153	0.457501	0.8575	0.398374	1.15816	1.06657	0.247952	0.511844
SERHL2	2	-0.308118	0.233172	0.999891	0.868369	0.282672	0.964518	1.07771	0.344609	0.999971	-0.943795	0.229376	0.512493	0.951676	0.117488	1.10541	0.747239	0.10967	0.341799
TTLL1	1	-0.320963	0.52882	0.999891	0.77661	0.207858	0.953376	1.09136	0.449105	0.999971	-0.604851	0.0644218	0.406729	0.90506	0.240972	1.14052	0.923805	0.125839	0.365098
FAM118A	2	-0.313688	0.622012	0.999891	0.643398	0.146383	0.960001	1.13665	0.501039	0.999971	0.352992	0.0839984	0.416412	0.39011	0.858947	1.03177	1.14641	0.313642	0.577616
FLJ14100	1	0.154618	0.312919	0.999891	0.444511	0.822539	1.03374	0.950133	0.596451	0.999971	-1.09795	0.0437524	0.396972	0.979262	0.0424915	1.06672	0.524544	0.0206678	0.18668
CSRNP1	1	2.68345	0.0645605	0.999891	1.18626e-05	0.999995	0.00696154	1.00183	0.000547254	0.215116	2.54114	0.0450816	0.396972	0.000258422	0.998661	0.0453218	1.01611	0.00582973	0.145462
CPN2	1	0.228301	0.625699	0.999891	0.275397	0.671058	1.18366	0.969787	0.571068	0.999971	1.39979	0.366158	0.611909	0.0503052	0.925298	0.554592	1.11536	0.154709	0.403996
PODXL2	1	-0.930092	0.479982	0.999891	0.625383	0.0302689	0.963263	1.0309	0.180446	0.999971	0.0633177	0.919114	0.958262	0.547041	0.519836	1.11707	1.12794	0.91901	0.965853
PCCB	3	0.38856	0.0684492	0.999891	0.193078	0.936744	1.27256	0.976754	0.220104	0.999971	0.59869	0.517063	0.715733	0.256916	0.627264	0.920411	1.15982	0.413924	0.663339
STAC	2	-0.281505	0.491243	0.999891	0.790618	0.250742	0.953391	1.08288	0.469999	0.999971	0.438392	0.0243047	0.396525	0.282474	0.914189	0.948919	1.12354	0.181089	0.438568
PTX3	1	0.234057	0.631854	0.999891	0.259472	0.677222	1.20007	0.968966	0.563734	0.999971	1.23615	0.0589204	0.401062	0.027905	0.991308	0.45247	1.03812	0.0238268	0.193481
GBE1	1	0.0200504	0.978876	0.999891	0.240532	0.350473	1.22294	1.05059	0.967378	0.999971	-0.0631598	0.857963	0.92356	0.622605	0.64331	1.15022	1.16161	0.892715	0.952274
TOP2B	1	-0.477115	0.215251	0.999891	0.870345	0.211399	0.964256	1.09229	0.191903	0.999971	0.341683	0.415169	0.645733	0.362943	0.82114	1.0148	1.15902	0.482498	0.715695
HESX1	2	-0.258243	0.269916	0.999891	0.841623	0.349979	0.960901	1.05097	0.420622	0.999971	-0.160517	0.816704	0.900691	0.52769	0.551472	1.10963	1.13954	0.802028	0.904996
NAA50	1	0.0360922	0.574521	0.999891	0.579296	0.736423	0.973554	0.958814	0.888829	0.999971	0.0461596	0.908813	0.951823	0.470656	0.745923	1.07794	1.1766	0.924882	0.968762
FLVCR1	2	0.210489	0.78022	0.999891	0.143015	0.558934	1.31058	0.996752	0.675013	0.999971	-0.697097	0.182872	0.48447	0.907714	0.13629	1.14019	0.778258	0.172142	0.428056
ASTE1	1	-0.404886	0.353008	0.999891	0.847481	0.166478	0.960189	1.11409	0.310765	0.999971	1.21802	0.360903	0.608201	0.0784757	0.717808	0.638263	1.17514	0.186155	0.444638
HACL1	1	0.1241	0.862155	0.999891	0.192143	0.480229	1.27688	1.02066	0.795114	0.999971	-0.102437	0.76045	0.866665	0.679727	0.555182	1.16114	1.14056	0.821277	0.915031
TMEM43	1	-0.024632	0.955221	0.999891	0.537798	0.472033	0.988402	1.02232	0.949564	0.999971	-0.288818	0.413663	0.644706	0.743002	0.542964	1.17115	1.13752	0.520104	0.741198
CAMK1	1	0.00968296	0.983044	0.999891	0.457617	0.544839	1.02696	0.998577	0.980223	0.999971	0.020594	0.973286	0.985624	0.473935	0.549286	1.07994	1.13857	0.974076	0.988399
RAD18	1	-0.156352	0.829115	0.999891	0.426535	0.273368	1.04096	1.07807	0.750252	0.999971	0.0416628	0.935908	0.967995	0.487521	0.684917	1.08895	1.17223	0.941516	0.976005
EIF4A2	3	0.105868	0.639105	0.999891	0.440187	0.783994	1.03552	0.953237	0.736129	0.999971	-0.2639	0.534576	0.728672	0.738701	0.33943	1.17102	1.02636	0.597146	0.795859
TNFSF10	1	-0.352161	0.116073	0.999891	0.890431	0.272398	0.96892	1.08011	0.272365	0.999971	-0.933185	0.0925346	0.421209	0.958349	0.0597038	1.09811	0.591532	0.0379637	0.221595
TWF2	1	-0.172551	0.758813	0.999891	0.562032	0.334142	0.980168	1.05643	0.685132	0.999971	1.63415	0.279401	0.550077	0.0209203	0.968071	0.404053	1.07706	0.0801907	0.296572
NEK4	2	0.130232	0.820687	0.999891	0.25325	0.627182	1.20414	0.980386	0.76281	0.999971	-0.181362	0.581198	0.757864	0.692497	0.55148	1.16418	1.1394	0.686627	0.844872
TSHB	1	-0.509785	0.477222	0.999891	0.745142	0.0553948	0.951891	1.09626	0.298116	0.999971	-1.02825	0.0396959	0.396907	0.974101	0.0544087	1.0746	0.568998	0.0288996	0.202723
TMEM89	1	0.264311	0.526615	0.999891	0.215572	0.833776	1.2559	0.950875	0.497008	0.999971	-0.760904	0.123393	0.442258	0.935804	0.197114	1.12252	0.870749	0.0856764	0.304129
CYB561D2	1	-0.021828	0.800832	0.999891	0.621798	0.692277	0.964461	0.965693	0.934444	0.999971	-0.718733	0.287035	0.553912	0.872408	0.252622	1.15348	0.939438	0.226632	0.489269
XYLB	1	-0.0673056	0.931931	0.999891	0.252826	0.375418	1.2055	1.04911	0.892368	0.999971	-0.127057	0.462853	0.679909	0.681325	0.64403	1.16191	1.1614	0.719632	0.865192
TBCCD1	1	-0.124684	0.810047	0.999891	0.520059	0.425044	0.995866	1.03616	0.765077	0.999971	1.59446	0.285673	0.553497	0.0296829	0.973712	0.459332	1.06907	0.083081	0.300509
BBX	2	-0.327601	0.170817	0.999891	0.868622	0.304889	0.964587	1.06992	0.306767	0.999971	-0.108797	0.797063	0.888605	0.573203	0.673182	1.12546	1.16933	0.825105	0.917064
IFT57	1	-0.0616292	0.885673	0.999891	0.528574	0.539747	0.992368	0.999328	0.871028	0.999971	0.429124	0.383846	0.624978	0.346641	0.828063	1.00152	1.15765	0.389176	0.64411
DNAJC19	2	0.125863	0.804399	0.999891	0.284632	0.66528	1.17249	0.971466	0.758838	0.999971	-0.337495	0.209478	0.500847	0.81198	0.352819	1.17012	1.03585	0.394406	0.648685
RPL5	2	-0.0920805	0.667207	0.999891	0.612704	0.599915	0.964872	0.983402	0.766067	0.999971	1.47189	0.0827219	0.415762	0.0307085	0.994285	0.467615	1.0321	0.0189245	0.18363
RBM15B	2	0.0367672	0.935035	0.999891	0.474013	0.519381	1.02039	1.00453	0.924626	0.999971	0.871119	0.120774	0.440951	0.104167	0.956777	0.693444	1.08855	0.0941047	0.319144
CDC25A	2	0.193538	0.158738	0.999891	0.413495	0.853313	1.04785	0.954464	0.487518	0.999971	0.0622005	0.814068	0.898708	0.546615	0.686683	1.1165	1.17184	0.878618	0.945479
ARPM1	1	0.455964	0.203399	0.999891	0.132501	0.94523	1.30432	0.980244	0.206433	0.999971	-1.12314	0.103967	0.428215	0.970363	0.0639307	1.08206	0.607381	0.0526707	0.248962
C1orf74	1	-0.260392	0.123857	0.999891	0.853666	0.357237	0.960776	1.05044	0.383586	0.999971	-0.42833	0.409667	0.642183	0.770855	0.386658	1.17195	1.05804	0.428782	0.674747
TBC1D23	2	-0.147963	0.616252	0.999891	0.693501	0.479478	0.952767	1.02092	0.665117	0.999971	0.965933	0.149336	0.459044	0.0729225	0.96812	0.622985	1.07704	0.083625	0.300977
WFS1	1	-0.0967905	0.818624	0.999891	0.570235	0.487097	0.976614	1.01852	0.79862	0.999971	-0.207593	0.669954	0.813201	0.630234	0.585695	1.15301	1.15013	0.700134	0.854004
FAM193A	2	0.0578239	0.871797	0.999891	0.491762	0.569834	1.01068	0.993774	0.871094	0.999971	0.0393332	0.866288	0.927827	0.536051	0.732888	1.1134	1.17462	0.921952	0.967271
KLHL5	4	-0.0956676	0.723002	0.999891	0.658433	0.550594	0.95616	0.996438	0.772595	0.999971	1.48793	0.0494253	0.396972	0.0205682	0.995769	0.401831	1.02783	0.0109549	0.164104
GPM6A	1	-0.311059	0.211693	0.999891	0.830008	0.334504	0.959268	1.0567	0.346038	0.999971	3.57042	0.0335376	0.396525	6.88164e-06	0.999896	0.00477273	1.0051	0.00232337	0.128783
HERC3	1	-1.01547	0.292298	0.999891	0.852722	0.0123357	0.960989	0.980302	0.092499	0.999971	0.989747	0.402519	0.637184	0.0400412	0.757089	0.520843	1.17359	0.261191	0.525897
SAP30	1	0.106286	0.834417	0.999891	0.334294	0.635274	1.12523	0.980775	0.793784	0.999971	0.104887	0.79307	0.885587	0.523921	0.655716	1.10766	1.16567	0.828336	0.918101
PRSS12	2	-0.182904	0.545444	0.999891	0.751153	0.409054	0.950496	1.04318	0.589779	0.999971	-0.000663284	0.998383	0.99871	0.509838	0.755973	1.10014	1.17401	0.998942	0.999197
SLC34A2	1	0.480487	0.429815	0.999891	0.0827773	0.810728	1.27192	0.950083	0.298063	0.999971	-0.431555	0.0807547	0.415154	0.848331	0.424105	1.16036	1.0785	0.21218	0.47448
HS3ST1	1	0.350132	0.508104	0.999891	0.162541	0.760081	1.29914	0.955219	0.420176	0.999971	0.955723	0.295934	0.560689	0.0282689	0.924161	0.452599	1.11681	0.189622	0.449418
SORCS2	1	-0.565185	0.433295	0.999891	0.766828	0.08032	0.95217	1.10607	0.252474	0.999971	1.44273	0.0814077	0.415154	0.0127348	0.994322	0.339105	1.03186	0.0143367	0.173336
CXXC4	2	-0.0214727	0.933559	0.999891	0.581251	0.655632	0.972023	0.972644	0.9471	0.999971	-0.812146	0.36848	0.614029	0.850116	0.186001	1.1601	0.857143	0.241405	0.504154
PSMD4	2	0.153189	0.700586	0.999891	0.350676	0.732191	1.10504	0.960435	0.680178	0.999971	-0.972831	0.0145203	0.396525	0.970895	0.0585644	1.08099	0.585951	0.0186361	0.182979
AIMP1	2	-0.122432	0.679459	0.999891	0.608072	0.529164	0.966052	0.999998	0.717981	0.999971	0.75243	0.254999	0.532375	0.192793	0.883256	0.847491	1.13766	0.186017	0.44448
OCIAD2	1	0.356278	0.610569	0.999891	0.0870992	0.711473	1.2693	0.962211	0.4595	0.999971	-0.314827	0.272879	0.547193	0.759794	0.481865	1.1729	1.10911	0.425688	0.672281
ANXA3	1	-0.0974405	0.2983	0.999891	0.701831	0.611911	0.951363	0.980728	0.71745	0.999971	1.15294	0.0483863	0.396972	0.0621628	0.989154	0.593914	1.04266	0.0172795	0.180759
ODZ3	2	-0.0444627	0.764512	0.999891	0.647608	0.645058	0.958595	0.976418	0.876802	0.999971	-2.16995	0.0137264	0.396525	0.999898	0.000657622	1.00802	0.0586784	0.00146481	0.119519
CRTC2	2	-0.313141	0.280099	0.999891	0.848311	0.327323	0.960131	1.05699	0.363917	0.999971	-0.985077	0.210178	0.501026	0.927709	0.11698	1.12942	0.747748	0.115464	0.350527
FRG1	2	-0.125083	0.794535	0.999891	0.571877	0.423029	0.976247	1.03688	0.755574	0.999971	0.811286	0.121552	0.441688	0.129702	0.958671	0.742309	1.08705	0.0879965	0.308839
SRD5A3	1	-0.264095	0.721415	0.999891	0.512708	0.151037	0.998837	1.13412	0.595324	0.999971	-1.06858	0.0271074	0.396525	0.980104	0.0509626	1.06498	0.55305	0.0177382	0.181949
SORBS2	3	0.198156	0.478615	0.999891	0.345116	0.80208	1.11069	0.950682	0.553732	0.999971	-0.333419	0.428139	0.65463	0.790566	0.249422	1.1718	0.935975	0.491955	0.721616
ENOPH1	1	-0.611588	0.030986	0.999891	0.973051	0.0905248	0.987418	1.10234	0.056957	0.999971	0.732976	0.217318	0.50539	0.211138	0.888313	0.871628	1.13479	0.185159	0.443495
C5orf44	1	-0.195308	0.568024	0.999891	0.707736	0.431572	0.949247	1.03488	0.58025	0.999971	0.657635	0.0930873	0.422094	0.13944	0.952291	0.76175	1.09273	0.124351	0.36299
PCDHB15	1	-0.575737	0.465198	0.999891	0.771247	0.0395141	0.952386	1.06709	0.268459	0.999971	-0.0834172	0.927402	0.962737	0.474849	0.339521	1.08041	1.02623	0.916454	0.964094
SMA5	1	0.302908	0.109593	0.999891	0.279168	0.908401	1.18157	0.96588	0.315457	0.999971	0.428018	0.606011	0.774173	0.35617	0.645484	1.00862	1.16141	0.537996	0.754268
C5orf28	1	0.00545173	0.988021	0.999891	0.450741	0.640524	1.03187	0.977409	0.987937	0.999971	0.550542	0.246483	0.526876	0.198825	0.910036	0.852873	1.12669	0.270386	0.536622
ROPN1L	2	0.774015	0.469802	0.999891	0.04363	0.769919	1.10399	0.95337	0.20503	0.999971	0.618071	0.0460011	0.396972	0.182429	0.950147	0.833136	1.09521	0.077556	0.292402
DFFA	2	0.238576	0.285744	0.999891	0.327316	0.874045	1.12787	0.956753	0.454198	0.999971	-0.399264	0.401772	0.636643	0.737082	0.420388	1.1715	1.07713	0.423866	0.671026
PARP8	2	-0.491842	0.126636	0.999891	0.935422	0.134944	0.976778	1.12944	0.155902	0.999971	1.36716	0.00312478	0.396525	0.0193546	0.996411	0.396392	1.02683	0.00370625	0.135748
SEPP1	1	0.353726	0.404203	0.999891	0.168668	0.850645	1.29064	0.953507	0.371415	0.999971	-4.35842	0.0215704	0.396525	0.999999	3.27697e-07	1.00138	0.000416667	0.00143204	0.119519
PTCD2	2	-0.271132	0.108085	0.999891	0.828682	0.41402	0.959043	1.04123	0.362049	0.999971	0.0906164	0.865917	0.9276	0.401736	0.758446	1.04158	1.17272	0.870996	0.941264
SNCB	1	-0.301674	0.691648	0.999891	0.412679	0.26451	1.04909	1.07941	0.552841	0.999971	-0.371522	0.557353	0.742148	0.666072	0.322327	1.15976	1.01236	0.538842	0.754614
THG1L	2	-0.15141	0.511506	0.999891	0.745192	0.48629	0.951715	1.01809	0.633966	0.999971	0.584281	0.145529	0.457538	0.248803	0.909224	0.914094	1.12706	0.179673	0.436499
TSLP	1	-0.284784	0.511202	0.999891	0.729031	0.287589	0.951056	1.07444	0.469082	0.999971	1.63884	0.0801159	0.415154	0.019661	0.991552	0.397335	1.03752	0.0213888	0.188424
FAM46B	1	-0.252663	0.434577	0.999891	0.770113	0.321691	0.952142	1.06127	0.477622	0.999971	-0.590005	0.61247	0.777133	0.662754	0.0523187	1.1586	0.560588	0.514658	0.737754
MSH3	2	-0.668046	0.224853	0.999891	0.951728	0.0623291	0.980783	1.08193	0.115969	0.999971	0.683748	0.069385	0.410013	0.204714	0.936043	0.861664	1.10697	0.102441	0.330399
C5orf30	1	-0.452935	0.175913	0.999891	0.913534	0.180131	0.972965	1.10601	0.213517	0.999971	0.920198	0.105556	0.428915	0.0800886	0.970116	0.639117	1.07284	0.0760028	0.290087
KIF3A	1	0.35408	0.567087	0.999891	0.11048	0.782524	1.29272	0.953198	0.44305	0.999971	-0.161248	0.762104	0.867132	0.623547	0.36889	1.15085	1.04328	0.776711	0.892466
PPP2CA	2	0.400997	0.0642464	0.999891	0.182381	0.945213	1.28772	0.980293	0.200049	0.999971	0.842983	0.174391	0.477197	0.13833	0.932653	0.758131	1.11045	0.118748	0.355773
GPX8	3	-0.0903295	0.847719	0.999891	0.481772	0.460513	1.01616	1.02592	0.81977	0.999971	-0.417171	0.19059	0.490686	0.847071	0.338519	1.16082	1.02625	0.306452	0.57183
C1QTNF3	2	0.566289	0.0487179	0.999891	0.0881694	0.973893	1.27274	0.99316	0.088121	0.999971	0.39197	0.31569	0.57466	0.305577	0.878385	0.968728	1.14034	0.402553	0.654937
DDX41	1	0.0107558	0.983156	0.999891	0.422331	0.528347	1.04423	1.00081	0.97905	0.999971	0.398575	0.372142	0.616896	0.243778	0.857408	0.90699	1.14707	0.424043	0.671167
FYB	1	0.642392	0.00206269	0.999891	0.0650001	0.985766	1.20215	0.999257	0.0361876	0.999971	-0.289951	0.367527	0.61318	0.766423	0.400229	1.17304	1.06835	0.503844	0.729795
UGT3A1	1	-0.405126	0.512142	0.999891	0.759687	0.0991223	0.952292	1.1137	0.371828	0.999971	0.210652	0.480789	0.691917	0.468826	0.749781	1.07731	1.17576	0.611912	0.804597
PKD2L2	1	0.388222	0.437959	0.999891	0.128573	0.829767	1.30005	0.950566	0.344288	0.999971	-0.899265	0.460411	0.678404	0.794694	0.0971374	1.17222	0.70881	0.307953	0.572263
XRCC4	1	-0.0395616	0.925881	0.999891	0.47115	0.537517	1.02317	1.00054	0.917594	0.999971	0.925057	0.146288	0.457876	0.109667	0.95624	0.706331	1.08924	0.0838937	0.30133
CCNB1	1	-0.304276	0.13588	0.999891	0.877017	0.313559	0.965896	1.06721	0.331318	0.999971	0.287508	0.619344	0.781569	0.383301	0.57287	1.02748	1.14559	0.626527	0.813568
FLJ11292	1	0.713103	0.308663	0.999891	0.0298126	0.906813	0.969893	0.965335	0.15815	0.999971	-1.76426	0.119811	0.440848	0.97645	0.00545242	1.07061	0.226068	0.0261863	0.198781
LOX	2	-0.0344143	0.935098	0.999891	0.558301	0.480294	0.981626	1.02037	0.928657	0.999971	0.62075	0.0851115	0.417397	0.202206	0.931313	0.859405	1.11198	0.137538	0.380208
NDUFS6	1	0.212077	0.584202	0.999891	0.289103	0.812896	1.16266	0.950434	0.564501	0.999971	0.0521936	0.90295	0.948713	0.560285	0.629611	1.1213	1.16036	0.918807	0.965706
MRPL22	1	0.325202	0.528372	0.999891	0.137612	0.80655	1.30578	0.950443	0.435716	0.999971	0.637458	0.406147	0.640041	0.211929	0.774708	0.873476	1.16919	0.322654	0.584477
NUP153	1	-0.080313	0.882945	0.999891	0.508334	0.370206	1.00261	1.04915	0.84883	0.999971	1.32198	0.0458765	0.396972	0.0224023	0.99235	0.414823	1.03658	0.0179349	0.18219
HDAC2	1	-0.197853	0.130878	0.999891	0.810126	0.461703	0.955838	1.02468	0.487197	0.999971	1.30638	0.125141	0.443616	0.0353565	0.98737	0.495381	1.0462	0.028762	0.202515
ACAP3	4	-0.904744	0.429827	0.999891	0.744437	0.033626	0.952505	1.0407	0.154309	0.999971	-0.524821	0.370094	0.615342	0.815521	0.342103	1.16926	1.02955	0.35406	0.612252
ZFAND3	2	-0.197876	0.704655	0.999891	0.630664	0.279585	0.961786	1.07943	0.634588	0.999971	0.696465	0.202169	0.497738	0.198006	0.919184	0.854405	1.11877	0.18278	0.440159
MRPS18A	1	-0.0610922	0.828217	0.999891	0.623542	0.560105	0.963834	0.996744	0.854519	0.999971	0.682196	0.256848	0.53333	0.209697	0.915607	0.868503	1.12239	0.193698	0.453953
DLK2	1	0.293159	0.633156	0.999891	0.162572	0.696746	1.29871	0.964609	0.519495	0.999971	-0.694319	0.274502	0.548261	0.863455	0.0662586	1.15638	0.613827	0.234444	0.497007
MCOLN3	1	-0.188732	0.816171	0.999891	0.409461	0.148179	1.05125	1.13329	0.718027	0.999971	0.202738	0.779318	0.877617	0.239388	0.613066	0.901205	1.15927	0.761505	0.885411
BTN2A2	4	0.0996917	0.59028	0.999891	0.473853	0.786782	1.02105	0.952604	0.739465	0.999971	-0.697189	0.0109778	0.396525	0.937675	0.168902	1.12019	0.83591	0.0415749	0.226615
HIST1H1C	1	-0.138598	0.692358	0.999891	0.665941	0.499082	0.956413	1.01263	0.698902	0.999971	-0.811858	0.0892488	0.419722	0.9326	0.144695	1.12612	0.796447	0.0864694	0.305287
ZNF193	1	-0.137352	0.483858	0.999891	0.720468	0.539553	0.951272	0.999574	0.650691	0.999971	-0.186648	0.524511	0.721497	0.737486	0.436423	1.17141	1.08735	0.661361	0.831703
C6orf48	1	0.053812	0.890991	0.999891	0.389555	0.638974	1.06616	0.978861	0.884097	0.999971	-0.286041	0.333943	0.589075	0.766507	0.523501	1.17282	1.12947	0.478185	0.711889
C6orf47	1	0.0946866	0.626564	0.999891	0.515789	0.730201	0.997453	0.961461	0.756564	0.999971	-0.192098	0.765579	0.869137	0.542052	0.548092	1.1166	1.13903	0.75657	0.884028
RDBP	2	-0.00514667	0.982553	0.999891	0.600356	0.64847	0.966575	0.974333	0.986843	0.999971	-0.449032	0.14264	0.455918	0.845818	0.416837	1.16255	1.07561	0.252795	0.516767
PFDN6	1	-0.0892879	0.832953	0.999891	0.574824	0.463561	0.97441	1.02463	0.812974	0.999971	1.20685	0.0805531	0.415154	0.0203439	0.987342	0.400525	1.04624	0.0260617	0.19833
DAXX	1	0.513454	0.56092	0.999891	0.0654017	0.677431	1.20374	0.968357	0.350285	0.999971	0.356973	0.475316	0.688244	0.345732	0.799953	1.00193	1.16222	0.506911	0.731875
C6orf106	3	-0.196032	0.462286	0.999891	0.752972	0.442147	0.950906	1.03296	0.551045	0.999971	-0.00342902	0.993587	0.996335	0.484662	0.735818	1.08526	1.17537	0.995003	0.997468
C6orf126	1	-0.341114	0.165936	0.999891	0.882782	0.309688	0.966178	1.06881	0.2851	0.999971	-0.559887	0.00753587	0.396525	0.90393	0.250134	1.14098	0.936806	0.0822814	0.299773
SFRS18	2	0.702777	0.175622	0.999891	0.0349881	0.964743	1.0227	0.988653	0.107219	0.999971	0.710241	0.153595	0.462332	0.134601	0.949496	0.752009	1.09579	0.15366	0.402083
LTV1	1	0.331675	0.242009	0.999891	0.191822	0.90564	1.27697	0.964827	0.326173	0.999971	0.246486	0.667336	0.811978	0.449244	0.587752	1.07253	1.15165	0.671048	0.836597
GFOD1	1	-0.290701	0.612059	0.999891	0.667912	0.232777	0.955377	1.09351	0.516001	0.999971	-0.642926	0.281779	0.551487	0.870042	0.304217	1.15355	0.9931	0.231384	0.494409
PAK1IP1	1	0.0627033	0.860453	0.999891	0.447478	0.693317	1.03292	0.965644	0.858818	0.999971	0.728511	0.0893471	0.419722	0.162154	0.939094	0.800435	1.10493	0.0849423	0.302744
PPP1R8	2	-0.100359	0.844576	0.999891	0.536109	0.434545	0.989471	1.03388	0.806551	0.999971	-0.0288461	0.920885	0.959431	0.549625	0.721701	1.11682	1.17521	0.947113	0.978138
VNN2	1	-0.238142	0.43075	0.999891	0.761066	0.399258	0.9523	1.04474	0.495573	0.999971	-0.997828	0.140549	0.455305	0.967578	0.0807534	1.08642	0.661727	0.0616758	0.264629
RTN4IP1	1	0.104696	0.82305	0.999891	0.321381	0.671492	1.13117	0.969771	0.789451	0.999971	-0.0986182	0.59944	0.769823	0.676743	0.60711	1.16111	1.15849	0.789753	0.898922
TCP1	3	-0.186746	0.444039	0.999891	0.749062	0.485301	0.950848	1.01923	0.566572	0.999971	0.260273	0.443495	0.665992	0.471297	0.740641	1.07812	1.17373	0.563485	0.772684
HDDC2	2	-0.0210531	0.919086	0.999891	0.605935	0.663348	0.966278	0.971807	0.945265	0.999971	0.148195	0.678119	0.817085	0.527722	0.66955	1.10939	1.16915	0.749558	0.880865
TMEM209	2	-0.257829	0.24167	0.999891	0.844191	0.350047	0.960527	1.05097	0.419986	0.999971	1.05418	0.167957	0.472994	0.0832985	0.95762	0.644835	1.08796	0.0656279	0.272355
CALU	1	0.100976	0.893607	0.999891	0.220352	0.44734	1.25126	1.0312	0.838246	0.999971	0.729835	0.0717486	0.412218	0.122801	0.962815	0.72935	1.08314	0.093836	0.318707
DYRK3	2	0.30826	0.552084	0.999891	0.184973	0.819032	1.2858	0.950471	0.457553	0.999971	-0.341798	0.288847	0.555335	0.809424	0.432447	1.17019	1.084	0.419855	0.668282
SMARCD3	1	-0.51645	0.15291	0.999891	0.938112	0.138432	0.977379	1.13558	0.157639	0.999971	-0.677642	0.217223	0.50539	0.904957	0.25422	1.14048	0.940336	0.170792	0.426083
GRB10	2	-0.189612	0.765402	0.999891	0.546952	0.279586	0.985521	1.07916	0.68006	0.999971	-0.431415	0.256529	0.53333	0.82038	0.42863	1.16821	1.0835	0.310155	0.574727
TAF6	1	-0.161537	0.272123	0.999891	0.761796	0.532576	0.952043	0.999882	0.575727	0.999971	-0.592913	0.130722	0.44734	0.892373	0.30197	1.14573	0.991703	0.158373	0.409568
TFR2	1	0.0599082	0.64526	0.999891	0.541948	0.743985	0.987702	0.956821	0.830715	0.999971	-0.566376	0.191601	0.491191	0.874205	0.271901	1.15236	0.955692	0.215589	0.478011
AUTS2	2	0.0928601	0.916571	0.999891	0.139052	0.281548	1.30323	1.07747	0.861558	0.999971	-0.529451	0.365178	0.61125	0.800269	0.344842	1.1724	1.02987	0.337747	0.597213
BRI3	1	-0.191036	0.611277	0.999891	0.707939	0.347481	0.949186	1.05196	0.606249	0.999971	-1.07698	0.144142	0.457294	0.961703	0.0870225	1.09334	0.675376	0.0611155	0.263344
C1orf116	2	-0.40011	0.338705	0.999891	0.843828	0.159198	0.960544	1.123	0.301085	0.999971	1.28256	0.0171121	0.396525	0.0216768	0.992944	0.408326	1.0355	0.00744855	0.150662
INHBA	1	1.01165	0.233111	0.999891	0.00906908	0.931534	0.601635	0.974117	0.0716575	0.999971	-0.912454	0.11319	0.436446	0.954796	0.0846035	1.10215	0.671634	0.0629604	0.266773
AVL9	3	0.262586	0.55907	0.999891	0.267282	0.757378	1.19106	0.954969	0.512364	0.999971	0.560754	0.0915804	0.420793	0.258982	0.913822	0.923044	1.12399	0.160188	0.411851
GNAI1	1	-0.0498964	0.750989	0.999891	0.672581	0.611131	0.954273	0.981541	0.862443	0.999971	1.75253	0.0564437	0.400927	0.00640392	0.996173	0.242459	1.027	0.0114202	0.164853
BCL7B	2	0.549773	0.0468745	0.999891	0.0995261	0.972205	1.2946	0.992235	0.105915	0.999971	0.37465	0.681644	0.819868	0.321343	0.596972	0.982772	1.15562	0.623296	0.81194
YWHAG	2	-0.0608478	0.908684	0.999891	0.478579	0.461509	1.01914	1.0247	0.883992	0.999971	0.136434	0.676987	0.816429	0.468004	0.778894	1.0764	1.16949	0.761414	0.885411
NUPL2	1	0.603949	0.267359	0.999891	0.0650675	0.930157	1.20194	0.973946	0.170681	0.999971	1.31518	0.237185	0.518998	0.0638558	0.964573	0.600686	1.08209	0.0797975	0.295881
ITGB8	3	-0.275782	0.684712	0.999891	0.476849	0.220975	1.01944	1.09362	0.565634	0.999971	1.18327	0.158589	0.467209	0.0311241	0.972239	0.47019	1.0703	0.074397	0.28789
CAV2	2	-0.200489	0.269641	0.999891	0.806728	0.439294	0.954486	1.0339	0.507409	0.999971	1.57142	0.0892937	0.419722	0.0174656	0.995233	0.384545	1.02958	0.0138386	0.172508
KIAA1908	1	-0.105731	0.727387	0.999891	0.650619	0.49784	0.95711	1.01389	0.75562	0.999971	-0.857349	0.0999275	0.426249	0.928791	0.088267	1.12803	0.677795	0.0843983	0.302265
GNGT1	2	0.0902143	0.873903	0.999891	0.312195	0.588852	1.14013	0.986247	0.833074	0.999971	-1.48539	0.0469523	0.396972	0.994226	0.0119148	1.0357	0.322906	0.00861515	0.154625
CCM2	1	0.186191	0.551793	0.999891	0.355151	0.781741	1.10006	0.953462	0.588062	0.999971	0.332351	0.541431	0.733217	0.253624	0.804449	0.918754	1.16113	0.551196	0.764212
OGDH	3	-0.720382	0.469486	0.999891	0.64487	0.0408886	0.959288	1.06282	0.218584	0.999971	-0.355113	0.161003	0.468666	0.80791	0.421916	1.17044	1.07742	0.354499	0.612634
OR6W1P	1	0.711998	0.521593	0.999891	0.03762	0.708166	1.04365	0.963975	0.258766	0.999971	-0.605763	0.345282	0.596295	0.846167	0.253277	1.16167	0.940039	0.291457	0.556716
OR2A9P	1	0.478062	0.556373	0.999891	0.0583272	0.654451	1.17875	0.973351	0.373289	0.999971	-0.0213668	0.982623	0.990644	0.328493	0.441457	0.988393	1.08905	0.979902	0.990943
ACTR3B	2	-0.0231308	0.963961	0.999891	0.435854	0.504181	1.03716	1.01075	0.95482	0.999971	-0.44285	0.241918	0.522834	0.84056	0.323347	1.16329	1.01369	0.328388	0.589893
RBAK	1	-0.333805	0.384954	0.999891	0.832959	0.205813	0.960206	1.09304	0.374266	0.999971	0.636627	0.384703	0.625041	0.130443	0.844618	0.742648	1.15394	0.298339	0.563652
PDAP1	2	-0.236498	0.596677	0.999891	0.706718	0.316456	0.950555	1.06518	0.543344	0.999971	1.24249	0.110598	0.433019	0.0445266	0.986677	0.533271	1.04823	0.0310886	0.207411
SUMF2	1	-0.515176	0.633302	0.999891	0.454862	0.108154	1.02895	1.1272	0.398909	0.999971	1.33294	0.0705218	0.412218	0.0171258	0.991091	0.380358	1.03853	0.0181905	0.182436
FZD6	1	0.104973	0.895205	0.999891	0.197515	0.33643	1.26892	1.05688	0.838848	0.999971	-0.0842948	0.864767	0.927174	0.564347	0.489396	1.12354	1.11268	0.878015	0.945164
APH1A	2	0.20261	0.659454	0.999891	0.296	0.689213	1.15331	0.965923	0.610942	0.999971	0.735816	0.280206	0.550358	0.0679145	0.936728	0.612797	1.10692	0.228382	0.491488
RPL30	2	-0.155601	0.378699	0.999891	0.745664	0.522969	0.95176	1.00333	0.602297	0.999971	0.171731	0.431257	0.657366	0.436987	0.808394	1.06493	1.16056	0.647788	0.825846
PDP1	1	0.337357	0.531418	0.999891	0.195811	0.675061	1.26811	0.969328	0.424246	0.999971	0.419456	0.373031	0.617523	0.18957	0.899418	0.844266	1.13098	0.397401	0.651085
NUDCD1	2	-0.149237	0.559269	0.999891	0.687717	0.52284	0.953579	1.00321	0.644629	0.999971	0.699838	0.296822	0.561422	0.137688	0.916268	0.75679	1.12202	0.246988	0.510851
PRMT6	1	-0.156569	0.71551	0.999891	0.663453	0.323206	0.95635	1.05985	0.687348	0.999971	0.385669	0.0686422	0.409859	0.339468	0.889608	0.996462	1.13407	0.243135	0.505898
KCNQ3	1	-0.812275	0.133508	0.999891	0.970065	0.0492773	0.986356	1.08183	0.0521202	0.999971	-0.14672	0.149938	0.459296	0.69891	0.630688	1.16559	1.16122	0.640369	0.820796
TOX	2	-0.0709804	0.852766	0.999891	0.610136	0.456996	0.965911	1.02753	0.847657	0.999971	0.293375	0.556989	0.742148	0.351036	0.787545	1.0049	1.1663	0.58913	0.790819
CHRNB3	1	0.0788051	0.78692	0.999891	0.404761	0.741621	1.05444	0.95798	0.812849	0.999971	0.454731	0.458517	0.677138	0.282913	0.705159	0.949556	1.1737	0.445481	0.688571
GSTM3	3	0.184401	0.618185	0.999891	0.300044	0.796862	1.14883	0.95152	0.611263	0.999971	-0.226806	0.191251	0.490686	0.742592	0.536532	1.17099	1.13479	0.514474	0.737629
ERLIN2	3	-0.138135	0.608995	0.999891	0.729364	0.446191	0.951084	1.03167	0.672673	0.999971	-0.0268478	0.937989	0.969046	0.56696	0.709571	1.12478	1.17247	0.953929	0.981085
NUDT18	1	-0.173084	0.461172	0.999891	0.76019	0.47508	0.952141	1.02024	0.590634	0.999971	-1.51196	0.0929325	0.422094	0.994403	0.0143338	1.03539	0.346052	0.0274577	0.200072
ERI1	2	0.289686	0.285569	0.999891	0.258348	0.88562	1.20216	0.959034	0.392322	0.999971	1.07576	0.175208	0.478056	0.0900802	0.946975	0.661108	1.09711	0.0923024	0.315841
PDE7A	2	-0.148295	0.647171	0.999891	0.66518	0.444331	0.95631	1.03222	0.673021	0.999971	-0.772909	0.195357	0.493889	0.89153	0.163177	1.14628	0.82579	0.160961	0.412626
TRIB1	2	1.71309	0.018719	0.999891	0.00031472	0.999974	0.0787213	1.00267	0.000553808	0.215116	1.01781	0.253016	0.531297	0.0254012	0.959714	0.435964	1.0859	0.118459	0.355168
FAM86C	2	0.0432165	0.823616	0.999891	0.564035	0.706884	0.978515	0.964122	0.886941	0.999971	-0.040977	0.85894	0.92404	0.589692	0.671153	1.13533	1.16953	0.918282	0.965288
PPP2R2A	1	0.0612243	0.908726	0.999891	0.340459	0.569358	1.11835	0.993966	0.885152	0.999971	1.19963	0.10697	0.430418	0.0347536	0.986618	0.491903	1.04854	0.0388419	0.222862
CHRAC1	1	0.0897073	0.914316	0.999891	0.206405	0.317911	1.25923	1.06351	0.862449	0.999971	0.389891	0.195604	0.493946	0.286537	0.906499	0.9525	1.12789	0.325367	0.586931
CYHR1	4	0.0317693	0.838547	0.999891	0.555204	0.739611	0.983662	0.95863	0.912338	0.999971	-0.848299	0.160481	0.46852	0.932232	0.179107	1.1263	0.851078	0.119357	0.356588
RPS6	1	-0.272416	0.0709327	0.999891	0.844792	0.402611	0.960351	1.04456	0.337911	0.999971	0.303051	0.0153109	0.396525	0.39611	0.86513	1.03615	1.14475	0.318315	0.580998
CRB1	2	0.319609	0.729049	0.999891	0.0602228	0.456882	1.18108	1.02773	0.5688	0.999971	-0.346911	0.122696	0.441991	0.807157	0.42496	1.17035	1.07941	0.344799	0.604335
BAT2L1	3	0.17476	0.441271	0.999891	0.432377	0.793845	1.03926	0.951193	0.575996	0.999971	0.322333	0.249586	0.529814	0.309919	0.878776	0.975201	1.13978	0.427123	0.673458
IPPK	1	0.161744	0.84744	0.999891	0.109408	0.350067	1.29207	1.05082	0.755758	0.999971	0.325773	0.44147	0.664517	0.384563	0.78244	1.02797	1.16861	0.488907	0.719289
GLDC	1	0.109255	0.888231	0.999891	0.237623	0.336388	1.22945	1.05696	0.82519	0.999971	-0.545333	0.558047	0.742344	0.595472	0.262796	1.13642	0.947928	0.469331	0.706148
JAK2	1	-0.263493	0.336772	0.999891	0.814218	0.38086	0.956599	1.04838	0.42715	0.999971	1.49208	0.0386456	0.396525	0.0102577	0.995337	0.306286	1.02906	0.0129604	0.169452
NPR2	1	0.090346	0.821783	0.999891	0.432642	0.6248	1.03908	0.981085	0.808969	0.999971	0.109925	0.850695	0.920211	0.347261	0.757537	1.00085	1.17345	0.849702	0.929654
ROR1	3	-0.104527	0.681259	0.999891	0.701184	0.525702	0.95167	1.00177	0.745068	0.999971	1.97756	0.0288654	0.396525	0.00161135	0.998573	0.128052	1.01663	0.0043682	0.139271
UGCG	2	0.696758	0.0945119	0.999891	0.0504318	0.984434	1.13494	0.999102	0.0661653	0.999971	1.44829	0.0105667	0.396525	0.0132013	0.996063	0.344908	1.02703	0.0035293	0.134875
TBC1D2	1	-0.0575412	0.919564	0.999891	0.413166	0.451483	1.04841	1.0294	0.892538	0.999971	0.54613	0.427917	0.654541	0.14308	0.865163	0.766811	1.1445	0.369501	0.626932
TDRD7	1	0.0403158	0.945512	0.999891	0.296816	0.485264	1.15237	1.01929	0.925708	0.999971	-0.360936	0.452993	0.673417	0.760159	0.406929	1.17263	1.06995	0.475511	0.710543
C9orf7	1	0.130008	0.699968	0.999891	0.322484	0.719482	1.13192	0.96297	0.714835	0.999971	-0.482844	0.452065	0.672674	0.768562	0.342955	1.17173	1.02947	0.413885	0.663339
LCN1	1	-0.0387984	0.888707	0.999891	0.552892	0.613067	0.983909	0.980317	0.907331	0.999971	-0.813721	0.0754502	0.41371	0.949734	0.187436	1.10822	0.857283	0.0768679	0.291369
ZCCHC6	2	-0.245719	0.331777	0.999891	0.827971	0.352117	0.959385	1.05057	0.459179	0.999971	2.11438	0.00303646	0.389331	0.00195982	0.999816	0.142395	1.00674	0.00120265	0.118976
C9orf103	1	0.0849982	0.91341	0.999891	0.178166	0.384219	1.29081	1.04518	0.864723	0.999971	0.142804	0.49409	0.700049	0.491316	0.79033	1.08977	1.16556	0.706669	0.85778
C9orf82	1	0.225786	0.561068	0.999891	0.275463	0.793627	1.18328	0.95138	0.549073	0.999971	1.06061	0.00369168	0.396525	0.0552011	0.985839	0.569093	1.05019	0.00923122	0.156339
CEL	2	-0.0659427	0.862807	0.999891	0.49618	0.542093	1.00997	0.999064	0.857861	0.999971	-0.863591	0.0819356	0.415288	0.964691	0.143578	1.0904	0.794601	0.0425449	0.228483
DAB2IP	2	-0.0192108	0.974389	0.999891	0.345975	0.470579	1.10971	1.02295	0.964953	0.999971	0.334439	0.70072	0.831592	0.181787	0.73875	0.832943	1.17366	0.646831	0.825265
CCL19	1	0.437785	0.458059	0.999891	0.0919217	0.831891	1.2832	0.951	0.327635	0.999971	0.207445	0.329603	0.585409	0.47414	0.793932	1.07976	1.16356	0.582976	0.78606
UBAP1	1	-0.277766	0.708025	0.999891	0.518536	0.171665	0.996702	1.11174	0.576684	0.999971	0.253397	0.66831	0.812451	0.273341	0.808498	0.941452	1.1605	0.661676	0.831865
SMU1	2	-0.231706	0.426033	0.999891	0.781539	0.376727	0.953521	1.04873	0.493285	0.999971	0.810262	0.120322	0.440848	0.0873096	0.969214	0.654951	1.07457	0.0888026	0.310057
EXOSC3	1	0.178717	0.70069	0.999891	0.245778	0.723601	1.21835	0.962908	0.650147	0.999971	0.565009	0.14622	0.45785	0.258504	0.91246	0.92285	1.12494	0.174227	0.430781
LRSAM1	1	-0.635146	0.543391	0.999891	0.558256	0.0599499	0.981661	1.07995	0.289746	0.999971	-0.0132676	0.973054	0.985455	0.58504	0.584391	1.1331	1.14979	0.978415	0.990392
TGFBR1	1	-0.0896871	0.839434	0.999891	0.593746	0.332426	0.96871	1.0556	0.815674	0.999971	0.111934	0.788412	0.883165	0.467408	0.757113	1.07632	1.17351	0.82363	0.916159
DTYMK	2	0.0519661	0.923456	0.999891	0.341439	0.573016	1.11604	0.991954	0.901471	0.999971	-0.74866	0.039962	0.396923	0.940886	0.209837	1.11633	0.889359	0.0654706	0.271897
DNAJC18	3	0.0776106	0.861116	0.999891	0.380479	0.662978	1.07626	0.971451	0.839766	0.999971	-0.495939	0.00337291	0.396525	0.885916	0.330684	1.14816	1.0191	0.0964969	0.322928
P2RX2	1	0.101436	0.619787	0.999891	0.472759	0.788306	1.02216	0.952409	0.739733	0.999971	-0.574688	0.040115	0.396923	0.907478	0.303685	1.14008	0.993061	0.0976045	0.324243
MED10	2	0.312536	0.425051	0.999891	0.191953	0.880952	1.27673	0.958332	0.403274	0.999971	-0.319005	0.560579	0.744414	0.705285	0.494114	1.16729	1.11477	0.559716	0.769958
MRPL14	1	0.0185008	0.941454	0.999891	0.558178	0.682959	0.98175	0.966928	0.954119	0.999971	-0.381174	0.241521	0.522775	0.794759	0.473963	1.17209	1.10594	0.366506	0.624029
DEAF1	3	-0.318852	0.682774	0.999891	0.409326	0.239833	1.05196	1.09105	0.539215	0.999971	-0.214133	0.396444	0.632256	0.707153	0.586258	1.16759	1.15079	0.593122	0.793081
ESPN	1	-0.717537	0.373782	0.999891	0.812537	0.0333423	0.955948	1.04249	0.188226	0.999971	-0.154425	0.860287	0.92484	0.509427	0.376746	1.1005	1.05205	0.840271	0.924692
LOXL1	1	0.069332	0.668522	0.999891	0.508336	0.764213	1.00248	0.954516	0.812521	0.999971	0.8154	0.0911129	0.420618	0.07913	0.968775	0.638817	1.07573	0.0653329	0.271726
ITGAM	1	0.569836	0.505636	0.999891	0.0538665	0.730239	1.1447	0.961345	0.30425	0.999971	-1.00302	0.0727637	0.412218	0.968535	0.0783893	1.08462	0.656817	0.0333235	0.211678
PXMP2	2	-0.411692	0.143845	0.999891	0.911225	0.241056	0.972406	1.08946	0.224797	0.999971	-0.414393	0.0124542	0.396525	0.845904	0.391148	1.16246	1.061	0.187649	0.447018
C17orf101	3	-0.190467	0.672121	0.999891	0.680329	0.364429	0.954174	1.05013	0.625623	0.999971	-0.651673	0.107355	0.43077	0.902927	0.248586	1.14227	0.935139	0.128945	0.368731
ISY1	2	0.147559	0.37752	0.999891	0.456774	0.807235	1.0284	0.950957	0.616624	0.999971	-0.248444	0.241151	0.522775	0.742542	0.528111	1.17115	1.13046	0.491601	0.721374
TRIM34	2	-0.00127623	0.997334	0.999891	0.534677	0.506109	0.989461	1.0101	0.997428	0.999971	-0.441882	0.59926	0.769656	0.729172	0.0995478	1.17002	0.713099	0.527156	0.746151
ING5	4	-0.401382	0.541966	0.999891	0.718932	0.132207	0.950808	1.13903	0.394465	0.999971	-0.732053	0.22016	0.507179	0.912104	0.231483	1.13905	0.912653	0.148666	0.395665
DHX8	1	-0.28044	0.632155	0.999891	0.663389	0.18017	0.956348	1.10581	0.532288	0.999971	-0.59914	0.215018	0.5038	0.860916	0.303524	1.15724	0.993174	0.231737	0.49447
ATP13A2	2	-0.542157	0.529502	0.999891	0.667758	0.127862	0.955515	1.13822	0.311401	0.999971	-0.0417477	0.942067	0.970314	0.5107	0.613276	1.10045	1.15938	0.943646	0.976543
CAMK1D	2	0.0376582	0.703351	0.999891	0.595718	0.710746	0.967273	0.963019	0.889065	0.999971	-0.183935	0.565798	0.747376	0.629603	0.63722	1.15255	1.16134	0.677425	0.839833
BCMO1	1	0.18936	0.8543	0.999891	0.122104	0.251261	1.29649	1.08236	0.746071	0.999971	-0.709307	0.25883	0.534763	0.892658	0.20718	1.14561	0.883991	0.208242	0.470027
NSD1	3	-0.459927	0.292006	0.999891	0.874902	0.184041	0.965518	1.10208	0.232629	0.999971	-0.328397	0.477314	0.689338	0.746288	0.452467	1.17101	1.09392	0.516991	0.739292
SHOX2	2	0.183551	0.565185	0.999891	0.315672	0.813521	1.13678	0.950364	0.595665	0.999971	-0.175332	0.794452	0.886676	0.553011	0.504688	1.11819	1.1204	0.785375	0.89695
BUB1	1	-0.342239	0.121379	0.999891	0.886104	0.296144	0.967385	1.07024	0.283763	0.999971	0.2023	0.742696	0.856608	0.455833	0.611455	1.07647	1.15939	0.734726	0.873176
NEK1	4	-0.013351	0.970979	0.999891	0.571869	0.505455	0.976342	1.00972	0.970471	0.999971	0.868119	0.141865	0.455305	0.101052	0.967132	0.684054	1.07838	0.0785653	0.294389
PDE4D	4	0.348654	0.0466768	0.999891	0.213474	0.923834	1.25712	0.97166	0.246635	0.999971	0.055471	0.880095	0.935602	0.538689	0.720644	1.11388	1.17524	0.907816	0.959042
CLCN3	2	0.00614996	0.98511	0.999891	0.551126	0.580979	0.983864	0.988688	0.985971	0.999971	-0.0433859	0.823902	0.905437	0.600167	0.711345	1.13728	1.17363	0.908491	0.959067
PTPN9	1	-0.0289271	0.962304	0.999891	0.390436	0.348581	1.06589	1.05299	0.947716	0.999971	1.21211	0.23487	0.516938	0.0592637	0.961411	0.583385	1.08428	0.0991185	0.326764
DCAKD	3	-0.741343	0.215533	0.999891	0.924742	0.082114	0.975034	1.10485	0.10309	0.999971	0.0221822	0.960354	0.978843	0.48317	0.725683	1.08447	1.1758	0.966637	0.985926
CR2	2	-0.0234437	0.948926	0.999891	0.474376	0.604569	1.01973	0.982586	0.948561	0.999971	-0.556322	0.148761	0.459044	0.887298	0.188619	1.14829	0.858575	0.185788	0.444358
MXD3	1	0.105564	0.821131	0.999891	0.327879	0.642556	1.12751	0.976603	0.787328	0.999971	-0.078841	0.880291	0.935602	0.527882	0.627078	1.10927	1.16003	0.88622	0.94872
FER	2	-0.155367	0.881953	0.999891	0.19627	0.110861	1.26733	1.12318	0.793535	0.999971	0.19342	0.758953	0.866126	0.379596	0.715176	1.02547	1.17487	0.757258	0.884028
S100A14	1	0.355604	0.377065	0.999891	0.157657	0.876628	1.29748	0.957451	0.353326	0.999971	-1.37917	0.0722246	0.412218	0.994707	0.0184773	1.03437	0.380982	0.0147627	0.174961
QSOX1	1	-0.198094	0.14307	0.999891	0.776475	0.504349	0.953364	1.01029	0.488101	0.999971	-0.805024	0.252667	0.531297	0.903434	0.208268	1.14158	0.885169	0.171376	0.426963
ATXN2L	3	-0.623471	0.152953	0.999891	0.934208	0.0720051	0.976177	1.09537	0.122451	0.999971	-0.974609	0.301019	0.564599	0.889592	0.0870064	1.14698	0.675594	0.159664	0.411303
COQ2	2	0.555556	0.0642921	0.999891	0.0833294	0.972131	1.27144	0.992225	0.109991	0.999971	0.585684	0.133008	0.449487	0.232317	0.915553	0.895125	1.12241	0.163091	0.41557
CHKA	2	0.109857	0.547083	0.999891	0.513785	0.743068	0.997752	0.958064	0.712115	0.999971	-0.243524	0.640562	0.79451	0.660993	0.563938	1.15858	1.14468	0.652415	0.827972
MED24	1	-0.563031	0.511801	0.999891	0.689247	0.129027	0.952843	1.13863	0.292964	0.999971	0.868669	0.16634	0.471661	0.144957	0.947754	0.769303	1.09676	0.10948	0.341535
SCMH1	1	0.0923815	0.839347	0.999891	0.383487	0.608943	1.07284	0.98237	0.811813	0.999971	0.0386859	0.930781	0.965128	0.495586	0.695623	1.09225	1.17306	0.940664	0.975707
C10orf26	2	0.0436965	0.82249	0.999891	0.535029	0.706515	0.989392	0.964222	0.884995	0.999971	-0.0698488	0.87931	0.935339	0.633852	0.535648	1.15368	1.1345	0.895009	0.953032
LRP1	1	-1.22196	0.372725	0.999891	0.825129	0.0134944	0.959005	0.944486	0.0856764	0.999971	-0.271427	0.763827	0.86826	0.573408	0.342839	1.12557	1.02973	0.725865	0.868783
ZCCHC7	3	0.235053	0.713932	0.999891	0.196227	0.625328	1.26759	0.980702	0.607743	0.999971	0.140884	0.787226	0.882679	0.338972	0.792104	0.995771	1.16379	0.801419	0.904716
KISS1	1	0.0686695	0.70721	0.999891	0.543193	0.72361	0.987611	0.962836	0.818715	0.999971	-0.834514	0.205706	0.499179	0.919015	0.157396	1.13596	0.81713	0.120196	0.358112
NPTX1	2	-0.484232	0.153141	0.999891	0.92582	0.166779	0.975429	1.11172	0.175485	0.999971	-2.90338	0.000283662	0.257938	0.999992	4.2404e-05	1.00407	0.00965672	0.000258881	0.116019
NPEPPS	4	0.0283095	0.935498	0.999891	0.519208	0.548197	0.996988	0.998018	0.936122	0.999971	-1.1845	0.0943735	0.422319	0.98816	0.0529467	1.05149	0.561794	0.0246461	0.19548
RGS14	1	-0.122311	0.705349	0.999891	0.562363	0.52807	0.97929	1.00103	0.727006	0.999971	0.618837	0.279624	0.550232	0.147805	0.917047	0.774986	1.12082	0.243613	0.506258
CMYA5	1	0.667133	0.122874	0.999891	0.0494131	0.976249	1.13375	0.994299	0.0777985	0.999971	-0.518451	0.606521	0.774319	0.683529	0.212118	1.1623	0.894061	0.520144	0.741198
FAM89B	1	-0.496444	0.0236555	0.999891	0.951573	0.182256	0.980888	1.10571	0.111689	0.999971	-0.726753	0.176998	0.478844	0.895722	0.230417	1.14358	0.911987	0.149348	0.396598
KCNH4	1	0.246069	0.612239	0.999891	0.19609	0.72894	1.26831	0.961627	0.547637	0.999971	-1.07919	0.0721095	0.412218	0.980145	0.0746589	1.06464	0.643221	0.0282901	0.201514
RAC3	1	-0.386444	0.402663	0.999891	0.766042	0.279123	0.952511	1.07901	0.338803	0.999971	0.271159	0.610439	0.776611	0.245207	0.847181	0.909422	1.15249	0.628729	0.814913
NUP133	1	-0.543285	0.12372	0.999891	0.95192	0.134851	0.980782	1.13115	0.119586	0.999971	-0.043892	0.916434	0.956521	0.630042	0.508144	1.1528	1.12285	0.930538	0.971708
ZNF222	3	-0.23709	0.537573	0.999891	0.741055	0.351149	0.952491	1.05138	0.521566	0.999971	-0.304077	0.411044	0.642814	0.784268	0.389863	1.17248	1.05978	0.509441	0.733577
BAI1	1	0.0255233	0.881086	0.999891	0.509025	0.724566	1.00241	0.962513	0.931187	0.999971	-0.274149	0.245124	0.525516	0.767428	0.460154	1.17235	1.09772	0.475675	0.710648
GABRA1	2	-0.257773	0.20799	0.999891	0.839469	0.344546	0.960815	1.05163	0.40505	0.999971	-0.591481	0.139503	0.454778	0.883536	0.251543	1.14927	0.93771	0.148843	0.395913
SLC26A11	1	-0.24954	0.632954	0.999891	0.669368	0.298626	0.955667	1.07009	0.557488	0.999971	0.246879	0.581231	0.757864	0.283837	0.85348	0.950359	1.15029	0.627589	0.813918
IRF2	2	0.635952	0.353331	0.999891	0.0529792	0.834996	1.13693	0.950206	0.193036	0.999971	-0.995537	0.306838	0.568447	0.86406	0.105913	1.15597	0.723696	0.188783	0.448459
HLA-B	2	0.076598	0.891287	0.999891	0.296489	0.56956	1.15286	0.993978	0.855443	0.999971	0.707321	0.188935	0.489352	0.183362	0.922613	0.8344	1.1176	0.159919	0.411614
KLHDC8B	2	-0.0908918	0.642198	0.999891	0.670218	0.571632	0.955628	0.992486	0.763334	0.999971	0.044216	0.92342	0.960786	0.436774	0.731712	1.06493	1.17521	0.934038	0.973097
RHOC	2	-0.326549	0.534926	0.999891	0.733418	0.201491	0.951168	1.09995	0.442551	0.999971	0.14279	0.760587	0.866694	0.354955	0.78321	1.0078	1.16815	0.78685	0.897828
RAB28	2	0.608456	0.209034	0.999891	0.0692422	0.963736	1.22848	0.988351	0.131888	0.999971	1.17059	0.298643	0.562485	0.0696925	0.924403	0.617519	1.1164	0.133101	0.374696
NFATC2IP	2	0.0666602	0.909607	0.999891	0.34409	0.466021	1.11208	1.02369	0.876992	0.999971	0.106957	0.629015	0.78765	0.445795	0.807739	1.07134	1.16083	0.783573	0.896032
FHIT	3	-0.487836	0.74449	0.999891	0.152263	0.0966812	1.30153	1.11081	0.526468	0.999971	-0.170825	0.815208	0.899576	0.621322	0.294463	1.14966	0.985503	0.802376	0.905208
CNN1	1	-0.33674	0.490315	0.999891	0.78798	0.19955	0.953601	1.10197	0.405692	0.999971	-0.876638	0.226905	0.511504	0.937725	0.13412	1.12007	0.77692	0.122745	0.361083
TP53BP2	1	-0.231394	0.53612	0.999891	0.758134	0.357449	0.951988	1.05046	0.536555	0.999971	1.33108	0.0653081	0.406946	0.0411456	0.988655	0.519271	1.04401	0.0255899	0.198011
KPNA2	1	-0.276088	0.166599	0.999891	0.862205	0.333925	0.962928	1.05662	0.356688	0.999971	-0.139962	0.787791	0.882851	0.655626	0.426163	1.15849	1.08139	0.802454	0.905208
OR52A1	1	0.446926	0.683285	0.999891	0.0288128	0.341756	0.96198	1.05152	0.467935	0.999971	-0.627553	0.45134	0.672404	0.805201	0.0734322	1.17041	0.641711	0.370825	0.628239
IGSF1	1	0.0155374	0.974496	0.999891	0.346866	0.560431	1.1086	0.996511	0.968898	0.999971	0.086762	0.830916	0.909825	0.562507	0.635617	1.12339	1.16258	0.861086	0.93612
TRAPPC1	1	-0.0849059	0.924811	0.999891	0.247087	0.270704	1.21301	1.08013	0.875347	0.999971	1.31694	0.0781425	0.415154	0.0364238	0.988739	0.500679	1.04359	0.0295681	0.204233
TMEFF2	2	1.15603	0.271861	0.999891	0.00476943	0.921543	0.423093	0.970588	0.0529067	0.999971	-2.56249	0.101666	0.427265	0.998206	0.000266352	1.02041	0.0330407	0.0126131	0.168079
GSTO1	2	0.0163485	0.945296	0.999891	0.560494	0.67959	0.981411	0.967996	0.959198	0.999971	-0.407455	0.304734	0.567275	0.828304	0.297219	1.166	0.988441	0.377694	0.634396
DOHH	1	-0.143508	0.822913	0.999891	0.384203	0.382984	1.07366	1.04724	0.756295	0.999971	0.921092	0.402775	0.637184	0.0728232	0.814845	0.623184	1.15903	0.279483	0.545599
ATP5I	2	0.280637	0.394849	0.999891	0.245791	0.884942	1.21762	0.959049	0.421382	0.999971	-0.950184	0.119255	0.440609	0.960237	0.119364	1.096	0.751652	0.0614202	0.264091
C1R	1	-0.243788	0.6479	0.999891	0.669418	0.274426	0.955561	1.07806	0.560693	0.999971	-1.43463	0.0239704	0.396525	0.993293	0.0120184	1.0387	0.321712	0.0102405	0.160586
GABRQ	3	0.401618	0.240055	0.999891	0.186368	0.924889	1.28438	0.971898	0.252454	0.999971	0.225469	0.565248	0.747148	0.324748	0.816683	0.985874	1.15916	0.635342	0.818823
PPEF1	1	-0.11806	0.479687	0.999891	0.742623	0.528957	0.952981	1.0006	0.690264	0.999971	-0.402405	0.35101	0.600618	0.812617	0.266669	1.17037	0.949776	0.402684	0.655009
RPS4X	1	-0.135877	0.27181	0.999891	0.733046	0.560443	0.95117	0.996415	0.628428	0.999971	0.304346	0.0637492	0.405866	0.404252	0.860659	1.04191	1.14639	0.35077	0.609246
PPP1R3F	3	1.31352	0.453236	0.999891	0.011358	0.77141	0.637136	0.953437	0.119488	0.999971	0.551768	0.556289	0.741967	0.208449	0.747849	0.866861	1.17648	0.461728	0.699886
SPIN2B	2	0.118641	0.732473	0.999891	0.347626	0.743073	1.10755	0.95799	0.736371	0.999971	-0.176808	0.628625	0.787291	0.66293	0.572354	1.15825	1.14546	0.698476	0.853025
MID1IP1	1	-0.0739996	0.908998	0.999891	0.404095	0.36324	1.05505	1.05028	0.869337	0.999971	0.429374	0.422736	0.651197	0.276067	0.853224	0.943388	1.15055	0.411715	0.661606
GABRA3	1	0.115617	0.886242	0.999891	0.193109	0.417798	1.27222	1.03891	0.822785	0.999971	-0.676083	0.217229	0.50539	0.889843	0.215449	1.14663	0.898177	0.170583	0.426014
ACOT9	2	-0.10804	0.701823	0.999891	0.679761	0.551137	0.954254	0.995767	0.746241	0.999971	-0.00652516	0.960559	0.978843	0.631541	0.665338	1.15333	1.16861	0.984851	0.993441
ZFX	3	-0.504959	0.232853	0.999891	0.903137	0.178104	0.970906	1.10738	0.180761	0.999971	0.477044	0.32232	0.580016	0.276729	0.851503	0.943325	1.15088	0.337118	0.596723
ASB9	1	-0.062479	0.927973	0.999891	0.359667	0.310107	1.09646	1.06808	0.89343	0.999971	-0.499188	0.0538119	0.40087	0.864704	0.335351	1.15531	1.02274	0.164691	0.417137
DDX3X	4	0.0859251	0.899619	0.999891	0.281505	0.469338	1.17741	1.02317	0.854938	0.999971	2.12894	0.0551209	0.40087	0.00174151	0.999643	0.130897	1.00903	0.00373902	0.135748
SLC25A43	2	-0.688841	0.25076	0.999891	0.912347	0.0381839	0.972379	1.06705	0.133232	0.999971	0.060652	0.638196	0.793169	0.535999	0.762332	1.1139	1.17078	0.857095	0.933311
CASP7	1	-0.0401598	0.951272	0.999891	0.357357	0.37233	1.09798	1.0499	0.929883	0.999971	-0.12693	0.441443	0.664517	0.700173	0.593002	1.16566	1.1535	0.720294	0.865715
TMEM164	3	-0.455748	0.042955	0.999891	0.921871	0.242677	0.973958	1.08841	0.153608	0.999971	-0.146739	0.614489	0.778235	0.643323	0.632033	1.1578	1.16132	0.73255	0.872201
HCFC1	1	-1.07845	0.497298	0.999891	0.375668	0.00671805	1.08313	0.883655	0.171828	0.999971	0.927977	0.481455	0.692304	0.0415661	0.696116	0.521988	1.17298	0.336954	0.596652
SRPK3	1	-0.0476883	0.581906	0.999891	0.635876	0.665582	0.960138	0.971348	0.85716	0.999971	-0.89291	0.0379444	0.396525	0.963893	0.151786	1.09079	0.808922	0.0412079	0.226256
RBM10	1	0.0498663	0.762414	0.999891	0.544757	0.718621	0.987279	0.963253	0.863858	0.999971	0.339271	0.483467	0.693308	0.361762	0.749176	1.01504	1.17578	0.5025	0.72912
PGK1	4	-0.147089	0.648918	0.999891	0.688107	0.470501	0.953686	1.02293	0.672496	0.999971	0.511598	0.199052	0.495616	0.238859	0.898731	0.900767	1.13152	0.249538	0.513811
CXorf26	2	0.288536	0.577462	0.999891	0.163473	0.805211	1.2964	0.950554	0.491064	0.999971	-0.238809	0.792807	0.885552	0.623167	0.190447	1.15071	0.857937	0.758196	0.884311
E2F2	2	-0.424811	0.400027	0.999891	0.837192	0.168388	0.960297	1.11079	0.306347	0.999971	-0.949608	0.0569978	0.401062	0.967968	0.134839	1.08581	0.777539	0.0463855	0.235603
MAST2	1	0.168437	0.736682	0.999891	0.299419	0.651153	1.14961	0.973857	0.677445	0.999971	0.854876	0.0886317	0.419638	0.0862795	0.972028	0.652355	1.0703	0.0556134	0.253526
DHTKD1	2	0.1139	0.674735	0.999891	0.452476	0.74696	1.02951	0.955332	0.731357	0.999971	-0.745226	0.182553	0.484247	0.934896	0.210693	1.12347	0.891254	0.119311	0.356588
MARCH5	2	0.139786	0.74465	0.999891	0.325072	0.73959	1.1306	0.958766	0.714894	0.999971	-0.239449	0.281279	0.550789	0.730416	0.587023	1.16968	1.15141	0.515045	0.738046
OR10J5	1	-0.00236666	0.996299	0.999891	0.434927	0.499358	1.03754	1.01238	0.995389	0.999971	-0.864241	0.0968363	0.424649	0.948241	0.135594	1.10944	0.776905	0.0573306	0.2566
RLF	1	0.166478	0.809192	0.999891	0.17442	0.565163	1.29315	0.994495	0.726534	0.999971	0.380601	0.25451	0.53191	0.283143	0.886508	0.949912	1.13657	0.380479	0.636831
SCP2	2	0.167252	0.629536	0.999891	0.310965	0.795797	1.1433	0.951812	0.638613	0.999971	1.89564	0.0711162	0.412218	0.00738465	0.99885	0.262035	1.01535	0.00868725	0.155029
KCNK1	1	0.146962	0.487312	0.999891	0.375815	0.823269	1.08192	0.950616	0.633015	0.999971	-0.560672	0.118427	0.440415	0.854222	0.300934	1.15927	0.991718	0.185866	0.44436
SPRR2C	1	0.472431	0.486278	0.999891	0.0701967	0.831288	1.22547	0.951094	0.326809	0.999971	-1.01414	0.126228	0.445314	0.968946	0.0773888	1.08404	0.654908	0.0445832	0.231664
CTH	1	0.168477	0.823042	0.999891	0.167753	0.493844	1.29271	1.01647	0.732491	0.999971	-0.561889	0.106745	0.430386	0.897997	0.244648	1.14285	0.928335	0.175288	0.431309
CENPL	2	0.103335	0.726085	0.999891	0.41636	0.733637	1.04625	0.959361	0.760811	0.999971	0.660869	0.468919	0.682869	0.232292	0.77659	0.895256	1.16914	0.36005	0.617737
C1orf25	2	-0.0227518	0.821528	0.999891	0.65198	0.669821	0.956621	0.970388	0.933245	0.999971	0.661745	0.317906	0.576721	0.150311	0.897591	0.779817	1.13279	0.275111	0.541283
MFN2	1	-0.431827	0.114963	0.999891	0.919354	0.21833	0.973321	1.09545	0.204755	0.999971	-0.114788	0.853984	0.921978	0.519051	0.61737	1.10456	1.16008	0.848948	0.929567
HPCA	1	-0.63749	0.471029	0.999891	0.726492	0.0994612	0.950997	1.11505	0.243377	0.999971	1.34352	0.338646	0.591285	0.0467734	0.922666	0.542713	1.11757	0.152284	0.400095
DEGS1	2	-0.0165431	0.930735	0.999891	0.639406	0.623254	0.96062	0.98108	0.956341	0.999971	1.19038	0.0936458	0.422094	0.0591774	0.983321	0.584042	1.05488	0.0313114	0.207874
SFRS4	2	-0.564743	0.21737	0.999891	0.915847	0.0856101	0.972983	1.10324	0.167424	0.999971	-0.127733	0.678083	0.817085	0.601149	0.649604	1.13758	1.16389	0.770629	0.889429
TNKS2	1	0.443292	0.470456	0.999891	0.105746	0.746849	1.29492	0.955351	0.339091	0.999971	2.154	0.0519096	0.400366	0.00247903	0.999217	0.156302	1.01269	0.00544305	0.144531
CLSPN	1	-0.0703353	0.848267	0.999891	0.618399	0.436348	0.963694	1.03302	0.844301	0.999971	0.666918	0.102404	0.428039	0.15587	0.938775	0.78986	1.10498	0.0965559	0.322953
PAX7	2	-0.11783	0.610998	0.999891	0.697327	0.544759	0.95262	0.99903	0.711689	0.999971	-0.578593	0.0754403	0.41371	0.898708	0.212544	1.14252	0.89462	0.148345	0.395542
EIF4G3	1	0.023865	0.931765	0.999891	0.568817	0.602266	0.977035	0.982926	0.942512	0.999971	0.10401	0.675023	0.815289	0.509977	0.749265	1.10029	1.1758	0.797447	0.902786
HLX	1	-0.223749	0.749577	0.999891	0.403018	0.329893	1.05621	1.05635	0.640736	0.999971	1.09587	0.0923355	0.421028	0.0607939	0.978618	0.586713	1.06102	0.0359123	0.217222
CHIT1	1	-0.0321095	0.961824	0.999891	0.294427	0.323947	1.15663	1.05864	0.944904	0.999971	0.00463046	0.995255	0.997085	0.384444	0.602623	1.02801	1.15629	0.995055	0.997468
SNRPE	1	0.315872	0.356812	0.999891	0.194884	0.875531	1.26803	0.957143	0.383369	0.999971	0.00105283	0.997334	0.998316	0.597316	0.591531	1.13568	1.15269	0.998201	0.999118
ADCY10	1	-1.6624	0.0341435	0.999891	0.999167	0.000897955	0.999429	0.68505	0.00204155	0.469403	-0.992783	0.368373	0.614008	0.78503	0.0432612	1.17224	0.52722	0.235414	0.497349
FBXL15	1	-0.306593	0.0415584	0.999891	0.875599	0.347964	0.96545	1.05237	0.285493	0.999971	-0.418988	0.377169	0.620803	0.756103	0.420645	1.17242	1.07706	0.411407	0.661451
SH3BGRL3	1	-0.255719	0.807328	0.999891	0.26475	0.168439	1.19655	1.11065	0.667529	0.999971	0.641593	0.416155	0.64674	0.106985	0.884863	0.700291	1.13714	0.333907	0.594209
SETDB1	2	-0.164943	0.603548	0.999891	0.689923	0.459921	0.953173	1.0273	0.634687	0.999971	-1.38523	0.0673283	0.408062	0.995231	0.0189397	1.03231	0.38634	0.0125147	0.167794
DPH2	2	-0.0499178	0.829428	0.999891	0.648447	0.570117	0.958071	0.994041	0.872962	0.999971	-0.212779	0.537758	0.730642	0.681637	0.582595	1.16232	1.14937	0.630761	0.816128
APOA1BP	1	-0.434353	0.325272	0.999891	0.861497	0.16969	0.962983	1.11122	0.281849	0.999971	-0.665034	0.0845517	0.417069	0.926261	0.234296	1.13126	0.914762	0.102212	0.330133
ISG20L2	1	0.130469	0.784362	0.999891	0.362156	0.621641	1.09551	0.980768	0.744347	0.999971	-0.491134	0.257367	0.533446	0.819655	0.405259	1.16892	1.06795	0.299977	0.565676
SSR2	2	-0.210736	0.577249	0.999891	0.745421	0.388181	0.951689	1.04626	0.567489	0.999971	-0.689798	0.0439739	0.396972	0.929641	0.222779	1.12781	0.904034	0.0827992	0.300202
CROCCL1	1	-0.420499	0.556521	0.999891	0.674959	0.113605	0.953214	1.12777	0.39343	0.999971	-0.619151	0.0638056	0.405866	0.89291	0.268705	1.14545	0.952801	0.120733	0.358744
C1orf89	1	-0.167732	0.523521	0.999891	0.718094	0.412149	0.951101	1.04184	0.613465	0.999971	0.284426	0.641781	0.795161	0.26849	0.748767	0.934236	1.17611	0.63702	0.818958
ADORA3	1	2.17861	0.172001	0.999891	0.000245183	0.999416	0.0705849	1.00389	0.00531197	0.785096	-0.889312	0.156184	0.464805	0.9341	0.0689578	1.12455	0.623316	0.110798	0.34359
S100A11	2	-0.305732	0.743974	0.999891	0.345427	0.18281	1.11146	1.10381	0.589989	0.999971	0.739815	0.19902	0.495616	0.127138	0.951341	0.740124	1.09411	0.132609	0.374071
TMOD4	1	0.123457	0.751898	0.999891	0.302654	0.659456	1.14873	0.972078	0.740775	0.999971	-0.111981	0.761262	0.867075	0.584689	0.590772	1.13328	1.15224	0.813517	0.910931
AQP10	2	-0.737289	0.133837	0.999891	0.968386	0.038385	0.985503	1.06681	0.0703401	0.999971	-1.03384	0.0462874	0.396972	0.984615	0.073821	1.0576	0.642533	0.0159621	0.178367
PGD	1	0.13194	0.850741	0.999891	0.192375	0.526835	1.27675	1.00093	0.780643	0.999971	0.933099	0.347453	0.597578	0.131286	0.761594	0.743564	1.17094	0.207914	0.469714
USP21	2	-0.0507839	0.953857	0.999891	0.263138	0.190745	1.19742	1.10703	0.924522	0.999971	-0.258781	0.549416	0.73716	0.700086	0.491692	1.16589	1.11293	0.606983	0.801432
ATPIF1	1	-0.0343591	0.94972	0.999891	0.413154	0.487878	1.04855	1.01806	0.935244	0.999971	-0.496604	0.0715245	0.412218	0.882668	0.307867	1.15001	0.99818	0.164179	0.416639
NOL9	2	0.0439963	0.873488	0.999891	0.488687	0.716578	1.0142	0.963138	0.893993	0.999971	-0.00382497	0.99426	0.996612	0.495638	0.685041	1.09205	1.17205	0.994924	0.997468
CAPZB	1	-0.00866365	0.990284	0.999891	0.304117	0.325616	1.14971	1.05618	0.985545	0.999971	1.18183	0.106543	0.430386	0.056905	0.986927	0.578452	1.0477	0.0265336	0.199385
INTS3	1	-0.512924	0.47538	0.999891	0.718729	0.0559693	0.950703	1.09344	0.29495	0.999971	2.00445	0.0874109	0.419638	0.00335994	0.99486	0.186422	1.03031	0.0168403	0.179937
MTMR11	2	-0.0579953	0.946545	0.999891	0.244446	0.226648	1.22207	1.0961	0.912895	0.999971	0.197917	0.9011	0.947421	0.140752	0.260947	0.763725	0.948662	0.861754	0.936313
F3	1	1.42695	0.097085	0.999891	0.00132953	0.996747	0.196951	1.00472	0.00745511	0.891797	4.7591	0.000341404	0.257938	6.55394e-08	1	0.000111111	1.00066	0.000114694	0.116019
SARS	1	0.0548128	0.923796	0.999891	0.366544	0.510678	1.08893	1.00762	0.900003	0.999971	0.0842907	0.817965	0.901445	0.489646	0.702739	1.08907	1.173	0.855391	0.932453
PSAP	2	-0.13377	0.872984	0.999891	0.309818	0.246733	1.14599	1.08805	0.79499	0.999971	0.925498	0.145715	0.457538	0.11806	0.950607	0.722276	1.09467	0.0747182	0.288328
ARPC5	1	0.20791	0.293877	0.999891	0.343401	0.859879	1.11363	0.955365	0.503071	0.999971	0.0287688	0.887768	0.940599	0.506678	0.752917	1.09923	1.17524	0.940952	0.975741
SLC16A1	1	-0.0563074	0.942898	0.999891	0.313526	0.309119	1.13818	1.06927	0.912213	0.999971	0.885578	0.126555	0.445326	0.11139	0.971882	0.70905	1.07076	0.0616365	0.264543
TNFSF4	1	-0.376771	0.311297	0.999891	0.8416	0.261725	0.960947	1.08018	0.317732	0.999971	2.56575	0.041692	0.396972	0.000603356	0.998965	0.0767167	1.01425	0.00449273	0.139495
TNFRSF25	1	-0.241492	0.66131	0.999891	0.634966	0.29267	0.96	1.07293	0.576383	0.999971	0.167192	0.787905	0.882851	0.260203	0.774045	0.923943	1.16923	0.784582	0.896612
KIF21B	1	0.283438	0.520892	0.999891	0.238804	0.797027	1.22683	0.951493	0.476612	0.999971	0.175634	0.802111	0.891691	0.298311	0.69155	0.960663	1.17202	0.787492	0.898225
PEX11B	2	-0.213249	0.40364	0.999891	0.798119	0.425279	0.954889	1.03574	0.508733	0.999971	-0.801447	0.0394378	0.396525	0.952593	0.183732	1.10412	0.854431	0.0556528	0.253553
TNFRSF14	1	-0.0311645	0.954033	0.999891	0.4364	0.449757	1.03668	1.02946	0.940703	0.999971	-1.34677	0.0777616	0.415154	0.984263	0.0164501	1.05842	0.369112	0.0266319	0.199681
IGSF3	2	0.184618	0.398467	0.999891	0.406074	0.823558	1.05282	0.95059	0.552107	0.999971	0.0710765	0.834204	0.911398	0.431015	0.76387	1.06071	1.1709	0.877143	0.944825
RAB7L1	2	-0.014585	0.965067	0.999891	0.59341	0.52578	0.96868	1.00154	0.966526	0.999971	0.1193	0.82085	0.903516	0.480442	0.621706	1.08345	1.16122	0.832544	0.920837
TIMM17A	1	0.188849	0.644756	0.999891	0.264507	0.767899	1.19722	0.954198	0.619226	0.999971	0.260543	0.22739	0.511751	0.458552	0.811509	1.07656	1.16002	0.47192	0.707353
ABI1	2	0.414817	0.28073	0.999891	0.156556	0.927315	1.29963	0.972839	0.258242	0.999971	-1.83916	0.0323242	0.396525	0.999148	0.0032094	1.01545	0.172426	0.00645235	0.146721
THNSL1	1	-0.478507	0.512043	0.999891	0.723979	0.0592724	0.950397	1.0805	0.342243	0.999971	0.398482	0.739808	0.855545	0.0996492	0.546338	0.68151	1.13896	0.667633	0.83484
TCF7L2	3	-0.0844553	0.916553	0.999891	0.284948	0.255915	1.17253	1.08375	0.869049	0.999971	0.276966	0.398857	0.634132	0.400097	0.83029	1.04033	1.15716	0.524043	0.743759
CUBN	1	-0.868163	0.127189	0.999891	0.969505	0.024048	0.986115	1.00527	0.0511699	0.999971	-0.271207	0.675732	0.815751	0.718276	0.245843	1.17013	0.930558	0.655391	0.828908
ECHDC3	2	-0.28656	0.55119	0.999891	0.753551	0.273566	0.950772	1.07774	0.481692	0.999971	-1.46337	0.0202514	0.396525	0.996918	0.012156	1.02604	0.322009	0.00565277	0.145462
PANK1	1	0.479987	0.440157	0.999891	0.0817669	0.795024	1.2666	0.951634	0.307907	0.999971	1.15431	0.124792	0.443616	0.0586696	0.982131	0.582421	1.05598	0.0412734	0.226256
SEMA4G	1	-0.896713	0.130562	0.999891	0.969865	0.0239081	0.986218	1.00217	0.0373804	0.999971	-0.839124	0.209498	0.500847	0.940846	0.166275	1.11655	0.830995	0.114166	0.348529
PPRC1	1	-0.418393	0.3426	0.999891	0.849314	0.172386	0.960198	1.11169	0.293299	0.999971	-0.06516	0.870389	0.930227	0.548736	0.704988	1.11695	1.17393	0.894662	0.952862
CUEDC2	2	-0.00986264	0.978803	0.999891	0.536724	0.571724	0.988215	0.992081	0.978565	0.999971	0.84671	0.401387	0.636232	0.0793274	0.81565	0.639734	1.15899	0.283481	0.549441
USMG5	1	0.474869	0.527546	0.999891	0.0611473	0.786713	1.19003	0.952747	0.346818	0.999971	-1.19379	0.0215064	0.396525	0.991061	0.0504717	1.04438	0.552041	0.0148217	0.175174
CCDC6	2	0.129635	0.861368	0.999891	0.178419	0.430876	1.2902	1.03532	0.792519	0.999971	-0.276663	0.556271	0.741967	0.671046	0.56983	1.15994	1.14521	0.587485	0.789906
DNAJC1	1	-0.282481	0.0474674	0.999891	0.864854	0.37552	0.963559	1.04882	0.322981	0.999971	-0.598664	0.235695	0.517672	0.885074	0.262584	1.14893	0.947838	0.220825	0.482524
RAB11FIP2	2	-0.264995	0.432469	0.999891	0.767181	0.354616	0.952144	1.04961	0.458838	0.999971	0.0613206	0.852624	0.921341	0.556536	0.623596	1.11982	1.1612	0.891719	0.951857
TUBGCP2	1	-0.210868	0.754395	0.999891	0.497891	0.294526	1.00874	1.07099	0.6494	0.999971	0.967054	0.334192	0.589082	0.0954575	0.877465	0.670884	1.1405	0.192742	0.453066
SAR1A	2	0.280585	0.452074	0.999891	0.227268	0.869641	1.23448	0.955704	0.440539	0.999971	-0.425051	0.173559	0.476754	0.820058	0.453472	1.16895	1.09479	0.298044	0.563443
TACC2	2	-0.543927	0.0356241	0.999891	0.962343	0.135682	0.98388	1.13004	0.0913783	0.999971	-0.139374	0.608722	0.775671	0.69804	0.572988	1.16528	1.14568	0.738907	0.875454
PRPF18	2	0.114442	0.827321	0.999891	0.284551	0.637648	1.17279	0.978993	0.782452	0.999971	0.444735	0.209265	0.500847	0.316219	0.879968	0.979071	1.13958	0.281239	0.547341
DNAJC12	1	0.163254	0.750076	0.999891	0.234304	0.672811	1.22852	0.969473	0.690644	0.999971	-0.820023	0.0138701	0.396525	0.957744	0.117286	1.09833	0.747512	0.0252753	0.197364
SMNDC1	1	-0.0232004	0.977484	0.999891	0.263075	0.294078	1.19785	1.07243	0.964389	0.999971	0.323616	0.456235	0.675455	0.339404	0.828479	0.996464	1.15759	0.515038	0.738046
FAM35A	2	0.0459826	0.834553	0.999891	0.496983	0.72001	1.00918	0.96241	0.883015	0.999971	0.275584	0.302826	0.565454	0.381498	0.860949	1.02824	1.14648	0.486109	0.717753
CSTF2T	2	0.162613	0.751718	0.999891	0.290396	0.669994	1.16113	0.970178	0.697369	0.999971	1.26144	0.0692894	0.409859	0.0211357	0.989406	0.405137	1.04213	0.0301186	0.204973
PI4K2A	2	-0.0910811	0.745036	0.999891	0.664433	0.510331	0.956137	1.00824	0.782858	0.999971	-0.53236	0.323522	0.580877	0.813689	0.38693	1.17015	1.05802	0.320989	0.583657
NDUFV1	1	0.0329403	0.93744	0.999891	0.496651	0.548466	1.00985	0.997912	0.930859	0.999971	-0.268753	0.645906	0.797674	0.579417	0.535774	1.12952	1.13461	0.646359	0.824946
POLD4	2	-0.30388	0.150591	0.999891	0.860974	0.335985	0.962892	1.057	0.334117	0.999971	-0.462819	0.327619	0.58411	0.782448	0.407662	1.17252	1.07059	0.345245	0.604712
MYBPC3	1	-0.0267952	0.947685	0.999891	0.490858	0.523855	1.01182	1.00326	0.943266	0.999971	-0.547457	0.065241	0.406946	0.88796	0.341968	1.1474	1.02995	0.135218	0.377866
CRY2	2	0.0279735	0.901606	0.999891	0.527243	0.723315	0.992311	0.962696	0.928408	0.999971	-0.886476	0.138229	0.453179	0.953384	0.167014	1.10319	0.832778	0.084785	0.302467
KDM4D	1	-0.261654	0.604102	0.999891	0.699693	0.211931	0.951763	1.09134	0.524875	0.999971	-0.269283	0.797039	0.888605	0.433041	0.260896	1.06244	0.948928	0.75522	0.884028
DPF2	1	-0.834035	0.197012	0.999891	0.958646	0.0189831	0.982273	0.959086	0.0761994	0.999971	-0.609189	0.437288	0.661459	0.716459	0.238322	1.16992	0.921053	0.375957	0.633011
MRC1L1	1	-0.319269	0.264356	0.999891	0.8634	0.26795	0.963064	1.08101	0.347388	0.999971	0.821328	0.0669122	0.407805	0.133296	0.966234	0.749937	1.07966	0.041529	0.226615
SIPA1	1	-0.159716	0.783741	0.999891	0.528115	0.347072	0.992606	1.05155	0.714127	0.999971	-0.205622	0.747226	0.860077	0.569157	0.510062	1.12577	1.12513	0.734254	0.873
EIF1AD	2	-0.362763	0.244908	0.999891	0.842145	0.280824	0.960851	1.07685	0.303352	0.999971	-1.08251	0.086557	0.418601	0.98143	0.0749287	1.06294	0.644454	0.0410572	0.226163
CCS	1	0.218224	0.32735	0.999891	0.308763	0.861901	1.14765	0.955524	0.49381	0.999971	-0.679492	0.256495	0.53333	0.875289	0.242064	1.1524	0.924507	0.211125	0.47334
CCDC87	1	-0.311575	0.395828	0.999891	0.802653	0.311729	0.955072	1.06525	0.393993	0.999971	-0.633288	0.189249	0.489583	0.89859	0.170267	1.14256	0.838583	0.202651	0.464422
HYLS1	1	-0.00358648	0.984479	0.999891	0.608639	0.671543	0.965445	0.969752	0.990454	0.999971	1.14839	0.145214	0.457501	0.0806921	0.969937	0.638921	1.07342	0.0545124	0.251284
ETS1	2	0.00806606	0.991968	0.999891	0.259692	0.18599	1.19927	1.10378	0.987138	0.999971	1.59092	0.145468	0.457538	0.00418174	0.987712	0.200645	1.04533	0.0275757	0.200214
DCUN1D5	1	0.190598	0.766983	0.999891	0.1783	0.61736	1.29117	0.981216	0.675249	0.999971	-0.492943	0.2484	0.528797	0.836884	0.384681	1.1638	1.05699	0.276737	0.542823
LOXL4	2	-0.156869	0.469313	0.999891	0.765192	0.450926	0.952464	1.02936	0.61395	0.999971	0.325957	0.49798	0.702706	0.222899	0.872935	0.884752	1.14181	0.535165	0.752645
KBTBD3	1	0.0267448	0.934902	0.999891	0.441494	0.679396	1.03445	0.968173	0.938422	0.999971	0.455059	0.306746	0.568447	0.278953	0.871502	0.94395	1.14229	0.343456	0.60353
PTS	1	0.317194	0.395314	0.999891	0.182835	0.879759	1.28735	0.958195	0.383789	0.999971	0.614265	0.238339	0.519958	0.274404	0.862517	0.942985	1.14627	0.240317	0.502777
NNMT	1	0.122335	0.318925	0.999891	0.449181	0.815675	1.0317	0.949754	0.657173	0.999971	0.0621541	0.802933	0.892031	0.473753	0.788699	1.08017	1.16563	0.878755	0.945522
TMPRSS4	1	-0.975334	0.118581	0.999891	0.97409	0.0194392	0.987422	0.972469	0.0367643	0.999971	-0.783029	0.284002	0.552744	0.892589	0.130989	1.14562	0.76989	0.216598	0.478686
TRAPPC4	1	0.0553196	0.940583	0.999891	0.211984	0.368097	1.25707	1.04862	0.90908	0.999971	-0.888731	0.0404966	0.396923	0.969631	0.134775	1.08354	0.777759	0.0321569	0.209232
DGKZ	2	-0.158292	0.74546	0.999891	0.529735	0.381144	0.991864	1.04727	0.700121	0.999971	-0.490032	0.407744	0.640743	0.767415	0.340478	1.17245	1.02709	0.395835	0.649774
ARHGEF12	2	-0.160294	0.782098	0.999891	0.566009	0.314028	0.976942	1.06666	0.717974	0.999971	1.80741	0.0334511	0.396525	0.0056898	0.998614	0.232126	1.01633	0.00518744	0.143231
ZNF202	1	-0.631141	0.14091	0.999891	0.952684	0.0758577	0.981039	1.08987	0.113767	0.999971	1.23341	0.218063	0.505653	0.0633405	0.911394	0.599534	1.12581	0.0851717	0.302996
PRRG4	1	0.0366114	0.904306	0.999891	0.53651	0.599495	0.988417	0.983981	0.91374	0.999971	-0.797333	0.0705526	0.412218	0.952304	0.18779	1.10421	0.857875	0.0746002	0.288218
CTR9	1	0.0383288	0.775755	0.999891	0.578677	0.72646	0.973694	0.962264	0.892171	0.999971	0.372711	0.333944	0.589075	0.361518	0.805468	1.01491	1.16051	0.422077	0.67014
OR5F1	1	-0.784422	0.226575	0.999891	0.943496	0.0260251	0.978712	1.03409	0.0925514	0.999971	-0.381507	0.483705	0.693449	0.687929	0.443173	1.16381	1.09081	0.497886	0.725575
P2RX3	1	0.190487	0.44993	0.999891	0.314889	0.831615	1.13718	0.951254	0.561112	0.999971	-0.20989	0.306301	0.568211	0.731984	0.558314	1.17035	1.14131	0.566028	0.773773
MPEG1	1	0.620015	0.466824	0.999891	0.0486157	0.78157	1.13249	0.953406	0.263432	0.999971	-0.802442	0.192889	0.493043	0.91667	0.189825	1.13619	0.857669	0.144387	0.390292
AHNAK	5	0.0836456	0.859462	0.999891	0.364363	0.635794	1.09244	0.98019	0.834942	0.999971	-0.00532135	0.977557	0.988113	0.536292	0.73487	1.11315	1.1757	0.988744	0.994742
EML3	1	-1.16887	0.339914	0.999891	0.86134	0.0145745	0.962879	0.971079	0.0769727	0.999971	1.17109	0.0965923	0.424084	0.0535871	0.983152	0.56662	1.05499	0.0314229	0.207911
TNNT3	1	-0.130959	0.785758	0.999891	0.467648	0.396531	1.02623	1.04495	0.745724	0.999971	-0.465111	0.00022287	0.257938	0.877096	0.333838	1.1517	1.02099	0.0925646	0.316316
FRAT2	1	-0.5446	0.00546738	0.999891	0.966337	0.133118	0.985257	1.13788	0.0693112	0.999971	-1.39847	0.0491452	0.396972	0.995514	0.0206751	1.03113	0.400331	0.0183478	0.18245
ZNF214	1	-0.817458	0.0564778	0.999891	0.981474	0.0274517	0.989777	1.03167	0.0404476	0.999971	0.0245025	0.942592	0.970314	0.619917	0.58824	1.1486	1.15172	0.957855	0.982782
FXC1	1	0.0594231	0.874727	0.999891	0.393974	0.65083	1.06319	0.974329	0.870052	0.999971	0.187222	0.420802	0.65018	0.505753	0.761283	1.09832	1.17141	0.62266	0.811805
SLC22A18	2	-0.151287	0.405655	0.999891	0.733164	0.522165	0.951162	1.00393	0.614035	0.999971	-1.63817	0.0690915	0.409859	0.997527	0.00849626	1.02335	0.277593	0.015641	0.17779
BET1L	2	0.0728822	0.729677	0.999891	0.547177	0.688099	0.985345	0.966048	0.812567	0.999971	-0.42358	0.394154	0.631228	0.75778	0.449626	1.17216	1.09207	0.423086	0.670609
BDNF	2	0.608122	0.00641541	0.999891	0.0758769	0.985226	1.2516	0.99944	0.0537325	0.999971	0.957456	0.518075	0.716274	0.130568	0.685827	0.742808	1.17182	0.342591	0.602565
STK33	1	-0.349767	0.22976	0.999891	0.843286	0.312663	0.960787	1.06606	0.295442	0.999971	-0.458059	0.134272	0.45056	0.861398	0.403104	1.15677	1.06725	0.22424	0.486762
WEE1	1	0.466584	0.611758	0.999891	0.0797025	0.610082	1.26151	0.982649	0.403818	0.999971	1.4888	0.0390689	0.396525	0.0179761	0.996907	0.385765	1.02492	0.00529231	0.144139
ADM	1	0.666977	0.369463	0.999891	0.0276396	0.890529	0.960649	0.960057	0.182812	0.999971	-0.0537557	0.900487	0.947268	0.529613	0.675684	1.10985	1.17061	0.914933	0.963136
P4HA3	2	-0.110895	0.593569	0.999891	0.729383	0.512328	0.951028	1.00593	0.720694	0.999971	-1.43214	0.0401322	0.396923	0.997448	0.0151943	1.02368	0.355029	0.00601979	0.145462
PRCP	1	-0.386669	0.427103	0.999891	0.827834	0.181208	0.959372	1.10462	0.352513	0.999971	-0.228208	0.637652	0.792934	0.708325	0.488299	1.16827	1.11251	0.669875	0.835881
CLNS1A	1	0.106252	0.648359	0.999891	0.439885	0.791302	1.03673	0.952109	0.734982	0.999971	-0.59131	0.286807	0.553912	0.881082	0.291852	1.14991	0.983235	0.24862	0.51249
ASCC1	1	0.00988473	0.977454	0.999891	0.539295	0.560777	0.987941	0.996197	0.978113	0.999971	0.427143	0.320056	0.578466	0.268443	0.875201	0.934285	1.14135	0.375419	0.632386
MARS	2	-0.0234273	0.967116	0.999891	0.414428	0.470758	1.04691	1.0229	0.956518	0.999971	0.135507	0.819498	0.902483	0.538812	0.45766	1.11398	1.0964	0.820596	0.914768
ZNF26	2	-0.240383	0.0144209	0.999891	0.839406	0.429359	0.960958	1.03559	0.365897	0.999971	0.489084	0.290682	0.556108	0.20769	0.916743	0.865591	1.12126	0.313065	0.577241
RPL41	1	0.0904293	0.352067	0.999891	0.493561	0.797383	1.01084	0.951546	0.738114	0.999971	0.880556	0.166844	0.471809	0.100917	0.928902	0.683744	1.11416	0.105846	0.335759
ITGA7	1	-0.407165	0.267725	0.999891	0.843726	0.244703	0.960715	1.08854	0.269029	0.999971	-1.18696	0.177549	0.479075	0.978239	0.0634164	1.06851	0.605511	0.0589756	0.259847
ABCB9	2	-0.179704	0.466528	0.999891	0.750744	0.451157	0.950768	1.02958	0.573735	0.999971	-0.137744	0.866754	0.928195	0.466374	0.467288	1.0767	1.10114	0.846484	0.928515
RAN	3	0.0734294	0.846267	0.999891	0.394403	0.703231	1.06172	0.964572	0.840277	0.999971	-0.358429	0.0332797	0.396525	0.823339	0.447481	1.16687	1.09155	0.229699	0.492586
TUBA1C	4	0.0552035	0.707999	0.999891	0.563722	0.705508	0.978864	0.964142	0.847297	0.999971	-0.322917	0.0127712	0.396525	0.810386	0.479578	1.17003	1.10786	0.286122	0.551966
HELLS	1	0.28479	0.323762	0.999891	0.272357	0.872579	1.18868	0.956384	0.409421	0.999971	1.2607	0.0623245	0.403425	0.0392269	0.983647	0.515969	1.05434	0.0261011	0.198332
RAB21	2	0.174521	0.364634	0.999891	0.380985	0.85039	1.0759	0.953432	0.561283	0.999971	-0.372812	0.0324444	0.396525	0.829532	0.427321	1.16493	1.08271	0.248502	0.512454
RAB3IP	2	-0.0989616	0.785741	0.999891	0.61405	0.512368	0.963808	1.00588	0.783717	0.999971	0.50284	0.273421	0.547847	0.220563	0.912051	0.882368	1.12526	0.309775	0.574238
PFDN5	2	-0.120602	0.62647	0.999891	0.692231	0.518087	0.953083	1.00547	0.709723	0.999971	0.556226	0.134243	0.45056	0.207819	0.925118	0.86542	1.11585	0.200436	0.461429
SOCS2	1	0.362107	0.5227	0.999891	0.143151	0.804203	1.30947	0.950761	0.411204	0.999971	-0.763768	0.0797098	0.415154	0.936375	0.152745	1.12171	0.810357	0.0891631	0.310534
NR4A1	2	3.73746	0.000618151	0.989014	2.62158e-07	1	0.000266667	1.00092	0.000121248	0.15	2.26582	0.00602776	0.396525	0.000780312	0.999578	0.0856547	1.0099	0.00149102	0.120263
FICD	1	-1.08646	0.0768104	0.999891	0.980703	0.0126829	0.990047	0.977354	0.0181249	0.999971	-0.399442	0.497075	0.702127	0.714006	0.44626	1.16954	1.09067	0.496785	0.724799
SLCO1B1	1	-0.660941	0.49702	0.999891	0.589263	0.0311979	0.969272	1.03934	0.27403	0.999971	0.707205	0.388928	0.627699	0.153813	0.676584	0.788074	1.17058	0.29594	0.561533
KLRC3	1	-0.0341523	0.905031	0.999891	0.541596	0.612933	0.987887	0.980308	0.91916	0.999971	-0.48302	0.503344	0.706331	0.790027	0.104924	1.17202	0.723745	0.440494	0.684285
BICD1	2	0.33857	0.171867	0.999891	0.25052	0.910514	1.20619	0.966982	0.303883	0.999971	0.806929	0.128444	0.446261	0.0890883	0.966807	0.657624	1.07849	0.096084	0.322324
ATP2B1	1	-0.0770793	0.853474	0.999891	0.599377	0.434246	0.966733	1.03414	0.838665	0.999971	2.29434	0.0106501	0.396525	0.00110539	0.999867	0.108813	1.00587	0.0018646	0.125885
SCNN1A	1	-0.29902	0.716741	0.999891	0.457022	0.237541	1.02759	1.09202	0.563439	0.999971	-0.242268	0.67045	0.813368	0.674569	0.285873	1.15999	0.974064	0.670012	0.835968
PTMS	1	-0.0634224	0.944041	0.999891	0.186389	0.344141	1.28393	1.05207	0.906184	0.999971	0.0245815	0.960422	0.978843	0.552918	0.496144	1.11844	1.11589	0.964809	0.985411
MYBPC1	1	2.04452	0.134519	0.999891	0.000339691	0.996453	0.0797385	1.00475	0.00295255	0.563125	-0.24678	0.751149	0.862185	0.593735	0.352751	1.13681	1.03585	0.72749	0.869532
FKBP4	2	-0.39382	0.400252	0.999891	0.814939	0.160082	0.956856	1.12352	0.326422	0.999971	-0.739998	0.0507108	0.39815	0.942574	0.207197	1.11478	0.883818	0.0761666	0.290259
C12orf34	1	-0.12045	0.710706	0.999891	0.603262	0.527007	0.967374	1.00088	0.727871	0.999971	0.0637791	0.938176	0.969118	0.295073	0.646729	0.959144	1.16269	0.930033	0.971497
VPS29	3	0.384425	0.357491	0.999891	0.138102	0.903541	1.30474	0.964544	0.315254	0.999971	0.356086	0.562373	0.745305	0.373795	0.739595	1.02156	1.17378	0.544072	0.758575
RNF34	2	-0.477733	0.0916555	0.999891	0.93894	0.150954	0.977975	1.13461	0.155967	0.999971	0.132938	0.517425	0.716022	0.550056	0.724502	1.1165	1.17563	0.720996	0.866148
TRIAP1	1	0.0247503	0.930305	0.999891	0.474901	0.696552	1.01999	0.964952	0.940821	0.999971	0.685852	0.0932094	0.422094	0.158356	0.955189	0.791938	1.09015	0.119134	0.356491
PPHLN1	2	0.183804	0.297565	0.999891	0.362961	0.855965	1.09405	0.954632	0.53508	0.999971	0.445151	0.239852	0.521319	0.331462	0.844703	0.989715	1.15374	0.325321	0.586931
C12orf5	2	0.145296	0.781595	0.999891	0.248288	0.649943	1.21073	0.974531	0.725282	0.999971	0.0291232	0.883148	0.937148	0.560251	0.743755	1.12138	1.17525	0.939445	0.975185
FBXO18	1	-0.155329	0.83515	0.999891	0.418249	0.220058	1.04429	1.09263	0.753195	0.999971	1.49511	0.356328	0.604633	0.0470986	0.92432	0.542362	1.11647	0.137099	0.379802
C12orf45	1	0.508724	0.436215	0.999891	0.0560634	0.831921	1.16542	0.950963	0.278375	0.999971	-0.365384	0.227132	0.511651	0.818434	0.36188	1.1686	1.0375	0.37557	0.63257
TRAFD1	1	-0.768691	0.501509	0.999891	0.471842	0.0150387	1.02235	0.956087	0.227864	0.999971	-0.393866	0.543301	0.734333	0.687546	0.379591	1.16368	1.05344	0.51087	0.734698
MED4	1	0.0109774	0.986907	0.999891	0.274524	0.40605	1.18626	1.04337	0.981154	0.999971	-0.357728	0.562834	0.745332	0.734061	0.394438	1.17134	1.06237	0.551085	0.764127
EBPL	2	0.212213	0.725246	0.999891	0.187537	0.684514	1.28143	0.966976	0.632504	0.999971	-0.885276	0.108813	0.432009	0.939133	0.0887669	1.1179	0.679241	0.074633	0.288218
ENOX1	1	-0.101692	0.775857	0.999891	0.641985	0.5194	0.95977	1.00444	0.775537	0.999971	-0.861195	0.126623	0.445326	0.954392	0.120492	1.10269	0.752852	0.0789782	0.294898
C10orf27	1	0.192269	0.25649	0.999891	0.409429	0.826604	1.0517	0.951013	0.520504	0.999971	-0.636051	0.128167	0.446261	0.899506	0.294837	1.14277	0.986323	0.155069	0.404453
SAP18	3	-0.0164143	0.956548	0.999891	0.565674	0.622612	0.977359	0.980677	0.961551	0.999971	0.361302	0.471087	0.684948	0.328422	0.716165	0.988766	1.17522	0.497873	0.725575
TUBA3C	1	0.431337	0.196342	0.999891	0.155067	0.926246	1.30359	0.971985	0.229476	0.999971	1.2401	0.175365	0.478064	0.0417319	0.970898	0.521923	1.07208	0.0601488	0.261373
KDELC1	1	-0.0343547	0.954223	0.999891	0.388936	0.42357	1.06695	1.03687	0.93742	0.999971	-0.654121	0.259551	0.53514	0.895221	0.1955	1.14371	0.866882	0.22909	0.492046
USPL1	2	-0.576877	0.0692257	0.999891	0.945411	0.109434	0.979432	1.12745	0.102291	0.999971	0.669681	0.290701	0.556108	0.13	0.919031	0.742341	1.11912	0.254362	0.518019
SLC25A15	1	0.185007	0.597494	0.999891	0.328404	0.801144	1.12754	0.950829	0.603909	0.999971	-0.33265	0.0499515	0.396972	0.809584	0.4758	1.17009	1.10532	0.311827	0.576138
PSTK	1	0.380873	0.395375	0.999891	0.13691	0.879018	1.30154	0.958278	0.338055	0.999971	0.275829	0.236289	0.518222	0.41909	0.833637	1.05432	1.15623	0.460745	0.699448
SACS	2	-0.155141	0.863434	0.999891	0.288787	0.181358	1.16262	1.10466	0.778939	0.999971	-0.791752	0.180932	0.483174	0.926382	0.142094	1.13096	0.790114	0.146438	0.392818
SPRY2	1	1.74492	0.0336303	0.999891	0.000287521	0.999729	0.0743559	1.00328	0.00144514	0.373729	1.73032	0.0351053	0.396525	0.0036761	0.995726	0.190136	1.02786	0.0088642	0.15569
DYNC1H1	1	0.306939	0.537035	0.999891	0.20439	0.729308	1.25698	0.961363	0.465058	0.999971	0.552722	0.257902	0.534003	0.138333	0.918319	0.757878	1.11968	0.276003	0.542128
ARG2	1	0.0825378	0.759955	0.999891	0.463315	0.736494	1.02557	0.95858	0.801373	0.999971	-0.0433858	0.934166	0.967257	0.524805	0.478266	1.10784	1.10633	0.939458	0.975185
ERH	1	0.242146	0.5546	0.999891	0.240105	0.820743	1.22281	0.950577	0.528401	0.999971	0.0419489	0.881769	0.936323	0.458353	0.770927	1.07626	1.17008	0.9223	0.96735
GTPBP4	2	0.021909	0.845641	0.999891	0.589629	0.724645	0.969456	0.962451	0.936673	0.999971	0.599043	0.0554306	0.40087	0.237129	0.928847	0.900926	1.11418	0.122162	0.360532
BDKRB1	2	0.470358	0.439467	0.999891	0.0726941	0.864936	1.23515	0.955418	0.293161	0.999971	-1.33726	0.049339	0.396972	0.992702	0.0314128	1.04058	0.473613	0.0197044	0.185586
CTAGE5	5	-0.104043	0.673199	0.999891	0.590652	0.579901	0.969154	0.989282	0.743941	0.999971	0.24315	0.425242	0.652361	0.367861	0.844903	1.01811	1.15371	0.559002	0.769446
EAPP	1	0.190987	0.80481	0.999891	0.12077	0.453951	1.30043	1.02857	0.702317	0.999971	-1.3536	0.081025	0.415154	0.990374	0.0281132	1.04633	0.460248	0.0182036	0.182436
GPR132	1	0.971045	0.333799	0.999891	0.0143488	0.859474	0.717816	0.955194	0.106131	0.999971	-0.307911	0.145366	0.457538	0.795473	0.43695	1.17224	1.08725	0.397165	0.650838
PCK2	2	-0.2346	0.461926	0.999891	0.785313	0.352325	0.953247	1.05037	0.501209	0.999971	-0.84411	0.0621201	0.403037	0.95298	0.164964	1.10356	0.828786	0.0618004	0.264735
PABPN1	2	0.229292	0.559103	0.999891	0.317567	0.735219	1.13689	0.959046	0.540408	0.999971	0.27789	0.657961	0.806509	0.395791	0.69453	1.03638	1.17342	0.650134	0.827128
GRK5	1	-0.318914	0.232064	0.999891	0.867445	0.296361	0.964333	1.07001	0.336528	0.999971	-1.24398	0.0384302	0.396525	0.992258	0.0414479	1.04205	0.521792	0.0189311	0.18363
SLC39A2	1	-0.589251	0.292422	0.999891	0.863284	0.0714667	0.963005	1.09262	0.179568	0.999971	-1.1243	0.0848009	0.417197	0.971668	0.0617627	1.08004	0.599095	0.0362072	0.21779
SYNE2	5	0.269893	0.543872	0.999891	0.25068	0.710255	1.20658	0.963466	0.501321	0.999971	-0.383954	0.481897	0.692693	0.766051	0.383709	1.17295	1.05584	0.487433	0.718128
LGALS3	1	-0.240285	0.300824	0.999891	0.825352	0.371425	0.958899	1.04929	0.458137	0.999971	-0.355574	0.321988	0.579745	0.773537	0.462888	1.17159	1.09875	0.422405	0.670294
PSMC6	4	0.0257885	0.932796	0.999891	0.432373	0.673798	1.03941	0.969614	0.939314	0.999971	0.945329	0.28076	0.550492	0.125682	0.875932	0.735861	1.14123	0.166781	0.419988
C14orf138	1	0.0457077	0.884978	0.999891	0.463788	0.676993	1.02558	0.969093	0.894387	0.999971	1.12005	0.0636109	0.40542	0.0508808	0.986441	0.558518	1.04879	0.0181184	0.182421
ZFYVE1	2	-0.261492	0.190678	0.999891	0.84561	0.364303	0.960565	1.04997	0.399014	0.999971	-0.935913	0.26626	0.540742	0.935743	0.11899	1.12263	0.750225	0.142696	0.388032
FANCF	1	-0.551537	0.288212	0.999891	0.911516	0.094206	0.972513	1.10825	0.193731	0.999971	-0.472346	0.0819093	0.415288	0.869347	0.296749	1.15414	0.98817	0.211669	0.474181
ALDH6A1	1	0.0906087	0.850114	0.999891	0.349328	0.657591	1.10536	0.972335	0.819501	0.999971	-0.834978	0.0537418	0.40087	0.961366	0.132981	1.09352	0.772961	0.0460971	0.235155
C14orf156	1	0.0743037	0.817462	0.999891	0.403016	0.719206	1.05657	0.962938	0.830649	0.999971	-0.229751	0.524011	0.721472	0.718959	0.443944	1.17012	1.09077	0.610778	0.803591
GZMH	1	0.527319	0.229306	0.999891	0.0894336	0.925305	1.2765	0.972	0.191994	0.999971	-0.81339	0.374254	0.618406	0.862347	0.149913	1.15692	0.806831	0.251924	0.516
NYNRIN	1	-0.294276	0.601543	0.999891	0.672972	0.244252	0.954117	1.08812	0.504919	0.999971	0.622886	0.592757	0.766076	0.0528585	0.735141	0.565579	1.17564	0.485709	0.717698
C14orf143	1	0.392289	0.576967	0.999891	0.0761051	0.733633	1.25131	0.959439	0.421605	0.999971	-0.506201	0.128968	0.446355	0.877727	0.337845	1.15154	1.02543	0.199151	0.459983
EVL	2	0.245119	0.148617	0.999891	0.349816	0.870359	1.10553	0.955735	0.414166	0.999971	-0.122986	0.785021	0.881113	0.514252	0.645507	1.10172	1.16132	0.81412	0.911227
USP8	1	-0.420431	0.324758	0.999891	0.878861	0.166308	0.965975	1.1149	0.289333	0.999971	2.18202	0.0916479	0.420793	0.00327133	0.99937	0.184867	1.0115	0.00967034	0.157014
GATM	1	0.0684605	0.920256	0.999891	0.25321	0.453682	1.20432	1.02872	0.883546	0.999971	0.741056	0.261108	0.536813	0.101167	0.936028	0.684526	1.10712	0.20619	0.468302
WDR76	1	0.320089	0.492949	0.999891	0.222687	0.787605	1.24734	0.952693	0.425996	0.999971	0.801515	0.190448	0.490686	0.0731526	0.961521	0.623903	1.08416	0.128664	0.368528
HEXA	3	0.125855	0.69819	0.999891	0.432343	0.714271	1.03967	0.962837	0.715372	0.999971	0.72148	0.100792	0.426906	0.129885	0.945976	0.742801	1.09845	0.112298	0.345404
LOC80154	2	-0.277643	0.48498	0.999891	0.78451	0.257661	0.953409	1.08183	0.470078	0.999971	-1.23467	0.147216	0.458851	0.973534	0.0434617	1.07592	0.528819	0.048935	0.240933
C11orf24	1	-0.129498	0.700521	0.999891	0.679071	0.406888	0.954163	1.04271	0.714907	0.999971	-0.70974	0.189006	0.489371	0.906302	0.252218	1.14029	0.938391	0.174751	0.431191
PDCD7	2	0.338108	0.466809	0.999891	0.194094	0.791654	1.26721	0.951856	0.40583	0.999971	-1.09747	0.0399434	0.396923	0.984172	0.0508078	1.05907	0.552548	0.0122329	0.167518
TARSL2	1	0.365295	0.258307	0.999891	0.212063	0.892537	1.25706	0.960796	0.309054	0.999971	1.80283	0.0921673	0.420793	0.0116518	0.998081	0.331067	1.01939	0.0137534	0.172508
NEIL1	1	-0.290001	0.0619895	0.999891	0.866299	0.375285	0.963903	1.0497	0.321579	0.999971	-0.599227	0.404643	0.638827	0.765176	0.310986	1.17278	1.00191	0.344321	0.604109
CYP11A1	1	-0.428488	0.809968	0.999891	0.0532198	0.0396325	1.13889	1.06463	0.609428	0.999971	0.0900568	0.924363	0.961282	0.487382	0.346754	1.08928	1.03014	0.909421	0.959591
LRRC49	1	-0.121363	0.804641	0.999891	0.536909	0.424354	0.988079	1.0363	0.763105	0.999971	0.345473	0.591874	0.765384	0.276016	0.795101	0.943427	1.16304	0.580695	0.78444
CALML4	1	0.126182	0.667301	0.999891	0.420435	0.768168	1.04411	0.954222	0.707134	0.999971	-0.123741	0.664026	0.809795	0.589432	0.670267	1.13541	1.16906	0.770124	0.889258
ERCC6	1	0.14138	0.832838	0.999891	0.199531	0.554153	1.26641	0.996966	0.761682	0.999971	-0.962332	0.217549	0.50539	0.95393	0.0913052	1.10299	0.689329	0.107278	0.337634
RAD9A	2	0.124489	0.855074	0.999891	0.244424	0.504126	1.22236	1.01077	0.789818	0.999971	-0.315602	0.71319	0.839798	0.513963	0.366126	1.10203	1.04048	0.662974	0.832564
IDH2	1	-0.118375	0.824938	0.999891	0.473487	0.447899	1.0217	1.03093	0.775983	0.999971	1.73256	0.368923	0.614455	0.0284212	0.898882	0.45219	1.13143	0.134752	0.377326
FAH	1	0.0864287	0.707734	0.999891	0.480392	0.733102	1.01874	0.959649	0.782196	0.999971	0.656392	0.229937	0.512865	0.187647	0.910298	0.840115	1.12647	0.196418	0.456883
PLEKHO2	1	0.329023	0.0895705	0.999891	0.254622	0.921437	1.20354	0.97061	0.287472	0.999971	-0.737458	0.384027	0.624978	0.781362	0.209926	1.17274	0.88949	0.297172	0.562657
DNAJA4	2	-0.480348	0.117965	0.999891	0.942598	0.160143	0.978378	1.12291	0.157291	0.999971	-0.355608	0.327607	0.58411	0.781778	0.443385	1.17232	1.09045	0.415595	0.664802
HAUS2	1	-0.163078	0.0983351	0.999891	0.769061	0.517146	0.952076	1.00581	0.54847	0.999971	0.843581	0.184326	0.485587	0.122437	0.92911	0.728603	1.11397	0.124738	0.363563
IVD	2	-0.0471619	0.916067	0.999891	0.535371	0.480219	0.989544	1.02078	0.902979	0.999971	0.180924	0.336246	0.590219	0.489399	0.788577	1.089	1.16568	0.620104	0.809995
CLCN7	1	-1.00408	0.453609	0.999891	0.691414	0.0491311	0.953248	1.0833	0.157023	0.999971	0.779738	0.454014	0.673997	0.0956077	0.751981	0.670705	1.17474	0.346287	0.605229
SETD6	1	-0.0766659	0.868649	0.999891	0.55001	0.4451	0.983944	1.03275	0.845691	0.999971	-0.397197	0.253078	0.531297	0.822148	0.451464	1.16778	1.0934	0.337354	0.596933
TNP2	2	-0.315973	0.827506	0.999891	0.0892588	0.0458047	1.27759	1.07521	0.669383	0.999971	-0.877184	0.530993	0.726231	0.67114	0.00842522	1.15998	0.278251	0.37464	0.631979
ZDHHC7	2	-0.0594036	0.751417	0.999891	0.649205	0.631529	0.957245	0.980052	0.843777	0.999971	-0.398188	0.348962	0.598725	0.801706	0.397161	1.17214	1.06538	0.393567	0.648074
DPEP3	1	-0.0573135	0.639387	0.999891	0.674415	0.611882	0.953682	0.980785	0.836371	0.999971	-0.724381	0.0315884	0.396525	0.940676	0.175969	1.11695	0.845649	0.0476111	0.238319
SLC9A5	1	-0.0054725	0.985466	0.999891	0.521086	0.650949	0.994961	0.97422	0.987053	0.999971	-1.16341	0.0616944	0.403037	0.989677	0.0567305	1.04763	0.577833	0.0203467	0.186171
SDR42E1	2	-0.111071	0.595794	0.999891	0.646147	0.556718	0.959038	0.996879	0.721428	0.999971	0.230513	0.436751	0.660999	0.372393	0.856851	1.0201	1.14773	0.575472	0.780771
ATF7IP2	1	0.311707	0.461061	0.999891	0.172226	0.831759	1.29005	0.951063	0.421159	0.999971	-1.48743	0.228889	0.512123	0.98139	0.0187514	1.06297	0.383524	0.0605682	0.262096
C16orf7	1	-0.183862	0.67812	0.999891	0.581888	0.43632	0.971808	1.03343	0.635047	0.999971	-0.147227	0.645902	0.797674	0.65884	0.615377	1.15813	1.1599	0.734359	0.873
SEPX1	2	0.100329	0.595132	0.999891	0.473873	0.773226	1.0208	0.953441	0.741319	0.999971	-0.684308	0.316654	0.575891	0.83084	0.241289	1.16516	0.923629	0.255397	0.519218
KBTBD4	2	-0.643331	0.146612	0.999891	0.964241	0.0710124	0.984633	1.09445	0.0898447	0.999971	-0.020931	0.954634	0.975829	0.553969	0.703461	1.11805	1.17356	0.965562	0.985677
MRPL28	1	0.157553	0.660122	0.999891	0.376842	0.744437	1.0808	0.956676	0.664717	0.999971	0.410608	0.358385	0.606235	0.298016	0.852954	0.961337	1.15059	0.412521	0.662236
IL4R	1	-0.382423	0.484185	0.999891	0.78362	0.154124	0.953543	1.1241	0.379575	0.999971	-1.04928	0.0984545	0.425441	0.974816	0.0996519	1.07345	0.712507	0.0441113	0.231381
PALB2	1	-0.0774528	0.888348	0.999891	0.512219	0.355311	0.999417	1.05004	0.855174	0.999971	0.659964	0.112215	0.435318	0.212466	0.914786	0.872861	1.12337	0.14145	0.386506
TIGD7	1	-0.0994351	0.859463	0.999891	0.378937	0.445025	1.0789	1.03289	0.815287	0.999971	1.09591	0.231252	0.51368	0.0216751	0.967684	0.408799	1.07773	0.0881996	0.309155
ZNF75A	1	0.680832	0.194965	0.999891	0.0471481	0.957339	1.12404	0.985367	0.112685	0.999971	0.987953	0.0600815	0.403037	0.0722907	0.983658	0.623171	1.0542	0.0327926	0.210408
PRSS21	2	0.162741	0.542636	0.999891	0.362939	0.786102	1.09419	0.952915	0.618217	0.999971	0.114841	0.789744	0.884032	0.446681	0.695268	1.07229	1.1735	0.822274	0.915584
DDX19A	1	0.543523	0.0667658	0.999891	0.114102	0.974619	1.29344	0.993635	0.0963986	0.999971	-0.420977	0.194159	0.493398	0.844088	0.242743	1.16248	0.92548	0.318675	0.581204
NUDT21	2	0.0348375	0.897272	0.999891	0.539368	0.681794	0.98772	0.967074	0.915058	0.999971	-0.203043	0.272028	0.546348	0.721317	0.581932	1.16996	1.14955	0.573964	0.779627
MT3	2	0.240623	0.6871	0.999891	0.165263	0.664546	1.29378	0.971603	0.589668	0.999971	0.235971	0.6678	0.812348	0.417044	0.718653	1.05247	1.17526	0.681095	0.841879
FUT4	2	-0.544844	0.317302	0.999891	0.865599	0.100709	0.963686	1.11916	0.206459	0.999971	-0.241501	0.420983	0.65018	0.749265	0.490926	1.1711	1.11317	0.565235	0.773415
ZNF689	1	0.192233	0.682764	0.999891	0.30548	0.65686	1.14775	0.972196	0.630512	0.999971	-0.289539	0.440181	0.663611	0.740531	0.512625	1.17137	1.1238	0.53584	0.75291
SETD1A	1	-1.307	0.464112	0.999891	0.631565	0.0156869	0.961526	0.965125	0.127975	0.999971	2.07335	0.0717981	0.412218	0.00326026	0.997913	0.184926	1.02066	0.00892319	0.155956
VASN	1	0.147623	0.582616	0.999891	0.398202	0.799904	1.05942	0.951058	0.654827	0.999971	-0.597288	0.192913	0.493043	0.886855	0.27726	1.1484	0.962993	0.178441	0.435131
TERF2IP	1	0.121079	0.0767103	0.999891	0.469172	0.812218	1.02471	0.950442	0.6405	0.999971	0.459969	0.249084	0.529338	0.312897	0.880314	0.976117	1.13926	0.29904	0.564487
LLGL2	2	-0.022316	0.865364	0.999891	0.615545	0.658947	0.963676	0.972267	0.937118	0.999971	0.200483	0.585878	0.760435	0.481765	0.735424	1.08386	1.17548	0.663426	0.832583
MKS1	2	0.145909	0.531698	0.999891	0.466285	0.748226	1.02634	0.95527	0.645959	0.999971	-0.136138	0.594621	0.766861	0.68774	0.570206	1.16375	1.14507	0.737715	0.874936
SREBF1	2	-0.345747	0.387663	0.999891	0.809548	0.268207	0.955896	1.08119	0.372234	0.999971	-1.14477	0.106873	0.430386	0.969108	0.0600659	1.08407	0.593579	0.053254	0.250385
RAB40B	1	0.130524	0.490211	0.999891	0.450449	0.775939	1.03182	0.95332	0.666211	0.999971	0.444017	0.106425	0.430386	0.263576	0.918221	0.928359	1.12019	0.220864	0.482524
KCNJ12	2	0.316542	0.595595	0.999891	0.131068	0.758892	1.30367	0.955535	0.48662	0.999971	-0.0144732	0.967051	0.982149	0.483118	0.709523	1.08451	1.17265	0.975891	0.989116
ORMDL3	2	-0.358355	0.416346	0.999891	0.780392	0.244625	0.953417	1.0885	0.369219	0.999971	-0.327728	0.191232	0.490686	0.807305	0.40676	1.17045	1.07006	0.392846	0.647585
PRDX5	2	0.304657	0.39368	0.999891	0.25649	0.841329	1.20379	0.950959	0.410745	0.999971	0.623535	0.254739	0.532075	0.153945	0.919786	0.788218	1.11897	0.230315	0.49328
ALDH3A2	1	0.0887996	0.900081	0.999891	0.269147	0.356567	1.19102	1.05049	0.851091	0.999971	0.771326	0.193405	0.493269	0.155271	0.912878	0.789446	1.12446	0.156256	0.405916
TRIM16L	1	-0.109935	0.889681	0.999891	0.324938	0.302683	1.13142	1.07055	0.826258	0.999971	1.9123	0.0555786	0.40087	0.00645334	0.998854	0.243123	1.01522	0.00801219	0.153388
TRMT112	2	-0.049563	0.837998	0.999891	0.616333	0.596607	0.963921	0.984538	0.877137	0.999971	-0.407726	0.328628	0.584658	0.769225	0.465255	1.17216	1.10009	0.392932	0.647656
SLFN11	1	0.0663938	0.832264	0.999891	0.424333	0.718941	1.04276	0.963259	0.844662	0.999971	0.357176	0.582348	0.758372	0.208893	0.849972	0.867525	1.15095	0.553444	0.766103
TMEM49	2	0.108057	0.648636	0.999891	0.468553	0.763075	1.02571	0.954892	0.736096	0.999971	1.13188	0.0479439	0.396972	0.0538618	0.989124	0.565994	1.04285	0.0128687	0.169261
DUSP3	2	0.11143	0.775038	0.999891	0.434019	0.647233	1.03814	0.975163	0.764428	0.999971	-0.758648	0.195347	0.493889	0.906068	0.227584	1.14028	0.909026	0.161093	0.412788
C17orf53	2	0.211674	0.641155	0.999891	0.27347	0.728226	1.18743	0.961682	0.587852	0.999971	0.371598	0.356679	0.604656	0.276378	0.883236	0.943183	1.13783	0.431266	0.676007
HCRT	1	-0.0254812	0.938306	0.999891	0.495512	0.58846	1.01144	0.986565	0.942309	0.999971	-0.169732	0.645559	0.797674	0.720243	0.462601	1.16984	1.09892	0.714999	0.862271
RUNDC1	2	0.255641	0.295186	0.999891	0.287083	0.889396	1.16529	0.959446	0.42599	0.999971	-0.12151	0.596127	0.76783	0.686371	0.609605	1.1635	1.1589	0.757724	0.884121
UTP18	1	0.689497	0.332629	0.999891	0.0481519	0.931921	1.12684	0.974388	0.152782	0.999971	1.10125	0.148543	0.459044	0.0934875	0.958571	0.668745	1.08734	0.0756882	0.289581
PHB	3	0.260759	0.256062	0.999891	0.282728	0.86696	1.1764	0.955371	0.419908	0.999971	0.430254	0.472819	0.686224	0.264263	0.780461	0.929061	1.16862	0.461401	0.699737
SNF8	1	-0.0304508	0.88423	0.999891	0.629807	0.635415	0.962306	0.980796	0.921153	0.999971	-0.362839	0.197226	0.494783	0.796842	0.42709	1.17221	1.08248	0.367332	0.624763
IFT20	1	0.385124	0.353928	0.999891	0.143725	0.901658	1.30923	0.96395	0.317286	0.999971	0.366798	0.421368	0.650368	0.385031	0.767917	1.02886	1.1704	0.4715	0.707353
ZZEF1	2	0.0915091	0.823818	0.999891	0.398505	0.689284	1.05912	0.965846	0.807416	0.999971	-0.822721	0.229485	0.512636	0.885172	0.194719	1.14876	0.867956	0.172339	0.428207
ASGR2	1	-0.201531	0.768456	0.999891	0.359731	0.318711	1.096	1.06293	0.669482	0.999971	-0.813433	0.0206487	0.396525	0.952743	0.114588	1.10371	0.74399	0.0397988	0.225028
DHX33	2	-0.324612	0.42211	0.999891	0.776692	0.284321	0.953324	1.07647	0.391667	0.999971	0.152969	0.836615	0.912768	0.34717	0.657124	1.00078	1.16627	0.8192	0.914029
ENO3	1	-0.414453	0.0106039	0.999891	0.933134	0.239869	0.976125	1.09056	0.155037	0.999971	-1.34174	0.00861081	0.396525	0.993562	0.0185487	1.0377	0.380398	0.00625573	0.146078
WNT3	1	0.0610708	0.916694	0.999891	0.329624	0.503201	1.12691	1.01197	0.88856	0.999971	-1.635	0.0487284	0.396972	0.998005	0.00818502	1.0213	0.273276	0.00848407	0.154107
TBKBP1	2	-0.100181	0.510203	0.999891	0.674629	0.601391	0.953366	0.983285	0.727425	0.999971	-0.498266	0.050052	0.397116	0.88033	0.288815	1.1501	0.978624	0.170707	0.426014
FIBP	2	0.0873832	0.868898	0.999891	0.348769	0.579249	1.10634	0.989718	0.835558	0.999971	0.0415357	0.918029	0.957501	0.432332	0.761255	1.06207	1.17148	0.934359	0.973264
AURKB	1	0.0749044	0.830759	0.999891	0.375492	0.673406	1.08365	0.969506	0.833291	0.999971	0.60546	0.483504	0.693308	0.272618	0.723267	0.940025	1.17475	0.382747	0.638896
PYCR1	2	-0.357046	0.0188031	0.999891	0.896608	0.318189	0.969282	1.06281	0.215169	0.999971	-0.433081	0.33495	0.589354	0.786314	0.452714	1.17187	1.09417	0.386469	0.642063
LLGL1	1	-0.162759	0.831176	0.999891	0.380298	0.293731	1.07655	1.07245	0.741595	0.999971	-0.139063	0.602465	0.771914	0.696509	0.51488	1.16464	1.12567	0.737577	0.874934
VPS53	3	0.139672	0.776715	0.999891	0.353577	0.577558	1.10302	0.989822	0.732825	0.999971	0.512798	0.39538	0.631733	0.173052	0.899968	0.818228	1.13028	0.370688	0.62816
ANKRD12	4	0.0118287	0.989556	0.999891	0.199823	0.286877	1.26353	1.07494	0.982878	0.999971	0.192452	0.674069	0.814972	0.447024	0.750213	1.07193	1.17571	0.712462	0.860937
TXNL4A	2	-0.0499227	0.877618	0.999891	0.591404	0.600485	0.969138	0.983491	0.884759	0.999971	-0.89482	0.00520683	0.396525	0.971035	0.116022	1.08083	0.74663	0.0165061	0.179125
PIAS2	2	-0.0372395	0.834183	0.999891	0.654031	0.633354	0.956229	0.98049	0.900377	0.999971	0.309189	0.277246	0.54892	0.351667	0.871864	1.00557	1.14188	0.448378	0.69007
RBM4	1	0.176278	0.756286	0.999891	0.281009	0.619532	1.17889	0.98099	0.686771	0.999971	0.239691	0.503097	0.706326	0.406855	0.795441	1.04473	1.16253	0.602848	0.79905
KCTD1	3	-0.220081	0.169368	0.999891	0.822923	0.422105	0.958632	1.03678	0.455063	0.999971	-0.320482	0.355387	0.60396	0.752634	0.477986	1.17228	1.10669	0.473925	0.709214
ARHGAP28	2	-0.630545	0.310035	0.999891	0.872049	0.0492345	0.964672	1.08245	0.180171	0.999971	1.03122	0.153253	0.462157	0.0496443	0.966531	0.553304	1.07905	0.0881603	0.309134
FAM38B	2	-0.136038	0.735849	0.999891	0.64009	0.405818	0.960607	1.04347	0.71979	0.999971	1.27222	0.00687912	0.396525	0.0236124	0.99423	0.424856	1.03232	0.00660309	0.146943
NDUFV2	1	0.047128	0.853101	0.999891	0.491805	0.719057	1.0105	0.963161	0.884543	0.999971	0.471071	0.48658	0.69459	0.332266	0.638204	0.989791	1.16174	0.457009	0.697118
ROCK1	3	-0.0734469	0.468405	0.999891	0.660054	0.637172	0.956511	0.979247	0.785316	0.999971	1.77758	0.0612548	0.403037	0.00538098	0.99811	0.223714	1.01901	0.00873312	0.155291
LIM2	1	0.557121	0.525548	0.999891	0.0476032	0.63822	1.12784	0.978493	0.311872	0.999971	-0.808343	0.0194195	0.396525	0.954861	0.123383	1.1019	0.75849	0.0282639	0.201514
ZNF701	1	0.092034	0.920414	0.999891	0.182767	0.194135	1.28806	1.10403	0.865051	0.999971	0.845708	0.148852	0.459044	0.0957985	0.945706	0.671426	1.09906	0.110837	0.34359
MZF1	1	0.0228241	0.955129	0.999891	0.386135	0.605454	1.07179	0.982558	0.951596	0.999971	-0.226096	0.695433	0.828783	0.539191	0.573148	1.11401	1.14569	0.700364	0.854004
ZNF8	2	-0.571796	0.0262135	0.999891	0.967231	0.115496	0.985575	1.12819	0.0826484	0.999971	-0.761166	0.175988	0.478237	0.93905	0.186461	1.11815	0.856678	0.118125	0.354892
KRTAP5-9	1	0.0342974	0.894232	0.999891	0.451173	0.700701	1.03054	0.965005	0.916598	0.999971	-0.597436	0.162891	0.469855	0.893642	0.175424	1.14485	0.845161	0.178467	0.435131
ZNF211	2	-0.0563432	0.885704	0.999891	0.597028	0.47421	0.966725	1.02138	0.88023	0.999971	0.625491	0.198743	0.495611	0.249365	0.910611	0.914839	1.1263	0.176763	0.433331
ERCC2	2	-0.220575	0.481707	0.999891	0.745906	0.404634	0.951672	1.04448	0.523224	0.999971	-0.589234	0.127644	0.445775	0.886758	0.344187	1.14857	1.03013	0.171179	0.426703
ZNF229	1	0.133951	0.513269	0.999891	0.445624	0.802567	1.03365	0.950965	0.662534	0.999971	1.1111	0.0848898	0.417197	0.0616983	0.985676	0.590214	1.05024	0.0229945	0.192104
CDC37	1	-0.341445	0.629163	0.999891	0.606783	0.209119	0.965814	1.09197	0.479417	0.999971	1.33548	0.307499	0.568804	0.0454976	0.943227	0.536064	1.10121	0.121159	0.359303
ICAM4	1	1.49764	0.119509	0.999891	0.00207465	0.988905	0.259467	1.00098	0.011145	0.999971	0.140409	0.71801	0.842853	0.52181	0.658185	1.10657	1.16625	0.772562	0.890209
SHKBP1	1	-1.40885	0.437851	0.999891	0.661741	0.00752641	0.956412	0.863444	0.103824	0.999971	1.37204	0.145185	0.457501	0.0283757	0.974316	0.45241	1.06766	0.0552071	0.252882
PRDM11	2	-0.163925	0.689404	0.999891	0.675669	0.425425	0.953158	1.0356	0.663347	0.999971	-1.3099	0.0428149	0.396972	0.995226	0.0328407	1.03251	0.480426	0.0168207	0.179923
CIB3	1	0.667375	0.156167	0.999891	0.0440377	0.957184	1.10152	0.985273	0.101445	0.999971	-0.858895	0.0481035	0.396972	0.958689	0.173232	1.09751	0.842582	0.0528149	0.249335
SLC25A23	3	-0.339762	0.589594	0.999891	0.660921	0.160011	0.956676	1.12354	0.457029	0.999971	0.550353	0.399264	0.634514	0.128926	0.90179	0.741764	1.12894	0.360437	0.618169
STXBP2	2	-0.832022	0.49751	0.999891	0.541493	0.0209562	0.988172	0.968939	0.21412	0.999971	0.0175758	0.894762	0.944038	0.593244	0.707333	1.13672	1.1722	0.959546	0.983349
TSEN34	1	-0.121393	0.590924	0.999891	0.723031	0.533611	0.95079	0.999735	0.698103	0.999971	-0.98556	0.10979	0.432488	0.952187	0.0977283	1.10441	0.710066	0.0707924	0.282097
GBP6	1	0.341168	0.157764	0.999891	0.223125	0.918525	1.24523	0.969953	0.294721	0.999971	-0.492326	0.120916	0.440951	0.869984	0.315883	1.15358	1.00832	0.226173	0.488942
GIPC1	1	-0.873193	0.542974	0.999891	0.47951	0.0386037	1.01942	1.06899	0.234982	0.999971	1.51928	0.0748113	0.412829	0.0177178	0.991478	0.38675	1.03773	0.0226734	0.191193
ZDHHC13	2	0.314217	0.468816	0.999891	0.217241	0.838783	1.2546	0.950899	0.416486	0.999971	0.927399	0.088527	0.419638	0.0496359	0.97591	0.553614	1.06528	0.0509405	0.245344
RTBDN	1	0.123512	0.715339	0.999891	0.326104	0.719614	1.12981	0.962894	0.725754	0.999971	-0.483386	0.0261377	0.396525	0.87922	0.303823	1.15003	0.993299	0.155063	0.404453
ELOF1	1	0.218985	0.425929	0.999891	0.338482	0.81526	1.12151	0.949778	0.517804	0.999971	1.58454	0.302333	0.565126	0.0329323	0.961573	0.484086	1.08398	0.0935608	0.318318
PUS3	1	-0.0577183	0.909449	0.999891	0.499017	0.465264	1.00888	1.02394	0.887013	0.999971	-0.679057	0.0937522	0.422094	0.917656	0.181473	1.13622	0.854341	0.0959529	0.322194
TBC1D17	1	-0.391981	0.582638	0.999891	0.651908	0.204672	0.956701	1.09652	0.416703	0.999971	-0.272764	0.51891	0.717168	0.705302	0.542668	1.16719	1.13737	0.58333	0.786398
SLC6A16	1	0.0368607	0.964969	0.999891	0.183748	0.306704	1.28725	1.06989	0.943888	0.999971	-0.649563	0.160677	0.46852	0.890496	0.246873	1.14611	0.931912	0.137728	0.380284
DBP	2	-0.113164	0.750872	0.999891	0.53521	0.525788	0.989487	1.00131	0.751845	0.999971	-1.19662	0.0346412	0.396525	0.99182	0.0498125	1.04288	0.550753	0.0196389	0.185489
KCNJ14	1	0.394739	0.0615968	0.999891	0.185507	0.941398	1.28308	0.978397	0.21144	0.999971	-0.462599	0.536779	0.729888	0.639015	0.399465	1.15618	1.06762	0.48411	0.716515
GLTSCR1	2	0.873361	0.235134	0.999891	0.0171641	0.963248	0.763528	0.988249	0.0764877	0.999971	0.731315	0.0258208	0.396525	0.15313	0.960782	0.786688	1.08525	0.0346277	0.214724
QPCTL	1	-0.466167	0.205248	0.999891	0.901295	0.14353	0.971115	1.13177	0.209834	0.999971	-1.84701	0.243719	0.523904	0.846121	0.00313901	1.16224	0.16984	0.0822159	0.299678
GZMM	1	0.0621912	0.885158	0.999891	0.405084	0.664145	1.05366	0.972041	0.870144	0.999971	-1.0455	0.0180043	0.396525	0.975749	0.0486963	1.07162	0.544727	0.0189048	0.183609
CCDC123	3	0.0797193	0.792439	0.999891	0.431362	0.736779	1.0396	0.958542	0.81454	0.999971	-0.849157	0.0895904	0.420029	0.956353	0.17856	1.09954	0.851128	0.0668731	0.275101
CCDC94	1	0.0322999	0.884608	0.999891	0.47514	0.698767	1.01893	0.964344	0.918459	0.999971	0.483479	0.328654	0.584658	0.198475	0.902421	0.853293	1.12871	0.324554	0.58625
ZNF546	1	-0.766313	0.364098	0.999891	0.80353	0.0339135	0.954552	1.04115	0.153005	0.999971	1.15488	0.213627	0.502839	0.0753495	0.901285	0.629963	1.1297	0.0985155	0.32578
MPND	2	-0.0401084	0.495883	0.999891	0.669175	0.65589	0.95557	0.972647	0.875242	0.999971	-0.994409	0.179811	0.481834	0.957818	0.099712	1.09833	0.711602	0.0811214	0.297966
NCLN	2	-0.587813	0.211037	0.999891	0.914676	0.0946007	0.97262	1.10353	0.141844	0.999971	-0.829344	0.220587	0.507477	0.914506	0.164357	1.13823	0.827915	0.135611	0.378291
TEX101	1	-0.154428	0.660549	0.999891	0.698741	0.406268	0.952165	1.0434	0.66456	0.999971	-1.68156	0.039775	0.396923	0.998731	0.00706626	1.01842	0.248426	0.00765172	0.151951
MOBKL2A	1	-0.125251	0.865116	0.999891	0.393656	0.255579	1.06327	1.08474	0.796844	0.999971	-0.225801	0.739011	0.855453	0.511762	0.52144	1.10118	1.12885	0.728814	0.870344
C19orf24	1	-0.00994512	0.94469	0.999891	0.644189	0.639537	0.959586	0.977958	0.972097	0.999971	-1.32972	0.154421	0.463351	0.970078	0.0368489	1.08277	0.50066	0.0614727	0.264091
ARRDC2	2	-0.0339773	0.928826	0.999891	0.525561	0.568078	0.992453	0.994577	0.926678	0.999971	-0.168743	0.488711	0.696242	0.674001	0.616581	1.16006	1.15988	0.666572	0.834537
KIAA1683	1	0.746872	0.0720397	0.999891	0.0344707	0.990028	1.01732	1.00185	0.0380292	0.999971	-1.41454	0.0367494	0.396525	0.995743	0.0211285	1.02997	0.403478	0.0142057	0.173336
FXYD5	2	0.0671577	0.917532	0.999891	0.297817	0.48436	1.15186	1.01936	0.883527	0.999971	0.0586469	0.916348	0.956521	0.346034	0.738506	1.00205	1.17401	0.920248	0.966489
GATAD2A	2	0.343309	0.494053	0.999891	0.186443	0.754815	1.282	0.954894	0.41087	0.999971	-1.0619	0.224525	0.510144	0.910807	0.0847903	1.1392	0.672417	0.118131	0.354892
ACSBG2	1	-0.00327982	0.993365	0.999891	0.411981	0.592655	1.04959	0.98494	0.992899	0.999971	0.006514	0.994506	0.996674	0.333605	0.452376	0.991844	1.09422	0.993895	0.997032
CYP4F8	1	-0.25408	0.439618	0.999891	0.78829	0.311681	0.953749	1.06557	0.466257	0.999971	1.16599	0.108158	0.431217	0.0219803	0.983189	0.410496	1.05496	0.0416273	0.226677
THEG	1	-0.137653	0.766808	0.999891	0.486236	0.446643	1.01422	1.03162	0.73196	0.999971	-1.20078	0.177238	0.47899	0.979802	0.0563061	1.06541	0.576589	0.0561771	0.254633
KANK3	2	-0.27663	0.332418	0.999891	0.835025	0.31245	0.959542	1.06557	0.413596	0.999971	-0.28247	0.437919	0.661668	0.72194	0.491618	1.16986	1.11292	0.53875	0.754614
POLRMT	2	-0.0112886	0.984057	0.999891	0.36954	0.499958	1.08557	1.01185	0.978847	0.999971	-0.0385082	0.942609	0.970314	0.446271	0.691137	1.07198	1.17223	0.946759	0.978138
SLC27A1	2	0.247387	0.203058	0.999891	0.293173	0.885206	1.15797	0.958926	0.424489	0.999971	-0.589489	0.130933	0.44734	0.896788	0.248774	1.14322	0.935385	0.182976	0.440494
NFIC	1	-0.613405	0.580412	0.999891	0.435407	0.0409771	1.03788	1.06151	0.32304	0.999971	0.287113	0.648062	0.799234	0.333655	0.720455	0.991799	1.17569	0.641326	0.821815
ZNF569	1	-0.829246	0.219526	0.999891	0.955119	0.0187983	0.981426	0.952904	0.0720573	0.999971	-1.29772	0.0217735	0.396525	0.993063	0.0266363	1.03953	0.447103	0.0120429	0.167136
DIRC1	1	-0.306383	0.533712	0.999891	0.650349	0.30997	0.957452	1.06833	0.465012	0.999971	0.674392	0.42021	0.649724	0.224659	0.694476	0.887355	1.17359	0.344406	0.604109
ORC4L	2	-0.415068	0.241696	0.999891	0.856937	0.236052	0.961549	1.09307	0.252553	0.999971	0.700547	0.241152	0.522775	0.229497	0.87577	0.893281	1.14122	0.207619	0.46937
LOC151146	1	0.0427907	0.858034	0.999891	0.559009	0.659035	0.981627	0.972115	0.892604	0.999971	0.185908	0.409589	0.642183	0.461899	0.799907	1.07729	1.16238	0.631508	0.816304
GBX2	1	0.375485	0.375608	0.999891	0.151367	0.854507	1.30336	0.95461	0.338986	0.999971	-0.194267	0.549991	0.737541	0.670737	0.608217	1.1598	1.15814	0.66161	0.831865
HES6	1	-0.212232	0.758504	0.999891	0.432698	0.343236	1.03872	1.05184	0.651891	0.999971	0.952691	0.174153	0.477029	0.0578324	0.970039	0.580149	1.07299	0.0754981	0.289267
NR4A2	1	2.59253	0.00529667	0.999891	1.12728e-05	0.999999	0.00747826	1.00144	0.000173679	0.15	1.05914	0.0274986	0.396525	0.0630627	0.98286	0.598762	1.05505	0.0219852	0.190028
CRYGD	1	-0.248829	0.640635	0.999891	0.644897	0.190978	0.959235	1.1067	0.553949	0.999971	-1.071	0.0475258	0.396972	0.980093	0.0578928	1.06504	0.582286	0.0220376	0.190028
TTC27	1	-0.383732	0.159187	0.999891	0.897997	0.278252	0.969752	1.07728	0.23934	0.999971	1.08576	0.201779	0.497695	0.0733181	0.969802	0.623571	1.07359	0.0738072	0.286698
UBXN2A	2	-0.216964	0.406649	0.999891	0.802772	0.391048	0.954989	1.04677	0.510778	0.999971	0.743034	0.0979147	0.425441	0.175501	0.937626	0.825207	1.10584	0.105771	0.335759
SPATS2L	1	-0.0483994	0.838214	0.999891	0.628508	0.597598	0.962732	0.984575	0.879175	0.999971	0.706948	0.0249381	0.396525	0.160045	0.962706	0.79465	1.08334	0.0528936	0.249629
MPP4	1	0.950332	0.160833	0.999891	0.0120562	0.965808	0.650014	0.988814	0.0552137	0.999971	-1.46884	0.155142	0.464165	0.965807	0.0124894	1.089	0.325749	0.0411555	0.226256
CHPF	1	-1.08734	0.362603	0.999891	0.871685	0.0296276	0.96483	1.01815	0.0942751	0.999971	0.851655	0.19378	0.493358	0.152971	0.904739	0.786666	1.128	0.14322	0.388489
ZFAND2B	2	-0.0623369	0.886705	0.999891	0.539349	0.506865	0.987922	1.00989	0.869613	0.999971	-0.980338	0.0528665	0.40087	0.967248	0.117549	1.08725	0.747319	0.0410637	0.226163
SMARCAL1	1	-0.0592027	0.856337	0.999891	0.620246	0.52836	0.963816	1.00071	0.865569	0.999971	-0.103624	0.719052	0.843057	0.640229	0.601629	1.15632	1.157	0.808949	0.908438
THUMPD2	1	-0.0348836	0.906094	0.999891	0.53379	0.589609	0.990702	0.986108	0.918059	0.999971	0.933483	0.177984	0.479641	0.123768	0.932389	0.731108	1.11083	0.117299	0.353775
NDUFS1	2	-0.137465	0.442744	0.999891	0.743746	0.545839	0.95242	0.998491	0.642912	0.999971	-0.428966	0.261049	0.536813	0.84029	0.273243	1.16344	0.956225	0.340992	0.600652
PQLC3	1	-0.667871	0.28934	0.999891	0.930738	0.0626989	0.975425	1.08342	0.140362	0.999971	0.253989	0.540465	0.732494	0.362231	0.803448	1.01412	1.161	0.607599	0.802037
FANCL	1	0.217638	0.804556	0.999891	0.0935463	0.418545	1.29053	1.03806	0.687616	0.999971	-0.158504	0.730138	0.849508	0.67773	0.511142	1.16137	1.12459	0.763275	0.886165
SLC16A14	2	-0.410339	0.0471321	0.999891	0.927593	0.242851	0.975411	1.08823	0.166329	0.999971	-0.667126	0.108624	0.431935	0.928621	0.217855	1.12828	0.900089	0.111879	0.344998
HDLBP	1	0.0619278	0.912267	0.999891	0.299361	0.539882	1.14967	0.999336	0.885388	0.999971	0.769208	0.283352	0.552744	0.171788	0.885701	0.817318	1.13668	0.184287	0.442323
CD302	2	-0.322963	0.0940383	0.999891	0.877444	0.31957	0.965948	1.06208	0.288914	0.999971	0.361314	0.530821	0.726065	0.309905	0.79411	0.975357	1.16337	0.535054	0.752637
C2orf81	1	-0.393099	0.631492	0.999891	0.491307	0.128544	1.01111	1.14163	0.456092	0.999971	0.207869	0.601573	0.771393	0.378612	0.824435	1.02445	1.15874	0.660758	0.831561
ANKMY1	3	-0.0279886	0.932156	0.999891	0.588468	0.51889	0.969951	1.0046	0.935696	0.999971	-0.0242102	0.835226	0.91197	0.595519	0.710358	1.13637	1.17289	0.942532	0.976254
KCMF1	2	-0.0946578	0.706277	0.999891	0.694691	0.502056	0.952858	1.01247	0.767653	0.999971	-0.187142	0.279112	0.549896	0.719079	0.547234	1.17007	1.13927	0.597788	0.795903
C11orf71	2	-0.0101588	0.951866	0.999891	0.614807	0.677248	0.964302	0.968912	0.972614	0.999971	-0.352029	0.63747	0.792934	0.518745	0.457863	1.10468	1.09585	0.607993	0.802218
TTL	3	0.179209	0.437372	0.999891	0.42753	0.801297	1.04072	0.950567	0.570589	0.999971	-0.228372	0.567487	0.74848	0.64962	0.602091	1.15874	1.15687	0.631986	0.816636
IMP4	2	0.0967261	0.775	0.999891	0.464161	0.681546	1.02566	0.967082	0.785644	0.999971	0.0372093	0.950499	0.974124	0.501507	0.481972	1.09706	1.10919	0.951943	0.980276
C2orf47	1	-0.0893142	0.707039	0.999891	0.673477	0.54686	0.954301	0.998443	0.780571	0.999971	0.46589	0.445719	0.6676	0.317982	0.748001	0.980156	1.17648	0.420635	0.669174
GPR45	1	0.246889	0.561174	0.999891	0.221145	0.785362	1.24972	0.952548	0.527222	0.999971	-1	0.11906	0.440609	0.965035	0.105596	1.0899	0.723477	0.0617545	0.264677
C2orf7	1	-0.237828	0.28988	0.999891	0.828183	0.38556	0.95934	1.04585	0.457141	0.999971	-0.365616	0.429118	0.655535	0.719376	0.508732	1.1698	1.12366	0.477294	0.711412
TTC30A	2	-0.270462	0.440821	0.999891	0.800113	0.269448	0.955551	1.07906	0.454408	0.999971	0.793686	0.183145	0.48447	0.117336	0.948983	0.722776	1.09619	0.142296	0.387498
COL6A3	1	-0.00661501	0.970283	0.999891	0.626786	0.611682	0.962317	0.981082	0.982209	0.999971	-0.26746	0.596802	0.768156	0.748183	0.309284	1.17217	1.00001	0.618898	0.809155
SNRNP200	1	0.127156	0.708488	0.999891	0.401656	0.728552	1.05791	0.961696	0.721487	0.999971	0.430616	0.217485	0.50539	0.303496	0.874835	0.966549	1.14136	0.306393	0.571789
RPIA	1	0.252264	0.586238	0.999891	0.231516	0.808301	1.2304	0.950525	0.524482	0.999971	-0.0693433	0.901007	0.947389	0.554369	0.61884	1.11871	1.15998	0.904735	0.957818
PIGF	1	0.109666	0.828227	0.999891	0.30196	0.645363	1.14867	0.975815	0.786712	0.999971	-0.0259943	0.933739	0.967108	0.643637	0.53875	1.15755	1.13492	0.954158	0.981085
RANBP2	2	-0.203173	0.784219	0.999891	0.406864	0.212422	1.05309	1.09019	0.682039	0.999971	0.173774	0.591021	0.764803	0.49192	0.749697	1.09079	1.17587	0.688855	0.845988
CXCR7	1	0.0848862	0.473085	0.999891	0.512061	0.787773	0.999875	0.952519	0.757258	0.999971	1.22136	0.0139695	0.396525	0.0354847	0.994464	0.495358	1.0313	0.00488596	0.141337
MAPRE3	1	-1.02699	0.512414	0.999891	0.287196	0.00253198	1.16512	0.633328	0.19436	0.999971	0.144653	0.745069	0.858501	0.420222	0.753112	1.05543	1.17531	0.777831	0.893081
BOLA3	2	0.645276	0.264958	0.999891	0.0639674	0.940918	1.20347	0.978165	0.147211	0.999971	-1.25522	0.00383847	0.396525	0.994796	0.0271809	1.03396	0.449811	0.00312295	0.13274
YWHAQ	4	-0.0370218	0.867075	0.999891	0.638543	0.626611	0.960269	0.980497	0.905325	0.999971	-0.127495	0.613753	0.777863	0.66054	0.650922	1.15858	1.16461	0.749053	0.880716
VPS54	2	-0.0985209	0.559671	0.999891	0.716275	0.569555	0.95092	0.994083	0.73974	0.999971	0.0906437	0.799378	0.889571	0.497684	0.754827	1.09387	1.1745	0.845343	0.92782
KIDINS220	3	0.211153	0.189959	0.999891	0.373109	0.864462	1.08498	0.955448	0.476861	0.999971	1.0519	0.10497	0.428245	0.0912591	0.967716	0.665598	1.07761	0.0506456	0.244696
C20orf195	1	0.495957	0.0460697	0.999891	0.118556	0.956677	1.2958	0.985018	0.127576	0.999971	-0.618781	0.227473	0.511751	0.859787	0.262241	1.15715	0.947945	0.204794	0.466729
HINFP	2	-0.614792	0.056841	0.999891	0.966652	0.101601	0.98538	1.1201	0.0857026	0.999971	-0.426753	0.144856	0.457501	0.829374	0.449514	1.16536	1.09197	0.286895	0.552569
TPD52L2	1	0.176082	0.471911	0.999891	0.426271	0.792137	1.04098	0.951687	0.583179	0.999971	-0.540753	0.173501	0.476754	0.854413	0.352565	1.15912	1.0361	0.215444	0.477842
MANBAL	1	-0.0475749	0.910654	0.999891	0.529965	0.517488	0.991564	1.00571	0.900102	0.999971	0.274129	0.556152	0.741967	0.365416	0.769384	1.01576	1.17077	0.601268	0.798169
DNTTIP1	1	-0.310152	0.368524	0.999891	0.823967	0.309758	0.959043	1.06857	0.396785	0.999971	0.0426142	0.908326	0.951544	0.555286	0.595567	1.11893	1.15524	0.929771	0.971421
TNNC2	1	0.699321	0.312223	0.999891	0.0292512	0.887971	0.97025	0.958993	0.143541	0.999971	0.1804	0.475205	0.688244	0.475241	0.7772	1.08066	1.16902	0.653012	0.828096
EXT2	1	-0.200658	0.352553	0.999891	0.787045	0.434866	0.953225	1.03384	0.51511	0.999971	0.846437	0.215252	0.504095	0.125716	0.933847	0.735781	1.10936	0.119468	0.356722
SNAI1	1	-0.00804977	0.96734	0.999891	0.588488	0.690977	0.969671	0.965735	0.978854	0.999971	-1.53131	0.0535576	0.40087	0.997914	0.012701	1.02203	0.327905	0.0143171	0.173336
AURKA	1	0.0698244	0.82093	0.999891	0.506395	0.666589	1.00515	0.971146	0.839157	0.999971	0.275219	0.349416	0.599131	0.45065	0.765789	1.07337	1.17125	0.511781	0.735356
SOX12	2	-0.583367	0.507366	0.999891	0.629238	0.0536167	0.96298	1.09078	0.282085	0.999971	0.970761	0.221224	0.507904	0.0740801	0.951078	0.62552	1.0943	0.123964	0.362694
SDCBP2	1	0.256831	0.409802	0.999891	0.24278	0.83237	1.21813	0.950906	0.460863	0.999971	0.218494	0.741987	0.856049	0.371706	0.598227	1.02042	1.15585	0.733179	0.872609
LOC100288797	1	0.695053	0.0772674	0.999891	0.0435705	0.984834	1.10432	0.999242	0.0519498	0.999971	-0.822656	0.0177692	0.396525	0.955729	0.1181	1.10048	0.748013	0.0315539	0.208186
ADRA1D	1	0.0585616	0.863027	0.999891	0.400482	0.686595	1.05939	0.966516	0.868669	0.999971	-0.832132	0.0358711	0.396525	0.950859	0.110945	1.10631	0.731233	0.0484041	0.239633
FERMT1	2	-0.520556	0.167782	0.999891	0.935897	0.120323	0.97714	1.13397	0.164442	0.999971	-0.718492	0.0143017	0.396525	0.946435	0.202213	1.11185	0.876276	0.0476701	0.238319
SNX5	1	0.267459	0.425527	0.999891	0.238029	0.867544	1.22905	0.955325	0.452245	0.999971	0.0204428	0.940811	0.969996	0.593482	0.671211	1.13689	1.1695	0.961866	0.98425
CRNKL1	2	-0.180228	0.495715	0.999891	0.767818	0.427528	0.952005	1.03527	0.586738	0.999971	0.827813	0.243021	0.52351	0.166354	0.873709	0.80707	1.14204	0.163013	0.415511
VSX1	1	0.39062	0.568346	0.999891	0.113071	0.728192	1.29329	0.961804	0.422627	0.999971	-1.14636	0.021488	0.396525	0.985754	0.0367144	1.05519	0.499722	0.0126065	0.168079
ITCH	2	0.0693568	0.870387	0.999891	0.373331	0.668264	1.08439	0.970898	0.854578	0.999971	-0.180556	0.719857	0.843657	0.63456	0.591829	1.15401	1.15283	0.735762	0.873706
SPAG4	1	-0.106579	0.669421	0.999891	0.703698	0.524273	0.95102	1.00255	0.743449	0.999971	-0.913639	0.0882379	0.419638	0.962325	0.137088	1.09282	0.779899	0.0610073	0.263175
SIK1	3	0.463612	0.377555	0.999891	0.0942664	0.835018	1.28766	0.950161	0.288285	0.999971	-0.0354161	0.928887	0.96395	0.539042	0.697824	1.11401	1.17275	0.942643	0.976254
C21orf58	2	0.133476	0.656154	0.999891	0.392482	0.772751	1.06368	0.953318	0.697113	0.999971	-0.940184	0.0469355	0.396972	0.967551	0.135781	1.08646	0.777099	0.0412996	0.226256
USP18	2	0.0492689	0.885774	0.999891	0.485445	0.665722	1.01423	0.971368	0.888226	0.999971	-0.792987	0.171092	0.475863	0.925977	0.21039	1.13146	0.890468	0.139399	0.382907
RTN4R	1	0.0884658	0.568883	0.999891	0.495651	0.747515	1.01118	0.955242	0.761099	0.999971	-0.784468	0.297826	0.561763	0.8659	0.146268	1.15479	0.799624	0.210201	0.472279
SCARF2	2	0.00918714	0.991415	0.999891	0.188922	0.369941	1.27887	1.04917	0.986286	0.999971	-0.478907	0.613668	0.777863	0.71084	0.092164	1.16862	0.692387	0.541857	0.756575
SNRPD3	1	0.243915	0.663546	0.999891	0.190787	0.718066	1.27845	0.963271	0.574613	0.999971	-0.433239	0.217956	0.505637	0.82555	0.407335	1.16751	1.0701	0.322634	0.584477
RCN1	2	-0.068484	0.867578	0.999891	0.591249	0.46597	0.969509	1.02387	0.856072	0.999971	0.727351	0.220092	0.507179	0.198074	0.91194	0.853972	1.12549	0.165379	0.417842
TPST2	1	-0.769888	0.0445661	0.999891	0.981576	0.0474106	0.989683	1.07328	0.0433838	0.999971	0.708817	0.144265	0.45731	0.124976	0.95513	0.733418	1.09025	0.143941	0.389475
C22orf31	1	-0.402967	0.649722	0.999891	0.447806	0.122299	1.03259	1.1323	0.464206	0.999971	-1.37507	0.504939	0.707146	0.573833	0.0165762	1.12583	0.369226	0.290284	0.555721
ZMAT5	1	-0.196448	0.633771	0.999891	0.693173	0.39035	0.952917	1.04656	0.61068	0.999971	0.341842	0.741475	0.856008	0.331921	0.502678	0.98915	1.12083	0.682203	0.842759
PES1	2	-0.78331	0.470797	0.999891	0.674387	0.0562253	0.953819	1.09007	0.205948	0.999971	-0.961958	0.0486505	0.396972	0.975504	0.115406	1.07235	0.746128	0.0410834	0.226163
EIF4ENIF1	1	0.146111	0.731	0.999891	0.296822	0.739241	1.1521	0.959127	0.700187	0.999971	-0.642695	0.046458	0.396972	0.914139	0.262582	1.13861	0.948053	0.0975849	0.324243
MCM5	1	0.154029	0.770962	0.999891	0.284424	0.635473	1.17291	0.980389	0.710162	0.999971	0.527488	0.161824	0.469492	0.229054	0.909592	0.893151	1.12687	0.232354	0.494939
MPST	1	-0.0560858	0.712389	0.999891	0.630065	0.632622	0.962123	0.980551	0.845946	0.999971	-0.469387	0.44959	0.670989	0.746328	0.381091	1.17095	1.05511	0.417981	0.666689
GGA1	2	-0.656522	0.071011	0.999891	0.955974	0.0732645	0.981116	1.09595	0.0765992	0.999971	-0.682874	0.227188	0.511651	0.900307	0.278582	1.14293	0.964513	0.17715	0.433652
C22orf23	2	-0.222926	0.585746	0.999891	0.626269	0.36661	0.962685	1.05007	0.556374	0.999971	-1.51291	0.00428445	0.396525	0.998482	0.0101039	1.0196	0.297618	0.00282802	0.12979
APOBEC3D	1	-0.125074	0.7951	0.999891	0.444007	0.357106	1.03398	1.05046	0.757996	0.999971	-0.918647	0.136203	0.451739	0.958566	0.13567	1.09795	0.777045	0.0732632	0.285559
C22orf46	1	-0.140563	0.837046	0.999891	0.332348	0.377608	1.12588	1.04793	0.763019	0.999971	0.251681	0.519733	0.717719	0.321716	0.839967	0.982534	1.15524	0.596517	0.795668
MCAT	2	-0.275168	0.539916	0.999891	0.717475	0.340271	0.951189	1.05333	0.486679	0.999971	0.632044	0.227765	0.511969	0.21653	0.918217	0.876345	1.12028	0.197611	0.458438
LDOC1L	2	-0.403336	0.0777778	0.999891	0.916691	0.234685	0.973271	1.09438	0.211492	0.999971	-0.0596657	0.798729	0.889267	0.632416	0.668629	1.15327	1.16928	0.880486	0.946239
CELSR1	1	-0.489981	0.405792	0.999891	0.820183	0.0853094	0.95844	1.10403	0.285355	0.999971	0.57382	0.275956	0.548261	0.15653	0.929821	0.789013	1.11333	0.264448	0.529938
SCO2	1	0.159185	0.685526	0.999891	0.391915	0.660991	1.06516	0.971713	0.669835	0.999971	-0.61542	0.451946	0.672564	0.772055	0.233906	1.17226	0.914878	0.355292	0.613114
ACAD9	2	-0.26886	0.381104	0.999891	0.797794	0.354574	0.955024	1.04969	0.442938	0.999971	-0.701733	0.0646386	0.406946	0.938932	0.236401	1.11862	0.917812	0.069344	0.279685
LSG1	3	0.170774	0.164777	0.999891	0.436426	0.840857	1.03658	0.950778	0.534346	0.999971	-0.583447	0.106819	0.430386	0.905295	0.243573	1.14053	0.926329	0.162226	0.414406
MSL2	1	-0.357245	0.228544	0.999891	0.86861	0.239145	0.964645	1.09215	0.300226	0.999971	2.21771	0.0539705	0.40087	0.00102504	0.999449	0.102222	1.01084	0.00385044	0.136192
TCEA1	2	-0.26765	0.25491	0.999891	0.847651	0.362365	0.960025	1.04894	0.399348	0.999971	0.285531	0.656284	0.805331	0.267039	0.795788	0.932801	1.16237	0.640041	0.820564
CCNL1	2	1.17661	0.000712884	0.989014	0.00378379	0.999559	0.363101	1.0037	0.00130096	0.348246	1.71917	0.0326567	0.396525	0.00607707	0.998712	0.235939	1.01596	0.00336545	0.133636
SLC4A7	3	-0.264535	0.353325	0.999891	0.755265	0.421709	0.951046	1.03731	0.42753	0.999971	1.30026	0.0502223	0.397116	0.0232284	0.993294	0.421927	1.03473	0.0184788	0.18245
OXSM	1	0.128931	0.739944	0.999891	0.343752	0.735898	1.11358	0.958703	0.726121	0.999971	-0.420081	0.247191	0.527502	0.828262	0.436465	1.16605	1.08692	0.317161	0.580085
PIK3R4	1	-0.274335	0.412768	0.999891	0.815043	0.325426	0.956609	1.05646	0.44784	0.999971	-0.162278	0.715526	0.841037	0.665871	0.374225	1.15954	1.04962	0.753916	0.883801
TRAK1	2	-0.0953784	0.61922	0.999891	0.688647	0.577145	0.953223	0.990337	0.75408	0.999971	0.0942234	0.762641	0.867351	0.462985	0.798751	1.07686	1.16269	0.82772	0.918005
FAM55C	1	0.5913	0.21688	0.999891	0.0772173	0.940818	1.25205	0.978128	0.15039	0.999971	0.236032	0.229079	0.512206	0.458211	0.815893	1.07626	1.1589	0.506715	0.731729
VGLL4	2	-0.252046	0.688793	0.999891	0.59472	0.186242	0.967197	1.10442	0.582576	0.999971	1.28862	0.0438827	0.396972	0.0282335	0.994272	0.452982	1.03215	0.00932298	0.156339
VHL	2	0.235336	0.331547	0.999891	0.322386	0.827495	1.1321	0.951034	0.472411	0.999971	0.0235562	0.93076	0.965128	0.602402	0.634195	1.13826	1.16179	0.955725	0.981609
OXTR	2	-0.201158	0.487604	0.999891	0.758434	0.416267	0.951816	1.03951	0.557344	0.999971	-1.31402	0.106675	0.430386	0.988286	0.0333122	1.05141	0.481779	0.0235385	0.193045
NCEH1	1	0.0682035	0.853535	0.999891	0.379876	0.6742	1.07755	0.969826	0.848594	0.999971	-0.0558409	0.935957	0.967995	0.433514	0.634959	1.06173	1.16235	0.931751	0.972145
GLT8D1	1	-0.334812	0.087333	0.999891	0.887642	0.313819	0.968094	1.06666	0.279909	0.999971	0.319835	0.465678	0.681082	0.379222	0.813813	1.02501	1.15951	0.518708	0.740731
UQCRC1	1	-0.0275266	0.961597	0.999891	0.422141	0.453662	1.04443	1.02929	0.948863	0.999971	0.768437	0.102883	0.4282	0.137707	0.956835	0.756619	1.08853	0.0692587	0.27959
SEMA3B	2	-0.187023	0.0786066	0.999891	0.79684	0.48601	0.955006	1.01862	0.485473	0.999971	-0.970178	0.0383393	0.396525	0.976254	0.116873	1.07071	0.747694	0.0341952	0.213482
SLC22A14	1	-0.365282	0.290648	0.999891	0.852052	0.227168	0.961228	1.09445	0.319318	0.999971	-0.190589	0.718142	0.842876	0.612986	0.59275	1.14269	1.1533	0.727956	0.869921
CRYGS	2	0.166118	0.560895	0.999891	0.327098	0.789532	1.12788	0.952533	0.623421	0.999971	-0.477117	0.388011	0.627018	0.765096	0.401738	1.1729	1.06808	0.381436	0.637873
VGLL3	2	0.181749	0.791334	0.999891	0.170691	0.569648	1.29186	0.993791	0.702638	0.999971	-0.606957	0.124065	0.443197	0.903383	0.272035	1.14199	0.955724	0.143095	0.388343
FXR1	2	-0.368942	0.38575	0.999891	0.755754	0.257861	0.950956	1.08178	0.340258	0.999971	-0.0264872	0.937436	0.9687	0.648786	0.499807	1.15875	1.1195	0.953942	0.981085
MANF	1	0.108236	0.856862	0.999891	0.254898	0.579619	1.20335	0.989353	0.805024	0.999971	-0.401025	0.16146	0.469388	0.840231	0.320932	1.16357	1.01152	0.29809	0.56346
RPN1	3	-0.359747	0.56235	0.999891	0.704538	0.151029	0.950136	1.13461	0.440775	0.999971	0.46043	0.152926	0.462157	0.231177	0.918249	0.892988	1.12004	0.228277	0.491459
XRN1	2	-0.721225	0.543613	0.999891	0.496727	0.0247911	1.00973	1.00335	0.278264	0.999971	0.620254	0.241954	0.522834	0.232863	0.868136	0.896097	1.14357	0.234805	0.497245
CLCN2	1	-0.207701	0.734496	0.999891	0.525663	0.35201	0.99203	1.05066	0.640749	0.999971	0.966501	0.0591398	0.401582	0.0882118	0.976713	0.656554	1.06395	0.042735	0.228789
LSM3	3	-0.0190184	0.970943	0.999891	0.365328	0.470166	1.0902	1.02322	0.963288	0.999971	0.144792	0.70483	0.834701	0.527521	0.690021	1.10958	1.17255	0.758294	0.884312
C3orf26	1	-0.0395223	0.948736	0.999891	0.371626	0.392833	1.08605	1.04532	0.929129	0.999971	-0.629448	0.106947	0.430418	0.911851	0.208871	1.1391	0.886742	0.141739	0.386948
CRMP1	2	-0.221044	0.770977	0.999891	0.429563	0.298638	1.04053	1.06988	0.65368	0.999971	1.03418	0.0656818	0.406946	0.0495291	0.98327	0.554043	1.0549	0.0426825	0.22875
RBM47	2	0.0905777	0.871209	0.999891	0.334348	0.414611	1.12516	1.04082	0.830938	0.999971	0.0223222	0.933916	0.967172	0.628061	0.612373	1.15221	1.15925	0.957783	0.982782
FAM114A1	2	0.00295397	0.996205	0.999891	0.35942	0.419175	1.09681	1.03811	0.994747	0.999971	1.30092	0.0380622	0.396525	0.0418802	0.991788	0.522065	1.03705	0.0169649	0.180509
DGKQ	1	0.107466	0.828291	0.999891	0.266804	0.620936	1.19311	0.980466	0.791221	0.999971	-0.588972	0.163711	0.470137	0.88539	0.296435	1.14865	0.98777	0.183671	0.441267
SPCS3	1	0.206069	0.653396	0.999891	0.245696	0.773313	1.21913	0.953318	0.60212	0.999971	-0.174943	0.328639	0.584658	0.709268	0.592033	1.16818	1.15264	0.625485	0.813124
OR1S2	1	0.117404	0.821926	0.999891	0.272396	0.578331	1.18851	0.989147	0.779214	0.999971	-0.179452	0.746042	0.859167	0.682179	0.322262	1.16233	1.01258	0.755581	0.884028
ELF2	1	0.393654	0.488032	0.999891	0.136329	0.706386	1.30251	0.964391	0.373781	0.999971	0.202872	0.499543	0.703723	0.405773	0.833929	1.04318	1.156	0.631698	0.81642
UCHL1	1	0.0600072	0.928342	0.999891	0.260222	0.461662	1.19773	1.02474	0.896615	0.999971	-0.0522139	0.836122	0.912417	0.562689	0.677926	1.12332	1.17104	0.89689	0.953777
PIGY	3	0.0264412	0.938672	0.999891	0.499822	0.67223	1.00744	0.969643	0.940094	0.999971	0.336272	0.255013	0.532375	0.406249	0.830936	1.0437	1.157	0.400147	0.653014
MRFAP1L1	2	0.156254	0.316973	0.999891	0.442592	0.828874	1.03448	0.950613	0.58567	0.999971	0.635737	0.577397	0.75617	0.216947	0.641057	0.877564	1.16126	0.459506	0.6986
TBCK	1	-0.0841156	0.871562	0.999891	0.506107	0.435727	1.00549	1.0346	0.840251	0.999971	-0.661003	0.335324	0.589354	0.860988	0.0856572	1.15713	0.673342	0.272798	0.539177
RAPGEF2	1	-0.260827	0.266757	0.999891	0.842056	0.386921	0.961036	1.04545	0.408065	0.999971	0.0576413	0.879412	0.935362	0.498086	0.757658	1.09397	1.17304	0.903542	0.957378
TMEM144	1	-0.577125	0.596726	0.999891	0.460188	0.0443521	1.02699	1.07417	0.361427	0.999971	-0.000755791	0.998378	0.99871	0.579496	0.671948	1.12953	1.16972	0.998837	0.999197
MND1	1	0.135676	0.821587	0.999891	0.219756	0.579279	1.25394	0.989658	0.75872	0.999971	0.51233	0.110215	0.432488	0.312574	0.888677	0.976305	1.13449	0.208432	0.470064
ALPK1	3	-0.0255567	0.940082	0.999891	0.517207	0.564994	0.996533	0.994655	0.942735	0.999971	0.634446	0.454856	0.674712	0.253319	0.748568	0.918522	1.17616	0.35971	0.617582
H2AFZ	3	0.193543	0.58528	0.999891	0.29045	0.812575	1.16074	0.950496	0.589117	0.999971	0.484784	0.425028	0.652361	0.302499	0.81404	0.965592	1.15929	0.390559	0.645054
TMEM165	2	0.0758448	0.777895	0.999891	0.523625	0.666933	0.993345	0.970999	0.816473	0.999971	0.609384	0.0369656	0.396525	0.23303	0.933558	0.896515	1.10945	0.102061	0.329856
NLN	3	0.11748	0.761814	0.999891	0.367629	0.745184	1.08728	0.955945	0.750049	0.999971	0.132053	0.660869	0.807911	0.5325	0.724411	1.11147	1.17561	0.758963	0.884326
HARS	2	0.0768795	0.830949	0.999891	0.424046	0.667252	1.04256	0.970814	0.828644	0.999971	0.225269	0.508288	0.709752	0.420389	0.771601	1.0555	1.1704	0.616585	0.807402
PCDHB14	1	0.362235	0.112109	0.999891	0.20811	0.932361	1.26006	0.974514	0.258412	0.999971	-0.0479108	0.934062	0.967215	0.516086	0.584632	1.10271	1.14953	0.936358	0.974088
IK	3	-0.0571453	0.641385	0.999891	0.664306	0.64106	0.956135	0.977054	0.83588	0.999971	0.61154	0.267175	0.541736	0.22772	0.821323	0.891369	1.15906	0.253621	0.517482
HMGCS1	2	0.34501	0.131206	0.999891	0.213882	0.924499	1.25564	0.971957	0.284942	0.999971	-0.542572	0.212002	0.501835	0.870312	0.216834	1.15351	0.899038	0.231652	0.494412
FAM173B	2	0.169764	0.667471	0.999891	0.287359	0.762132	1.16424	0.954965	0.647913	0.999971	0.0597886	0.777372	0.876396	0.549737	0.718368	1.11675	1.17517	0.874744	0.943574
RIOK2	1	-0.118833	0.780964	0.999891	0.538983	0.439905	0.988318	1.03454	0.757835	0.999971	0.555505	0.405022	0.639139	0.263326	0.786194	0.928333	1.16667	0.340218	0.599705
MCTP1	2	-0.0367245	0.87898	0.999891	0.545341	0.648184	0.986814	0.974479	0.907547	0.999971	-0.481432	0.241599	0.522775	0.840434	0.369735	1.16343	1.04451	0.289248	0.554757
ZNF131	1	-0.224619	0.644464	0.999891	0.663919	0.276745	0.956119	1.07829	0.580636	0.999971	0.309969	0.478321	0.689878	0.367999	0.765937	1.01775	1.17113	0.538042	0.754268
MRPS27	1	-0.0550542	0.939193	0.999891	0.378457	0.262003	1.07914	1.07899	0.909985	0.999971	1.05991	0.0458496	0.396972	0.0487556	0.981434	0.551047	1.05731	0.0316064	0.208225
CDHR2	1	-0.0345326	0.911943	0.999891	0.566611	0.604815	0.976875	0.982462	0.919855	0.999971	-0.642152	0.0872827	0.419627	0.910103	0.175997	1.13953	0.845519	0.13061	0.371214
CLINT1	2	-0.261972	0.75353	0.999891	0.417419	0.196052	1.04529	1.10505	0.619311	0.999971	1.10637	0.194627	0.493661	0.0533216	0.965858	0.565773	1.08051	0.080892	0.297793
TCERG1	1	-0.0337548	0.944876	0.999891	0.513822	0.393274	0.997695	1.04412	0.933481	0.999971	2.3067	0.05654	0.401062	0.0014922	0.999668	0.123739	1.00873	0.00365382	0.135386
SLC25A46	1	-0.290098	0.108769	0.999891	0.839682	0.383339	0.960842	1.04671	0.339248	0.999971	0.515059	0.173388	0.476754	0.249488	0.907824	0.914849	1.12761	0.246366	0.510088
INTS5	1	-0.494348	0.553892	0.999891	0.590591	0.0770241	0.969367	1.09732	0.346307	0.999971	1.02948	0.332422	0.588001	0.100222	0.894526	0.683282	1.13314	0.193561	0.453953
SKP1	3	0.128331	0.763162	0.999891	0.29431	0.688019	1.15707	0.966025	0.73738	0.999971	0.303568	0.364455	0.610681	0.414222	0.804934	1.05039	1.16095	0.48373	0.716408
FAM105A	3	0.00673892	0.983814	0.999891	0.554348	0.599385	0.98363	0.984225	0.984752	0.999971	0.287838	0.0548471	0.40087	0.368514	0.865432	1.01788	1.14436	0.371127	0.628555
EEF1G	4	-0.105354	0.736586	0.999891	0.650076	0.522445	0.957326	1.00384	0.761446	0.999971	0.551262	0.09816	0.425441	0.236466	0.922207	0.901325	1.1179	0.176344	0.432789
IRX1	1	1.2628	0.0327523	0.999891	0.0034068	0.999456	0.344245	1.0038	0.00240202	0.49527	-1.19385	0.252286	0.531243	0.939727	0.043886	1.11757	0.530177	0.115228	0.35008
PJA2	1	0.12513	0.807327	0.999891	0.355387	0.601311	1.09945	0.983261	0.763419	0.999971	1.73797	0.0718481	0.412218	0.00892273	0.998397	0.287829	1.01774	0.00870035	0.155082
GPX3	1	-0.500284	0.406746	0.999891	0.81908	0.145226	0.958472	1.13401	0.261315	0.999971	1.48445	0.0249075	0.396525	0.0218096	0.995956	0.408308	1.02712	0.00967689	0.157014
DOK3	2	-0.414262	0.213697	0.999891	0.838167	0.279332	0.960477	1.07927	0.249656	0.999971	0.347727	0.595448	0.767344	0.195479	0.846469	0.851448	1.15296	0.564579	0.773073
LIFR	3	-0.397272	0.38197	0.999891	0.811436	0.196798	0.956422	1.10517	0.316598	0.999971	-0.221969	0.618793	0.781262	0.673198	0.514277	1.15972	1.12516	0.666231	0.834388
CAPSL	1	-0.22973	0.557899	0.999891	0.747724	0.345634	0.951365	1.05116	0.535132	0.999971	0.410732	0.614512	0.778235	0.197701	0.537764	0.854056	1.13504	0.565982	0.773773
KLHL3	1	-0.607542	0.0634327	0.999891	0.960204	0.11525	0.983077	1.12796	0.0882586	0.999971	-0.0179695	0.945734	0.971914	0.571041	0.698395	1.12687	1.17229	0.966126	0.985832
ETF1	1	0.454469	0.438244	0.999891	0.113938	0.758603	1.29447	0.955565	0.304643	0.999971	0.861785	0.127533	0.445775	0.130331	0.944619	0.74284	1.09964	0.0938491	0.318707
CDK7	1	0.170146	0.632729	0.999891	0.312083	0.789661	1.14082	0.952387	0.636548	0.999971	0.440851	0.381851	0.6244	0.289416	0.794468	0.956032	1.16323	0.406446	0.65773
NXF1	1	1.89215	0.360009	0.999891	0.00166332	0.786725	0.226598	0.952687	0.057927	0.999971	1.05779	0.160295	0.46852	0.0863281	0.946399	0.652399	1.09769	0.0718213	0.283752
RNASEN	1	-0.227453	0.645558	0.999891	0.666105	0.329775	0.956198	1.05642	0.579096	0.999971	-0.271484	0.524085	0.721478	0.743435	0.497534	1.17135	1.11704	0.580912	0.784524
SLC12A2	2	0.131685	0.552452	0.999891	0.389467	0.808477	1.06611	0.950365	0.672215	0.999971	1.08767	0.163904	0.470173	0.0290131	0.975941	0.455434	1.06508	0.0756554	0.289528
CDC23	2	-0.350159	0.429266	0.999891	0.826634	0.191333	0.959074	1.10624	0.384903	0.999971	0.566711	0.159042	0.467626	0.242141	0.922423	0.906648	1.1179	0.190526	0.450356
NUCB2	2	-0.155509	0.784186	0.999891	0.493064	0.356269	1.01064	1.05042	0.721114	0.999971	0.562669	0.367485	0.61318	0.29198	0.787614	0.958278	1.16617	0.336948	0.596652
FAM8A1	2	-0.209745	0.617788	0.999891	0.721351	0.291584	0.951615	1.07411	0.5874	0.999971	1.1191	0.126467	0.445326	0.0834908	0.971982	0.645668	1.07049	0.0554496	0.253262
LAMA4	2	-0.208367	0.16474	0.999891	0.808498	0.447625	0.955174	1.03108	0.468584	0.999971	0.335235	0.284538	0.552744	0.338185	0.856901	0.995761	1.1476	0.428015	0.674236
FRK	1	0.144182	0.458481	0.999891	0.401765	0.815053	1.05765	0.949754	0.638108	0.999971	2.59752	0.0102213	0.396525	0.00033353	0.999953	0.0535684	1.0037	0.000501376	0.116019
RRAGD	1	0.275534	0.626631	0.999891	0.215401	0.676804	1.25586	0.969096	0.534969	0.999971	-0.232975	0.643121	0.795778	0.56271	0.588029	1.12306	1.1519	0.671533	0.836597
SLC29A1	1	0.16418	0.69565	0.999891	0.364861	0.695752	1.09115	0.965511	0.664219	0.999971	-0.227043	0.74576	0.858973	0.501846	0.513889	1.09717	1.12544	0.729863	0.870823
CYP39A1	1	0.0576457	0.851061	0.999891	0.432133	0.692853	1.03949	0.965615	0.864907	0.999971	0.22336	0.633612	0.790939	0.403525	0.786831	1.04161	1.16694	0.672831	0.837498
GCM1	2	-0.121865	0.455365	0.999891	0.725841	0.561722	0.950879	0.995789	0.679424	0.999971	-0.817578	0.102973	0.428215	0.937044	0.174945	1.12119	0.844985	0.0896481	0.311583
HUS1B	2	1.06142	0.0103086	0.999891	0.00764995	0.998557	0.561168	1.00422	0.00634094	0.830085	0.497734	0.598934	0.769302	0.0703031	0.791595	0.621126	1.16349	0.530859	0.748946
PREP	1	-0.041788	0.818114	0.999891	0.657485	0.628617	0.955784	0.980518	0.888848	0.999971	0.193757	0.594524	0.766861	0.387265	0.832156	1.02996	1.15648	0.675072	0.838287
C6orf129	1	-0.133291	0.748114	0.999891	0.616342	0.387821	0.963835	1.04603	0.724948	0.999971	-0.231905	0.398682	0.634083	0.740465	0.461907	1.17139	1.09864	0.572274	0.7783
KLC4	2	-0.934525	0.308528	0.999891	0.905157	0.0388516	0.970889	1.07003	0.0906508	0.999971	-0.894335	0.147698	0.458949	0.94767	0.107901	1.11039	0.725907	0.0860106	0.304631
TAF8	1	-0.406823	0.66562	0.999891	0.424502	0.202046	1.04233	1.10179	0.470727	0.999971	-0.73087	0.447964	0.669487	0.767767	0.116709	1.17205	0.747273	0.339425	0.599
HIST1H3C	1	0.382583	0.312586	0.999891	0.164862	0.920736	1.2953	0.970408	0.294544	0.999971	0.505569	0.67697	0.816429	0.246518	0.460864	0.910744	1.09838	0.581554	0.785252
ZKSCAN4	2	-0.241801	0.249745	0.999891	0.822368	0.412997	0.958644	1.04157	0.440317	0.999971	-0.994465	0.0315768	0.396525	0.978489	0.070808	1.06817	0.631437	0.0163685	0.178953
PSORS1C1	2	-0.125693	0.658218	0.999891	0.708898	0.473399	0.949637	1.02253	0.704493	0.999971	0.816454	0.259257	0.534926	0.0523719	0.945262	0.563534	1.0993	0.176829	0.433352
MCCD1	2	-0.0427161	0.819769	0.999891	0.659258	0.612468	0.956266	0.980386	0.88681	0.999971	-0.73194	0.0473169	0.396972	0.933556	0.20664	1.12505	0.883664	0.071723	0.283657
BAT4	1	0.0386844	0.950359	0.999891	0.325148	0.461843	1.13061	1.02439	0.931292	0.999971	-1.1862	0.107716	0.430964	0.979819	0.0619323	1.06512	0.598836	0.0463396	0.235526
[truncated: 13,260 more rows]
