# Supplementary material for: Widespread uncoupling between transcriptome and translatome variations after a stimulus in mammalian cells
Source: BMC Genomics. 2012 Jun 6;13:220. doi: 10.1186/1471-2164-13-220 (PMC3441405; doi:10.1186/1471-2164-13-220)
Supplement: Additional file 3 — Contains the complete ontological enrichment analysis of the EGF experiment for both the transcriptome and the translatome. [file 1471-2164-13-220-S3.xls]

## Sheet: DAVID EGF
# Ontological terms significantly overrepresented (Benjamini p-value < 0.05) for the EGF experiment, classified as coming from the analysis of transcriptome DEGs or translatome DEGs
Reading level	Category	Term	EASE enrichment p-value Benjamini corrected
transcriptome	SP_PIR_KEYWORDS	cytokine	2.87427e-06
transcriptome	GOTERM_MF_FAT	GO:0005125~cytokine activity	8.5341e-06
transcriptome	INTERPRO	IPR004827:Basic-leucine zipper (bZIP) transcription factor	3.20895e-05
transcriptome	GOTERM_BP_FAT	GO:0007610~behavior	0.000393066
transcriptome	SMART	SM00338:BRLZ	4.1037e-05
transcriptome	GOTERM_CC_FAT	GO:0044421~extracellular region part	0.000115764
transcriptome	GOTERM_BP_FAT	GO:0010604~positive regulation of macromolecule metabolic process	0.000612766
transcriptome	GOTERM_MF_FAT	GO:0003700~transcription factor activity	9.65721e-05
transcriptome	GOTERM_BP_FAT	GO:0010033~response to organic substance	0.000896648
transcriptome	GOTERM_BP_FAT	GO:0051173~positive regulation of nitrogen compound metabolic process	0.00081278
transcriptome	GOTERM_CC_FAT	GO:0005615~extracellular space	0.00018824
transcriptome	GOTERM_BP_FAT	GO:0010628~positive regulation of gene expression	0.000992457
transcriptome	GOTERM_BP_FAT	GO:0031328~positive regulation of cellular biosynthetic process	0.00115057
transcriptome	GOTERM_BP_FAT	GO:0009891~positive regulation of biosynthetic process	0.00117487
transcriptome	GOTERM_BP_FAT	GO:0045944~positive regulation of transcription from RNA polymerase II promoter	0.00108815
transcriptome	GOTERM_BP_FAT	GO:0009611~response to wounding	0.0010497
transcriptome	GOTERM_BP_FAT	GO:0045935~positive regulation of nucleobase, nucleoside, nucleotide and nucleic acid metabolic process	0.00112423
transcriptome	INTERPRO	IPR008343:MAP kinase phosphatase	0.00106972
transcriptome	UP_SEQ_FEATURE	DNA-binding region:Basic motif	0.00420527
transcriptome	UP_SEQ_FEATURE	domain:Leucine-zipper	0.00250574
transcriptome	GOTERM_BP_FAT	GO:0045941~positive regulation of transcription	0.00166795
transcriptome	GOTERM_BP_FAT	GO:0010557~positive regulation of macromolecule biosynthetic process	0.00159059
transcriptome	SP_PIR_KEYWORDS	chemotaxis	0.00222765
transcriptome	GOTERM_BP_FAT	GO:0048514~blood vessel morphogenesis	0.00228552
transcriptome	INTERPRO	IPR001089:Small chemokine, C-X-C	0.0016818
transcriptome	GOTERM_BP_FAT	GO:0032101~regulation of response to external stimulus	0.00271024
transcriptome	GOTERM_MF_FAT	GO:0033549~MAP kinase phosphatase activity	0.00208576
transcriptome	GOTERM_MF_FAT	GO:0017017~MAP kinase tyrosine/serine/threonine phosphatase activity	0.00208576
transcriptome	INTERPRO	IPR002473:Small chemokine, C-X-C/Interleukin 8	0.00159994
transcriptome	INTERPRO	IPR001811:Small chemokine, interleukin-8-like	0.00147679
transcriptome	GOTERM_BP_FAT	GO:0042325~regulation of phosphorylation	0.00476339
transcriptome	INTERPRO	IPR003070:Orphan nuclear receptor	0.00196828
transcriptome	INTERPRO	IPR018048:Small chemokine, C-X-C, conserved site	0.00169045
transcriptome	PIR_SUPERFAMILY	PIRSF002522:CXC chemokine	0.00327421
transcriptome	GOTERM_BP_FAT	GO:0001568~blood vessel development	0.00534829
transcriptome	GOTERM_BP_FAT	GO:0045893~positive regulation of transcription, DNA-dependent	0.00518075
transcriptome	GOTERM_BP_FAT	GO:0051254~positive regulation of RNA metabolic process	0.00527183
transcriptome	GOTERM_CC_FAT	GO:0005576~extracellular region	0.00333838
transcriptome	GOTERM_MF_FAT	GO:0008009~chemokine activity	0.00382353
transcriptome	GOTERM_BP_FAT	GO:0001944~vasculature development	0.0053334
transcriptome	GOTERM_BP_FAT	GO:0019220~regulation of phosphate metabolic process	0.00510874
transcriptome	GOTERM_BP_FAT	GO:0051174~regulation of phosphorus metabolic process	0.00510874
transcriptome	KEGG_PATHWAY	hsa04010:MAPK signaling pathway	0.00466666
transcriptome	GOTERM_BP_FAT	GO:0006954~inflammatory response	0.00504663
transcriptome	GOTERM_BP_FAT	GO:0009719~response to endogenous stimulus	0.00498375
transcriptome	PIR_SUPERFAMILY	PIRSF002524:nerve growth factor IB-like nuclear receptor	0.0024783
transcriptome	GOTERM_MF_FAT	GO:0042379~chemokine receptor binding	0.00392619
transcriptome	SMART	SM00199:SCY	0.00285066
transcriptome	GOTERM_MF_FAT	GO:0030528~transcription regulator activity	0.0038239
transcriptome	GOTERM_BP_FAT	GO:0002237~response to molecule of bacterial origin	0.00640241
transcriptome	GOTERM_BP_FAT	GO:0048660~regulation of smooth muscle cell proliferation	0.00636336
transcriptome	UP_SEQ_FEATURE	domain:Rhodanese	0.0148084
transcriptome	INTERPRO	IPR001763:Rhodanese-like	0.00429324
transcriptome	GOTERM_BP_FAT	GO:0006357~regulation of transcription from RNA polymerase II promoter	0.00978802
transcriptome	GOTERM_MF_FAT	GO:0043565~sequence-specific DNA binding	0.00565694
transcriptome	GOTERM_BP_FAT	GO:0009725~response to hormone stimulus	0.0101545
transcriptome	SP_PIR_KEYWORDS	heparin-binding	0.0160653
transcriptome	GOTERM_BP_FAT	GO:0042330~taxis	0.0126199
transcriptome	GOTERM_BP_FAT	GO:0006935~chemotaxis	0.0126199
transcriptome	PIR_SUPERFAMILY	PIRSF001719:fos transforming protein	0.00545822
transcriptome	GOTERM_BP_FAT	GO:0051789~response to protein stimulus	0.0145727
transcriptome	GOTERM_BP_FAT	GO:0044057~regulation of system process	0.0144011
transcriptome	INTERPRO	IPR011616:bZIP transcription factor, bZIP-1	0.00825961
transcriptome	SMART	SM00450:RHOD	0.00689726
transcriptome	SP_PIR_KEYWORDS	dna-binding	0.0202266
transcriptome	INTERPRO	IPR014393:Dual specificity protein phosphatase (MAP kinase phosphatase)	0.00814174
transcriptome	GOTERM_BP_FAT	GO:0048167~regulation of synaptic plasticity	0.0182381
transcriptome	SP_PIR_KEYWORDS	transcription regulation	0.0174879
transcriptome	GOTERM_BP_FAT	GO:0050921~positive regulation of chemotaxis	0.0215637
transcriptome	INTERPRO	IPR000837:Fos transforming protein	0.00983079
transcriptome	GOTERM_BP_FAT	GO:0014070~response to organic cyclic substance	0.0223308
transcriptome	GOTERM_BP_FAT	GO:0045768~positive regulation of anti-apoptosis	0.0224068
transcriptome	INTERPRO	IPR000340:Protein-tyrosine phosphatase, dual specificity	0.0104811
transcriptome	GOTERM_BP_FAT	GO:0048661~positive regulation of smooth muscle cell proliferation	0.0239615
transcriptome	GOTERM_BP_FAT	GO:0050920~regulation of chemotaxis	0.0239615
transcriptome	PIR_SUPERFAMILY	PIRSF000939:dual specificity protein phosphatase (MAP kinase phosphatase)	0.00852025
transcriptome	PIR_SUPERFAMILY	PIRSF000939:MAPK_Ptase	0.00852025
transcriptome	GOTERM_MF_FAT	GO:0005539~glycosaminoglycan binding	0.0160644
transcriptome	SMART	SM00195:DSPc	0.00912468
transcriptome	GOTERM_BP_FAT	GO:0040012~regulation of locomotion	0.0254317
transcriptome	INTERPRO	IPR000340:Dual specificity phosphatase, catalytic domain	0.0112982
transcriptome	GOTERM_BP_FAT	GO:0051252~regulation of RNA metabolic process	0.029319
transcriptome	GOTERM_BP_FAT	GO:0007626~locomotory behavior	0.0287369
transcriptome	GOTERM_BP_FAT	GO:0048520~positive regulation of behavior	0.0281365
transcriptome	SP_PIR_KEYWORDS	Secreted	0.0287972
transcriptome	GOTERM_BP_FAT	GO:0032496~response to lipopolysaccharide	0.0281241
transcriptome	GOTERM_BP_FAT	GO:0009314~response to radiation	0.0274896
transcriptome	GOTERM_BP_FAT	GO:0043086~negative regulation of catalytic activity	0.02765
transcriptome	GOTERM_BP_FAT	GO:0051384~response to glucocorticoid stimulus	0.0274197
transcriptome	GOTERM_BP_FAT	GO:0034097~response to cytokine stimulus	0.0280809
transcriptome	GOTERM_BP_FAT	GO:0050804~regulation of synaptic transmission	0.0274583
transcriptome	GOTERM_MF_FAT	GO:0030247~polysaccharide binding	0.0218616
transcriptome	GOTERM_MF_FAT	GO:0001871~pattern binding	0.0218616
transcriptome	GOTERM_BP_FAT	GO:0048168~regulation of neuronal synaptic plasticity	0.0281217
transcriptome	GOTERM_BP_FAT	GO:0009628~response to abiotic stimulus	0.0283245
transcriptome	GOTERM_BP_FAT	GO:0030595~leukocyte chemotaxis	0.0291671
transcriptome	GOTERM_BP_FAT	GO:0045767~regulation of anti-apoptosis	0.0308559
transcriptome	GOTERM_BP_FAT	GO:0031960~response to corticosteroid stimulus	0.0323009
transcriptome	GOTERM_BP_FAT	GO:0060326~cell chemotaxis	0.0319433
transcriptome	GOTERM_BP_FAT	GO:0042493~response to drug	0.0319651
transcriptome	GOTERM_MF_FAT	GO:0008138~protein tyrosine/serine/threonine phosphatase activity	0.0256039
transcriptome	GOTERM_MF_FAT	GO:0003690~double-stranded DNA binding	0.0240858
transcriptome	GOTERM_BP_FAT	GO:0051969~regulation of transmission of nerve impulse	0.0327599
transcriptome	GOTERM_BP_FAT	GO:0006469~negative regulation of protein kinase activity	0.0325471
transcriptome	GOTERM_BP_FAT	GO:0001525~angiogenesis	0.0325112
transcriptome	SP_PIR_KEYWORDS	Transcription	0.0416226
transcriptome	GOTERM_BP_FAT	GO:0033673~negative regulation of kinase activity	0.0354938
transcriptome	GOTERM_BP_FAT	GO:0051591~response to cAMP	0.0353351
transcriptome	GOTERM_BP_FAT	GO:0031644~regulation of neurological system process	0.0356033
transcriptome	GOTERM_BP_FAT	GO:0043434~response to peptide hormone stimulus	0.0359985
transcriptome	GOTERM_MF_FAT	GO:0008201~heparin binding	0.0274967
transcriptome	GOTERM_BP_FAT	GO:0051348~negative regulation of transferase activity	0.0417995
transcriptome	INTERPRO	IPR011700:Basic leucine zipper	0.0281094
transcriptome	GOTERM_BP_FAT	GO:0050795~regulation of behavior	0.0427507
transcriptome	GOTERM_BP_FAT	GO:0040017~positive regulation of locomotion	0.043552
transcriptome	GOTERM_BP_FAT	GO:0006952~defense response	0.0450736
transcriptome	GOTERM_BP_FAT	GO:0030334~regulation of cell migration	0.0493538
translatome	GOTERM_BP_FAT	GO:0009891~positive regulation of biosynthetic process	6.32206e-06
translatome	GOTERM_BP_FAT	GO:0031328~positive regulation of cellular biosynthetic process	5.26336e-06
translatome	GOTERM_BP_FAT	GO:0010557~positive regulation of macromolecule biosynthetic process	1.48525e-05
translatome	GOTERM_BP_FAT	GO:0051173~positive regulation of nitrogen compound metabolic process	4.84302e-05
translatome	GOTERM_BP_FAT	GO:0042127~regulation of cell proliferation	8.64327e-05
translatome	GOTERM_BP_FAT	GO:0045935~positive regulation of nucleobase, nucleoside, nucleotide and nucleic acid metabolic process	8.49868e-05
translatome	KEGG_PATHWAY	hsa05332:Graft-versus-host disease	3.65508e-05
translatome	GOTERM_BP_FAT	GO:0010628~positive regulation of gene expression	0.000167351
translatome	SP_PIR_KEYWORDS	heterodimer	0.00020902
translatome	GOTERM_BP_FAT	GO:0045941~positive regulation of transcription	0.000172217
translatome	GOTERM_BP_FAT	GO:0045944~positive regulation of transcription from RNA polymerase II promoter	0.000160052
translatome	GOTERM_BP_FAT	GO:0002504~antigen processing and presentation of peptide or polysaccharide antigen via MHC class II	0.000194937
translatome	GOTERM_BP_FAT	GO:0010604~positive regulation of macromolecule metabolic process	0.000254882
translatome	PIR_SUPERFAMILY	PIRSF001991:class II histocompatibility antigen	0.000327989
translatome	SP_PIR_KEYWORDS	mhc ii	0.000631156
translatome	GOTERM_CC_FAT	GO:0042613~MHC class II protein complex	0.00111613
translatome	KEGG_PATHWAY	hsa04672:Intestinal immune network for IgA production	0.000221367
translatome	INTERPRO	IPR014745:MHC class II, alpha/beta chain, N-terminal	0.00303136
translatome	KEGG_PATHWAY	hsa04940:Type I diabetes mellitus	0.000238436
translatome	GOTERM_BP_FAT	GO:0048514~blood vessel morphogenesis	0.00123933
translatome	GOTERM_BP_FAT	GO:0045893~positive regulation of transcription, DNA-dependent	0.00133939
translatome	GOTERM_BP_FAT	GO:0051254~positive regulation of RNA metabolic process	0.00153175
translatome	KEGG_PATHWAY	hsa05330:Allograft rejection	0.000351403
translatome	GOTERM_BP_FAT	GO:0009611~response to wounding	0.00191714
translatome	KEGG_PATHWAY	hsa05310:Asthma	0.000405772
translatome	SP_PIR_KEYWORDS	disulfide bond	0.00220466
translatome	GOTERM_BP_FAT	GO:0008284~positive regulation of cell proliferation	0.00252478
translatome	SP_PIR_KEYWORDS	signal	0.00195908
translatome	UP_SEQ_FEATURE	signal peptide	0.0392955
translatome	UP_SEQ_FEATURE	domain:Ig-like C1-type	0.019893
translatome	GOTERM_MF_FAT	GO:0032395~MHC class II receptor activity	0.0149968
translatome	SP_PIR_KEYWORDS	developmental protein	0.00225898
translatome	KEGG_PATHWAY	hsa05320:Autoimmune thyroid disease	0.000749252
translatome	UP_SEQ_FEATURE	disulfide bond	0.020814
translatome	GOTERM_BP_FAT	GO:0001568~blood vessel development	0.00834746
translatome	GOTERM_BP_FAT	GO:0008285~negative regulation of cell proliferation	0.00798274
translatome	GOTERM_BP_FAT	GO:0042325~regulation of phosphorylation	0.00834176
translatome	GOTERM_BP_FAT	GO:0007610~behavior	0.00897533
translatome	GOTERM_BP_FAT	GO:0001944~vasculature development	0.00958823
translatome	GOTERM_BP_FAT	GO:0008217~regulation of blood pressure	0.0116275
translatome	GOTERM_BP_FAT	GO:0048660~regulation of smooth muscle cell proliferation	0.0119833
translatome	GOTERM_MF_FAT	GO:0003700~transcription factor activity	0.0362314
translatome	KEGG_PATHWAY	hsa04612:Antigen processing and presentation	0.00246189
translatome	UP_SEQ_FEATURE	region of interest:Connecting peptide	0.0447279
translatome	GOTERM_BP_FAT	GO:0051174~regulation of phosphorus metabolic process	0.0139898
translatome	GOTERM_BP_FAT	GO:0019220~regulation of phosphate metabolic process	0.0139898
translatome	KEGG_PATHWAY	hsa05322:Systemic lupus erythematosus	0.00306866
translatome	GOTERM_BP_FAT	GO:0001775~cell activation	0.0194598
translatome	SP_PIR_KEYWORDS	glycoprotein	0.0146514
translatome	GOTERM_BP_FAT	GO:0032101~regulation of response to external stimulus	0.0221051
translatome	GOTERM_BP_FAT	GO:0008283~cell proliferation	0.022396
translatome	KEGG_PATHWAY	hsa04514:Cell adhesion molecules (CAMs)	0.00449624
translatome	SP_PIR_KEYWORDS	Secreted	0.017832
translatome	SP_PIR_KEYWORDS	DNA binding	0.0158861
translatome	GOTERM_BP_FAT	GO:0006693~prostaglandin metabolic process	0.0265036
translatome	GOTERM_BP_FAT	GO:0006692~prostanoid metabolic process	0.0265036
translatome	GOTERM_BP_FAT	GO:0001516~prostaglandin biosynthetic process	0.027299
translatome	GOTERM_BP_FAT	GO:0046457~prostanoid biosynthetic process	0.027299
translatome	GOTERM_BP_FAT	GO:0051094~positive regulation of developmental process	0.0274825
translatome	GOTERM_BP_FAT	GO:0001525~angiogenesis	0.0288735
translatome	PIR_SUPERFAMILY	PIRSF001719:fos transforming protein	0.0438348
translatome	GOTERM_BP_FAT	GO:0048661~positive regulation of smooth muscle cell proliferation	0.0344694
translatome	GOTERM_BP_FAT	GO:0032583~regulation of gene-specific transcription	0.0341889
translatome	GOTERM_BP_FAT	GO:0006357~regulation of transcription from RNA polymerase II promoter	0.0339479
translatome	GOTERM_BP_FAT	GO:0045787~positive regulation of cell cycle	0.0360046
translatome	GOTERM_BP_FAT	GO:0043193~positive regulation of gene-specific transcription	0.0374222
translatome	GOTERM_BP_FAT	GO:0048589~developmental growth	0.0374222
translatome	GOTERM_BP_FAT	GO:0045597~positive regulation of cell differentiation	0.036597
translatome	KEGG_PATHWAY	hsa05416:Viral myocarditis	0.00791526
translatome	GOTERM_BP_FAT	GO:0010611~regulation of cardiac muscle hypertrophy	0.0430516
translatome	GOTERM_BP_FAT	GO:0045596~negative regulation of cell differentiation	0.048167
