# Supplementary material for: Widespread uncoupling between transcriptome and translatome variations after a stimulus in mammalian cells
Source: BMC Genomics. 2012 Jun 6;13:220. doi: 10.1186/1471-2164-13-220 (PMC3441405; doi:10.1186/1471-2164-13-220)
Supplement: Additional file 4 — Contains the detailed description of all the reanalyzed datasets included in our survey. [file 1471-2164-13-220-S4.xls]

## Sheet: dataset info
Dataset short name	Biological source	Dataset custer	Reference	Raw microarray data repository	Data repository ID	Affymetrix Platform ID	number of transcriptome profiling replicas in condition A	number of transcriptome profiling replicas in condition B	number of translatome profiling replicas in condition A	number of translatome profiling replicas in condition B	spearman correlation between transcriptome profiling replicas in condition A	spearman correlation between transcriptome profiling replicas in condition B	spearman correlation between translatome profiling replicas in condition A	spearman correlation between translatome profiling replicas in condition B	number of probesets on chip	number of unambiguous probesets on chip	number of mapping ENSEMBL genes	number of DEGs (transcriptome or translatome)	percentage of mapping ENSEMBL genes found as DEGs	number of DEGs only translatome up-regulated	number of DEGs only translatome down-regulated	number of DEGs only transcriptome up-regulated	number of DEGs only transcriptome down-regulated	number of DEGs homodirectional up-regulated	number of DEGs homodirectional down-regulated	number of DEGs antidirectional	number of DEGs only transcriptome	number of DEGs only translatome	number of DEGs homodirectional	number of DEGs with increased polysomal access	number of DEGs with decreased polysomal access	spearman correlation between transcriptome and translatome log2 fold changes (all genes on the chip)	spearman correlation between transcriptome and translatome log2 fold changes (all DEGs)
+serum.0-2h	Mus musculus	extracellular signalling	PMID: 17405863	GEO	GSE7363	MG_U74Av2	2	2	2	2	0.993474	0.989811	0.988628	0.989377	12488	11174	8247	167	0.0202498	4	57	22	10	56	18	0	61	32	74	93	74	0.595704	0.890268
+EPO.0-2h	Mus musculus	extracellular signalling	PMID: 18625885	ArrayExpress	E-MEXP-1689	MG_U74Av2	4	4	4	4	0.948636	0.94204	0.981295	0.974781	12488	11174	8231	565	0.0686429	16	4	291	122	106	26	0	20	413	132	360	205	0.570655	0.778332
-LIF.0-5d	Mus musculus	extracellular signalling	PMID: 18462695	GEO	GSE9563	Mouse430_2	3	3	3	3	0.966637	0.985308	0.983821	0.990944	45101	33900	16785	2336	0.139172	499	216	448	511	426	231	5	715	959	657	950	1386	0.452426	0.674015
+LPS.0-1h	Mus musculus	extracellular signalling	PMID: 18230670	GEO	GSE4288	Mouse430_2	3	3	3	3	0.997448	0.997207	0.99308	0.994612	45101	33900	16814	1430	0.0850482	188	399	55	253	229	305	1	587	308	534	617	813	0.464151	0.697098
+LPS.0-2h	Mus musculus	extracellular signalling	PMID: 18230670	GEO	GSE4288	Mouse430_2	3	3	3	2	0.997205	0.995989	0.995003	0.989338	45101	33900	16791	1944	0.115776	279	691	84	280	280	323	7	970	364	603	1247	697	0.175617	0.657101
+LPS.0-4h	Mus musculus	extracellular signalling	PMID: 18230670	GEO	GSE4288	Mouse430_2	3	3	3	3	0.997198	0.995829	0.991521	0.987035	45101	33900	16794	2476	0.147434	174	611	360	268	530	529	4	785	628	1059	1669	807	0.419473	0.816043
+diff.WT.hepa	Homo sapiens	differentiation	PMID: 18221535	ArrayExpress	E-MEXP-958	HG-U133A	3	2	3	2	0.976961	0.965473	0.920598	0.970427	22283	19730	11542	744	0.0644602	111	402	13	80	39	99	0	513	93	138	504	240	0.410865	0.408676
+diff.mTOR.hepa	Homo sapiens	differentiation	PMID: 17483347	ArrayExpress	E-MEXP-958	HG-U133A	3	3	3	3	0.972146	0.980611	0.919544	0.850319	22283	19730	11557	1145	0.0990742	339	368	45	135	108	149	1	707	180	257	491	654	0.482643	0.695262
+diff.testis.P17-P22	Mus musculus	differentiation	PMID: 16682651	GEO	GSE4711	MOE430A	3	3	3	3	0.989246	0.9884	0.985174	0.981108	22690	21186	12376	1350	0.109082	160	363	47	59	490	231	0	523	106	721	655	695	0.907907	0.877726
+diff.testis.P17-P70	Mus musculus	differentiation	PMID: 16682651	GEO	GSE4711	MOE430A	3	3	3	3	0.988666	0.967856	0.984671	0.956268	22690	21186	12388	1515	0.122296	110	319	95	121	515	355	0	429	216	870	800	715	0.93728	0.885869
+diff.testis.P22-P70	Mus musculus	differentiation	PMID: 16682651	GEO	GSE4711	MOE430A	3	3	3	3	0.988672	0.969955	0.98087	0.957688	22690	21186	12398	909	0.0733183	97	242	57	35	381	97	0	339	92	478	379	530	0.927484	0.925551
+diff.lung.E19-E22	Rattus norvegicus	differentiation	PMID: 18952566	GEO	GSE12153	Rat230_2	3	3	3	3	0.991286	0.979474	0.989014	0.977465	31099	18314	11999	1425	0.11876	116	201	164	134	434	376	0	317	298	810	839	586	0.834398	0.892609
+diff.lung.E19-P1	Rattus norvegicus	differentiation	PMID: 18952566	GEO	GSE12153	Rat230_2	3	3	3	3	0.990685	0.988608	0.988772	0.985523	31099	18314	12004	1923	0.160197	201	260	198	266	554	444	0	461	464	998	983	940	0.794857	0.868803
+diff.lung.E22-P1	Rattus norvegicus	differentiation	PMID: 18952566	GEO	GSE12153	Rat230_2	3	3	3	3	0.979898	0.98944	0.978494	0.986821	31099	18314	12008	851	0.0708694	90	41	128	241	212	139	0	131	369	351	348	503	0.694289	0.832847
+eIF4E	Homo sapiens	translational machinery alteration	PMID: 17638893	GEO	GSE6043	HG-U133_Plus_2	2	2	2	3	0.984384	0.987603	0.980423	0.987491	54675	36666	16437	762	0.0463588	47	131	342	110	32	100	0	178	452	132	514	248	0.241183	0.697521
-eIF4GI	Homo sapiens	translational machinery alteration	PMID: 18426977	GEO	GSE11011	HG-U133A_2	3	3	3	3	0.993087	0.99539	0.986631	0.987906	22277	19726	11568	1261	0.109008	238	388	252	215	48	82	38	626	467	130	755	506	0.158932	0.280466
+v-Ki-ras	Homo sapiens	translational machinery alteration	PMID: 16446406	ArrayExpress	E-MEXP-461	HG_U95Av2	2	3	2	3	0.982687	0.991854	0.970521	0.967833	12625	11399	8101	537	0.0662881	150	126	26	23	119	93	0	276	49	212	248	289	0.623571	0.863643
+mTOR.no-diff	Homo sapiens	translational machinery alteration	PMID: 17483347	ArrayExpress	E-MEXP-958	HG-U133A	3	3	3	3	0.974296	0.972262	0.914208	0.921227	22283	19730	11559	297	0.0256943	88	129	17	5	38	20	0	217	22	58	184	113	0.23614	0.825522
+mTOR.diff	Homo sapiens	translational machinery alteration	PMID: 17483347	ArrayExpress	E-MEXP-958	HG-U133A	2	3	2	3	0.976531	0.987618	0.973424	0.879127	22283	19730	11539	196	0.0169859	126	12	16	1	38	3	0	138	17	41	76	120	0.0769964	0.377432
