# Supplementary material for: Widespread uncoupling between transcriptome and translatome variations after a stimulus in mammalian cells
Source: BMC Genomics. 2012 Jun 6;13:220. doi: 10.1186/1471-2164-13-220 (PMC3441405; doi:10.1186/1471-2164-13-220)
Supplement: Additional file 5 — Contains the complete microarray data of all the reanalyzed datasets included in our survey, with the results of the DEGs analysis for both the transcriptome and the translatome. [file 1471-2164-13-220-S5.zip › Additional file 5.txt]

Dataset short name	Ensembl ID	Number of probes	HGNC symbol	transcriptome log2 fold change	transcriptome t-test p-value	transcriptome t-test p-value BH corrected	transcriptome RankProd p-value	transcriptome RankProd pfp	transcriptome SAM p-value	transcriptome SAM p-value BH corrected	translatome log2 fold change	translatome t-test p-value	translatome t-test p-value BH corrected	translatome RankProd p-value	translatome RankProd pfp	translatome SAM p-value	SAM translatome p-value BH corrected
+serum.0-2h	ENSMUSG00000002033	1	Cd3g	0.202	0.702	0.879	0.217	0.971	0.602	0.813	0.075	0.737	1	0.319	0.981	0.651	0.992
+serum.0-2h	ENSMUSG00000006522	1	Itih3	0.181	0.24	0.753	0.387	0.947	0.33	0.669	0.047	0.396	1	0.433	0.975	0.595	0.987
+serum.0-2h	ENSMUSG00000030592	1	Ryr1	0.191	0.239	0.753	0.372	0.951	0.306	0.657	0.113	0.255	1	0.243	0.985	0.295	0.98
+serum.0-2h	ENSMUSG00000037461	1	Ints7	0.196	0.398	0.765	0.341	0.949	0.363	0.687	-0.132	0.651	1	0.239	0.986	0.484	0.981
+serum.0-2h	ENSMUSG00000017386	2	Traf4	0.106	0.175	0.753	0.541	0.987	0.463	0.742	-0.055	0.825	1	0.352	1.007	0.748	0.995
+serum.0-2h	ENSMUSG00000031673	1	Cdh11	-0.661	0.187	0.753	0.059	0.659	0.071	0.537	-0.335	0.316	1	0.037	0.83	0.148	0.98
+serum.0-2h	ENSMUSG00000044030	1	Irf2bp1	0.476	0.026	0.753	0.054	1.013	0.031	0.492	0.028	0.649	1	0.47	0.974	0.761	0.996
+serum.0-2h	ENSMUSG00000074637	1	Sox2	-1.017	0.156	0.753	0.016	0.475	0.027	0.479	-0.787	0.246	1	0.001	0.295	0.037	0.974
+serum.0-2h	ENSMUSG00000029178	2	Klf3	-0.082	0.281	0.754	0.393	1.053	0.566	0.797	-0.129	0.125	1	0.275	0.984	0.187	0.98
+serum.0-2h	ENSMUSG00000028581	2	Laptm5	1.214	0.111	0.753	0.001	0.123	0.008	0.42	1.094	0.174	1	0	0.085	0.013	0.905
+serum.0-2h	ENSMUSG00000010358	1	Ifi35	0.163	0.806	0.919	0.201	0.979	0.72	0.871	0.214	0.749	1	0.069	1.048	0.562	0.985
+serum.0-2h	ENSMUSG00000020694	2	Tlk2	-0.2	0.553	0.816	0.263	1.057	0.489	0.756	-0.019	0.946	1	0.414	1.039	0.921	0.998
+serum.0-2h	ENSMUSG00000014932	1	Yes1	-0.066	0.881	0.95	0.368	0.973	0.848	0.933	-0.295	0.444	1	0.091	0.977	0.235	0.98
+serum.0-2h	ENSMUSG00000000901	1	Mmp11	-0.02	0.806	0.919	0.466	1.036	0.894	0.953	-0.115	0.076	1	0.303	0.982	0.207	0.98
+serum.0-2h	ENSMUSG00000042451	1	Mybph	0.486	0.071	0.753	0.051	1.013	0.035	0.499	0.114	0.376	1	0.259	0.98	0.373	0.98
+serum.0-2h	ENSMUSG00000028890	1	Mtf1	-0.071	0.661	0.861	0.4	1.047	0.709	0.866	-0.128	0.182	1	0.274	0.983	0.24	0.98
+serum.0-2h	ENSMUSG00000021614	1	Vcan	-0.822	0.237	0.753	0.032	0.559	0.081	0.546	-0.19	0.657	1	0.102	0.995	0.432	0.981
+serum.0-2h	ENSMUSG00000028962	1	Slc4a2	0.14	0.47	0.786	0.448	0.954	0.473	0.748	0.031	0.875	1	0.41	0.997	0.835	0.997
+serum.0-2h	ENSMUSG00000027107	1	Chrna1	0.152	0.567	0.822	0.351	0.95	0.508	0.764	0.048	0.266	1	0.425	0.975	0.568	0.986
+serum.0-2h	ENSMUSG00000032578	2	Cish	0.443	0.306	0.758	0.064	1.014	0.16	0.587	0.024	0.862	1	0.438	0.988	0.852	0.998
+serum.0-2h	ENSMUSG00000017861	2	Mybl2	0.206	0.4	0.765	0.307	0.955	0.369	0.691	-0.046	0.078	1	0.486	0.977	0.535	0.985
+serum.0-2h	ENSMUSG00000029381	1	Shroom3	-0.594	0.033	0.753	0.081	0.721	0.022	0.467	-0.303	0.012	1	0.066	0.995	0.025	0.948
+serum.0-2h	ENSMUSG00000030268	1	Bcat1	0.417	0.173	0.753	0.081	1.013	0.081	0.546	0.164	0.334	1	0.158	0.989	0.267	0.98
+serum.0-2h	ENSMUSG00000028975	3	Pex14	0.232	0.275	0.754	0.302	0.954	0.242	0.627	0.003	0.982	1	0.526	1	0.981	0.999
+serum.0-2h	ENSMUSG00000020407	2	Upp1	0.289	0.073	0.753	0.214	0.973	0.137	0.577	0.081	0.464	1	0.309	0.975	0.482	0.981
+serum.0-2h	ENSMUSG00000001280	1	Sp1	0.271	0.437	0.775	0.201	0.98	0.362	0.687	0.42	0.254	1	0.025	0.714	0.106	0.98
+serum.0-2h	ENSMUSG00000024151	2	Msh2	0.202	0.611	0.84	0.255	0.968	0.491	0.757	-0.018	0.952	1	0.384	1.051	0.926	0.998
+serum.0-2h	ENSMUSG00000067006	1	Serpinb5	0.171	0.239	0.753	0.401	0.948	0.309	0.658	-0.081	0.02	1	0.387	0.975	0.31	0.98
+serum.0-2h	ENSMUSG00000001674	2	Ddx18	-0.099	0.232	0.753	0.382	1.056	0.508	0.764	-0.019	0.74	1	0.56	0.987	0.84	0.997
+serum.0-2h	ENSMUSG00000025381	1	Cnpy2	-0.609	0.408	0.766	0.082	0.722	0.239	0.627	0.056	0.812	1	0.342	0.989	0.738	0.993
+serum.0-2h	ENSMUSG00000030879	1	Mrpl17	-0.027	0.888	0.952	0.49	1.021	0.893	0.953	0.085	0.724	1	0.294	0.982	0.624	0.99
+serum.0-2h	ENSMUSG00000024158	1	Hagh	-0.201	0.678	0.869	0.33	1.029	0.549	0.787	0.014	0.936	1	0.427	1.01	0.922	0.998
+serum.0-2h	ENSMUSG00000043430	1	Psapl1	0.15	0.017	0.753	0.458	0.956	0.259	0.634	-0.015	0.848	1	0.55	0.997	0.884	0.998
+serum.0-2h	ENSMUSG00000037625	2	Cldn11	0.207	0.65	0.855	0.196	0.982	0.543	0.784	0.136	0.666	1	0.161	0.973	0.518	0.982
+serum.0-2h	ENSMUSG00000005667	2	Mthfd2	-0.12	0.438	0.775	0.366	1.057	0.526	0.774	0.084	0.37	1	0.307	0.976	0.439	0.981
+serum.0-2h	ENSMUSG00000068798	2	Rap1a	-0.199	0.618	0.843	0.294	1.048	0.499	0.76	-0.047	0.906	1	0.321	1.076	0.84	0.997
+serum.0-2h	ENSMUSG00000046711	2	Hmga1	0.207	0.409	0.766	0.323	0.954	0.346	0.68	-0.025	0.845	1	0.509	0.992	0.834	0.997
+serum.0-2h	ENSMUSG00000042745	1	Id1	0.09	0.928	0.97	0.101	1.053	0.875	0.944	0.582	0.48	1	0.016	0.565	0.167	0.98
+serum.0-2h	ENSMUSG00000026880	3	Stom	0.246	0.146	0.753	0.279	0.965	0.217	0.611	-0.064	0.703	1	0.39	0.978	0.643	0.992
+serum.0-2h	ENSMUSG00000039660	1	D2Wsu81e	0.312	0.399	0.765	0.146	0.995	0.315	0.66	-0.203	0.427	1	0.126	0.985	0.263	0.98
+serum.0-2h	ENSMUSG00000035949	1	Fbxw2	-0.779	0.133	0.753	0.043	0.595	0.036	0.499	-0.228	0.181	1	0.138	1.003	0.099	0.98
+serum.0-2h	ENSMUSG00000030750	1	Nsmce1	0.006	0.983	0.995	0.525	0.993	0.981	0.993	-0.151	0.574	1	0.206	0.974	0.413	0.981
+serum.0-2h	ENSMUSG00000048910	2	2810453I06Rik	0.097	0.596	0.835	0.473	0.958	0.617	0.82	0.071	0.342	1	0.35	0.975	0.478	0.981
+serum.0-2h	ENSMUSG00000006519	2	Cyba	0.17	0.704	0.879	0.241	0.966	0.607	0.815	0.104	0.783	1	0.213	1.009	0.641	0.992
+serum.0-2h	ENSMUSG00000063903	1	Klk1	-0.034	0.178	0.753	0.458	1.04	0.776	0.897	-0.049	0.35	1	0.473	0.98	0.577	0.986
+serum.0-2h	ENSMUSG00000041859	2	Mcm3	0.108	0.666	0.863	0.461	0.956	0.631	0.828	0.072	0.82	1	0.282	1.012	0.716	0.992
+serum.0-2h	ENSMUSG00000050953	2	Gja1	-0.89	0.11	0.753	0.025	0.506	0.013	0.441	-0.133	0.631	1	0.206	0.979	0.458	0.981
+serum.0-2h	ENSMUSG00000022962	1	Gart	-0.607	0.201	0.753	0.073	0.694	0.097	0.554	-0.187	0.53	1	0.136	0.977	0.334	0.98
+serum.0-2h	ENSMUSG00000001642	2	Akr1b3	0.068	0.759	0.902	0.546	0.99	0.754	0.887	-0.107	0.181	1	0.319	0.978	0.262	0.98
+serum.0-2h	ENSMUSG00000053279	2	Aldh1a1	0.288	0.087	0.753	0.225	0.971	0.136	0.577	0.049	0.728	1	0.398	0.978	0.693	0.992
+serum.0-2h	ENSMUSG00000052974	1	Cyp2f2	0.262	0.407	0.766	0.195	0.983	0.305	0.657	0.233	0.33	1	0.092	1.002	0.18	0.98
+serum.0-2h	ENSMUSG00000078688	1	NA	0.506	0.074	0.753	0.046	1.014	0.061	0.527	0.025	0.806	1	0.478	0.985	0.82	0.997
+serum.0-2h	ENSMUSG00000003662	1	Ciao1	-0.278	0.471	0.786	0.245	1.035	0.375	0.695	-0.411	0.369	1	0.021	0.775	0.14	0.98
+serum.0-2h	ENSMUSG00000021951	1	N6amt2	-0.898	0.14	0.753	0.028	0.526	0.042	0.505	0.077	0.587	1	0.313	0.974	0.56	0.985
+serum.0-2h	ENSMUSG00000058569	1	Tmed9	0.071	0.868	0.945	0.374	0.952	0.831	0.925	0.115	0.728	1	0.223	0.987	0.584	0.986
+serum.0-2h	ENSMUSG00000032080	1	Apoa4	0.204	0.448	0.778	0.294	0.954	0.372	0.693	-0.077	0.38	1	0.397	0.975	0.443	0.981
+serum.0-2h	ENSMUSG00000022354	1	Ndufb9	-0.266	0.753	0.901	0.244	0.955	0.614	0.819	0.287	0.495	1	0.077	0.984	0.242	0.98
+serum.0-2h	ENSMUSG00000042459	1	Psp	0.072	0.806	0.919	0.46	0.957	0.782	0.901	0.177	0.498	1	0.148	0.98	0.308	0.98
+serum.0-2h	ENSMUSG00000024966	1	Stip1	-0.006	0.992	0.996	0.358	0.954	0.988	0.996	-0.115	0.87	1	0.06	0.961	0.759	0.996
+serum.0-2h	ENSMUSG00000029556	2	Hnf1a	0.198	0.597	0.835	0.248	0.969	0.498	0.76	-0.001	0.991	1	0.519	1.001	0.991	0.999
+serum.0-2h	ENSMUSG00000052397	1	Ezr	0.879	0.218	0.753	0.005	0.394	0.045	0.514	0.504	0.324	1	0.016	0.561	0.118	0.98
+serum.0-2h	ENSMUSG00000006345	1	Ggt1	0.002	0.988	0.996	0.494	1.031	0.993	0.997	-0.122	0.394	1	0.281	0.978	0.321	0.98
+serum.0-2h	ENSMUSG00000029103	2	Lrpap1	-0.083	0.642	0.851	0.416	1.035	0.683	0.854	-0.071	0.668	1	0.38	0.987	0.615	0.99
+serum.0-2h	ENSMUSG00000014956	1	Ppp1cb	-0.918	0.044	0.753	0.023	0.493	0.007	0.42	0.226	0.521	1	0.109	0.978	0.286	0.98
+serum.0-2h	ENSMUSG00000024538	1	Ppic	-0.593	0.436	0.775	0.101	0.755	0.2	0.604	0.052	0.69	1	0.379	0.978	0.674	0.992
+serum.0-2h	ENSMUSG00000020873	1	Slc35b1	-0.057	0.785	0.912	0.45	1.031	0.786	0.902	0.097	0.454	1	0.283	0.976	0.443	0.981
+serum.0-2h	ENSMUSG00000031065	1	Pctk1	0.089	0.545	0.813	0.513	0.97	0.61	0.817	-0.24	0.36	1	0.114	0.997	0.174	0.98
+serum.0-2h	ENSMUSG00000003435	1	Supt5h	0.169	0.798	0.917	0.205	0.982	0.709	0.866	0.011	0.986	1	0.182	1.094	0.974	0.998
+serum.0-2h	ENSMUSG00000037936	1	Scarb1	0.061	0.778	0.909	0.549	0.989	0.774	0.896	-0.027	0.887	1	0.462	1.004	0.856	0.998
+serum.0-2h	ENSMUSG00000037049	2	Smpd1	-0.126	0.656	0.858	0.342	1.05	0.598	0.812	-0.201	0.557	1	0.107	0.975	0.368	0.98
+serum.0-2h	ENSMUSG00000044734	1	Serpinb1a	-0.023	0.898	0.955	0.47	1.032	0.905	0.959	-0.049	0.644	1	0.46	0.98	0.655	0.992
+serum.0-2h	ENSMUSG00000061479	1	Snrpa	0.088	0.515	0.802	0.524	0.975	0.607	0.815	0.096	0.473	1	0.291	0.978	0.427	0.981
+serum.0-2h	ENSMUSG00000029882	4	2210010C04Rik	0.241	0.149	0.753	0.289	0.956	0.2	0.604	0.03	0.422	1	0.478	0.973	0.714	0.992
+serum.0-2h	ENSMUSG00000024029	1	Tff3	0.145	0.134	0.753	0.455	0.957	0.307	0.657	0.056	0.124	1	0.399	0.976	0.495	0.981
+serum.0-2h	ENSMUSG00000044041	2	Krt13	0.379	0.237	0.753	0.117	1.017	0.186	0.595	0.137	0.591	1	0.213	0.976	0.421	0.981
+serum.0-2h	ENSMUSG00000061353	3	Cxcl12	-0.609	0.049	0.753	0.074	0.697	0.013	0.441	-0.35	0.215	1	0.047	0.899	0.073	0.98
+serum.0-2h	ENSMUSG00000026585	1	Kifap3	-0.888	0.076	0.753	0.023	0.492	0.017	0.446	-0.164	0.61	1	0.155	0.977	0.419	0.981
+serum.0-2h	ENSMUSG00000006673	1	Qrich1	-0.179	0.692	0.876	0.252	1.042	0.577	0.801	0.044	0.921	1	0.205	1.09	0.861	0.998
+serum.0-2h	ENSMUSG00000040204	1	2810417H13Rik	0.129	0.612	0.84	0.359	0.953	0.589	0.806	0.248	0.187	1	0.078	1.012	0.089	0.98
+serum.0-2h	ENSMUSG00000029433	1	Diablo	0.183	0.494	0.798	0.346	0.951	0.424	0.721	0.1	0.629	1	0.249	0.975	0.506	0.982
+serum.0-2h	ENSMUSG00000005397	1	Nid1	-0.056	0.744	0.898	0.435	1.036	0.778	0.898	0.27	0.281	1	0.076	1.012	0.12	0.98
+serum.0-2h	ENSMUSG00000032192	1	Gnb5	-0.716	0.128	0.753	0.055	0.64	0.023	0.472	-0.297	0.206	1	0.082	1.007	0.076	0.98
+serum.0-2h	ENSMUSG00000025809	2	Itgb1	-0.115	0.657	0.858	0.389	1.04	0.615	0.819	0.135	0.511	1	0.219	0.979	0.368	0.98
+serum.0-2h	ENSMUSG00000025364	2	Pa2g4	-0.166	0.694	0.876	0.273	1.036	0.607	0.815	-0.114	0.588	1	0.298	0.98	0.489	0.981
+serum.0-2h	ENSMUSG00000068391	1	Chrac1	-0.149	0.762	0.904	0.338	1.003	0.684	0.854	0.028	0.913	1	0.407	1.011	0.88	0.998
+serum.0-2h	ENSMUSG00000004885	1	Crabp2	-0.581	0.507	0.801	0.1	0.754	0.297	0.653	-0.269	0.634	1	0.056	0.951	0.38	0.98
+serum.0-2h	ENSMUSG00000019942	1	Cdc2a	-0.043	0.835	0.932	0.468	1.021	0.842	0.929	-0.009	0.961	1	0.479	1.015	0.948	0.998
+serum.0-2h	ENSMUSG00000052684	1	Jun	-0.79	0.05	0.753	0.037	0.582	0.021	0.467	-0.341	0.416	1	0.069	0.986	0.186	0.98
+serum.0-2h	ENSMUSG00000023236	1	Scg5	0.28	0.216	0.753	0.217	0.971	0.191	0.598	0.012	0.888	1	0.496	0.987	0.908	0.998
+serum.0-2h	ENSMUSG00000019843	1	Fyn	-0.503	0.476	0.789	0.093	0.745	0.31	0.658	0.089	0.851	1	0.174	1.011	0.752	0.995
+serum.0-2h	ENSMUSG00000026814	1	Eng	0.299	0.654	0.857	0.106	1.048	0.503	0.762	0.272	0.671	1	0.064	1.009	0.441	0.981
+serum.0-2h	ENSMUSG00000016534	2	Lamp2	-0.53	0.35	0.761	0.114	0.797	0.186	0.596	0	0.998	1	0.527	1.004	0.998	1
+serum.0-2h	ENSMUSG00000006456	2	Rbm14	0.092	0.684	0.871	0.499	0.966	0.669	0.847	0.053	0.849	1	0.328	1.009	0.775	0.996
+serum.0-2h	ENSMUSG00000039278	1	Pcsk1n	0.45	0.082	0.753	0.074	1.014	0.054	0.519	-0.036	0.72	1	0.5	0.983	0.753	0.995
+serum.0-2h	ENSMUSG00000038274	1	Fau	0.17	0.613	0.84	0.296	0.954	0.549	0.786	-0.106	0.303	1	0.316	0.977	0.315	0.98
+serum.0-2h	ENSMUSG00000003166	2	Dgcr2	-0.193	0.171	0.753	0.272	1.068	0.239	0.627	-0.078	0.599	1	0.369	0.98	0.537	0.985
+serum.0-2h	ENSMUSG00000029860	1	Zyx	0.047	0.673	0.867	0.583	1.001	0.77	0.894	-0.189	0.425	1	0.173	0.984	0.248	0.98
+serum.0-2h	ENSMUSG00000026234	1	Ncl	-0.62	0.518	0.804	0.077	0.713	0.309	0.658	0.055	0.815	1	0.357	0.988	0.752	0.995
+serum.0-2h	ENSMUSG00000028405	1	Aco1	-0.066	0.443	0.777	0.408	1.051	0.67	0.847	-0.217	0.277	1	0.119	1.003	0.15	0.98
+serum.0-2h	ENSMUSG00000005698	1	Ctcf	-0.992	0.017	0.753	0.017	0.479	0.003	0.418	-0.504	0.073	1	0.013	0.718	0.029	0.948
+serum.0-2h	ENSMUSG00000026355	2	Mcm6	0.095	0.444	0.777	0.502	0.966	0.584	0.804	0.085	0.2	1	0.313	0.978	0.38	0.98
+serum.0-2h	ENSMUSG00000000215	2	Ins2	0.112	0.464	0.785	0.506	0.966	0.532	0.778	-0.083	0.621	1	0.346	0.977	0.55	0.985
+serum.0-2h	ENSMUSG00000017707	1	Serinc3	-0.386	0.382	0.765	0.179	0.937	0.26	0.634	0.015	0.96	1	0.391	1.031	0.938	0.998
+serum.0-2h	ENSMUSG00000039542	3	Ncam1	0.462	0.296	0.757	0.067	1.015	0.136	0.577	0.247	0.458	1	0.105	0.991	0.232	0.98
+serum.0-2h	ENSMUSG00000024308	3	Tapbp	0.283	0.122	0.753	0.226	0.97	0.136	0.577	0.066	0.689	1	0.353	0.973	0.623	0.99
+serum.0-2h	ENSMUSG00000003534	1	Ddr1	0.401	0.343	0.761	0.093	1.026	0.214	0.61	0.296	0.432	1	0.073	1.003	0.189	0.98
+serum.0-2h	ENSMUSG00000005410	2	Mcm5	0.025	0.956	0.984	0.418	0.956	0.936	0.973	-0.062	0.677	1	0.381	0.987	0.644	0.992
+serum.0-2h	ENSMUSG00000002102	3	Psmc3	-0.184	0.756	0.902	0.313	0.995	0.654	0.838	-0.063	0.865	1	0.266	1.019	0.789	0.996
+serum.0-2h	ENSMUSG00000056673	1	Jarid1d	0.216	0.135	0.753	0.34	0.949	0.192	0.599	0.069	0.346	1	0.353	0.975	0.471	0.981
+serum.0-2h	ENSMUSG00000041324	1	Inhba	1.95	0.041	0.753	0	0.019	0.005	0.418	1.612	0.088	1	0	0.023	0.006	0.769
+serum.0-2h	ENSMUSG00000003031	1	Cdkn1b	0.063	0.703	0.879	0.576	1	0.735	0.878	-0.066	0.689	1	0.387	0.978	0.633	0.991
+serum.0-2h	ENSMUSG00000031749	1	St3gal2	-0.097	0.688	0.874	0.352	1.05	0.661	0.843	-0.009	0.861	1	0.589	0.997	0.918	0.998
+serum.0-2h	ENSMUSG00000052565	1	Hist1h1d	0.07	0.77	0.908	0.525	0.976	0.761	0.889	0.041	0.61	1	0.419	0.973	0.691	0.992
+serum.0-2h	ENSMUSG00000001157	1	Gmcl1	0.135	0.333	0.759	0.467	0.956	0.454	0.738	-0.037	0.618	1	0.499	0.984	0.715	0.992
+serum.0-2h	ENSMUSG00000024798	1	Htr7	0.47	0.074	0.753	0.063	1.014	0.039	0.503	0.103	0.069	1	0.275	0.985	0.266	0.98
+serum.0-2h	ENSMUSG00000033006	2	Sox10	0.253	0.34	0.76	0.228	0.967	0.3	0.655	0.025	0.76	1	0.472	0.982	0.809	0.997
+serum.0-2h	ENSMUSG00000036972	1	Zic4	0.221	0.155	0.753	0.321	0.951	0.218	0.612	-0.026	0.299	1	0.55	0.984	0.736	0.992
+serum.0-2h	ENSMUSG00000079465	1	Col4a3	0.135	0.478	0.791	0.443	0.954	0.516	0.769	-0.122	0.406	1	0.269	0.978	0.362	0.98
+serum.0-2h	ENSMUSG00000032591	1	Mst1	0.148	0.392	0.765	0.437	0.955	0.441	0.731	-0.008	0.964	1	0.525	1.009	0.956	0.998
+serum.0-2h	ENSMUSG00000046717	1	Igbp1b	-0.09	0.805	0.919	0.348	1.032	0.749	0.885	0.024	0.653	1	0.486	0.978	0.788	0.996
+serum.0-2h	ENSMUSG00000028039	1	Efna3	0.168	0.331	0.758	0.389	0.948	0.37	0.692	-0.086	0.438	1	0.37	0.975	0.448	0.981
+serum.0-2h	ENSMUSG00000038047	2	6230416J20Rik	-0.556	0.242	0.753	0.086	0.728	0.122	0.568	-0.266	0.476	1	0.11	0.975	0.274	0.98
+serum.0-2h	ENSMUSG00000034342	1	Cbl	0.364	0.06	0.753	0.134	1.011	0.051	0.514	0.191	0.118	1	0.131	1.005	0.137	0.98
+serum.0-2h	ENSMUSG00000028071	1	Sh2d2a	0.197	0.139	0.753	0.365	0.954	0.224	0.615	-0.082	0.469	1	0.372	0.975	0.47	0.981
+serum.0-2h	ENSMUSG00000068686	1	Cd59b	-0.107	0.395	0.765	0.354	1.057	0.531	0.778	-0.104	0.329	1	0.329	0.975	0.352	0.98
+serum.0-2h	ENSMUSG00000029027	1	Dffb	0.189	0.566	0.821	0.272	0.963	0.467	0.745	0.06	0.604	1	0.386	0.974	0.614	0.99
+serum.0-2h	ENSMUSG00000040548	1	Tex2	0.248	0.16	0.753	0.268	0.966	0.224	0.615	0.048	0.134	1	0.426	0.976	0.539	0.985
+serum.0-2h	ENSMUSG00000002664	1	Pspn	0.164	0.288	0.757	0.379	0.951	0.388	0.702	-0.097	0.569	1	0.33	0.976	0.485	0.981
+serum.0-2h	ENSMUSG00000015340	1	Cybb	0.036	0.79	0.915	0.543	1.014	0.841	0.929	-0.029	0.7	1	0.522	0.986	0.774	0.996
+serum.0-2h	ENSMUSG00000021255	1	Esrrb	-0.064	0.769	0.907	0.431	1.032	0.776	0.896	-0.077	0.619	1	0.364	0.975	0.576	0.986
+serum.0-2h	ENSMUSG00000042622	1	Maff	0.091	0.893	0.954	0.203	0.982	0.837	0.928	-0.027	0.931	1	0.364	1.054	0.893	0.998
+serum.0-2h	ENSMUSG00000024448	3	H2-M10.1	0.31	0.064	0.753	0.191	0.985	0.09	0.552	0.052	0.243	1	0.409	0.978	0.54	0.985
+serum.0-2h	ENSMUSG00000027122	1	2700007P21Rik	-1.103	0.005	0.753	0.012	0.446	0.002	0.405	-0.532	0.04	1	0.009	0.636	0.019	0.94
+serum.0-2h	ENSMUSG00000001911	2	Nfix	-0.348	0.15	0.753	0.182	0.944	0.106	0.557	-0.368	0.02	1	0.039	0.84	0.017	0.922
+serum.0-2h	ENSMUSG00000068196	1	Col8a1	0.462	0.645	0.852	0.035	0.981	0.472	0.747	0.634	0.504	1	0.006	0.364	0.231	0.98
+serum.0-2h	ENSMUSG00000009376	1	Met	0.196	0.314	0.758	0.338	0.95	0.313	0.66	0.056	0.532	1	0.379	0.975	0.597	0.988
+serum.0-2h	ENSMUSG00000072601	1	Ear8	0.264	0.139	0.753	0.244	0.968	0.186	0.595	0.137	0.187	1	0.207	0.99	0.24	0.98
+serum.0-2h	ENSMUSG00000026768	2	Itga8	0.042	0.806	0.919	0.547	1.003	0.83	0.924	-0.121	0.472	1	0.269	0.976	0.378	0.98
+serum.0-2h	ENSMUSG00000037685	1	Atp8a1	0.241	0.281	0.754	0.263	0.969	0.242	0.627	-0.082	0.327	1	0.384	0.975	0.405	0.981
+serum.0-2h	ENSMUSG00000030708	2	Dnajb13	0.021	0.767	0.906	0.533	1.027	0.883	0.949	-0.184	0.298	1	0.166	0.989	0.235	0.98
+serum.0-2h	ENSMUSG00000016529	2	Il10	0.172	0.043	0.753	0.408	0.95	0.24	0.627	0.018	0.637	1	0.524	0.982	0.836	0.997
+serum.0-2h	ENSMUSG00000027782	1	Kpna4	0.038	0.769	0.907	0.542	1.018	0.828	0.922	0.163	0.121	1	0.161	1.002	0.152	0.98
+serum.0-2h	ENSMUSG00000059135	1	NA	-0.031	0.892	0.953	0.435	1.029	0.889	0.951	0.083	0.242	1	0.318	0.978	0.37	0.98
+serum.0-2h	ENSMUSG00000062593	2	Lilrb4	2.081	0.161	0.753	0	0.019	0.019	0.456	1.482	0.058	1	0	0.024	0.007	0.769
+serum.0-2h	ENSMUSG00000033024	3	Klra8	0.143	0.474	0.789	0.42	0.957	0.505	0.763	-0.094	0.419	1	0.331	0.974	0.437	0.981
+serum.0-2h	ENSMUSG00000024402	2	Lta	0.321	0.168	0.753	0.159	1.001	0.165	0.587	0.001	0.995	1	0.514	1.001	0.995	1
+serum.0-2h	ENSMUSG00000030427	1	Pira3	0.275	0.408	0.766	0.184	0.989	0.316	0.66	-0.045	0.669	1	0.462	0.984	0.692	0.992
+serum.0-2h	ENSMUSG00000005161	2	Prdx2	-0.709	0.346	0.761	0.06	0.655	0.169	0.589	-0.11	0.585	1	0.303	0.977	0.463	0.981
+serum.0-2h	ENSMUSG00000026701	2	Prdx6	-0.438	0.494	0.798	0.162	0.914	0.308	0.657	-0.043	0.881	1	0.357	1.023	0.819	0.997
+serum.0-2h	ENSMUSG00000057465	2	Saa2	0.176	0.02	0.753	0.415	0.954	0.221	0.613	0.012	0.833	1	0.536	0.984	0.896	0.998
+serum.0-2h	ENSMUSG00000053719	2	Klk1b26	0.082	0.726	0.889	0.524	0.975	0.706	0.864	0.034	0.308	1	0.473	0.974	0.675	0.992
+serum.0-2h	ENSMUSG00000006567	1	Atp7b	0.189	0.319	0.758	0.363	0.955	0.347	0.68	-0.047	0.745	1	0.44	0.986	0.707	0.992
+serum.0-2h	ENSMUSG00000074483	1	Bglap1	0.136	0.397	0.765	0.439	0.956	0.449	0.736	-0.035	0.795	1	0.484	0.987	0.777	0.996
+serum.0-2h	ENSMUSG00000004110	2	Cacna1e	0.402	0.176	0.753	0.092	1.014	0.089	0.55	0.062	0.129	1	0.381	0.975	0.464	0.981
+serum.0-2h	ENSMUSG00000021135	2	Slc10a1	0.136	0.498	0.8	0.45	0.955	0.502	0.761	-0.002	0.934	1	0.585	0.987	0.979	0.999
+serum.0-2h	ENSMUSG00000072235	2	Tuba1a	-0.195	0.825	0.927	0.27	0.952	0.721	0.871	0.139	0.612	1	0.193	0.975	0.473	0.981
+serum.0-2h	ENSMUSG00000033488	1	BC026585	0.653	0.113	0.753	0.015	0.685	0.042	0.505	0.188	0.298	1	0.133	1	0.187	0.98
+serum.0-2h	ENSMUSG00000050732	2	Vamp8	-0.169	0.759	0.903	0.316	1	0.671	0.848	0.053	0.896	1	0.267	1.05	0.829	0.997
+serum.0-2h	ENSMUSG00000021974	1	Fgf9	-0.488	0.21	0.753	0.105	0.766	0.129	0.571	-0.44	0.233	1	0.027	0.763	0.06	0.98
+serum.0-2h	ENSMUSG00000020649	2	Rrm2	0.251	0.286	0.756	0.251	0.969	0.276	0.642	0.166	0.354	1	0.169	0.99	0.265	0.98
+serum.0-2h	ENSMUSG00000071164	1	Defcr25	0.258	0.301	0.757	0.234	0.966	0.243	0.627	0.139	0.195	1	0.195	0.991	0.244	0.98
+serum.0-2h	ENSMUSG00000020361	5	Hspa4	-0.23	0.362	0.763	0.27	1.065	0.328	0.667	0.179	0.374	1	0.155	0.996	0.235	0.98
+serum.0-2h	ENSMUSG00000043384	2	Gprasp1	0.199	0.347	0.761	0.321	0.951	0.369	0.691	0.105	0.434	1	0.253	0.978	0.412	0.981
+serum.0-2h	ENSMUSG00000076617	11	Igh-6	0.176	0.093	0.753	0.406	0.949	0.248	0.63	0.037	0.275	1	0.456	0.974	0.651	0.992
+serum.0-2h	ENSMUSG00000062542	1	Syt9	0.304	0.243	0.753	0.191	0.987	0.19	0.598	0.051	0.716	1	0.383	0.976	0.685	0.992
+serum.0-2h	ENSMUSG00000027849	1	Syt6	0.212	0.326	0.758	0.311	0.953	0.342	0.677	-0.019	0.799	1	0.557	0.99	0.847	0.997
+serum.0-2h	ENSMUSG00000024743	1	Syt7	0.358	0.242	0.753	0.119	1.015	0.152	0.582	-0.09	0.495	1	0.339	0.975	0.466	0.981
+serum.0-2h	ENSMUSG00000028914	3	Casp9	0.107	0.322	0.758	0.51	0.968	0.484	0.754	-0.164	0.231	1	0.203	0.989	0.181	0.98
+serum.0-2h	ENSMUSG00000017740	1	Slc12a5	0.494	0.074	0.753	0.051	1.013	0.036	0.499	0.132	0.473	1	0.223	0.98	0.362	0.98
+serum.0-2h	ENSMUSG00000046434	3	Hnrnpa1	-0.049	0.469	0.786	0.436	1.047	0.722	0.872	0.149	0.24	1	0.185	0.991	0.245	0.98
+serum.0-2h	ENSMUSG00000001260	1	Gabrg1	0.179	0.462	0.785	0.354	0.951	0.43	0.725	0.012	0.84	1	0.519	0.985	0.9	0.998
+serum.0-2h	ENSMUSG00000052310	2	Slc39a1	0.185	0.26	0.753	0.368	0.955	0.292	0.651	0.122	0.302	1	0.226	0.987	0.276	0.98
+serum.0-2h	ENSMUSG00000024837	1	Dmrt1	0.06	0.63	0.846	0.571	0.997	0.719	0.871	-0.01	0.943	1	0.509	1.012	0.937	0.998
+serum.0-2h	ENSMUSG00000028427	2	Aqp7	0.538	0.051	0.753	0.038	0.99	0.043	0.509	0.167	0.294	1	0.169	0.997	0.219	0.98
+serum.0-2h	ENSMUSG00000060743	2	H3f3a	-0.196	0.521	0.805	0.31	1.057	0.435	0.727	0.003	0.965	1	0.54	0.989	0.977	0.998
+serum.0-2h	ENSMUSG00000031972	1	Acta1	0.674	0.276	0.754	0.02	0.786	0.099	0.555	0.652	0.127	1	0.005	0.333	0.035	0.963
+serum.0-2h	ENSMUSG00000009588	1	St6galnac1	0.05	0.298	0.757	0.579	1.013	0.699	0.861	0.09	0.054	1	0.307	0.98	0.305	0.98
+serum.0-2h	ENSMUSG00000010086	1	Rnf112	0.39	0.07	0.753	0.108	1.013	0.048	0.514	0.067	0.106	1	0.371	0.974	0.401	0.981
+serum.0-2h	ENSMUSG00000033249	1	Hsf4	0.271	0.33	0.758	0.225	0.974	0.279	0.644	0.052	0.754	1	0.391	0.979	0.715	0.992
+serum.0-2h	ENSMUSG00000000263	1	Glra1	0.188	0.174	0.753	0.392	0.947	0.245	0.628	-0.005	0.921	1	0.59	0.993	0.95	0.998
+serum.0-2h	ENSMUSG00000040009	1	Gnaz	0.139	0.748	0.899	0.247	0.969	0.661	0.842	-0.069	0.548	1	0.41	0.976	0.544	0.985
+serum.0-2h	ENSMUSG00000079280	1	Klra12	0.063	0.791	0.915	0.502	0.966	0.776	0.897	0.042	0.857	1	0.327	1.01	0.809	0.997
+serum.0-2h	ENSMUSG00000031748	5	Gnao1	0.261	0.254	0.753	0.252	0.967	0.203	0.605	-0.008	0.949	1	0.528	1.007	0.946	0.998
+serum.0-2h	ENSMUSG00000027420	1	Bfsp1	0.268	0.098	0.753	0.258	0.969	0.127	0.57	-0.036	0.465	1	0.512	0.977	0.672	0.992
+serum.0-2h	ENSMUSG00000037010	1	Apln	0.302	0.331	0.758	0.165	1.004	0.222	0.614	0.158	0.573	1	0.162	0.978	0.388	0.98
+serum.0-2h	ENSMUSG00000019772	1	Vip	0.182	0.442	0.777	0.339	0.949	0.436	0.727	0.074	0.652	1	0.303	0.973	0.598	0.988
+serum.0-2h	ENSMUSG00000025608	1	Podxl	0.333	0.212	0.753	0.143	1.001	0.173	0.591	0.005	0.91	1	0.543	0.987	0.95	0.998
+serum.0-2h	ENSMUSG00000048402	1	Gli2	-0.011	0.963	0.987	0.503	1.005	0.96	0.984	-0.226	0.098	1	0.119	1.005	0.091	0.98
+serum.0-2h	ENSMUSG00000030579	1	Tyrobp	1.916	0.203	0.753	0	0.024	0.018	0.456	1.516	0.164	1	0	0.024	0.007	0.805
+serum.0-2h	ENSMUSG00000018395	2	Kif3a	-0.044	0.839	0.933	0.429	1.031	0.84	0.929	-0.2	0.347	1	0.139	0.988	0.243	0.98
+serum.0-2h	ENSMUSG00000022337	2	Ttc35	-0.712	0.115	0.753	0.049	0.613	0.037	0.499	-0.33	0.198	1	0.063	0.98	0.108	0.98
+serum.0-2h	ENSMUSG00000022961	2	Son	-1.188	0.094	0.753	0.009	0.41	0.009	0.424	-0.464	0.115	1	0.02	0.769	0.051	0.98
+serum.0-2h	ENSMUSG00000042554	1	Zp3r	0.387	0.352	0.762	0.081	1.034	0.253	0.63	0.144	0.738	1	0.147	1.006	0.558	0.985
+serum.0-2h	ENSMUSG00000020469	1	Myl7	0.074	0.723	0.887	0.55	0.991	0.718	0.871	0.104	0.283	1	0.276	0.984	0.326	0.98
+serum.0-2h	ENSMUSG00000040040	2	Ift88	0.097	0.818	0.925	0.339	0.949	0.753	0.886	-0.122	0.519	1	0.264	0.975	0.4	0.981
+serum.0-2h	ENSMUSG00000029836	2	Cbx3	-0.117	0.584	0.828	0.383	1.041	0.593	0.809	0.002	0.958	1	0.557	0.989	0.981	0.999
+serum.0-2h	ENSMUSG00000030854	2	Ptpn5	0.145	0.792	0.916	0.197	0.979	0.697	0.86	0.096	0.829	1	0.174	1.016	0.711	0.992
+serum.0-2h	ENSMUSG00000024907	2	Gal	-0.003	0.997	0.998	0.295	0.955	0.996	0.998	0.107	0.73	1	0.206	0.987	0.586	0.986
+serum.0-2h	ENSMUSG00000028394	3	Pole3	0.183	0.113	0.753	0.387	0.947	0.23	0.619	0.126	0.109	1	0.228	0.991	0.216	0.98
+serum.0-2h	ENSMUSG00000061048	2	Cdh3	0.159	0.709	0.881	0.26	0.969	0.606	0.815	-0.038	0.816	1	0.433	1.006	0.785	0.996
+serum.0-2h	ENSMUSG00000027968	3	Larp7	-0.082	0.688	0.874	0.411	1.034	0.701	0.862	0.073	0.584	1	0.321	0.975	0.558	0.985
+serum.0-2h	ENSMUSG00000020473	1	Aebp1	0.258	0.598	0.835	0.162	1	0.449	0.736	0.082	0.83	1	0.24	1.016	0.719	0.992
+serum.0-2h	ENSMUSG00000021244	1	Ylpm1	0.058	0.518	0.804	0.592	1.002	0.695	0.859	-0.045	0.8	1	0.443	0.999	0.758	0.996
+serum.0-2h	ENSMUSG00000009350	2	Mpo	0.237	0.466	0.786	0.233	0.966	0.363	0.687	0.024	0.837	1	0.448	0.984	0.836	0.997
+serum.0-2h	ENSMUSG00000035683	1	Melk	0.027	0.958	0.984	0.345	0.95	0.937	0.973	-0.066	0.844	1	0.243	1.058	0.757	0.996
+serum.0-2h	ENSMUSG00000031904	1	Slc7a6	0.285	0.067	0.753	0.221	0.969	0.136	0.577	0.105	0.295	1	0.262	0.981	0.327	0.98
+serum.0-2h	ENSMUSG00000043004	1	Gng2	0.131	0.23	0.753	0.457	0.957	0.426	0.722	0.114	0.269	1	0.253	0.982	0.313	0.98
+serum.0-2h	ENSMUSG00000041991	1	Hrnr	0.162	0.157	0.753	0.435	0.954	0.315	0.66	0.048	0.497	1	0.421	0.975	0.612	0.99
+serum.0-2h	ENSMUSG00000059668	2	Krt4	0.236	0.371	0.765	0.271	0.963	0.294	0.652	-0.007	0.901	1	0.582	0.997	0.939	0.998
+serum.0-2h	ENSMUSG00000003549	1	Ercc1	0.349	0.087	0.753	0.143	1.001	0.105	0.557	0.033	0.691	1	0.471	0.974	0.757	0.996
+serum.0-2h	ENSMUSG00000021457	3	Syk	0.217	0.183	0.753	0.327	0.954	0.261	0.635	0.058	0.475	1	0.396	0.977	0.575	0.986
+serum.0-2h	ENSMUSG00000030223	1	Ptpro	0.379	0.071	0.753	0.112	1.015	0.089	0.549	0.174	0.5	1	0.151	0.974	0.327	0.98
+serum.0-2h	ENSMUSG00000026479	1	Lamc2	0.981	0.045	0.753	0.002	0.224	0.004	0.418	0.61	0.059	1	0.006	0.361	0.008	0.85
+serum.0-2h	ENSMUSG00000062729	1	Ppox	0.26	0.464	0.786	0.202	0.981	0.334	0.672	0.165	0.561	1	0.172	0.975	0.388	0.98
+serum.0-2h	ENSMUSG00000057722	1	Lepr	-0.474	0.152	0.753	0.099	0.755	0.086	0.548	-0.147	0.403	1	0.24	0.977	0.3	0.98
+serum.0-2h	ENSMUSG00000032717	3	Mdfi	0.189	0.286	0.756	0.372	0.951	0.331	0.669	-0.047	0.762	1	0.438	0.983	0.728	0.992
+serum.0-2h	ENSMUSG00000038668	1	Lpar1	-0.658	0.162	0.753	0.062	0.66	0.038	0.5	-0.195	0.2	1	0.168	0.996	0.156	0.98
+serum.0-2h	ENSMUSG00000039196	1	Orm1	0.242	0.211	0.753	0.288	0.957	0.201	0.604	0.021	0.839	1	0.464	0.984	0.858	0.998
+serum.0-2h	ENSMUSG00000032641	1	Gpr19	0.02	0.918	0.965	0.504	1.018	0.921	0.966	-0.187	0.121	1	0.163	0.998	0.14	0.98
+serum.0-2h	ENSMUSG00000031543	3	Ank1	0.356	0.032	0.753	0.138	1.002	0.067	0.534	0.168	0.304	1	0.155	0.995	0.221	0.98
+serum.0-2h	ENSMUSG00000000384	2	Tbrg4	0.34	0.055	0.753	0.157	1.001	0.092	0.552	0.136	0.481	1	0.221	0.979	0.355	0.98
+serum.0-2h	ENSMUSG00000030826	1	Bcat2	0.201	0.216	0.753	0.347	0.951	0.302	0.656	0.029	0.86	1	0.448	0.988	0.839	0.997
+serum.0-2h	ENSMUSG00000028969	1	Cdk5	0.084	0.914	0.963	0.227	0.969	0.87	0.943	0.118	0.871	1	0.117	1.091	0.766	0.996
+serum.0-2h	ENSMUSG00000048455	2	Sprr1b	-0.004	0.983	0.995	0.473	1.027	0.984	0.994	-0.145	0.272	1	0.23	0.985	0.265	0.98
+serum.0-2h	ENSMUSG00000010047	2	Hyal2	0.046	0.736	0.894	0.568	1.007	0.79	0.905	-0.17	0.383	1	0.177	0.985	0.271	0.98
+serum.0-2h	ENSMUSG00000000530	3	Acvrl1	0.563	0.047	0.753	0.028	0.923	0.016	0.446	0.184	0.299	1	0.148	1.001	0.209	0.98
+serum.0-2h	ENSMUSG00000022556	1	Hsf1	0.229	0.253	0.753	0.282	0.963	0.253	0.63	-0.106	0.394	1	0.325	0.974	0.398	0.98
+serum.0-2h	ENSMUSG00000054191	1	Klf1	0.346	0.357	0.762	0.116	1.033	0.218	0.612	0.076	0.685	1	0.283	0.985	0.609	0.99
+serum.0-2h	ENSMUSG00000057897	1	Camk2b	0.247	0.434	0.775	0.231	0.967	0.323	0.665	0.083	0.557	1	0.296	0.975	0.504	0.982
+serum.0-2h	ENSMUSG00000028909	1	Ptpru	0.401	0.08	0.753	0.097	1.014	0.086	0.548	-0.022	0.757	1	0.546	0.986	0.825	0.997
+serum.0-2h	ENSMUSG00000033419	1	Snap91	-0.008	0.977	0.993	0.463	1.006	0.975	0.991	-0.073	0.672	1	0.391	0.986	0.605	0.99
+serum.0-2h	ENSMUSG00000003316	2	Glg1	0.156	0.215	0.753	0.427	0.953	0.367	0.689	-0.083	0.598	1	0.353	0.976	0.541	0.985
+serum.0-2h	ENSMUSG00000027438	2	Napb	0.139	0.496	0.8	0.426	0.953	0.519	0.77	0	0.999	1	0.501	1.001	0.999	1
+serum.0-2h	ENSMUSG00000020380	1	Rad50	-0.545	0.202	0.753	0.071	0.689	0.122	0.568	-0.587	0.03	1	0.006	0.525	0.006	0.766
+serum.0-2h	ENSMUSG00000005609	2	Ctr9	-0.093	0.81	0.921	0.366	1.021	0.749	0.885	-0.213	0.552	1	0.103	0.975	0.322	0.98
+serum.0-2h	ENSMUSG00000039771	1	Polr2j	-0.388	0.336	0.76	0.167	0.923	0.243	0.627	0.08	0.609	1	0.327	0.976	0.55	0.985
+serum.0-2h	ENSMUSG00000044147	2	Arf6	0.592	0.009	0.753	0.022	0.817	0.015	0.445	0.425	0.025	1	0.02	0.627	0.009	0.855
+serum.0-2h	ENSMUSG00000061937	1	Csn1s2a	0.034	0.855	0.939	0.53	1.008	0.866	0.941	0.014	0.826	1	0.515	0.984	0.887	0.998
+serum.0-2h	ENSMUSG00000028300	1	3110043O21Rik	-0.307	0.356	0.762	0.199	0.973	0.253	0.63	-0.177	0.774	1	0.114	1.054	0.606	0.99
+serum.0-2h	ENSMUSG00000070858	2	Gm1673	0.128	0.55	0.814	0.423	0.956	0.548	0.786	0.086	0.601	1	0.312	0.977	0.545	0.985
+serum.0-2h	ENSMUSG00000034041	2	Lyl1	0.518	0.071	0.753	0.037	1	0.05	0.514	0.219	0.239	1	0.106	1.007	0.132	0.98
+serum.0-2h	ENSMUSG00000023994	1	Nfya	0.405	0.598	0.835	0.053	1.036	0.405	0.711	0.309	0.607	1	0.054	0.981	0.352	0.98
+serum.0-2h	ENSMUSG00000046709	2	Mapk10	0.124	0.344	0.761	0.501	0.967	0.467	0.744	-0.092	0.28	1	0.356	0.977	0.35	0.98
+serum.0-2h	ENSMUSG00000006931	1	1110036O03Rik	0.109	0.84	0.933	0.239	0.964	0.768	0.893	0.255	0.343	1	0.087	1.006	0.161	0.98
+serum.0-2h	ENSMUSG00000018909	2	Arrb1	0.243	0.291	0.757	0.272	0.963	0.246	0.628	-0.018	0.364	1	0.573	0.986	0.815	0.997
+serum.0-2h	ENSMUSG00000025789	1	St8sia2	0.33	0.242	0.753	0.149	1	0.164	0.587	0.056	0.411	1	0.391	0.977	0.553	0.985
+serum.0-2h	ENSMUSG00000000275	1	Trim25	-0.551	0.167	0.753	0.086	0.73	0.074	0.538	0.115	0.703	1	0.192	0.981	0.572	0.986
+serum.0-2h	ENSMUSG00000029306	2	Ibsp	0.204	0.326	0.758	0.297	0.954	0.349	0.68	0.041	0.761	1	0.393	0.985	0.745	0.994
+serum.0-2h	ENSMUSG00000022754	1	Tmem45a	-0.159	0.69	0.874	0.36	1.032	0.591	0.807	0.043	0.753	1	0.421	0.978	0.74	0.993
+serum.0-2h	ENSMUSG00000020661	1	Dnmt3a	0.078	0.7	0.879	0.509	0.969	0.716	0.87	0.092	0.411	1	0.308	0.978	0.431	0.981
+serum.0-2h	ENSMUSG00000027966	1	Col11a1	-0.235	0.353	0.762	0.268	1.065	0.336	0.672	-0.109	0.357	1	0.324	0.976	0.335	0.98
+serum.0-2h	ENSMUSG00000041130	1	Zfp598	0.275	0.3	0.757	0.217	0.972	0.218	0.612	0.023	0.804	1	0.49	0.984	0.829	0.997
+serum.0-2h	ENSMUSG00000022967	1	Ifnar1	0.33	0.26	0.753	0.152	1.003	0.159	0.587	0.112	0.551	1	0.235	0.975	0.444	0.981
+serum.0-2h	ENSMUSG00000050578	1	Mmp13	1.249	0.123	0.753	0.001	0.111	0.009	0.424	1.203	0.056	1	0	0.052	0.001	0.539
+serum.0-2h	ENSMUSG00000006920	1	Ezh1	-0.174	0.159	0.753	0.287	1.074	0.281	0.645	-0.373	0.105	1	0.04	0.862	0.056	0.98
+serum.0-2h	ENSMUSG00000028048	2	Gba	0.281	0.363	0.763	0.206	0.984	0.292	0.651	0.091	0.785	1	0.247	1.001	0.667	0.992
+serum.0-2h	ENSMUSG00000069094	1	Pde7a	0.01	0.978	0.993	0.456	0.957	0.972	0.99	-0.1	0.837	1	0.221	1.067	0.722	0.992
+serum.0-2h	ENSMUSG00000033965	2	Slc16a2	0.183	0.403	0.765	0.347	0.95	0.379	0.696	0.034	0.832	1	0.43	0.984	0.805	0.996
+serum.0-2h	ENSMUSG00000031891	2	Hsd11b2	0.015	0.945	0.98	0.498	1.009	0.943	0.977	0.043	0.815	1	0.354	0.987	0.764	0.996
+serum.0-2h	ENSMUSG00000036585	1	Fgf1	0.189	0.31	0.758	0.375	0.952	0.314	0.66	-0.14	0.318	1	0.248	0.984	0.277	0.98
+serum.0-2h	ENSMUSG00000020888	2	Dvl2	0.266	0.297	0.757	0.219	0.971	0.281	0.645	-0.077	0.727	1	0.329	0.983	0.623	0.99
+serum.0-2h	ENSMUSG00000026335	1	Pam	-0.011	0.778	0.909	0.486	1.036	0.929	0.97	0.138	0.198	1	0.202	0.991	0.247	0.98
+serum.0-2h	ENSMUSG00000041488	3	Stx3	-0.059	0.848	0.936	0.419	1.019	0.823	0.919	0.074	0.634	1	0.31	0.975	0.574	0.986
+serum.0-2h	ENSMUSG00000031077	1	Fadd	0.033	0.793	0.916	0.541	1.016	0.851	0.934	-0.035	0.616	1	0.51	0.984	0.715	0.992
+serum.0-2h	ENSMUSG00000031449	1	Atp4b	0.206	0.571	0.822	0.246	0.968	0.47	0.746	-0.083	0.475	1	0.368	0.974	0.464	0.981
+serum.0-2h	ENSMUSG00000037362	1	Nov	-0.798	0.376	0.765	0.046	0.602	0.133	0.576	-0.071	0.561	1	0.398	0.977	0.562	0.985
+serum.0-2h	ENSMUSG00000018169	1	Mfng	0.281	0.438	0.775	0.185	0.987	0.35	0.682	0.075	0.697	1	0.327	0.972	0.625	0.99
+serum.0-2h	ENSMUSG00000022280	2	Rnf19a	-1.103	0.116	0.753	0.01	0.427	0.032	0.493	-0.285	0.618	1	0.077	0.997	0.386	0.98
+serum.0-2h	ENSMUSG00000034891	1	Sncb	0.169	0.284	0.756	0.398	0.945	0.328	0.667	0.099	0.446	1	0.272	0.975	0.409	0.981
+serum.0-2h	ENSMUSG00000035697	1	Hmha1	0.325	0.046	0.753	0.175	0.992	0.094	0.552	0.052	0.494	1	0.417	0.975	0.605	0.99
+serum.0-2h	ENSMUSG00000018189	1	Uchl5	-0.376	0.371	0.765	0.171	0.93	0.214	0.61	-0.179	0.503	1	0.183	0.975	0.351	0.98
+serum.0-2h	ENSMUSG00000022377	2	Asap1	-0.534	0.155	0.753	0.082	0.721	0.069	0.535	-0.141	0.649	1	0.224	0.986	0.489	0.981
+serum.0-2h	ENSMUSG00000020611	2	Gna13	-0.291	0.553	0.816	0.187	0.953	0.434	0.727	-0.047	0.906	1	0.34	1.068	0.848	0.997
+serum.0-2h	ENSMUSG00000030530	1	Furin	0.449	0.189	0.753	0.073	1.013	0.095	0.553	0.169	0.357	1	0.168	0.991	0.275	0.98
+serum.0-2h	ENSMUSG00000024843	1	Chka	0.385	0.106	0.753	0.114	1.015	0.084	0.547	0.265	0.095	1	0.07	1.016	0.054	0.98
+serum.0-2h	ENSMUSG00000062421	1	Arf2	0.05	0.857	0.939	0.531	0.989	0.836	0.927	-0.181	0.483	1	0.183	0.975	0.322	0.98
+serum.0-2h	ENSMUSG00000074340	2	Ovgp1	0.002	0.996	0.998	0.437	0.97	0.996	0.998	-0.02	0.788	1	0.546	0.989	0.847	0.997
+serum.0-2h	ENSMUSG00000042712	2	Wbp5	-0.793	0.453	0.779	0.048	0.61	0.188	0.597	0.079	0.74	1	0.281	0.988	0.635	0.992
+serum.0-2h	ENSMUSG00000022721	2	Trmt2a	-0.113	0.584	0.828	0.338	1.057	0.579	0.802	-0.193	0.143	1	0.168	0.998	0.124	0.98
+serum.0-2h	ENSMUSG00000031553	2	Adam3	0.121	0.841	0.933	0.194	0.984	0.766	0.892	0.032	0.914	1	0.31	1.009	0.872	0.998
+serum.0-2h	ENSMUSG00000017188	1	Ccdc56	-0.288	0.464	0.785	0.242	1.03	0.346	0.68	-0.001	0.993	1	0.563	0.995	0.994	1
+serum.0-2h	ENSMUSG00000039159	1	Ube2h	0.112	0.073	0.753	0.517	0.97	0.397	0.707	-0.174	0.086	1	0.192	0.997	0.128	0.98
+serum.0-2h	ENSMUSG00000026821	2	Ralgds	0.155	0.659	0.86	0.317	0.952	0.581	0.803	-0.087	0.659	1	0.35	0.984	0.577	0.986
+serum.0-2h	ENSMUSG00000063889	2	Crem	-0.361	0.228	0.753	0.179	0.939	0.178	0.593	0.088	0.71	1	0.255	0.984	0.6	0.989
+serum.0-2h	ENSMUSG00000056820	1	Tsnax	-1.268	0.293	0.757	0.005	0.324	0.062	0.527	-0.3	0.312	1	0.087	1.005	0.12	0.98
+serum.0-2h	ENSMUSG00000005610	1	Eif4g2	-0.896	0.201	0.753	0.03	0.542	0.073	0.537	-0.308	0.53	1	0.09	0.974	0.257	0.98
+serum.0-2h	ENSMUSG00000023020	1	2310016M24Rik	0.221	0.179	0.753	0.311	0.953	0.222	0.614	0.152	0.306	1	0.18	0.99	0.239	0.98
+serum.0-2h	ENSMUSG00000022982	1	Sod1	-0.678	0.299	0.757	0.068	0.68	0.13	0.571	0.064	0.338	1	0.372	0.977	0.506	0.982
+serum.0-2h	ENSMUSG00000028937	1	Acot7	0.303	0.573	0.822	0.126	1.021	0.428	0.723	0.153	0.766	1	0.135	1.023	0.598	0.988
+serum.0-2h	ENSMUSG00000015889	1	Lta4h	-0.671	0.363	0.763	0.057	0.652	0.174	0.591	0.113	0.794	1	0.188	1.013	0.659	0.992
+serum.0-2h	ENSMUSG00000023914	1	Mep1a	0.37	0.326	0.758	0.105	1.016	0.184	0.595	0.044	0.73	1	0.391	0.984	0.727	0.992
+serum.0-2h	ENSMUSG00000031660	2	Brd7	-0.213	0.505	0.8	0.268	1.063	0.419	0.719	-0.36	0.277	1	0.054	0.926	0.096	0.98
+serum.0-2h	ENSMUSG00000056951	1	Rbm4	-0.033	0.326	0.758	0.455	1.04	0.796	0.908	-0.028	0.744	1	0.521	0.989	0.791	0.996
+serum.0-2h	ENSMUSG00000033760	1	Rbm4b	-0.05	0.896	0.955	0.392	0.995	0.87	0.943	-0.174	0.608	1	0.181	0.983	0.439	0.981
+serum.0-2h	ENSMUSG00000013698	1	Pea15a	-0.013	0.891	0.953	0.493	1.032	0.931	0.971	-0.115	0.509	1	0.313	0.975	0.402	0.981
+serum.0-2h	ENSMUSG00000055609	1	Hba-x	0.133	0.325	0.758	0.487	0.965	0.429	0.724	0.081	0.338	1	0.336	0.976	0.443	0.981
+serum.0-2h	ENSMUSG00000014313	3	Cox6c	0.166	0.426	0.773	0.393	0.947	0.432	0.726	0.023	0.802	1	0.482	0.986	0.829	0.997
+serum.0-2h	ENSMUSG00000020009	1	Ifngr1	0.309	0.152	0.753	0.182	0.986	0.17	0.589	0.06	0.816	1	0.304	1.01	0.735	0.992
+serum.0-2h	ENSMUSG00000021326	1	Trim27	-0.124	0.611	0.84	0.333	1.051	0.602	0.814	-0.096	0.572	1	0.34	0.979	0.508	0.982
+serum.0-2h	ENSMUSG00000055044	2	Pdlim1	0.039	0.89	0.953	0.516	0.991	0.873	0.943	-0.107	0.425	1	0.314	0.976	0.371	0.98
+serum.0-2h	ENSMUSG00000022951	1	Rcan1	0.49	0.431	0.775	0.048	1.041	0.266	0.638	0.736	0.179	1	0.003	0.261	0.028	0.948
+serum.0-2h	ENSMUSG00000058655	3	Eif4b	-0.078	0.596	0.835	0.397	1.05	0.658	0.841	-0.152	0.206	1	0.222	0.987	0.231	0.98
+serum.0-2h	ENSMUSG00000024422	1	Dhx16	-0.26	0.489	0.796	0.25	1.04	0.404	0.711	-0.08	0.764	1	0.286	0.999	0.646	0.992
+serum.0-2h	ENSMUSG00000020745	1	Pafah1b1	-0.771	0.23	0.753	0.037	0.582	0.105	0.557	-0.191	0.721	1	0.124	1.02	0.536	0.985
+serum.0-2h	ENSMUSG00000030536	2	Iqgap1	0.576	0.264	0.754	0.032	0.948	0.094	0.552	0.425	0.371	1	0.028	0.747	0.119	0.98
+serum.0-2h	ENSMUSG00000072381	1	NA	0.109	0.618	0.843	0.448	0.954	0.62	0.822	0.055	0.727	1	0.388	0.977	0.689	0.992
+serum.0-2h	ENSMUSG00000001666	1	Ddt	-0.204	0.773	0.908	0.295	0.964	0.658	0.841	0.172	0.521	1	0.154	0.976	0.376	0.98
+serum.0-2h	ENSMUSG00000052102	1	Gnpda1	-0.427	0.423	0.771	0.137	0.848	0.255	0.631	-0.517	0.333	1	0.017	0.791	0.086	0.98
+serum.0-2h	ENSMUSG00000026185	1	Igfbp5	-1.111	0.155	0.753	0.013	0.466	0.044	0.51	0.057	0.898	1	0.21	1.031	0.829	0.997
+serum.0-2h	ENSMUSG00000062515	1	Fabp4	-0.203	0.41	0.766	0.296	1.061	0.399	0.708	-0.019	0.838	1	0.538	0.998	0.864	0.998
+serum.0-2h	ENSMUSG00000058355	1	Abce1	-0.341	0.367	0.765	0.202	0.977	0.238	0.626	-0.128	0.514	1	0.251	0.974	0.416	0.981
+serum.0-2h	ENSMUSG00000032231	2	Anxa2	-0.133	0.553	0.816	0.341	1.057	0.537	0.781	-0.073	0.066	1	0.406	0.974	0.381	0.98
+serum.0-2h	ENSMUSG00000028954	2	Nub1	-0.021	0.929	0.971	0.443	1.022	0.927	0.969	-0.289	0.377	1	0.058	0.955	0.16	0.98
+serum.0-2h	ENSMUSG00000022257	1	Laptm4b	-1.158	0.176	0.753	0.009	0.414	0.032	0.493	-0.359	0.038	1	0.044	0.901	0.026	0.948
+serum.0-2h	ENSMUSG00000025544	1	Tm9sf2	-0.486	0.302	0.757	0.111	0.782	0.171	0.59	-0.147	0.578	1	0.189	0.974	0.438	0.981
+serum.0-2h	ENSMUSG00000036427	3	Gpi1	0.249	0.625	0.844	0.18	0.989	0.509	0.765	0.263	0.567	1	0.082	0.975	0.334	0.98
+serum.0-2h	ENSMUSG00000031388	2	Ard1a	0.337	0.508	0.801	0.114	1.045	0.348	0.68	0.136	0.687	1	0.19	0.986	0.532	0.985
+serum.0-2h	ENSMUSG00000005447	1	Pafah1b3	0.487	0.316	0.758	0.055	1.015	0.182	0.594	0.196	0.466	1	0.134	0.982	0.307	0.98
+serum.0-2h	ENSMUSG00000002477	1	Snrpd1	-0.292	0.561	0.819	0.256	1.047	0.393	0.705	0.059	0.578	1	0.366	0.974	0.588	0.986
+serum.0-2h	ENSMUSG00000062867	1	Impdh2	-0.324	0.655	0.858	0.19	0.955	0.513	0.768	0.03	0.952	1	0.266	1.088	0.916	0.998
+serum.0-2h	ENSMUSG00000028478	2	Clta	-0.703	0.412	0.767	0.067	0.676	0.168	0.588	-0.058	0.766	1	0.392	1.003	0.704	0.992
+serum.0-2h	ENSMUSG00000005054	1	Cstb	-0.127	0.823	0.927	0.374	0.966	0.743	0.883	0.227	0.36	1	0.108	1.003	0.189	0.98
+serum.0-2h	ENSMUSG00000029146	1	Snx17	0.249	0.394	0.765	0.253	0.968	0.297	0.653	-0.058	0.841	1	0.317	1.001	0.77	0.996
+serum.0-2h	ENSMUSG00000029994	1	Anxa4	0.021	0.931	0.972	0.529	0.997	0.927	0.969	0.118	0.606	1	0.247	0.975	0.468	0.981
+serum.0-2h	ENSMUSG00000020485	1	Supt4h1	0.114	0.476	0.789	0.448	0.955	0.555	0.791	-0.041	0.746	1	0.463	0.991	0.738	0.993
+serum.0-2h	ENSMUSG00000004071	2	5730403B10Rik	-0.108	0.439	0.776	0.36	1.057	0.552	0.788	-0.074	0.629	1	0.396	0.98	0.564	0.986
+serum.0-2h	ENSMUSG00000079197	2	Psme2	-0.013	0.933	0.972	0.48	1.031	0.942	0.976	-0.066	0.724	1	0.371	0.98	0.66	0.992
+serum.0-2h	ENSMUSG00000052337	2	Immt	0.215	0.484	0.794	0.274	0.962	0.385	0.7	0.005	0.904	1	0.558	0.986	0.948	0.998
+serum.0-2h	ENSMUSG00000041028	2	Ghitm	-0.272	0.434	0.775	0.25	1.04	0.304	0.657	0.083	0.534	1	0.32	0.975	0.492	0.981
+serum.0-2h	ENSMUSG00000026414	1	Tnnt2	0.461	0.274	0.754	0.063	1.014	0.18	0.594	0.068	0.78	1	0.317	0.988	0.687	0.992
+serum.0-2h	ENSMUSG00000025728	3	Pigq	0.106	0.536	0.81	0.515	0.969	0.573	0.8	-0.073	0.332	1	0.405	0.975	0.449	0.981
+serum.0-2h	ENSMUSG00000028788	1	Ptp4a2	-0.923	0.145	0.753	0.027	0.525	0.034	0.498	-0.159	0.653	1	0.221	0.995	0.46	0.981
+serum.0-2h	ENSMUSG00000068874	1	Selenbp1	0.104	0.757	0.902	0.391	0.947	0.712	0.867	0.032	0.884	1	0.406	1.001	0.845	0.997
+serum.0-2h	ENSMUSG00000019528	2	Gyg	-1.052	0.092	0.753	0.015	0.472	0.009	0.422	-0.423	0.217	1	0.021	0.76	0.062	0.98
+serum.0-2h	ENSMUSG00000042406	1	Atf4	-0.746	0.23	0.753	0.043	0.592	0.085	0.548	-0.339	0.278	1	0.037	0.83	0.135	0.98
+serum.0-2h	ENSMUSG00000047139	1	Cd24a	0.799	0.117	0.753	0.006	0.431	0.045	0.514	0.606	0.306	1	0.008	0.403	0.072	0.98
+serum.0-2h	ENSMUSG00000022817	3	Itgb5	0.095	0.523	0.806	0.505	0.966	0.589	0.806	-0.042	0.795	1	0.447	0.989	0.765	0.996
+serum.0-2h	ENSMUSG00000063457	1	Rps15	-0.011	0.975	0.993	0.439	0.995	0.968	0.988	-0.14	0.562	1	0.242	0.977	0.411	0.981
+serum.0-2h	ENSMUSG00000027012	1	Dync1i2	-1.005	0.047	0.753	0.017	0.475	0.009	0.422	-0.117	0.673	1	0.295	0.991	0.521	0.982
+serum.0-2h	ENSMUSG00000028464	2	Tpm2	0.163	0.725	0.889	0.232	0.966	0.631	0.828	0.146	0.408	1	0.176	0.98	0.335	0.98
+serum.0-2h	ENSMUSG00000003363	1	Pld3	0.519	0.567	0.822	0.033	0.952	0.372	0.693	0.275	0.697	1	0.067	1.035	0.461	0.981
+serum.0-2h	ENSMUSG00000021468	1	Sptlc1	-0.758	0.212	0.753	0.051	0.622	0.055	0.52	-0.201	0.081	1	0.165	0.999	0.117	0.98
+serum.0-2h	ENSMUSG00000024371	2	Cfb	0.072	0.62	0.843	0.561	0.994	0.697	0.86	-0.061	0.338	1	0.44	0.975	0.52	0.982
+serum.0-2h	ENSMUSG00000001794	1	Capns1	0.074	0.844	0.934	0.397	0.945	0.804	0.912	-0.009	0.983	1	0.316	1.081	0.972	0.998
+serum.0-2h	ENSMUSG00000069516	1	Lyz2	2.272	0.168	0.753	0	0.011	0.016	0.446	2.052	0.107	1	0	0.006	0.004	0.687
+serum.0-2h	ENSMUSG00000030978	2	Rrm1	-0.014	0.935	0.973	0.464	1.029	0.942	0.976	-0.049	0.798	1	0.407	0.992	0.734	0.992
+serum.0-2h	ENSMUSG00000019428	1	Fkbp8	0.204	0.404	0.765	0.309	0.953	0.38	0.697	-0.05	0.801	1	0.401	0.99	0.751	0.995
+serum.0-2h	ENSMUSG00000018893	2	Mb	0.237	0.451	0.778	0.245	0.967	0.392	0.704	0.035	0.84	1	0.429	0.987	0.813	0.997
+serum.0-2h	ENSMUSG00000029177	1	Cenpa	-0.074	0.784	0.912	0.405	1.031	0.758	0.889	0.04	0.896	1	0.294	1.008	0.844	0.997
+serum.0-2h	ENSMUSG00000016319	3	Slc25a5	0.061	0.84	0.933	0.466	0.956	0.818	0.918	0.022	0.907	1	0.456	1.001	0.889	0.998
+serum.0-2h	ENSMUSG00000029445	1	Hpd	0.324	0.323	0.758	0.132	1.011	0.262	0.635	-0.072	0.39	1	0.41	0.976	0.486	0.981
+serum.0-2h	ENSMUSG00000038650	2	Rnh1	0.351	0.539	0.812	0.098	1.067	0.389	0.703	0.311	0.541	1	0.05	0.965	0.31	0.98
+serum.0-2h	ENSMUSG00000028255	2	Clca3	0.122	0.774	0.908	0.306	0.953	0.693	0.859	0.184	0.075	1	0.133	1.004	0.131	0.98
+serum.0-2h	ENSMUSG00000026790	2	Odf2	-0.415	0.114	0.753	0.145	0.874	0.105	0.557	-0.136	0.364	1	0.242	0.982	0.29	0.98
+serum.0-2h	ENSMUSG00000037152	1	Ndufc1	-0.013	0.972	0.991	0.452	0.955	0.963	0.985	0.078	0.583	1	0.308	0.974	0.553	0.985
+serum.0-2h	ENSMUSG00000004032	4	Gstm5	0.144	0.438	0.775	0.445	0.954	0.45	0.737	0.005	0.963	1	0.532	0.994	0.964	0.998
+serum.0-2h	ENSMUSG00000067713	1	Prkag1	0.034	0.93	0.971	0.451	0.955	0.912	0.962	-0.15	0.665	1	0.16	0.978	0.506	0.982
+serum.0-2h	ENSMUSG00000073481	1	Mosc2	-0.24	0.589	0.83	0.272	1.043	0.484	0.754	-0.029	0.896	1	0.433	1.007	0.864	0.998
+serum.0-2h	ENSMUSG00000040134	1	Rdh7	0.158	0.545	0.813	0.383	0.95	0.488	0.755	-0.073	0.323	1	0.404	0.975	0.449	0.981
+serum.0-2h	ENSMUSG00000020088	1	Sar1a	-0.935	0.062	0.753	0.023	0.49	0.021	0.467	-0.304	0.384	1	0.088	0.997	0.163	0.98
+serum.0-2h	ENSMUSG00000031490	1	Eif4ebp1	-0.674	0.434	0.775	0.055	0.639	0.25	0.63	0.036	0.861	1	0.405	0.997	0.821	0.997
+serum.0-2h	ENSMUSG00000030173	1	Klra5	0.361	0.321	0.758	0.103	1.02	0.221	0.613	0.091	0.719	1	0.239	0.98	0.613	0.99
+serum.0-2h	ENSMUSG00000061769	1	Klra6	0.024	0.881	0.95	0.55	1	0.901	0.957	-0.053	0.372	1	0.461	0.977	0.559	0.985
+serum.0-2h	ENSMUSG00000028280	1	Gabrr1	0.177	0.334	0.76	0.389	0.948	0.366	0.689	-0.023	0.562	1	0.557	0.986	0.789	0.996
+serum.0-2h	ENSMUSG00000023805	2	Synj2	-0.219	0.515	0.802	0.267	1.063	0.411	0.715	-0.091	0.694	1	0.34	0.989	0.592	0.986
+serum.0-2h	ENSMUSG00000067010	1	NA	0.108	0.74	0.896	0.394	0.947	0.696	0.86	-0.096	0.659	1	0.327	0.984	0.557	0.985
+serum.0-2h	ENSMUSG00000003402	1	Prkcsh	0.473	0.628	0.846	0.036	0.992	0.444	0.732	0.16	0.851	1	0.08	1.094	0.716	0.992
+serum.0-2h	ENSMUSG00000046834	2	Krt1	0.117	0.273	0.754	0.515	0.97	0.449	0.736	-0.027	0.478	1	0.544	0.982	0.747	0.995
+serum.0-2h	ENSMUSG00000044533	1	Rps2	-0.155	0.868	0.945	0.233	0.953	0.795	0.908	0.121	0.685	1	0.212	0.978	0.546	0.985
+serum.0-2h	ENSMUSG00000066828	1	Vmn2r37	0.317	0.032	0.753	0.182	0.988	0.092	0.552	0.204	0.209	1	0.115	1.006	0.136	0.98
+serum.0-2h	ENSMUSG00000042240	2	Crybb2	0.204	0.504	0.8	0.278	0.965	0.429	0.724	-0.046	0.76	1	0.418	0.991	0.733	0.992
+serum.0-2h	ENSMUSG00000016998	1	Svs4	0.131	0.304	0.758	0.469	0.957	0.411	0.715	0.131	0.004	1	0.217	0.995	0.148	0.98
+serum.0-2h	ENSMUSG00000000214	1	Th	0.093	0.517	0.803	0.533	0.98	0.611	0.817	-0.019	0.561	1	0.566	0.989	0.821	0.997
+serum.0-2h	ENSMUSG00000055026	1	Gabrg3	0.032	0.924	0.969	0.48	0.964	0.907	0.96	-0.014	0.956	1	0.414	1.032	0.935	0.998
+serum.0-2h	ENSMUSG00000007892	2	Rplp1	-0.079	0.745	0.898	0.415	1.032	0.739	0.881	0.094	0.143	1	0.302	0.981	0.305	0.98
+serum.0-2h	ENSMUSG00000028635	1	Edn2	0.422	0.029	0.753	0.091	1.014	0.051	0.514	0.223	0.164	1	0.103	1.01	0.115	0.98
+serum.0-2h	ENSMUSG00000024575	1	Pde6a	0.312	0.423	0.771	0.127	1.021	0.331	0.669	0.102	0.637	1	0.235	0.975	0.531	0.985
+serum.0-2h	ENSMUSG00000004872	1	Pax3	0.095	0.579	0.825	0.493	0.963	0.614	0.819	0.026	0.517	1	0.488	0.974	0.758	0.996
+serum.0-2h	ENSMUSG00000044542	1	Prop1	0.033	0.933	0.972	0.448	0.954	0.915	0.964	-0.146	0.617	1	0.185	0.977	0.438	0.981
+serum.0-2h	ENSMUSG00000030722	2	Nfatc2ip	0.132	0.553	0.816	0.42	0.957	0.562	0.795	-0.053	0.723	1	0.439	0.987	0.686	0.992
+serum.0-2h	ENSMUSG00000026751	5	Nr5a1	0.136	0.772	0.908	0.257	0.969	0.686	0.855	-0.039	0.868	1	0.414	1.022	0.813	0.997
+serum.0-2h	ENSMUSG00000005202	1	Shbg	0.27	0.141	0.753	0.241	0.966	0.147	0.578	0.036	0.754	1	0.415	0.983	0.754	0.995
+serum.0-2h	ENSMUSG00000028004	2	Npy2r	-0.14	0.173	0.753	0.323	1.065	0.377	0.696	-0.142	0.368	1	0.252	0.978	0.314	0.98
+serum.0-2h	ENSMUSG00000051578	1	Cmtm4	0.377	0.295	0.757	0.102	1.021	0.21	0.607	0.038	0.768	1	0.429	0.98	0.753	0.995
+serum.0-2h	ENSMUSG00000024107	1	Lhcgr	-0.071	0.694	0.876	0.399	1.041	0.727	0.875	-0.083	0.421	1	0.379	0.976	0.463	0.981
+serum.0-2h	ENSMUSG00000061186	1	Sfmbt2	-0.049	0.898	0.955	0.433	0.97	0.868	0.941	-0.199	0.678	1	0.134	1.005	0.489	0.981
+serum.0-2h	ENSMUSG00000031642	1	Sh3rf1	0.149	0.161	0.753	0.445	0.955	0.356	0.686	0.083	0.46	1	0.33	0.974	0.486	0.981
+serum.0-2h	ENSMUSG00000016559	1	H3f3b	-0.229	0.207	0.753	0.264	1.059	0.257	0.633	-0.025	0.798	1	0.527	0.991	0.825	0.997
+serum.0-2h	ENSMUSG00000033834	1	Tpbpa	0.243	0.19	0.753	0.289	0.956	0.185	0.595	0.014	0.803	1	0.514	0.985	0.881	0.998
+serum.0-2h	ENSMUSG00000028452	1	Vcp	-0.67	0.515	0.803	0.061	0.656	0.303	0.657	0.094	0.724	1	0.267	0.983	0.602	0.99
+serum.0-2h	ENSMUSG00000037805	2	Rpl10a	-0.11	0.872	0.947	0.36	0.947	0.806	0.913	0.342	0.339	1	0.045	0.931	0.169	0.98
+serum.0-2h	ENSMUSG00000001988	1	Npas1	0.433	0.227	0.753	0.081	1.014	0.102	0.556	0.159	0.387	1	0.181	0.992	0.262	0.98
+serum.0-2h	ENSMUSG00000066880	1	Zfp617	-0.422	0.335	0.76	0.143	0.868	0.167	0.588	-0.396	0.417	1	0.046	0.901	0.151	0.98
+serum.0-2h	ENSMUSG00000049691	1	Nkx3-2	0.098	0.171	0.753	0.548	0.991	0.473	0.748	-0.084	0.118	1	0.381	0.976	0.324	0.98
+serum.0-2h	ENSMUSG00000003665	1	Has1	1.632	0.071	0.753	0	0.031	0.007	0.42	1.445	0.105	1	0	0.024	0.006	0.764
+serum.0-2h	ENSMUSG00000029409	1	U90926	0.334	0.167	0.753	0.144	0.999	0.161	0.587	0.091	0.072	1	0.308	0.979	0.309	0.98
+serum.0-2h	ENSMUSG00000026238	1	Ptma	-0.184	0.78	0.909	0.319	0.966	0.673	0.848	0.207	0.33	1	0.127	0.998	0.206	0.98
+serum.0-2h	ENSMUSG00000038968	1	Klk1b16	-0.025	0.894	0.954	0.446	1.032	0.899	0.956	0.006	0.957	1	0.501	0.99	0.958	0.998
+serum.0-2h	ENSMUSG00000022283	1	Pabpc1	-0.812	0.343	0.761	0.04	0.588	0.14	0.577	0.002	0.986	1	0.52	0.997	0.988	0.999
+serum.0-2h	ENSMUSG00000055030	2	Sprr2e	0.162	0.403	0.765	0.386	0.948	0.443	0.732	-0.055	0.478	1	0.456	0.979	0.569	0.986
+serum.0-2h	ENSMUSG00000062861	1	Zfp28	0.091	0.814	0.923	0.368	0.955	0.769	0.894	0.062	0.692	1	0.333	0.974	0.652	0.992
+serum.0-2h	ENSMUSG00000003849	3	Nqo1	0.085	0.487	0.795	0.563	0.995	0.619	0.821	0.077	0.586	1	0.328	0.978	0.529	0.985
+serum.0-2h	ENSMUSG00000059003	1	Grin2a	-0.036	0.89	0.953	0.42	1.022	0.883	0.948	-0.108	0.481	1	0.298	0.974	0.406	0.981
+serum.0-2h	ENSMUSG00000030432	1	Rpl28	0.167	0.847	0.936	0.098	1.072	0.747	0.885	0.535	0.102	1	0.01	0.445	0.034	0.963
+serum.0-2h	ENSMUSG00000028402	3	Mpdz	-0.029	0.462	0.785	0.464	1.038	0.815	0.916	-0.054	0.321	1	0.465	0.976	0.532	0.985
+serum.0-2h	ENSMUSG00000021624	1	Cd180	-0.054	0.756	0.901	0.408	1.04	0.785	0.902	-0.139	0.532	1	0.218	0.977	0.379	0.98
+serum.0-2h	ENSMUSG00000047675	1	Rps8	-0.188	0.856	0.939	0.228	0.966	0.759	0.889	0.497	0.26	1	0.014	0.538	0.07	0.98
+serum.0-2h	ENSMUSG00000015671	1	Psma2	-1.083	0.353	0.762	0.012	0.445	0.112	0.561	-0.119	0.552	1	0.285	0.975	0.422	0.981
+serum.0-2h	ENSMUSG00000060036	2	Rpl3	-0.42	0.619	0.843	0.158	0.911	0.435	0.727	0.129	0.761	1	0.18	1.011	0.61	0.99
+serum.0-2h	ENSMUSG00000032033	1	Barx2	0.322	0.216	0.753	0.161	1.001	0.16	0.587	-0.024	0.719	1	0.546	0.99	0.81	0.997
+serum.0-2h	ENSMUSG00000047953	2	Gp5	0.196	0.012	0.753	0.377	0.951	0.155	0.585	-0.03	0.764	1	0.513	0.986	0.783	0.996
+serum.0-2h	ENSMUSG00000079700	1	Fpr3	-0.103	0.663	0.862	0.352	1.05	0.648	0.836	-0.141	0.2	1	0.248	0.985	0.202	0.98
+serum.0-2h	ENSMUSG00000047989	1	Ino80c	0.209	0.106	0.753	0.352	0.95	0.224	0.615	0.02	0.903	1	0.465	0.991	0.887	0.998
+serum.0-2h	ENSMUSG00000046572	1	Zfp518b	0.035	0.622	0.844	0.549	1.021	0.805	0.912	-0.106	0.38	1	0.327	0.977	0.356	0.98
+serum.0-2h	ENSMUSG00000043467	1	Zbtb37	-0.05	0.863	0.942	0.405	1.027	0.842	0.929	-0.055	0.711	1	0.434	0.99	0.681	0.992
+serum.0-2h	ENSMUSG00000054693	2	Adam10	0.192	0.635	0.848	0.267	0.965	0.544	0.784	0.073	0.886	1	0.208	1.06	0.806	0.996
+serum.0-2h	ENSMUSG00000028012	1	Rrh	0.494	0.249	0.753	0.055	1.014	0.098	0.554	0.129	0.347	1	0.227	0.986	0.312	0.98
+serum.0-2h	ENSMUSG00000025428	1	Atp5a1	-0.761	0.486	0.795	0.051	0.622	0.241	0.627	0.084	0.6	1	0.319	0.976	0.547	0.985
+serum.0-2h	ENSMUSG00000027684	2	Evi1	0.135	0.416	0.769	0.472	0.958	0.462	0.742	-0.109	0.134	1	0.313	0.978	0.269	0.98
+serum.0-2h	ENSMUSG00000020125	1	Ela2	0.125	0.392	0.765	0.488	0.964	0.476	0.75	-0.103	0.419	1	0.312	0.976	0.392	0.98
+serum.0-2h	ENSMUSG00000057914	1	Cacnb2	-0.156	0.689	0.874	0.285	1.044	0.598	0.811	-0.154	0.226	1	0.225	0.988	0.189	0.98
+serum.0-2h	ENSMUSG00000067288	3	Rps28	0.076	0.568	0.822	0.571	0.997	0.66	0.842	0.035	0.829	1	0.434	0.984	0.807	0.996
+serum.0-2h	ENSMUSG00000020695	1	Mrc2	0.138	0.106	0.753	0.464	0.956	0.344	0.679	0.009	0.91	1	0.535	0.988	0.929	0.998
+serum.0-2h	ENSMUSG00000044322	1	Dsc1	0.156	0.6	0.835	0.31	0.954	0.541	0.783	0.089	0.333	1	0.302	0.975	0.419	0.981
+serum.0-2h	ENSMUSG00000024077	2	Strn	-0.468	0.271	0.754	0.099	0.756	0.117	0.565	-0.168	0.11	1	0.195	0.994	0.15	0.98
+serum.0-2h	ENSMUSG00000019647	1	Sema6a	0.51	0.047	0.753	0.045	1.014	0.041	0.503	0.194	0.377	1	0.138	0.996	0.215	0.98
+serum.0-2h	ENSMUSG00000068227	1	Il2rb	0.349	0.325	0.758	0.138	1.001	0.193	0.599	-0.074	0.735	1	0.335	0.984	0.648	0.992
+serum.0-2h	ENSMUSG00000045326	1	Fndc7	0.117	0.562	0.82	0.46	0.956	0.588	0.806	0.066	0.76	1	0.341	0.984	0.69	0.992
+serum.0-2h	ENSMUSG00000027524	1	Edn3	0.259	0.18	0.753	0.252	0.968	0.191	0.598	0.012	0.858	1	0.534	0.984	0.901	0.998
+serum.0-2h	ENSMUSG00000061132	2	Blnk	0.837	0.114	0.753	0.005	0.395	0.015	0.445	0.606	0.094	1	0.006	0.366	0.012	0.905
+serum.0-2h	ENSMUSG00000027776	1	Il12a	0.145	0.551	0.815	0.403	0.948	0.53	0.777	0.078	0.638	1	0.295	0.975	0.561	0.985
+serum.0-2h	ENSMUSG00000021139	4	Cox16	-0.265	0.139	0.753	0.234	1.02	0.195	0.601	-0.017	0.889	1	0.532	1.006	0.888	0.998
+serum.0-2h	ENSMUSG00000029304	2	Spp1	-0.442	0.524	0.806	0.167	0.923	0.314	0.66	0.068	0.734	1	0.337	0.978	0.655	0.992
+serum.0-2h	ENSMUSG00000059000	1	Zfp799	0.129	0.45	0.778	0.475	0.958	0.481	0.753	0.026	0.878	1	0.396	1.004	0.856	0.998
+serum.0-2h	ENSMUSG00000029084	1	Cd38	0.239	0.473	0.788	0.231	0.967	0.357	0.687	-0.055	0.554	1	0.439	0.979	0.609	0.99
+serum.0-2h	ENSMUSG00000004296	1	Il12b	0.123	0.566	0.821	0.433	0.955	0.578	0.802	-0.053	0.498	1	0.458	0.98	0.597	0.988
+serum.0-2h	ENSMUSG00000031320	4	Rps4x	0.029	0.868	0.945	0.521	1.013	0.884	0.949	0.015	0.91	1	0.491	0.987	0.904	0.998
+serum.0-2h	ENSMUSG00000061086	2	Myl4	-0.034	0.858	0.94	0.481	1.022	0.868	0.941	-0.064	0.665	1	0.412	0.98	0.61	0.99
+serum.0-2h	ENSMUSG00000032118	2	Fez1	0.174	0.052	0.753	0.403	0.948	0.248	0.629	0.009	0.937	1	0.519	0.989	0.939	0.998
+serum.0-2h	ENSMUSG00000073155	1	1810058I24Rik	-0.682	0.437	0.775	0.069	0.68	0.229	0.619	0.138	0.577	1	0.209	0.976	0.442	0.981
+serum.0-2h	ENSMUSG00000020954	1	Strn3	-0.999	0.252	0.753	0.019	0.487	0.059	0.526	-0.112	0.704	1	0.29	0.998	0.566	0.986
+serum.0-2h	ENSMUSG00000006457	2	Actn3	0.233	0.351	0.761	0.283	0.963	0.324	0.665	-0.014	0.891	1	0.558	0.993	0.9	0.998
+serum.0-2h	ENSMUSG00000040253	1	Gbp6	-0.12	0.679	0.869	0.33	1.045	0.642	0.833	-0.029	0.666	1	0.525	0.986	0.76	0.996
+serum.0-2h	ENSMUSG00000044748	1	Defb1	-0.133	0.585	0.828	0.31	1.056	0.567	0.797	-0.125	0.579	1	0.274	0.977	0.453	0.981
+serum.0-2h	ENSMUSG00000034936	1	Arl4d	0.234	0.304	0.758	0.284	0.962	0.274	0.641	-0.132	0.388	1	0.249	0.979	0.31	0.98
+serum.0-2h	ENSMUSG00000029762	1	Akr1b8	0.408	0.04	0.753	0.102	1.014	0.06	0.527	0.307	0.321	1	0.057	1.005	0.131	0.98
+serum.0-2h	ENSMUSG00000026622	1	Nek2	-0.016	0.958	0.984	0.441	1.005	0.948	0.978	-0.207	0.545	1	0.142	0.974	0.328	0.98
+serum.0-2h	ENSMUSG00000018882	2	Mrpl45	-0.615	0.193	0.753	0.078	0.716	0.09	0.551	-0.375	0.296	1	0.035	0.832	0.092	0.98
+serum.0-2h	ENSMUSG00000020608	1	Smc6	-0.464	0.483	0.794	0.11	0.782	0.323	0.665	-0.483	0.46	1	0.018	0.801	0.211	0.98
+serum.0-2h	ENSMUSG00000049313	1	Sorl1	-0.055	0.484	0.794	0.429	1.047	0.698	0.861	0.004	0.845	1	0.563	0.986	0.961	0.998
+serum.0-2h	ENSMUSG00000037513	1	Samd4b	0.431	0.089	0.753	0.081	1.014	0.074	0.538	0.282	0.166	1	0.065	1.012	0.103	0.98
+serum.0-2h	ENSMUSG00000022945	1	Chaf1b	-0.009	0.93	0.971	0.503	1.03	0.953	0.98	-0.003	0.988	1	0.51	1.009	0.985	0.999
+serum.0-2h	ENSMUSG00000074435	1	Smcp	0.118	0.493	0.798	0.442	0.955	0.548	0.786	0.045	0.377	1	0.439	0.974	0.601	0.99
+serum.0-2h	ENSMUSG00000027305	2	Ndufaf1	-0.214	0.418	0.77	0.288	1.069	0.344	0.679	-0.248	0.238	1	0.124	1.003	0.119	0.98
+serum.0-2h	ENSMUSG00000021036	1	Sptlc2	-0.185	0.001	0.716	0.285	1.076	0.165	0.587	0.015	0.732	1	0.515	0.985	0.86	0.998
+serum.0-2h	ENSMUSG00000029012	2	Orc5l	-0.183	0.522	0.805	0.26	1.053	0.465	0.743	-0.182	0.111	1	0.17	0.997	0.151	0.98
+serum.0-2h	ENSMUSG00000022538	1	Lsg1	-0.238	0.675	0.868	0.275	1.022	0.554	0.79	-0.024	0.914	1	0.447	1.006	0.889	0.998
+serum.0-2h	ENSMUSG00000020722	1	Cacng1	0.259	0.091	0.753	0.265	0.97	0.123	0.569	0.055	0.407	1	0.406	0.977	0.551	0.985
+serum.0-2h	ENSMUSG00000024330	5	Col11a2	0.164	0.213	0.753	0.428	0.953	0.329	0.668	-0.117	0.369	1	0.29	0.978	0.332	0.98
+serum.0-2h	ENSMUSG00000051390	1	Zbtb22	-0.559	0.232	0.753	0.067	0.672	0.127	0.57	-0.445	0.202	1	0.018	0.8	0.066	0.98
+serum.0-2h	ENSMUSG00000031386	2	Hcfc1	0.097	0.651	0.855	0.509	0.969	0.641	0.832	-0.222	0.386	1	0.139	0.983	0.238	0.98
+serum.0-2h	ENSMUSG00000050052	2	2610019F03Rik	0.306	0.176	0.753	0.194	0.982	0.188	0.597	-0.03	0.405	1	0.533	0.98	0.718	0.992
+serum.0-2h	ENSMUSG00000036023	1	Parp2	-1.571	0.033	0.753	0.001	0.171	0.002	0.405	-0.383	0.208	1	0.036	0.829	0.069	0.98
+serum.0-2h	ENSMUSG00000004561	1	Mett11d1	0.134	0.47	0.786	0.468	0.956	0.484	0.754	-0.144	0.125	1	0.243	0.987	0.203	0.98
+serum.0-2h	ENSMUSG00000020064	1	Herc4	-0.577	0.117	0.753	0.079	0.713	0.047	0.514	-0.128	0.743	1	0.213	1.017	0.585	0.986
+serum.0-2h	ENSMUSG00000001281	2	Itgb7	0.285	0.117	0.753	0.213	0.975	0.168	0.588	0.03	0.621	1	0.48	0.974	0.749	0.995
+serum.0-2h	ENSMUSG00000057263	1	Kcne1l	0.025	0.877	0.948	0.548	1.006	0.897	0.956	-0.011	0.92	1	0.556	0.997	0.923	0.998
+serum.0-2h	ENSMUSG00000027303	2	Ptpra	-0.052	0.66	0.86	0.418	1.047	0.75	0.885	-0.091	0.11	1	0.362	0.976	0.325	0.98
+serum.0-2h	ENSMUSG00000030800	1	Prss8	0.277	0.277	0.754	0.193	0.982	0.252	0.63	0.135	0.492	1	0.194	0.976	0.393	0.98
+serum.0-2h	ENSMUSG00000015790	2	Surf1	-0.848	0.305	0.758	0.036	0.581	0.097	0.554	-0.148	0.44	1	0.241	0.977	0.304	0.98
+serum.0-2h	ENSMUSG00000022561	2	Gpaa1	0.284	0.267	0.754	0.21	0.977	0.252	0.63	-0.049	0.822	1	0.391	0.992	0.765	0.996
+serum.0-2h	ENSMUSG00000033554	1	Dph5	0.076	0.831	0.93	0.345	0.95	0.796	0.908	0.079	0.801	1	0.219	1.01	0.695	0.992
+serum.0-2h	ENSMUSG00000034853	1	Acot11	0.16	0.6	0.835	0.32	0.952	0.524	0.773	0.138	0.23	1	0.214	0.991	0.263	0.98
+serum.0-2h	ENSMUSG00000038147	4	Cd84	0.821	0.057	0.753	0.005	0.4	0.007	0.42	0.402	0.035	1	0.024	0.7	0.023	0.948
+serum.0-2h	ENSMUSG00000022443	1	Myh9	0.322	0.088	0.753	0.179	0.99	0.088	0.549	0.23	0.248	1	0.097	1.007	0.138	0.98
+serum.0-2h	ENSMUSG00000023829	1	Slc22a1	0.35	0.072	0.753	0.143	1.002	0.081	0.546	-0.005	0.95	1	0.559	1.001	0.959	0.998
+serum.0-2h	ENSMUSG00000042660	1	Wdr55	-0.107	0.69	0.874	0.399	1.036	0.65	0.837	0.03	0.875	1	0.38	1.004	0.845	0.997
+serum.0-2h	ENSMUSG00000035458	1	Tnni3	0.273	0.213	0.753	0.236	0.962	0.229	0.619	0.014	0.862	1	0.512	0.987	0.891	0.998
+serum.0-2h	ENSMUSG00000022272	1	Myo10	0.365	0.39	0.765	0.101	1.028	0.23	0.619	0.322	0.247	1	0.054	0.995	0.118	0.98
+serum.0-2h	ENSMUSG00000015619	1	Gata3	-0.087	0.823	0.927	0.356	1.005	0.782	0.9	-0.327	0.189	1	0.064	0.986	0.105	0.98
+serum.0-2h	ENSMUSG00000072704	2	2700089E24Rik	0.014	0.886	0.951	0.515	1.026	0.929	0.97	-0.114	0.521	1	0.308	0.977	0.444	0.981
+serum.0-2h	ENSMUSG00000017754	1	Pltp	0.482	0.215	0.753	0.058	1.014	0.142	0.577	0.075	0.768	1	0.309	0.985	0.68	0.992
+serum.0-2h	ENSMUSG00000064080	2	Fbln2	0.449	0.281	0.754	0.069	1.015	0.19	0.598	0.381	0.273	1	0.034	0.816	0.099	0.98
+serum.0-2h	ENSMUSG00000035078	2	Mtmr9	-0.172	0.666	0.863	0.312	1.039	0.564	0.796	-0.093	0.769	1	0.31	1.019	0.647	0.992
+serum.0-2h	ENSMUSG00000022620	2	Arsa	0.169	0.777	0.908	0.216	0.974	0.689	0.857	0.161	0.784	1	0.107	1.046	0.626	0.991
+serum.0-2h	ENSMUSG00000024942	2	Capn1	-0.059	0.758	0.902	0.407	1.038	0.778	0.898	-0.081	0.502	1	0.38	0.976	0.486	0.981
+serum.0-2h	ENSMUSG00000007207	1	Stx1a	0.175	0.581	0.827	0.292	0.957	0.493	0.758	0.01	0.902	1	0.509	0.987	0.926	0.998
+serum.0-2h	ENSMUSG00000017801	1	Mlx	0.221	0.549	0.813	0.227	0.967	0.435	0.727	0.057	0.533	1	0.373	0.975	0.594	0.987
+serum.0-2h	ENSMUSG00000027643	2	Ghrh	0.287	0.063	0.753	0.219	0.971	0.13	0.571	0.018	0.472	1	0.519	0.98	0.818	0.997
+serum.0-2h	ENSMUSG00000025821	1	Zfp282	-0.077	0.577	0.825	0.386	1.051	0.659	0.841	-0.179	0.154	1	0.189	0.995	0.145	0.98
+serum.0-2h	ENSMUSG00000025423	2	Pias2	-0.233	0.637	0.85	0.223	1.006	0.531	0.778	-0.13	0.666	1	0.257	0.989	0.52	0.982
+serum.0-2h	ENSMUSG00000020142	1	Slc1a4	-0.181	0.68	0.869	0.276	1.04	0.565	0.797	-0.223	0.657	1	0.074	1.004	0.413	0.981
+serum.0-2h	ENSMUSG00000075010	1	AW112010	0.221	0.558	0.818	0.219	0.972	0.45	0.736	-0.058	0.759	1	0.361	1.001	0.698	0.992
+serum.0-2h	ENSMUSG00000067284	1	Hspa1b	-0.645	0.07	0.753	0.065	0.664	0.016	0.446	0.475	0.04	1	0.014	0.538	0.009	0.862
+serum.0-2h	ENSMUSG00000041852	2	Tcf20	0.147	0.12	0.753	0.466	0.957	0.31	0.658	0.083	0.547	1	0.306	0.977	0.515	0.982
+serum.0-2h	ENSMUSG00000022265	1	Ank	-0.055	0.155	0.753	0.427	1.048	0.663	0.844	-0.123	0.557	1	0.282	0.977	0.456	0.981
+serum.0-2h	ENSMUSG00000025854	1	Fam20c	0.317	0.079	0.753	0.177	0.993	0.106	0.557	0.088	0.19	1	0.318	0.98	0.329	0.98
+serum.0-2h	ENSMUSG00000034462	1	Pkd2	-1.183	0.051	0.753	0.009	0.407	0.009	0.424	-0.217	0.502	1	0.163	0.975	0.279	0.98
+serum.0-2h	ENSMUSG00000030987	1	Stim1	0.18	0.133	0.753	0.405	0.948	0.274	0.641	0.022	0.943	1	0.387	1.021	0.914	0.998
+serum.0-2h	ENSMUSG00000039994	1	Timeless	-0.142	0.526	0.808	0.309	1.06	0.507	0.764	-0.138	0.299	1	0.261	0.979	0.278	0.98
+serum.0-2h	ENSMUSG00000026159	3	Agfg1	-0.811	0.162	0.753	0.034	0.568	0.061	0.527	-0.22	0.666	1	0.122	1.006	0.46	0.981
+serum.0-2h	ENSMUSG00000026429	1	Ube2t	0.072	0.888	0.952	0.261	0.969	0.841	0.929	0.121	0.808	1	0.139	1.032	0.658	0.992
+serum.0-2h	ENSMUSG00000029911	1	Ssbp1	-1.272	0.089	0.753	0.006	0.357	0.017	0.449	-0.485	0.156	1	0.016	0.784	0.033	0.958
+serum.0-2h	ENSMUSG00000021990	1	Spata13	0.611	0.087	0.753	0.021	0.818	0.036	0.499	0.688	0.125	1	0.004	0.3	0.034	0.963
+serum.0-2h	ENSMUSG00000042312	4	S100a13	0.032	0.873	0.947	0.555	1	0.881	0.947	0.087	0.346	1	0.315	0.979	0.392	0.98
+serum.0-2h	ENSMUSG00000038319	1	Kcnh2	0.399	0.078	0.753	0.104	1.015	0.08	0.546	0.099	0.268	1	0.29	0.98	0.364	0.98
+serum.0-2h	ENSMUSG00000025402	1	Nab2	-0.288	0.58	0.827	0.188	0.956	0.421	0.72	-0.367	0.378	1	0.025	0.778	0.151	0.98
+serum.0-2h	ENSMUSG00000026179	2	Pnkd	0.148	0.088	0.753	0.443	0.955	0.325	0.666	0.006	0.942	1	0.534	0.987	0.952	0.998
+serum.0-2h	ENSMUSG00000021124	1	Vti1b	-1.007	0.403	0.765	0.017	0.478	0.151	0.582	0.111	0.775	1	0.203	1.005	0.645	0.992
+serum.0-2h	ENSMUSG00000043319	2	Cox8c	0.129	0.28	0.754	0.498	0.966	0.408	0.713	-0.049	0.331	1	0.476	0.976	0.569	0.986
+serum.0-2h	ENSMUSG00000022766	1	Serpind1	0.174	0.429	0.775	0.371	0.951	0.423	0.72	0.04	0.618	1	0.45	0.974	0.7	0.992
+serum.0-2h	ENSMUSG00000027359	1	Slc27a2	0.18	0.493	0.798	0.323	0.954	0.465	0.743	0.076	0.71	1	0.3	0.985	0.624	0.99
+serum.0-2h	ENSMUSG00000027176	1	Cstf3	0.041	0.93	0.971	0.382	0.949	0.902	0.957	0.08	0.835	1	0.206	1.037	0.718	0.992
+serum.0-2h	ENSMUSG00000001729	1	Akt1	-0.015	0.977	0.993	0.384	0.95	0.966	0.987	-0.133	0.75	1	0.17	1.01	0.583	0.986
+serum.0-2h	ENSMUSG00000002249	1	Tead3	0.142	0.505	0.8	0.416	0.954	0.516	0.769	-0.005	0.961	1	0.571	1	0.965	0.998
+serum.0-2h	ENSMUSG00000073888	2	Ccl27	-0.137	0.532	0.809	0.312	1.057	0.544	0.784	0.053	0.378	1	0.404	0.977	0.569	0.986
+serum.0-2h	ENSMUSG00000070003	3	Ssbp4	0.274	0.318	0.758	0.217	0.97	0.229	0.619	0.069	0.683	1	0.347	0.973	0.612	0.99
+serum.0-2h	ENSMUSG00000032290	1	Ptpn9	-0.624	0.228	0.753	0.06	0.657	0.114	0.562	-0.178	0.632	1	0.173	0.987	0.458	0.981
+serum.0-2h	ENSMUSG00000006494	1	Pdk1	-0.011	0.959	0.984	0.508	1.002	0.957	0.982	-0.036	0.66	1	0.496	0.986	0.73	0.992
+serum.0-2h	ENSMUSG00000031590	1	Frg1	-0.033	0.917	0.965	0.481	0.995	0.898	0.956	-0.194	0.335	1	0.17	0.986	0.215	0.98
+serum.0-2h	ENSMUSG00000024317	2	Rnf138	-0.26	0.476	0.789	0.237	1.024	0.349	0.68	0.023	0.95	1	0.274	1.044	0.917	0.998
+serum.0-2h	ENSMUSG00000024290	2	Rock1	-0.073	0.747	0.899	0.4	1.036	0.745	0.883	-0.006	0.971	1	0.476	1.011	0.965	0.998
+serum.0-2h	ENSMUSG00000034459	1	Ifit1	0.01	0.978	0.993	0.457	0.957	0.971	0.99	0.262	0.243	1	0.075	1.013	0.107	0.98
+serum.0-2h	ENSMUSG00000034327	1	Kctd9	-0.125	0.764	0.904	0.326	1.014	0.701	0.862	0.049	0.921	1	0.221	1.035	0.866	0.998
+serum.0-2h	ENSMUSG00000019849	1	Prep	0.436	0.446	0.777	0.073	1.036	0.241	0.627	0.09	0.863	1	0.18	1.088	0.748	0.995
+serum.0-2h	ENSMUSG00000023027	1	Atf1	-0.682	0.224	0.753	0.048	0.61	0.094	0.552	-0.008	0.986	1	0.307	1.062	0.976	0.998
+serum.0-2h	ENSMUSG00000036840	1	Siah1a	-1.1	0.273	0.754	0.012	0.446	0.093	0.552	-0.477	0.535	1	0.013	0.726	0.276	0.98
+serum.0-2h	ENSMUSG00000008136	1	Fhl2	0.219	0.515	0.802	0.267	0.966	0.432	0.726	0.322	0.182	1	0.047	0.953	0.068	0.98
+serum.0-2h	ENSMUSG00000063802	1	1500019G21Rik	0.429	0.19	0.753	0.087	1.014	0.085	0.548	0.079	0.464	1	0.339	0.975	0.5	0.982
+serum.0-2h	ENSMUSG00000027381	3	Bcl2l11	0.122	0.626	0.845	0.422	0.957	0.613	0.818	0.073	0.721	1	0.288	0.981	0.625	0.99
+serum.0-2h	ENSMUSG00000062352	3	Itgb1bp1	-0.407	0.42	0.771	0.175	0.934	0.234	0.623	-0.134	0.48	1	0.264	0.976	0.351	0.98
+serum.0-2h	ENSMUSG00000040669	1	Phc1	-0.113	0.689	0.874	0.356	1.04	0.653	0.838	-0.282	0.325	1	0.099	0.994	0.172	0.98
+serum.0-2h	ENSMUSG00000025375	1	Aatk	0.142	0.154	0.753	0.465	0.956	0.364	0.688	0.07	0.524	1	0.337	0.975	0.523	0.982
+serum.0-2h	ENSMUSG00000039205	1	Ciz1	0.009	0.917	0.965	0.528	1.024	0.949	0.978	0.069	0.61	1	0.36	0.975	0.589	0.986
+serum.0-2h	ENSMUSG00000031545	1	Agpat6	0.077	0.619	0.843	0.535	0.981	0.669	0.847	-0.096	0.42	1	0.348	0.975	0.412	0.981
+serum.0-2h	ENSMUSG00000026208	1	Des	0.299	0.266	0.754	0.193	0.983	0.245	0.627	0.124	0.611	1	0.228	0.975	0.485	0.981
+serum.0-2h	ENSMUSG00000073421	1	H2-Ab1	0.296	0.055	0.753	0.208	0.978	0.123	0.569	-0.017	0.921	1	0.499	1.006	0.903	0.998
+serum.0-2h	ENSMUSG00000040652	1	Oaz2	-0.291	0.598	0.835	0.243	1.032	0.456	0.739	-0.308	0.543	1	0.035	0.834	0.31	0.98
+serum.0-2h	ENSMUSG00000028173	1	Gpr177	-1.127	0.218	0.753	0.008	0.402	0.08	0.544	-0.003	0.995	1	0.227	1.105	0.991	0.999
+serum.0-2h	ENSMUSG00000037458	1	Azin1	-0.37	0.396	0.765	0.163	0.914	0.256	0.631	0.28	0.595	1	0.052	0.973	0.369	0.98
+serum.0-2h	ENSMUSG00000071172	2	Sfrs3	-0.764	0.318	0.758	0.053	0.63	0.121	0.567	-0.014	0.943	1	0.458	1.016	0.925	0.998
+serum.0-2h	ENSMUSG00000023832	1	Acat2	0.409	0.082	0.753	0.093	1.014	0.06	0.526	0.179	0.055	1	0.141	1.005	0.095	0.98
+serum.0-2h	ENSMUSG00000020190	2	Mknk2	0.119	0.21	0.753	0.484	0.963	0.447	0.735	0.012	0.823	1	0.52	0.984	0.895	0.998
+serum.0-2h	ENSMUSG00000024498	1	Tcerg1	-0.317	0.392	0.765	0.165	0.922	0.25	0.63	-0.101	0.813	1	0.226	1.059	0.683	0.992
+serum.0-2h	ENSMUSG00000049382	1	Krt8	0.183	0.207	0.753	0.392	0.947	0.288	0.649	-0.043	0.8	1	0.437	0.987	0.767	0.996
+serum.0-2h	ENSMUSG00000040463	3	Mybbp1a	0.143	0.215	0.753	0.467	0.956	0.39	0.703	-0.041	0.741	1	0.472	0.983	0.737	0.993
+serum.0-2h	ENSMUSG00000007739	1	Cct4	-0.844	0.311	0.758	0.035	0.577	0.126	0.57	-0.084	0.775	1	0.273	0.99	0.665	0.992
+serum.0-2h	ENSMUSG00000035242	2	Oaz1	-0.109	0.805	0.919	0.376	1	0.749	0.885	0.105	0.549	1	0.272	0.976	0.474	0.981
+serum.0-2h	ENSMUSG00000022971	2	Ifnar2	0.204	0.448	0.778	0.313	0.952	0.374	0.695	0.168	0.04	1	0.154	1.004	0.104	0.98
+serum.0-2h	ENSMUSG00000048076	1	Arf1	-0.096	0.832	0.931	0.374	0.999	0.782	0.901	-0.011	0.979	1	0.31	1.085	0.965	0.998
+serum.0-2h	ENSMUSG00000006728	2	Cdk4	-0.105	0.237	0.753	0.375	1.057	0.46	0.741	-0.188	0.468	1	0.17	0.981	0.28	0.98
+serum.0-2h	ENSMUSG00000030560	3	Ctsc	0.603	0.189	0.753	0.026	0.886	0.09	0.552	0.511	0.295	1	0.014	0.536	0.099	0.98
+serum.0-2h	ENSMUSG00000018379	4	Sfrs1	-0.242	0.57	0.822	0.232	1.019	0.469	0.746	-0.126	0.745	1	0.246	1.021	0.583	0.986
+serum.0-2h	ENSMUSG00000020415	1	Pttg1	-0.61	0.159	0.753	0.074	0.696	0.088	0.549	-0.222	0.126	1	0.139	1.002	0.12	0.98
+serum.0-2h	ENSMUSG00000068614	1	Actc1	0.201	0.733	0.893	0.156	1.003	0.606	0.815	0.311	0.438	1	0.063	1.002	0.191	0.98
+serum.0-2h	ENSMUSG00000054364	1	Rhob	0.288	0.616	0.842	0.136	1.009	0.488	0.755	0.46	0.286	1	0.02	0.625	0.112	0.98
+serum.0-2h	ENSMUSG00000028851	1	Nudc	0.038	0.917	0.965	0.46	0.957	0.894	0.953	-0.161	0.446	1	0.182	0.978	0.314	0.98
+serum.0-2h	ENSMUSG00000059923	1	Grb2	0.229	0.196	0.753	0.301	0.953	0.261	0.635	0.035	0.671	1	0.44	0.973	0.728	0.992
+serum.0-2h	ENSMUSG00000027193	1	Api5	-0.692	0.018	0.753	0.056	0.646	0.012	0.43	-0.368	0.326	1	0.053	0.93	0.106	0.98
+serum.0-2h	ENSMUSG00000060714	1	NA	-0.114	0.718	0.886	0.397	1.032	0.658	0.841	0.079	0.357	1	0.339	0.977	0.457	0.981
+serum.0-2h	ENSMUSG00000058835	1	Abi1	0.107	0.785	0.912	0.351	0.95	0.716	0.87	0.038	0.852	1	0.353	0.993	0.806	0.996
+serum.0-2h	ENSMUSG00000031503	1	Col4a2	-0.012	0.939	0.975	0.506	1.022	0.945	0.977	0.085	0.541	1	0.315	0.977	0.49	0.981
+serum.0-2h	ENSMUSG00000026509	2	Capn2	0.015	0.921	0.966	0.54	1.006	0.934	0.972	0.147	0.318	1	0.186	0.99	0.246	0.98
+serum.0-2h	ENSMUSG00000045545	2	Krt14	0.193	0.058	0.753	0.378	0.951	0.226	0.616	0.017	0.556	1	0.517	0.982	0.836	0.997
+serum.0-2h	ENSMUSG00000063931	1	Pepd	-0.205	0.726	0.889	0.271	1.001	0.624	0.825	0.09	0.822	1	0.223	1.011	0.714	0.992
+serum.0-2h	ENSMUSG00000054106	1	Try4	0.449	0.121	0.753	0.061	1.013	0.099	0.555	0.026	0.615	1	0.496	0.974	0.775	0.996
+serum.0-2h	ENSMUSG00000028393	1	Alad	-0.069	0.251	0.753	0.405	1.052	0.618	0.821	-0.157	0.314	1	0.219	0.985	0.242	0.98
+serum.0-2h	ENSMUSG00000025260	1	Hsd17b10	-0.485	0.489	0.796	0.115	0.798	0.324	0.665	0.031	0.936	1	0.301	1.059	0.896	0.998
+serum.0-2h	ENSMUSG00000026728	2	Vim	0.176	0.721	0.887	0.207	0.98	0.627	0.826	-0.003	0.992	1	0.373	1.027	0.988	0.999
+serum.0-2h	ENSMUSG00000026395	3	Ptprc	0.355	0.243	0.753	0.126	1.014	0.147	0.578	0.301	0.12	1	0.055	1.002	0.065	0.98
+serum.0-2h	ENSMUSG00000038900	1	Rpl12	0.18	0.609	0.839	0.283	0.963	0.52	0.771	0.009	0.968	1	0.4	1.009	0.955	0.998
+serum.0-2h	ENSMUSG00000024712	3	Rfk	0.089	0.101	0.753	0.558	0.994	0.48	0.753	0.079	0.093	1	0.336	0.978	0.358	0.98
+serum.0-2h	ENSMUSG00000001021	1	S100a3	0.31	0.229	0.753	0.176	0.991	0.168	0.588	0.126	0.158	1	0.22	0.991	0.223	0.98
+serum.0-2h	ENSMUSG00000002455	1	Prpf6	-0.316	0.418	0.77	0.214	0.998	0.324	0.665	-0.424	0.188	1	0.017	0.795	0.067	0.98
+serum.0-2h	ENSMUSG00000024610	2	Cd74	-0.178	0.67	0.864	0.267	1.035	0.583	0.804	-0.242	0.343	1	0.125	0.984	0.212	0.98
+serum.0-2h	ENSMUSG00000017760	1	Ctsa	-0.038	0.962	0.986	0.305	0.954	0.941	0.975	0.066	0.931	1	0.147	1.092	0.872	0.998
+serum.0-2h	ENSMUSG00000032050	1	Rdx	-0.4	0.154	0.753	0.16	0.911	0.125	0.57	-0.131	0.202	1	0.265	0.985	0.213	0.98
+serum.0-2h	ENSMUSG00000047613	1	A430005L14Rik	-0.083	0.891	0.953	0.364	0.954	0.847	0.933	-0.161	0.332	1	0.22	0.984	0.23	0.98
+serum.0-2h	ENSMUSG00000074264	1	Amy1	0.324	0.259	0.753	0.144	1	0.221	0.613	0.168	0.505	1	0.145	0.976	0.365	0.98
+serum.0-2h	ENSMUSG00000033585	1	Ndn	-0.516	0.375	0.765	0.122	0.811	0.189	0.597	0.138	0.411	1	0.213	0.982	0.343	0.98
+serum.0-2h	ENSMUSG00000027248	1	Pdia3	0.205	0.775	0.908	0.141	1.001	0.66	0.842	0.58	0.452	1	0.011	0.481	0.18	0.98
+serum.0-2h	ENSMUSG00000041355	1	Ssr2	0.376	0.519	0.805	0.087	1.066	0.354	0.685	0.225	0.728	1	0.072	1.032	0.529	0.985
+serum.0-2h	ENSMUSG00000004070	1	Hmox2	-0.298	0.311	0.758	0.22	1.003	0.209	0.607	-0.258	0.121	1	0.108	1.006	0.082	0.98
+serum.0-2h	ENSMUSG00000021909	1	Tnnc1	0.314	0.346	0.761	0.174	0.993	0.221	0.613	0.054	0.414	1	0.409	0.977	0.575	0.986
+serum.0-2h	ENSMUSG00000027998	1	Plrg1	-0.341	0.485	0.794	0.197	0.968	0.361	0.687	-0.074	0.7	1	0.352	0.98	0.63	0.991
+serum.0-2h	ENSMUSG00000027342	1	Pcna	-0.203	0.677	0.869	0.325	1.031	0.552	0.788	0.182	0.128	1	0.14	1.006	0.119	0.98
+serum.0-2h	ENSMUSG00000019710	1	Mrpl24	-0.843	0.358	0.762	0.031	0.555	0.178	0.593	0.158	0.592	1	0.176	0.976	0.427	0.981
+serum.0-2h	ENSMUSG00000029922	3	Mkrn1	-0.302	0.274	0.754	0.216	0.999	0.191	0.598	-0.099	0.502	1	0.346	0.976	0.441	0.981
+serum.0-2h	ENSMUSG00000040752	1	Myh6	-0.305	0.057	0.753	0.188	0.957	0.11	0.56	0.158	0.48	1	0.158	0.978	0.355	0.98
+serum.0-2h	ENSMUSG00000040249	2	Lrp1	0.356	0.446	0.777	0.117	1.031	0.275	0.642	-0.058	0.884	1	0.245	1.047	0.809	0.997
+serum.0-2h	ENSMUSG00000028757	2	Ddost	0.173	0.208	0.753	0.397	0.945	0.311	0.659	0.118	0.353	1	0.254	0.982	0.356	0.98
+serum.0-2h	ENSMUSG00000020581	2	Agr2	0.312	0.214	0.753	0.19	0.988	0.142	0.578	-0.077	0.457	1	0.387	0.975	0.496	0.981
+serum.0-2h	ENSMUSG00000006574	1	Slc4a1	0.004	0.986	0.996	0.528	1	0.985	0.994	0.038	0.387	1	0.457	0.975	0.647	0.992
+serum.0-2h	ENSMUSG00000023175	1	Bsg	0.35	0.523	0.806	0.103	1.051	0.386	0.701	0.149	0.787	1	0.121	1.029	0.635	0.992
+serum.0-2h	ENSMUSG00000010097	2	Nxf1	-0.202	0.528	0.809	0.309	1.057	0.427	0.722	-0.024	0.768	1	0.527	0.99	0.817	0.997
+serum.0-2h	ENSMUSG00000026837	2	Col5a1	0.172	0.644	0.852	0.298	0.953	0.542	0.783	0.221	0.493	1	0.123	0.978	0.292	0.98
+serum.0-2h	ENSMUSG00000037373	1	Ctbp1	-0.731	0.048	0.753	0.049	0.615	0.008	0.42	0.058	0.764	1	0.326	0.985	0.707	0.992
+serum.0-2h	ENSMUSG00000032418	1	Me1	-1.001	0.065	0.753	0.019	0.486	0.007	0.42	-0.239	0.183	1	0.113	1.005	0.091	0.98
+serum.0-2h	ENSMUSG00000007050	1	Lsm2	-0.028	0.788	0.913	0.47	1.035	0.862	0.939	0.056	0.455	1	0.387	0.974	0.581	0.986
+serum.0-2h	ENSMUSG00000042737	1	Dpm3	-0.69	0.509	0.801	0.044	0.595	0.31	0.658	0.235	0.544	1	0.09	0.978	0.35	0.98
+serum.0-2h	ENSMUSG00000020477	1	Mrps24	0.099	0.713	0.883	0.433	0.955	0.689	0.857	-0.005	0.972	1	0.545	1.006	0.97	0.998
+serum.0-2h	ENSMUSG00000030057	3	Cnbp	0.035	0.946	0.98	0.334	0.953	0.921	0.966	-0.074	0.63	1	0.372	0.976	0.588	0.986
+serum.0-2h	ENSMUSG00000031636	1	Pdlim3	0.278	0.205	0.753	0.225	0.974	0.181	0.594	0.094	0.26	1	0.295	0.978	0.377	0.98
+serum.0-2h	ENSMUSG00000027204	1	Fbn1	-0.523	0.292	0.757	0.113	0.792	0.153	0.584	-0.167	0.51	1	0.201	0.975	0.329	0.98
+serum.0-2h	ENSMUSG00000026021	1	Sumo1	-0.816	0.073	0.753	0.039	0.582	0.027	0.482	-0.183	0.499	1	0.201	0.975	0.336	0.98
+serum.0-2h	ENSMUSG00000031502	1	Col4a1	-0.312	0.636	0.849	0.255	1.032	0.455	0.739	0.238	0.107	1	0.089	1.01	0.106	0.98
+serum.0-2h	ENSMUSG00000038412	1	Higd1a	0.119	0.711	0.882	0.37	0.952	0.658	0.841	0.118	0.493	1	0.248	0.978	0.404	0.981
+serum.0-2h	ENSMUSG00000060572	1	Mfap2	0.423	0.408	0.766	0.073	1.038	0.279	0.644	0.224	0.671	1	0.08	1.003	0.47	0.981
+serum.0-2h	ENSMUSG00000027944	1	Hax1	-0.053	0.862	0.942	0.462	1.006	0.835	0.927	-0.094	0.751	1	0.282	1.005	0.613	0.99
+serum.0-2h	ENSMUSG00000024829	1	Mrpl21	-0.461	0.436	0.775	0.152	0.898	0.231	0.62	0.172	0.187	1	0.157	1.003	0.158	0.98
+serum.0-2h	ENSMUSG00000029126	2	Nsg1	0.205	0.031	0.753	0.363	0.955	0.182	0.594	0.012	0.722	1	0.529	0.984	0.884	0.998
+serum.0-2h	ENSMUSG00000009630	1	Ppp2cb	-0.892	0.259	0.753	0.03	0.545	0.058	0.525	0.074	0.624	1	0.311	0.976	0.565	0.986
+serum.0-2h	ENSMUSG00000031221	1	Igbp1	-0.281	0.281	0.754	0.228	1.014	0.212	0.609	0.12	0.618	1	0.235	0.974	0.465	0.981
+serum.0-2h	ENSMUSG00000028715	1	Cyp4a14	0.263	0.116	0.753	0.25	0.97	0.16	0.587	0.012	0.87	1	0.515	0.987	0.908	0.998
+serum.0-2h	ENSMUSG00000022898	2	Dscr3	-1.013	0.046	0.753	0.018	0.484	0.015	0.445	-0.315	0.146	1	0.061	0.976	0.057	0.98
+serum.0-2h	ENSMUSG00000024844	1	Banf1	0.028	0.961	0.985	0.324	0.954	0.94	0.975	0.1	0.73	1	0.251	0.988	0.585	0.986
+serum.0-2h	ENSMUSG00000029405	2	G3bp2	-0.309	0.156	0.753	0.198	0.97	0.121	0.568	-0.216	0.074	1	0.131	1.005	0.098	0.98
+serum.0-2h	ENSMUSG00000029767	2	Calu	0.122	0.566	0.821	0.456	0.957	0.571	0.799	-0.045	0.816	1	0.417	0.99	0.77	0.996
+serum.0-2h	ENSMUSG00000028693	1	Nasp	-0.077	0.813	0.922	0.351	1.021	0.783	0.901	0.131	0.639	1	0.196	0.985	0.502	0.982
+serum.0-2h	ENSMUSG00000039952	2	Dag1	0.135	0.628	0.846	0.383	0.95	0.596	0.811	0.152	0.653	1	0.164	0.975	0.494	0.981
+serum.0-2h	ENSMUSG00000048126	1	Col6a3	0.552	0.379	0.765	0.03	0.938	0.23	0.619	0.488	0.183	1	0.017	0.588	0.07	0.98
+serum.0-2h	ENSMUSG00000007815	3	Rhoa	-0.154	0.632	0.847	0.359	1.04	0.555	0.79	0.038	0.83	1	0.363	0.996	0.799	0.996
+serum.0-2h	ENSMUSG00000032553	1	Srprb	0.002	0.993	0.997	0.475	1.003	0.994	0.997	-0.045	0.85	1	0.416	1.02	0.793	0.996
+serum.0-2h	ENSMUSG00000032496	1	Ltf	0.172	0.419	0.77	0.329	0.955	0.438	0.729	-0.099	0.399	1	0.342	0.973	0.395	0.98
+serum.0-2h	ENSMUSG00000055540	1	Epha6	0.093	0.807	0.92	0.363	0.954	0.764	0.891	-0.009	0.922	1	0.558	1.003	0.936	0.998
+serum.0-2h	ENSMUSG00000022108	1	Itm2b	-0.391	0.285	0.756	0.168	0.923	0.148	0.579	-0.009	0.786	1	0.593	0.993	0.909	0.998
+serum.0-2h	ENSMUSG00000021239	2	Vsx2	0.198	0.262	0.754	0.366	0.954	0.277	0.643	0.014	0.245	1	0.532	0.985	0.842	0.997
+serum.0-2h	ENSMUSG00000026407	1	Cacna1s	0.282	0.151	0.753	0.231	0.967	0.154	0.584	-0.063	0.667	1	0.391	0.98	0.623	0.99
+serum.0-2h	ENSMUSG00000058558	1	Rpl5	-0.538	0.309	0.758	0.11	0.782	0.135	0.577	0.137	0.445	1	0.215	0.984	0.327	0.98
+serum.0-2h	ENSMUSG00000029661	2	Col1a2	-0.118	0.556	0.817	0.373	1.051	0.582	0.803	0.023	0.466	1	0.501	0.974	0.775	0.996
+serum.0-2h	ENSMUSG00000030525	1	Chrna7	0.116	0.572	0.822	0.447	0.953	0.567	0.797	0.06	0.644	1	0.35	0.974	0.613	0.99
+serum.0-2h	ENSMUSG00000034810	1	Scn7a	0.332	0.162	0.753	0.15	1.002	0.147	0.578	0.082	0.336	1	0.319	0.974	0.433	0.981
+serum.0-2h	ENSMUSG00000026936	1	Lcn3	0.183	0.083	0.753	0.392	0.947	0.256	0.631	0.098	0.451	1	0.271	0.978	0.413	0.981
+serum.0-2h	ENSMUSG00000023964	1	Calcr	-0.131	0.767	0.906	0.319	1.007	0.698	0.861	0.033	0.917	1	0.308	1.008	0.876	0.998
+serum.0-2h	ENSMUSG00000028362	1	Tnfsf8	0.073	0.44	0.776	0.567	0.995	0.623	0.824	-0.054	0.248	1	0.463	0.976	0.523	0.982
+serum.0-2h	ENSMUSG00000030744	1	Rps3	-0.967	0.364	0.764	0.021	0.499	0.138	0.577	0.056	0.766	1	0.364	0.983	0.7	0.992
+serum.0-2h	ENSMUSG00000007653	1	Gabrb2	0.145	0.522	0.805	0.393	0.947	0.496	0.76	-0.013	0.79	1	0.58	0.993	0.889	0.998
+serum.0-2h	ENSMUSG00000064156	1	Muc10	0.138	0.75	0.9	0.268	0.966	0.683	0.854	0.222	0.378	1	0.102	0.998	0.199	0.98
+serum.0-2h	ENSMUSG00000021721	1	Htr1a	0.071	0.499	0.8	0.576	0.999	0.664	0.844	-0.006	0.965	1	0.518	1.006	0.962	0.998
+serum.0-2h	ENSMUSG00000037405	2	Icam1	0.192	0.116	0.753	0.358	0.954	0.262	0.635	0.029	0.367	1	0.48	0.973	0.712	0.992
+serum.0-2h	ENSMUSG00000022297	1	Fzd6	0.411	0.009	0.753	0.094	1.014	0.037	0.499	0.029	0.773	1	0.474	0.981	0.794	0.996
+serum.0-2h	ENSMUSG00000041075	1	Fzd7	0.291	0.241	0.753	0.193	0.983	0.192	0.599	-0.02	0.725	1	0.553	0.99	0.831	0.997
+serum.0-2h	ENSMUSG00000026070	1	Il18r1	0.173	0.395	0.765	0.366	0.954	0.388	0.703	0.148	0.332	1	0.18	0.991	0.252	0.98
+serum.0-2h	ENSMUSG00000038241	1	Cep250	0.467	0.036	0.753	0.065	1.013	0.034	0.498	0.066	0.816	1	0.303	1.006	0.721	0.992
+serum.0-2h	ENSMUSG00000053129	1	Gsx1	0.271	0.351	0.761	0.217	0.972	0.253	0.63	0.065	0.083	1	0.377	0.974	0.417	0.981
+serum.0-2h	ENSMUSG00000022659	1	Gcet2	0.177	0.478	0.791	0.331	0.954	0.464	0.743	-0.11	0.54	1	0.324	0.977	0.434	0.981
+serum.0-2h	ENSMUSG00000037643	1	Prkci	0.091	0.527	0.808	0.538	0.983	0.62	0.822	-0.099	0.56	1	0.327	0.977	0.467	0.981
+serum.0-2h	ENSMUSG00000021448	1	Shc3	0.294	0.037	0.753	0.213	0.975	0.109	0.559	0.031	0.521	1	0.476	0.973	0.722	0.992
+serum.0-2h	ENSMUSG00000006311	1	Etv2	0.133	0.44	0.776	0.467	0.956	0.477	0.751	-0.022	0.909	1	0.467	1.011	0.883	0.998
+serum.0-2h	ENSMUSG00000020907	1	Rcvrn	0.339	0.044	0.753	0.161	1	0.075	0.538	0	0.998	1	0.516	1.009	0.998	1
+serum.0-2h	ENSMUSG00000039106	1	Htr5a	0.1	0.542	0.813	0.49	0.965	0.592	0.808	-0.065	0.57	1	0.417	0.975	0.581	0.986
+serum.0-2h	ENSMUSG00000019878	1	Hsf2	0.054	0.884	0.951	0.442	0.954	0.853	0.935	0.029	0.692	1	0.461	0.975	0.767	0.996
+serum.0-2h	ENSMUSG00000049321	1	Zfp2	-0.298	0.201	0.753	0.189	0.955	0.144	0.578	-0.251	0.171	1	0.114	1.003	0.127	0.98
+serum.0-2h	ENSMUSG00000035158	1	Mitf	0.094	0.755	0.901	0.451	0.955	0.707	0.865	-0.022	0.857	1	0.525	1.003	0.858	0.998
+serum.0-2h	ENSMUSG00000058427	1	Cxcl2	0.904	0.292	0.757	0.006	0.424	0.073	0.537	0.786	0.247	1	0.003	0.251	0.051	0.98
+serum.0-2h	ENSMUSG00000074037	1	Mc1r	0.389	0.153	0.753	0.106	1.014	0.081	0.546	0.04	0.018	1	0.451	0.974	0.581	0.986
+serum.0-2h	ENSMUSG00000032864	1	Rag2	0.089	0.783	0.912	0.395	0.946	0.75	0.885	-0.066	0.804	1	0.267	1.021	0.724	0.992
+serum.0-2h	ENSMUSG00000026700	1	Tnfsf4	-0.076	0.16	0.753	0.403	1.053	0.546	0.786	-0.162	0.226	1	0.221	0.987	0.196	0.98
+serum.0-2h	ENSMUSG00000038797	1	Zscan2	0.238	0.278	0.754	0.286	0.959	0.275	0.642	0.003	0.98	1	0.54	0.996	0.981	0.999
+serum.0-2h	ENSMUSG00000023978	2	Prph2	0.208	0.556	0.817	0.253	0.967	0.451	0.737	-0.084	0.503	1	0.351	0.978	0.499	0.982
+serum.0-2h	ENSMUSG00000050783	1	Htr1f	0.147	0.038	0.753	0.462	0.956	0.295	0.653	-0.027	0.697	1	0.53	0.987	0.783	0.996
+serum.0-2h	ENSMUSG00000003233	1	Dvl3	0.246	0.62	0.843	0.158	1.001	0.469	0.746	-0.023	0.929	1	0.413	1.02	0.899	0.998
+serum.0-2h	ENSMUSG00000031374	1	Zfp92	0.317	0.103	0.753	0.18	0.989	0.102	0.556	0.018	0.552	1	0.515	0.983	0.828	0.997
+serum.0-2h	ENSMUSG00000020553	1	Pctp	0.224	0.182	0.753	0.319	0.953	0.239	0.627	-0.04	0.737	1	0.475	0.984	0.731	0.992
+serum.0-2h	ENSMUSG00000029618	1	Ocm	0.148	0.456	0.78	0.404	0.949	0.479	0.752	-0.034	0.769	1	0.496	0.991	0.777	0.996
+serum.0-2h	ENSMUSG00000024383	1	Map3k2	0.122	0.154	0.753	0.497	0.966	0.378	0.696	0.077	0.506	1	0.337	0.976	0.495	0.981
+serum.0-2h	ENSMUSG00000026919	1	Lcn4	0.131	0.594	0.833	0.425	0.954	0.563	0.796	0.059	0.455	1	0.379	0.978	0.543	0.985
+serum.0-2h	ENSMUSG00000000532	1	Acvr1b	0.325	0.116	0.753	0.178	0.992	0.094	0.552	-0.03	0.622	1	0.527	0.986	0.755	0.995
+serum.0-2h	ENSMUSG00000028780	1	Sema3c	-0.168	0.558	0.818	0.304	1.057	0.493	0.758	0.105	0.738	1	0.237	0.987	0.602	0.99
+serum.0-2h	ENSMUSG00000032097	4	Ddx6	0.242	0.045	0.753	0.297	0.954	0.147	0.578	0.228	0.121	1	0.098	1.009	0.109	0.98
+serum.0-2h	ENSMUSG00000034218	1	Atm	0.181	0.563	0.82	0.31	0.954	0.479	0.752	0.048	0.608	1	0.398	0.975	0.643	0.992
+serum.0-2h	ENSMUSG00000005864	2	Cnga2	0.145	0.435	0.775	0.428	0.953	0.481	0.753	0.032	0.548	1	0.476	0.974	0.722	0.992
+serum.0-2h	ENSMUSG00000021318	1	Gli3	0.226	0.326	0.758	0.273	0.961	0.328	0.667	0.099	0.514	1	0.258	0.975	0.466	0.981
+serum.0-2h	ENSMUSG00000026452	2	Syt2	0.151	0.141	0.753	0.448	0.954	0.34	0.675	-0.046	0.581	1	0.476	0.98	0.655	0.992
+serum.0-2h	ENSMUSG00000033122	1	Hsd17b3	0.286	0.12	0.753	0.228	0.967	0.114	0.562	0.171	0.122	1	0.155	1.003	0.145	0.98
+serum.0-2h	ENSMUSG00000043867	1	NA	0.277	0.259	0.753	0.205	0.983	0.224	0.615	-0.014	0.891	1	0.557	0.997	0.901	0.998
+serum.0-2h	ENSMUSG00000026824	1	Kcnj3	0.123	0.492	0.798	0.454	0.957	0.54	0.782	0	1	1	0.567	0.987	1	1
+serum.0-2h	ENSMUSG00000046607	1	Hrk	-0.178	0.01	0.753	0.292	1.074	0.195	0.601	-0.121	0.172	1	0.286	0.983	0.223	0.98
+serum.0-2h	ENSMUSG00000054764	1	Mtnr1a	-0.104	0.531	0.809	0.359	1.053	0.597	0.811	-0.136	0.026	1	0.259	0.986	0.144	0.98
+serum.0-2h	ENSMUSG00000020848	1	Doc2b	0.113	0.592	0.832	0.463	0.956	0.607	0.815	-0.049	0.354	1	0.477	0.976	0.571	0.986
+serum.0-2h	ENSMUSG00000029595	1	Lhx5	0.323	0.183	0.753	0.166	0.998	0.135	0.577	0.005	0.895	1	0.55	0.987	0.95	0.998
+serum.0-2h	ENSMUSG00000030393	1	Zik1	-0.091	0.6	0.835	0.368	1.052	0.645	0.834	0.023	0.784	1	0.472	0.984	0.83	0.997
+serum.0-2h	ENSMUSG00000029848	1	Stra8	0.247	0.291	0.757	0.255	0.968	0.269	0.639	0.081	0.535	1	0.301	0.976	0.516	0.982
+serum.0-2h	ENSMUSG00000005474	1	Mylc2pl	0.304	0.145	0.753	0.2	0.979	0.137	0.577	0.188	0.133	1	0.135	1.006	0.11	0.98
+serum.0-2h	ENSMUSG00000030513	1	Pcsk6	0.192	0.267	0.754	0.366	0.953	0.308	0.658	-0.036	0.822	1	0.451	0.997	0.788	0.996
+serum.0-2h	ENSMUSG00000062310	1	Glrp1	0.027	0.957	0.984	0.376	0.951	0.936	0.973	-0.014	0.936	1	0.496	1.009	0.922	0.998
+serum.0-2h	ENSMUSG00000033615	1	Cplx1	0.25	0.096	0.753	0.28	0.964	0.16	0.587	-0.073	0.618	1	0.371	0.98	0.57	0.986
+serum.0-2h	ENSMUSG00000042190	1	Cmklr1	0.296	0.063	0.753	0.217	0.972	0.107	0.558	-0.073	0.688	1	0.368	0.98	0.617	0.99
+serum.0-2h	ENSMUSG00000032274	1	Cyp19a1	-0.08	0.175	0.753	0.391	1.054	0.557	0.792	0.074	0.258	1	0.354	0.976	0.412	0.981
+serum.0-2h	ENSMUSG00000071866	1	Ppia	-0.248	0.452	0.778	0.268	1.064	0.355	0.685	0.005	0.872	1	0.563	0.987	0.948	0.998
+serum.0-2h	ENSMUSG00000041313	1	Slc7a1	0.066	0.811	0.922	0.474	0.958	0.796	0.908	-0.053	0.591	1	0.439	0.979	0.636	0.992
+serum.0-2h	ENSMUSG00000013419	2	NA	-0.009	0.958	0.984	0.506	1.011	0.963	0.985	-0.137	0.36	1	0.265	0.977	0.307	0.98
+serum.0-2h	ENSMUSG00000061477	1	Rps7	-0.341	0.719	0.887	0.171	0.929	0.567	0.797	0.518	0.343	1	0.015	0.545	0.12	0.98
+serum.0-2h	ENSMUSG00000067274	2	Rplp0	-0.24	0.708	0.881	0.288	1.003	0.569	0.798	0.086	0.45	1	0.324	0.974	0.461	0.981
+serum.0-2h	ENSMUSG00000000560	1	Gabra2	0.128	0.759	0.903	0.297	0.953	0.695	0.859	0.004	0.982	1	0.466	1.005	0.98	0.999
+serum.0-2h	ENSMUSG00000024663	1	Rab3il1	-0.516	0.116	0.753	0.102	0.76	0.037	0.499	-0.291	0.154	1	0.085	1.007	0.08	0.98
+serum.0-2h	ENSMUSG00000038172	3	Ttc39b	0.267	0.588	0.829	0.138	1.005	0.465	0.743	0.134	0.705	1	0.157	0.983	0.553	0.985
+serum.0-2h	ENSMUSG00000020454	1	Eif4enif1	0.33	0.219	0.753	0.155	1.002	0.136	0.577	0.083	0.466	1	0.308	0.977	0.484	0.981
+serum.0-2h	ENSMUSG00000029430	1	Ran	-0.56	0.453	0.779	0.113	0.789	0.225	0.616	0.044	0.695	1	0.419	0.974	0.696	0.992
+serum.0-2h	ENSMUSG00000019505	1	Ubb	-0.695	0.316	0.758	0.066	0.669	0.117	0.565	-0.082	0.021	1	0.384	0.975	0.292	0.98
+serum.0-2h	ENSMUSG00000007030	1	D17H6S56E-3	0.256	0.306	0.758	0.244	0.968	0.266	0.638	-0.073	0.612	1	0.379	0.976	0.572	0.986
+serum.0-2h	ENSMUSG00000028539	1	Artn	0.121	0.35	0.761	0.476	0.959	0.459	0.741	0.01	0.919	1	0.53	0.989	0.929	0.998
+serum.0-2h	ENSMUSG00000048153	1	Olfr49	0.123	0.613	0.84	0.415	0.953	0.605	0.814	-0.045	0.764	1	0.451	0.996	0.726	0.992
+serum.0-2h	ENSMUSG00000034117	1	Gpr44	0.417	0.069	0.753	0.083	1.013	0.072	0.537	-0.004	0.901	1	0.593	0.988	0.962	0.998
+serum.0-2h	ENSMUSG00000049908	1	Gja8	0.298	0.162	0.753	0.213	0.975	0.136	0.577	0.023	0.834	1	0.481	0.983	0.837	0.997
+serum.0-2h	ENSMUSG00000014372	2	Cyp2d10	0.346	0.144	0.753	0.142	1.002	0.107	0.558	0.033	0.538	1	0.459	0.973	0.713	0.992
+serum.0-2h	ENSMUSG00000060177	1	Klk1b22	-0.105	0.361	0.763	0.36	1.057	0.532	0.778	-0.169	0.092	1	0.207	0.994	0.111	0.98
+serum.0-2h	ENSMUSG00000015812	1	Gnrh1	0.376	0.26	0.753	0.102	1.023	0.19	0.598	0.122	0.3	1	0.236	0.981	0.322	0.98
+serum.0-2h	ENSMUSG00000006442	3	Srm	0.253	0.293	0.757	0.259	0.969	0.281	0.645	0.103	0.52	1	0.28	0.974	0.451	0.981
+serum.0-2h	ENSMUSG00000045120	2	NA	0.023	0.321	0.758	0.538	1.027	0.853	0.935	-0.103	0.215	1	0.327	0.977	0.3	0.98
+serum.0-2h	ENSMUSG00000067201	2	H2-M9	0.199	0.11	0.753	0.364	0.954	0.219	0.612	0.042	0.183	1	0.44	0.975	0.59	0.986
+serum.0-2h	ENSMUSG00000016283	1	H2-M2	0.35	0.116	0.753	0.14	1.002	0.131	0.574	-0.037	0.729	1	0.479	0.989	0.752	0.995
+serum.0-2h	ENSMUSG00000009731	1	Kcnd1	0.298	0.29	0.757	0.197	0.98	0.207	0.606	0.056	0.584	1	0.396	0.975	0.599	0.989
+serum.0-2h	ENSMUSG00000059043	1	Olfr15	0.232	0.403	0.765	0.247	0.969	0.32	0.663	0.019	0.865	1	0.456	0.987	0.868	0.998
+serum.0-2h	ENSMUSG00000045515	1	Pou3f3	0.438	0.337	0.76	0.077	1.014	0.174	0.591	-0.072	0.794	1	0.303	0.991	0.708	0.992
+serum.0-2h	ENSMUSG00000050556	1	Kcnb1	0.413	0.063	0.753	0.097	1.013	0.066	0.532	0.15	0.12	1	0.181	0.999	0.175	0.98
+serum.0-2h	ENSMUSG00000044933	1	Sstr3	0.199	0.114	0.753	0.363	0.955	0.198	0.602	0.025	0.23	1	0.496	0.975	0.734	0.992
+serum.0-2h	ENSMUSG00000028417	1	Tal2	0.232	0.304	0.758	0.277	0.962	0.268	0.639	0.015	0.846	1	0.498	0.984	0.882	0.998
+serum.0-2h	ENSMUSG00000030209	1	Grin2b	0.152	0.503	0.8	0.401	0.948	0.496	0.76	0.063	0.218	1	0.373	0.976	0.487	0.981
+serum.0-2h	ENSMUSG00000030093	1	Wnt7a	0.308	0.373	0.765	0.169	0.996	0.258	0.633	0.169	0.343	1	0.169	0.995	0.226	0.98
+serum.0-2h	ENSMUSG00000078353	1	Ifnab	0.243	0.503	0.8	0.194	0.983	0.42	0.72	0.034	0.851	1	0.381	0.988	0.819	0.997
+serum.0-2h	ENSMUSG00000035431	1	Sstr1	0.339	0.067	0.753	0.15	1.002	0.1	0.556	0.15	0.244	1	0.177	0.991	0.248	0.98
+serum.0-2h	ENSMUSG00000042423	1	Fbrs	0.106	0.654	0.858	0.452	0.955	0.649	0.836	-0.14	0.473	1	0.212	0.975	0.382	0.98
+serum.0-2h	ENSMUSG00000021998	2	Lcp1	0.763	0.016	0.753	0.007	0.451	0.004	0.418	0.629	0.133	1	0.005	0.334	0.015	0.911
+serum.0-2h	ENSMUSG00000041193	2	Pla2g5	0.31	0.301	0.757	0.166	1	0.215	0.61	0.107	0.176	1	0.27	0.986	0.276	0.98
+serum.0-2h	ENSMUSG00000071381	1	NA	0.334	0.234	0.753	0.157	0.999	0.148	0.579	0.036	0.764	1	0.443	0.983	0.76	0.996
+serum.0-2h	ENSMUSG00000044220	1	Nkx2-3	0.471	0.12	0.753	0.051	1.014	0.084	0.548	0.033	0.639	1	0.474	0.973	0.744	0.994
+serum.0-2h	ENSMUSG00000033204	1	NA	0.297	0.072	0.753	0.214	0.974	0.131	0.574	0.031	0.768	1	0.467	0.981	0.785	0.996
+serum.0-2h	ENSMUSG00000062751	2	Prss1	0.3	0.074	0.753	0.201	0.98	0.121	0.567	0.128	0.073	1	0.218	0.993	0.202	0.98
+serum.0-2h	ENSMUSG00000057163	2	Prss2	0.122	0.301	0.757	0.483	0.963	0.443	0.732	0	0.996	1	0.541	0.998	0.997	1
+serum.0-2h	ENSMUSG00000027878	1	Notch2	0.374	0.019	0.753	0.126	1.014	0.055	0.52	0.034	0.829	1	0.42	0.987	0.799	0.996
+serum.0-2h	ENSMUSG00000026673	1	Sh2d1b1	0.164	0.614	0.841	0.331	0.954	0.526	0.775	0.069	0.413	1	0.35	0.975	0.487	0.981
+serum.0-2h	ENSMUSG00000030898	1	Cckbr	0.264	0.046	0.753	0.262	0.969	0.126	0.57	0.106	0.365	1	0.272	0.98	0.35	0.98
+serum.0-2h	ENSMUSG00000015452	4	Ager	0.168	0.162	0.753	0.429	0.953	0.275	0.642	-0.067	0.242	1	0.423	0.975	0.458	0.981
+serum.0-2h	ENSMUSG00000030867	3	Plk1	0.095	0.663	0.862	0.482	0.963	0.674	0.849	-0.149	0.499	1	0.201	0.976	0.35	0.98
+serum.0-2h	ENSMUSG00000009248	1	Ascl2	0.438	0.163	0.753	0.081	1.013	0.071	0.537	0.04	0.585	1	0.449	0.974	0.681	0.992
+serum.0-2h	ENSMUSG00000035824	1	Tk2	-0.179	0.756	0.902	0.301	0.995	0.663	0.844	-0.472	0.291	1	0.01	0.645	0.106	0.98
+serum.0-2h	ENSMUSG00000060279	1	Ap2a1	0.275	0.318	0.758	0.221	0.97	0.247	0.629	-0.063	0.177	1	0.438	0.975	0.453	0.981
+serum.0-2h	ENSMUSG00000024960	1	Plcb3	0.295	0.252	0.753	0.2	0.978	0.238	0.626	0.114	0.545	1	0.252	0.974	0.427	0.981
+serum.0-2h	ENSMUSG00000052911	1	Lamb2	0.232	0.454	0.78	0.25	0.968	0.395	0.706	0.141	0.642	1	0.185	0.974	0.496	0.981
+serum.0-2h	ENSMUSG00000020366	1	Mapk9	-0.052	0.801	0.919	0.408	1.036	0.801	0.911	-0.141	0.118	1	0.255	0.984	0.207	0.98
+serum.0-2h	ENSMUSG00000020178	2	Adora2a	0.171	0.169	0.753	0.424	0.955	0.27	0.64	-0.065	0.311	1	0.424	0.976	0.501	0.982
+serum.0-2h	ENSMUSG00000026516	2	Nvl	-0.014	0.93	0.971	0.477	1.031	0.938	0.974	-0.048	0.843	1	0.375	1.006	0.776	0.996
+serum.0-2h	ENSMUSG00000031865	1	Dctn1	0.378	0.355	0.762	0.109	1.028	0.238	0.626	0.173	0.731	1	0.123	1.01	0.55	0.985
+serum.0-2h	ENSMUSG00000071256	1	Zfp213	0.106	0.561	0.819	0.464	0.956	0.589	0.806	-0.081	0.436	1	0.382	0.976	0.471	0.981
+serum.0-2h	ENSMUSG00000022905	1	Kpna1	-0.308	0.251	0.753	0.195	0.964	0.203	0.605	0.082	0.741	1	0.256	0.985	0.641	0.992
+serum.0-2h	ENSMUSG00000029625	1	Cpsf4	0.416	0.065	0.753	0.083	1.013	0.077	0.539	0.221	0.181	1	0.102	1.007	0.117	0.98
+serum.0-2h	ENSMUSG00000021569	1	Trip13	-0.154	0.627	0.845	0.307	1.046	0.578	0.802	-0.083	0.508	1	0.378	0.977	0.487	0.981
+serum.0-2h	ENSMUSG00000058172	1	Krtap6-1	-0.037	0.909	0.961	0.405	1.014	0.887	0.95	0.046	0.737	1	0.379	0.978	0.715	0.992
+serum.0-2h	ENSMUSG00000068074	1	NA	0.229	0.295	0.757	0.299	0.951	0.262	0.635	-0.009	0.695	1	0.601	0.991	0.908	0.998
+serum.0-2h	ENSMUSG00000068075	1	NA	0.073	0.62	0.843	0.575	1	0.686	0.855	-0.048	0.697	1	0.459	0.986	0.691	0.992
+serum.0-2h	ENSMUSG00000014355	2	Anapc1	-0.129	0.453	0.78	0.323	1.061	0.494	0.758	-0.09	0.655	1	0.295	0.986	0.561	0.985
+serum.0-2h	ENSMUSG00000002804	1	Nudt14	0.362	0.328	0.758	0.126	1.021	0.184	0.594	0.112	0.759	1	0.208	1.009	0.605	0.99
+serum.0-2h	ENSMUSG00000020817	3	Rabep1	-0.275	0.253	0.753	0.225	1.008	0.205	0.605	0.054	0.846	1	0.282	1.005	0.773	0.996
+serum.0-2h	ENSMUSG00000034673	1	Pbx2	-0.361	0.127	0.753	0.154	0.899	0.088	0.549	-0.446	0.033	1	0.018	0.789	0.015	0.911
+serum.0-2h	ENSMUSG00000064179	2	Tnnt1	0.216	0.501	0.8	0.245	0.966	0.401	0.71	0.059	0.453	1	0.379	0.975	0.562	0.985
+serum.0-2h	ENSMUSG00000021263	1	Degs2	0.368	0.055	0.753	0.123	1.015	0.084	0.547	-0.006	0.943	1	0.581	0.997	0.952	0.998
+serum.0-2h	ENSMUSG00000035478	1	Mbd3	0.276	0.059	0.753	0.242	0.968	0.091	0.552	-0.057	0.74	1	0.402	0.982	0.695	0.992
+serum.0-2h	ENSMUSG00000026531	1	1810030J14Rik	0.175	0.525	0.807	0.326	0.954	0.493	0.758	-0.075	0.388	1	0.402	0.977	0.485	0.981
+serum.0-2h	ENSMUSG00000023262	1	Acy1	0.012	0.942	0.977	0.516	1.022	0.947	0.978	-0.052	0.695	1	0.442	0.979	0.671	0.992
+serum.0-2h	ENSMUSG00000029426	1	Scarb2	0.368	0.056	0.753	0.135	1.009	0.078	0.539	0.158	0.584	1	0.184	0.976	0.405	0.981
+serum.0-2h	ENSMUSG00000037390	1	Muc3	0.058	0.647	0.854	0.576	1	0.738	0.88	-0.094	0.405	1	0.341	0.975	0.4	0.981
+serum.0-2h	ENSMUSG00000034190	1	Chmp7	-0.422	0.111	0.753	0.133	0.841	0.066	0.533	-0.643	0.017	1	0.003	0.404	0.006	0.769
+serum.0-2h	ENSMUSG00000029484	1	Anxa3	-0.965	0.297	0.757	0.023	0.492	0.071	0.537	-0.076	0.173	1	0.399	0.975	0.405	0.981
+serum.0-2h	ENSMUSG00000035296	1	Sgcg	0.334	0.335	0.76	0.133	1.008	0.206	0.606	0.009	0.865	1	0.54	0.985	0.925	0.998
+serum.0-2h	ENSMUSG00000020679	2	Hnf1b	0.281	0.165	0.753	0.219	0.971	0.163	0.587	0.105	0.407	1	0.262	0.978	0.376	0.98
+serum.0-2h	ENSMUSG00000026791	1	Slc2a8	0.276	0.279	0.754	0.214	0.973	0.218	0.612	0.094	0.208	1	0.294	0.98	0.356	0.98
+serum.0-2h	ENSMUSG00000004626	2	Stxbp2	0.377	0.057	0.753	0.127	1.015	0.082	0.546	0.039	0.831	1	0.409	0.987	0.792	0.996
+serum.0-2h	ENSMUSG00000028763	1	Hspg2	0.37	0.214	0.753	0.13	1.012	0.127	0.57	0.053	0.57	1	0.41	0.975	0.622	0.99
+serum.0-2h	ENSMUSG00000032757	1	Bet1	0.216	0.383	0.765	0.268	0.966	0.349	0.68	-0.048	0.693	1	0.46	0.985	0.689	0.992
+serum.0-2h	ENSMUSG00000017210	1	Med24	0.003	0.988	0.996	0.483	1.022	0.99	0.996	-0.238	0.442	1	0.091	0.988	0.225	0.98
+serum.0-2h	ENSMUSG00000023235	1	Ccl25	0.163	0.68	0.869	0.235	0.961	0.608	0.815	-0.072	0.771	1	0.329	1.015	0.684	0.992
+serum.0-2h	ENSMUSG00000042111	1	Ccdc115	-0.253	0.269	0.754	0.25	1.041	0.247	0.629	-0.084	0.529	1	0.371	0.976	0.501	0.982
+serum.0-2h	ENSMUSG00000023018	1	Smarcd1	0.171	0.051	0.753	0.422	0.957	0.227	0.617	-0.021	0.803	1	0.544	0.99	0.838	0.997
+serum.0-2h	ENSMUSG00000003271	1	Sult2b1	0.187	0.367	0.765	0.364	0.954	0.36	0.687	0.017	0.601	1	0.52	0.983	0.831	0.997
+serum.0-2h	ENSMUSG00000059363	1	Fxn	0.241	0.003	0.753	0.299	0.951	0.108	0.558	0.031	0.641	1	0.478	0.974	0.753	0.995
+serum.0-2h	ENSMUSG00000020150	2	Gamt	0.204	0.336	0.76	0.312	0.952	0.358	0.687	0.026	0.663	1	0.483	0.981	0.785	0.996
+serum.0-2h	ENSMUSG00000026427	2	Lgtn	0.101	0.184	0.753	0.536	0.982	0.455	0.739	0.012	0.916	1	0.504	0.988	0.915	0.998
+serum.0-2h	ENSMUSG00000047501	1	Cldn4	0.187	0.488	0.796	0.308	0.955	0.424	0.721	0.103	0.588	1	0.25	0.975	0.483	0.981
+serum.0-2h	ENSMUSG00000030638	1	Sh3gl3	0.195	0.21	0.753	0.359	0.953	0.303	0.657	0.027	0.822	1	0.43	0.983	0.823	0.997
+serum.0-2h	ENSMUSG00000037487	1	Ubr5	0.062	0.849	0.936	0.463	0.956	0.825	0.921	-0.228	0.554	1	0.079	0.974	0.354	0.98
+serum.0-2h	ENSMUSG00000062075	1	Lmnb2	0.226	0.369	0.765	0.292	0.957	0.301	0.655	0.041	0.818	1	0.368	0.996	0.784	0.996
+serum.0-2h	ENSMUSG00000024389	3	Bat4	0.285	0.242	0.753	0.22	0.971	0.19	0.598	-0.045	0.701	1	0.454	0.985	0.705	0.992
+serum.0-2h	ENSMUSG00000028610	1	Dmrtb1	0.162	0.062	0.753	0.435	0.954	0.284	0.646	0.088	0.1	1	0.315	0.98	0.333	0.98
+serum.0-2h	ENSMUSG00000062591	1	Tubb4	0.249	0.529	0.809	0.176	0.99	0.438	0.728	-0.069	0.563	1	0.411	0.978	0.552	0.985
+serum.0-2h	ENSMUSG00000037771	1	Slc32a1	0.389	0.281	0.754	0.107	1.021	0.207	0.606	-0.105	0.199	1	0.324	0.978	0.285	0.98
+serum.0-2h	ENSMUSG00000015478	1	Rnf5	-0.003	0.994	0.997	0.496	0.965	0.993	0.997	-0.038	0.849	1	0.435	1.007	0.8	0.996
+serum.0-2h	ENSMUSG00000008200	1	Fnbp4	-0.459	0.527	0.808	0.103	0.766	0.361	0.687	-0.25	0.644	1	0.092	1.004	0.431	0.981
+serum.0-2h	ENSMUSG00000021500	1	Ddx46	-0.036	0.907	0.96	0.41	1.021	0.888	0.951	-0.115	0.395	1	0.303	0.975	0.365	0.98
+serum.0-2h	ENSMUSG00000026946	1	Nmi	-0.125	0.752	0.901	0.36	0.997	0.693	0.859	-0.072	0.88	1	0.24	1.099	0.784	0.996
+serum.0-2h	ENSMUSG00000027610	2	Gss	0.22	0.652	0.856	0.17	0.992	0.516	0.769	-0.118	0.502	1	0.255	0.975	0.42	0.981
+serum.0-2h	ENSMUSG00000020681	2	Ace	0.052	0.759	0.903	0.533	0.98	0.793	0.907	-0.042	0.588	1	0.481	0.983	0.681	0.992
+serum.0-2h	ENSMUSG00000025408	1	Ddit3	-1.591	0.126	0.753	0.001	0.156	0.02	0.467	-0.474	0.142	1	0.011	0.668	0.059	0.98
+serum.0-2h	ENSMUSG00000025350	1	Rdh5	0.194	0.354	0.762	0.336	0.95	0.33	0.669	-0.066	0.204	1	0.428	0.975	0.465	0.981
+serum.0-2h	ENSMUSG00000044328	1	Trp53i13	0.047	0.752	0.901	0.563	1.006	0.794	0.907	-0.153	0.319	1	0.21	0.984	0.27	0.98
+serum.0-2h	ENSMUSG00000026471	1	Mr1	0.132	0.744	0.898	0.337	0.949	0.675	0.849	0.179	0.488	1	0.149	0.98	0.345	0.98
+serum.0-2h	ENSMUSG00000038729	1	Palm2	0.538	0.154	0.753	0.041	1.014	0.074	0.538	0.392	0.246	1	0.029	0.758	0.092	0.98
+serum.0-2h	ENSMUSG00000029417	1	Cxcl9	0.098	0.782	0.911	0.387	0.947	0.734	0.877	0.034	0.834	1	0.389	0.989	0.805	0.996
+serum.0-2h	ENSMUSG00000025060	2	Slk	0.192	0.527	0.808	0.29	0.956	0.468	0.746	0.033	0.81	1	0.411	0.985	0.799	0.996
+serum.0-2h	ENSMUSG00000022722	1	Arl6	-0.985	0.295	0.757	0.021	0.493	0.073	0.537	-0.18	0.272	1	0.201	0.984	0.219	0.98
+serum.0-2h	ENSMUSG00000068205	2	Macrod2	-0.261	0.223	0.753	0.234	1.02	0.202	0.604	-0.014	0.935	1	0.493	1.01	0.923	0.998
+serum.0-2h	ENSMUSG00000060716	1	Plekhh1	0.045	0.891	0.953	0.499	0.966	0.864	0.94	-0.082	0.7	1	0.346	0.989	0.593	0.986
+serum.0-2h	ENSMUSG00000030264	1	Thumpd3	-1.164	0.024	0.753	0.009	0.405	0.006	0.42	-0.144	0.669	1	0.235	0.993	0.505	0.982
+serum.0-2h	ENSMUSG00000004099	2	Dnmt1	0.305	0.214	0.753	0.177	0.992	0.209	0.607	0.038	0.822	1	0.415	0.985	0.786	0.996
+serum.0-2h	ENSMUSG00000000296	1	Tpd52l1	-0.224	0.429	0.775	0.257	1.049	0.357	0.686	-0.009	0.973	1	0.441	1.038	0.962	0.998
+serum.0-2h	ENSMUSG00000005871	1	Apc	0.209	0.531	0.809	0.225	0.97	0.462	0.742	0.042	0.877	1	0.298	1.01	0.815	0.997
+serum.0-2h	ENSMUSG00000025793	1	Hgs	0.304	0.171	0.753	0.195	0.981	0.131	0.574	-0.047	0.585	1	0.465	0.98	0.658	0.992
+serum.0-2h	ENSMUSG00000040365	1	Trim41	0.092	0.425	0.772	0.554	0.993	0.587	0.805	0.047	0.356	1	0.429	0.975	0.579	0.986
+serum.0-2h	ENSMUSG00000014599	1	Csf1	1.753	0.041	0.753	0	0.021	0.001	0.404	1.12	0.055	1	0	0.071	0.003	0.632
+serum.0-2h	ENSMUSG00000002265	3	Peg3	-0.404	0.254	0.753	0.162	0.914	0.145	0.578	-0.067	0.527	1	0.413	0.978	0.562	0.985
+serum.0-2h	ENSMUSG00000058217	1	Mia1	0.351	0.239	0.753	0.13	1.011	0.138	0.577	-0.027	0.597	1	0.539	0.987	0.77	0.996
+serum.0-2h	ENSMUSG00000022814	3	Umps	0.141	0.321	0.758	0.458	0.957	0.441	0.73	-0.063	0.705	1	0.392	0.98	0.636	0.992
+serum.0-2h	ENSMUSG00000027288	3	Zfp106	0.163	0.057	0.753	0.421	0.957	0.271	0.64	0.009	0.869	1	0.529	0.987	0.92	0.998
+serum.0-2h	ENSMUSG00000024789	1	Jak2	-0.432	0.332	0.758	0.128	0.825	0.209	0.607	-0.463	0.39	1	0.023	0.765	0.172	0.98
+serum.0-2h	ENSMUSG00000031016	1	Wee1	-0.524	0.402	0.765	0.091	0.741	0.25	0.63	-0.339	0.581	1	0.046	0.903	0.342	0.98
+serum.0-2h	ENSMUSG00000023852	1	Chd1	0.376	0.54	0.812	0.071	1.066	0.392	0.704	0.425	0.598	1	0.019	0.616	0.337	0.98
+serum.0-2h	ENSMUSG00000034403	2	Pja1	-0.114	0.508	0.801	0.378	1.053	0.539	0.781	-0.004	0.939	1	0.588	0.993	0.965	0.998
+serum.0-2h	ENSMUSG00000074336	1	Apoc4	0.333	0.08	0.753	0.166	0.998	0.095	0.553	0.09	0.256	1	0.313	0.98	0.358	0.98
+serum.0-2h	ENSMUSG00000001131	2	Timp1	0.942	0.025	0.753	0.003	0.27	0.009	0.424	0.626	0.021	1	0.005	0.337	0.008	0.85
+serum.0-2h	ENSMUSG00000026104	1	Stat1	0.158	0.824	0.927	0.145	0.995	0.725	0.872	0.107	0.883	1	0.115	1.084	0.77	0.996
+serum.0-2h	ENSMUSG00000024145	1	Pigf	-0.545	0.302	0.757	0.112	0.785	0.156	0.585	0.121	0.506	1	0.227	0.974	0.389	0.98
+serum.0-2h	ENSMUSG00000033208	1	S100b	0.079	0.321	0.758	0.581	0.999	0.574	0.8	-0.079	0.633	1	0.361	0.976	0.57	0.986
+serum.0-2h	ENSMUSG00000001128	1	Cfp	0.19	0.07	0.753	0.381	0.95	0.192	0.599	0.194	0.351	1	0.14	0.998	0.216	0.98
+serum.0-2h	ENSMUSG00000021365	1	Nedd9	-0.717	0.246	0.753	0.045	0.599	0.123	0.569	-0.268	0.463	1	0.098	0.974	0.27	0.98
+serum.0-2h	ENSMUSG00000035126	1	Wdr78	-0.035	0.896	0.955	0.436	1.022	0.882	0.948	-0.114	0.462	1	0.287	0.976	0.411	0.981
+serum.0-2h	ENSMUSG00000041237	2	Pklr	0.127	0.11	0.753	0.494	0.964	0.386	0.701	-0.058	0.121	1	0.454	0.976	0.475	0.981
+serum.0-2h	ENSMUSG00000032271	1	Nnmt	0.476	0.449	0.778	0.055	1.036	0.255	0.631	0.275	0.6	1	0.066	0.983	0.369	0.98
+serum.0-2h	ENSMUSG00000037780	1	Mbl1	0.096	0.631	0.847	0.474	0.958	0.642	0.833	-0.08	0.385	1	0.384	0.975	0.463	0.981
+serum.0-2h	ENSMUSG00000026739	1	Bmi1	-1.524	0.094	0.753	0.002	0.22	0.02	0.464	-0.711	0.271	1	0.003	0.397	0.088	0.98
+serum.0-2h	ENSMUSG00000022198	1	Pabpn1	0.407	0.444	0.777	0.069	1.037	0.252	0.63	0.455	0.476	1	0.031	0.776	0.189	0.98
+serum.0-2h	ENSMUSG00000022420	1	Dnalc4	0.375	0.144	0.753	0.115	1.015	0.104	0.556	0.027	0.782	1	0.48	0.982	0.81	0.997
+serum.0-2h	ENSMUSG00000029474	1	Rnf34	-0.636	0.012	0.753	0.068	0.68	0.015	0.445	-0.313	0.279	1	0.069	0.997	0.149	0.98
+serum.0-2h	ENSMUSG00000004455	1	Ppp1cc	-1.005	0.224	0.753	0.02	0.494	0.039	0.501	-0.287	0.254	1	0.094	1.003	0.127	0.98
+serum.0-2h	ENSMUSG00000023572	1	Ccndbp1	-0.015	0.97	0.991	0.458	0.973	0.961	0.985	-0.096	0.811	1	0.196	1.011	0.692	0.992
+serum.0-2h	ENSMUSG00000017119	2	Nbr1	-1.14	0.115	0.753	0.009	0.409	0.015	0.445	-0.436	0.176	1	0.015	0.75	0.061	0.98
+serum.0-2h	ENSMUSG00000025580	1	Eif4a3	-0.53	0.43	0.775	0.111	0.785	0.267	0.638	-0.176	0.595	1	0.157	0.977	0.411	0.981
+serum.0-2h	ENSMUSG00000031897	1	Psmb10	0.321	0.651	0.855	0.089	1.08	0.497	0.76	0.267	0.639	1	0.068	0.994	0.407	0.981
+serum.0-2h	ENSMUSG00000022587	3	Ly6e	0.195	0.585	0.828	0.261	0.968	0.478	0.752	-0.013	0.97	1	0.353	1.065	0.949	0.998
+serum.0-2h	ENSMUSG00000075232	1	Amd2	-0.058	0.904	0.958	0.41	0.949	0.868	0.941	0.371	0.409	1	0.038	0.863	0.161	0.98
+serum.0-2h	ENSMUSG00000044792	1	Isca1	-1.095	0.223	0.753	0.01	0.426	0.076	0.538	-0.167	0.386	1	0.206	0.984	0.25	0.98
+serum.0-2h	ENSMUSG00000032171	1	Pin1	0.342	0.626	0.845	0.089	1.077	0.48	0.753	-0.039	0.945	1	0.179	1.092	0.904	0.998
+serum.0-2h	ENSMUSG00000054932	3	Afp	0.168	0.478	0.791	0.365	0.954	0.469	0.746	0.114	0.369	1	0.236	0.98	0.361	0.98
+serum.0-2h	ENSMUSG00000037706	1	Cd81	-0.128	0.882	0.95	0.297	0.953	0.816	0.917	-0.042	0.931	1	0.221	1.067	0.885	0.998
+serum.0-2h	ENSMUSG00000027531	1	Impa1	-0.299	0.42	0.771	0.204	0.979	0.306	0.657	-0.081	0.776	1	0.342	1.019	0.664	0.992
+serum.0-2h	ENSMUSG00000030890	1	Ilk	0.068	0.87	0.946	0.369	0.955	0.83	0.924	0.038	0.751	1	0.441	0.981	0.751	0.995
+serum.0-2h	ENSMUSG00000019978	1	Epb4.1l2	-0.119	0.491	0.797	0.348	1.057	0.521	0.772	0.098	0.426	1	0.271	0.978	0.403	0.981
+serum.0-2h	ENSMUSG00000024423	1	Impact	-0.343	0.204	0.753	0.176	0.936	0.126	0.57	0.009	0.933	1	0.495	0.995	0.938	0.998
+serum.0-2h	ENSMUSG00000047407	1	Tgif1	0.327	0.543	0.813	0.098	1.062	0.362	0.687	0.823	0.288	1	0.002	0.22	0.049	0.98
+serum.0-2h	ENSMUSG00000024501	1	Dpysl3	0.116	0.626	0.845	0.423	0.957	0.602	0.813	0.036	0.81	1	0.427	0.984	0.783	0.996
+serum.0-2h	ENSMUSG00000027465	1	Tbc1d20	-0.052	0.77	0.908	0.457	1.03	0.795	0.908	-0.3	0.188	1	0.079	1.008	0.069	0.98
+serum.0-2h	ENSMUSG00000030512	1	Snrpa1	-0.178	0.697	0.877	0.349	1.026	0.582	0.803	0.051	0.861	1	0.284	1.008	0.794	0.996
+serum.0-2h	ENSMUSG00000005629	1	Scnm1	-0.098	0.165	0.753	0.37	1.057	0.489	0.756	-0.265	0.123	1	0.083	1.007	0.091	0.98
+serum.0-2h	ENSMUSG00000028790	1	Khdrbs1	-0.25	0.147	0.753	0.237	1.025	0.163	0.587	-0.252	0.387	1	0.1	0.996	0.188	0.98
+serum.0-2h	ENSMUSG00000031197	1	Vbp1	-0.936	0.115	0.753	0.025	0.51	0.03	0.489	-0.086	0.648	1	0.355	0.981	0.565	0.986
+serum.0-2h	ENSMUSG00000022216	2	Psme1	-0.094	0.117	0.753	0.379	1.057	0.479	0.752	0.062	0.153	1	0.388	0.976	0.459	0.981
+serum.0-2h	ENSMUSG00000002014	1	Ssr4	0.007	0.977	0.993	0.482	1.001	0.975	0.991	-0.038	0.672	1	0.496	0.98	0.716	0.992
+serum.0-2h	ENSMUSG00000001289	1	Pfdn5	-0.248	0.415	0.769	0.215	0.999	0.316	0.66	-0.221	0.198	1	0.135	1.001	0.128	0.98
+serum.0-2h	ENSMUSG00000028847	1	Trappc3	0.094	0.856	0.939	0.323	0.954	0.804	0.912	0.035	0.922	1	0.338	1.031	0.88	0.998
+serum.0-2h	ENSMUSG00000020777	1	Acox1	-0.26	0.742	0.897	0.147	0.884	0.612	0.817	-0.108	0.837	1	0.105	1.074	0.722	0.992
+serum.0-2h	ENSMUSG00000032679	1	Cd59a	-0.687	0.239	0.753	0.064	0.663	0.064	0.531	-0.245	0.293	1	0.124	0.988	0.185	0.98
+serum.0-2h	ENSMUSG00000014748	1	Tex261	0.112	0.512	0.802	0.487	0.965	0.574	0.8	-0.051	0.858	1	0.333	1.007	0.796	0.996
+serum.0-2h	ENSMUSG00000001105	1	Ift20	-0.532	0.337	0.76	0.117	0.798	0.147	0.578	0.159	0.297	1	0.165	0.991	0.248	0.98
+serum.0-2h	ENSMUSG00000009549	2	Srp14	-0.682	0.233	0.753	0.062	0.659	0.116	0.564	-0.146	0.479	1	0.209	0.977	0.371	0.98
+serum.0-2h	ENSMUSG00000034401	1	Spata6	-0.92	0.23	0.753	0.023	0.49	0.061	0.527	-0.212	0.725	1	0.112	1.042	0.528	0.985
+serum.0-2h	ENSMUSG00000017716	1	Birc5	-0.319	0.39	0.765	0.217	1.003	0.29	0.65	0.073	0.697	1	0.319	0.981	0.611	0.99
+serum.0-2h	ENSMUSG00000027800	2	Tm4sf1	0.149	0.465	0.786	0.421	0.957	0.478	0.752	0.236	0.264	1	0.088	1.005	0.154	0.98
+serum.0-2h	ENSMUSG00000059005	1	Hnrnpa3	-0.052	0.931	0.972	0.346	0.951	0.894	0.953	0.167	0.42	1	0.159	0.98	0.288	0.98
+serum.0-2h	ENSMUSG00000040048	2	Ndufb10	0.079	0.744	0.898	0.475	0.958	0.73	0.876	0.207	0.446	1	0.129	0.99	0.253	0.98
+serum.0-2h	ENSMUSG00000048450	1	Msx1	-1.768	0.106	0.753	0.001	0.151	0.004	0.418	-1.086	0.001	1	0	0.042	0	0.426
+serum.0-2h	ENSMUSG00000033813	5	Tcea1	-0.065	0.597	0.835	0.41	1.047	0.702	0.862	-0.085	0.632	1	0.352	0.986	0.557	0.985
+serum.0-2h	ENSMUSG00000020929	1	Eftud2	0.112	0.866	0.944	0.21	0.98	0.795	0.908	0.083	0.902	1	0.137	1.096	0.813	0.997
+serum.0-2h	ENSMUSG00000028307	1	Aldob	0.267	0.36	0.762	0.217	0.971	0.267	0.638	0.147	0.361	1	0.185	0.99	0.26	0.98
+serum.0-2h	ENSMUSG00000043050	1	Tnp2	0.325	0.237	0.753	0.143	1	0.211	0.609	-0.027	0.76	1	0.524	0.989	0.802	0.996
+serum.0-2h	ENSMUSG00000018501	1	Ncor1	-0.655	0.406	0.766	0.049	0.614	0.227	0.617	-0.275	0.655	1	0.068	1.008	0.434	0.981
+serum.0-2h	ENSMUSG00000057400	1	Es1	0.128	0.74	0.896	0.308	0.954	0.676	0.849	-0.223	0.325	1	0.11	0.996	0.195	0.98
+serum.0-2h	ENSMUSG00000056973	2	Ces3	0.17	0.252	0.753	0.395	0.948	0.343	0.678	0.077	0.466	1	0.342	0.976	0.476	0.981
+serum.0-2h	ENSMUSG00000034674	1	Tdg	-0.228	0.349	0.761	0.265	1.062	0.314	0.66	-0.128	0.676	1	0.258	0.991	0.53	0.985
+serum.0-2h	ENSMUSG00000043091	1	Tuba1c	0.563	0.509	0.801	0.025	0.886	0.326	0.667	0.309	0.483	1	0.057	0.978	0.265	0.98
+serum.0-2h	ENSMUSG00000007038	1	Neu1	0.117	0.512	0.802	0.466	0.956	0.536	0.78	-0.196	0.33	1	0.183	0.989	0.189	0.98
+serum.0-2h	ENSMUSG00000029552	1	Tes	0.697	0.407	0.766	0.025	0.877	0.162	0.587	0.636	0.146	1	0.006	0.367	0.039	0.975
+serum.0-2h	ENSMUSG00000021490	1	Slc34a1	0.194	0.101	0.753	0.381	0.949	0.235	0.624	-0.064	0.417	1	0.426	0.975	0.519	0.982
+serum.0-2h	ENSMUSG00000021025	2	Nfkbia	0.221	0.241	0.753	0.305	0.954	0.241	0.627	0.337	0.2	1	0.039	0.87	0.068	0.98
+serum.0-2h	ENSMUSG00000001847	1	Rac1	-0.735	0.208	0.753	0.053	0.631	0.071	0.537	-0.01	0.886	1	0.58	0.997	0.915	0.998
+serum.0-2h	ENSMUSG00000030802	1	Bckdk	0.271	0.287	0.756	0.226	0.97	0.267	0.638	0.022	0.897	1	0.461	0.99	0.879	0.998
+serum.0-2h	ENSMUSG00000022193	3	Psmb5	-0.006	0.982	0.995	0.496	1.003	0.981	0.993	-0.006	0.979	1	0.467	1.02	0.971	0.998
+serum.0-2h	ENSMUSG00000021728	2	Emb	-0.217	0.339	0.76	0.256	1.047	0.336	0.672	-0.084	0.387	1	0.377	0.974	0.433	0.981
+serum.0-2h	ENSMUSG00000031762	1	Mt2	-0.615	0.19	0.753	0.077	0.71	0.1	0.556	-0.082	0.032	1	0.382	0.975	0.301	0.98
+serum.0-2h	ENSMUSG00000051396	1	Hspa14	-0.426	0.085	0.753	0.136	0.849	0.082	0.546	-0.272	0.31	1	0.08	1.001	0.17	0.98
+serum.0-2h	ENSMUSG00000031601	2	Cnot7	0.03	0.884	0.951	0.54	0.985	0.888	0.951	0.028	0.847	1	0.405	0.987	0.825	0.997
+serum.0-2h	ENSMUSG00000079015	1	Serpina1c	0.044	0.333	0.759	0.574	1.014	0.735	0.878	-0.095	0.379	1	0.333	0.973	0.419	0.981
+serum.0-2h	ENSMUSG00000051879	2	Krt71	0.323	0.519	0.804	0.103	1.052	0.367	0.689	0.03	0.853	1	0.402	0.988	0.827	0.997
+serum.0-2h	ENSMUSG00000017493	3	Igfbp4	0.211	0.264	0.754	0.336	0.951	0.284	0.646	-0.028	0.849	1	0.498	0.991	0.835	0.997
+serum.0-2h	ENSMUSG00000066366	1	Serpina1a	0.045	0.403	0.765	0.573	1.014	0.734	0.877	-0.046	0.638	1	0.465	0.981	0.667	0.992
+serum.0-2h	ENSMUSG00000046364	3	Rpl27a	-0.025	0.956	0.984	0.44	0.955	0.937	0.973	0.195	0.535	1	0.143	0.978	0.323	0.98
+serum.0-2h	ENSMUSG00000072849	1	Serpina1e	0.125	0.501	0.8	0.442	0.954	0.515	0.769	-0.048	0.482	1	0.469	0.978	0.619	0.99
+serum.0-2h	ENSMUSG00000071178	2	Serpina1b	0.232	0.258	0.753	0.287	0.958	0.233	0.622	-0.01	0.929	1	0.529	1.008	0.933	0.998
+serum.0-2h	ENSMUSG00000028495	1	Rps6	-0.682	0.442	0.777	0.074	0.7	0.196	0.601	0.192	0.51	1	0.148	0.979	0.305	0.98
+serum.0-2h	ENSMUSG00000029580	8	Actb	0.465	0.262	0.754	0.066	1.014	0.143	0.578	0.229	0.073	1	0.094	1.01	0.094	0.98
+serum.0-2h	ENSMUSG00000026511	1	Srp9	-0.647	0.191	0.753	0.076	0.711	0.099	0.556	-0.24	0.479	1	0.142	0.976	0.256	0.98
+serum.0-2h	ENSMUSG00000031231	1	Cox7b	-0.482	0.588	0.829	0.153	0.899	0.358	0.687	0.025	0.889	1	0.409	1.004	0.866	0.998
+serum.0-2h	ENSMUSG00000025326	1	Ube3a	-1.253	0.231	0.753	0.006	0.357	0.056	0.522	-0.712	0.359	1	0.004	0.4	0.083	0.98
+serum.0-2h	ENSMUSG00000028869	1	Gnl2	0.183	0.738	0.894	0.203	0.98	0.639	0.832	0.281	0.319	1	0.07	1.003	0.179	0.98
+serum.0-2h	ENSMUSG00000020423	1	Btg2	-0.977	0.023	0.753	0.018	0.486	0.004	0.418	-0.235	0.322	1	0.125	0.992	0.188	0.98
+serum.0-2h	ENSMUSG00000026727	1	Rsu1	-0.223	0.234	0.753	0.27	1.066	0.272	0.64	0.171	0.36	1	0.155	0.989	0.246	0.98
+serum.0-2h	ENSMUSG00000006373	1	Pgrmc1	-0.653	0.588	0.829	0.08	0.718	0.334	0.672	0.094	0.686	1	0.266	0.983	0.562	0.985
+serum.0-2h	ENSMUSG00000038776	1	Ephx1	-0.321	0.28	0.754	0.198	0.971	0.236	0.624	-0.149	0.679	1	0.156	0.981	0.519	0.982
+serum.0-2h	ENSMUSG00000032902	1	Slc16a1	0.436	0.192	0.753	0.082	1.014	0.083	0.547	0.227	0.407	1	0.114	1.001	0.207	0.98
+serum.0-2h	ENSMUSG00000003038	1	Hmgn2	-0.314	0.537	0.811	0.225	1.008	0.401	0.71	0.136	0.217	1	0.204	0.992	0.212	0.98
+serum.0-2h	ENSMUSG00000025027	1	Xpnpep1	-0.474	0.177	0.753	0.117	0.801	0.118	0.565	-0.21	0.293	1	0.127	0.999	0.172	0.98
+serum.0-2h	ENSMUSG00000006356	1	Crip2	-0.451	0.39	0.765	0.122	0.811	0.224	0.615	-0.209	0.296	1	0.123	0.994	0.194	0.98
+serum.0-2h	ENSMUSG00000030769	1	Slc5a11	0.251	0.391	0.765	0.219	0.972	0.336	0.672	0.02	0.788	1	0.49	0.985	0.839	0.997
+serum.0-2h	ENSMUSG00000021786	1	Oxsm	0.189	0.195	0.753	0.378	0.951	0.295	0.653	-0.061	0.72	1	0.396	0.98	0.659	0.992
+serum.0-2h	ENSMUSG00000076522	1	NA	0.294	0.183	0.753	0.207	0.98	0.179	0.594	0.132	0.393	1	0.217	0.98	0.337	0.98
+serum.0-2h	ENSMUSG00000059552	4	Trp53	0.365	0.231	0.753	0.116	1.015	0.174	0.591	0.063	0.692	1	0.351	0.973	0.632	0.991
+serum.0-2h	ENSMUSG00000050675	1	Gp1ba	0.143	0.49	0.797	0.391	0.948	0.486	0.754	0.037	0.705	1	0.445	0.979	0.73	0.992
+serum.0-2h	ENSMUSG00000062556	1	Apbh	0.414	0.103	0.753	0.092	1.014	0.098	0.555	0.145	0.309	1	0.191	0.987	0.264	0.98
+serum.0-2h	ENSMUSG00000040310	1	Alx4	0.31	0.13	0.753	0.179	0.988	0.147	0.578	0.047	0.519	1	0.405	0.976	0.632	0.991
+serum.0-2h	ENSMUSG00000032988	1	Slc16a8	0.497	0.053	0.753	0.052	1.013	0.052	0.514	0.039	0.436	1	0.454	0.975	0.648	0.992
+serum.0-2h	ENSMUSG00000040164	1	Kcns1	0.064	0.789	0.914	0.52	0.972	0.784	0.902	-0.159	0.537	1	0.176	0.975	0.388	0.98
+serum.0-2h	ENSMUSG00000050963	1	Kcns2	-0.026	0.897	0.955	0.466	1.027	0.898	0.956	0.005	0.98	1	0.44	1.01	0.975	0.998
+serum.0-2h	ENSMUSG00000022056	1	Adam7	0.09	0.59	0.831	0.544	0.989	0.631	0.829	0.057	0.434	1	0.379	0.976	0.569	0.986
+serum.0-2h	ENSMUSG00000027695	4	Pld1	-0.091	0.498	0.8	0.369	1.056	0.596	0.81	-0.223	0.02	1	0.126	1.005	0.066	0.98
+serum.0-2h	ENSMUSG00000063632	2	Sox11	0.49	0.278	0.754	0.049	1.015	0.123	0.569	0.482	0.305	1	0.016	0.562	0.098	0.98
+serum.0-2h	ENSMUSG00000026321	1	Tnfrsf11a	0.077	0.417	0.769	0.582	1	0.61	0.817	-0.141	0.405	1	0.229	0.98	0.324	0.98
+serum.0-2h	ENSMUSG00000057113	1	Npm1	-1.148	0.258	0.753	0.01	0.426	0.047	0.514	-0.045	0.285	1	0.488	0.977	0.589	0.986
+serum.0-2h	ENSMUSG00000058523	1	Mup5	0.268	0.188	0.753	0.245	0.968	0.173	0.591	0.243	0.048	1	0.081	1.013	0.068	0.98
+serum.0-2h	ENSMUSG00000054169	2	Ceacam10	-0.023	0.915	0.964	0.465	1.027	0.912	0.962	-0.242	0.278	1	0.095	1.005	0.146	0.98
+serum.0-2h	ENSMUSG00000038656	1	Cyp3a16	0.076	0.721	0.887	0.463	0.956	0.73	0.876	-0.012	0.902	1	0.555	1.001	0.913	0.998
+serum.0-2h	ENSMUSG00000030806	1	Stx1b	0.292	0.516	0.803	0.137	1.006	0.354	0.685	0.017	0.944	1	0.357	1.016	0.918	0.998
+serum.0-2h	ENSMUSG00000070448	2	Vmn2r89	0.242	0.547	0.813	0.188	0.988	0.428	0.724	0.103	0.524	1	0.25	0.975	0.469	0.981
+serum.0-2h	ENSMUSG00000039197	3	Adk	-0.106	0.599	0.835	0.383	1.047	0.622	0.824	0.036	0.528	1	0.467	0.974	0.702	0.992
+serum.0-2h	ENSMUSG00000051490	1	Foxd4	0.33	0.271	0.754	0.142	1.001	0.195	0.601	0.102	0.263	1	0.269	0.983	0.311	0.98
+serum.0-2h	ENSMUSG00000024867	2	Pip5k1b	0.202	0.343	0.761	0.344	0.951	0.315	0.66	0	0.989	1	0.573	0.989	0.997	1
+serum.0-2h	ENSMUSG00000079714	1	Pcdha6	-0.285	0.282	0.755	0.189	0.956	0.249	0.63	-0.292	0.271	1	0.059	0.962	0.104	0.98
+serum.0-2h	ENSMUSG00000028444	1	Cntfr	0.249	0.103	0.753	0.28	0.964	0.189	0.597	-0.015	0.893	1	0.549	0.995	0.897	0.998
+serum.0-2h	ENSMUSG00000018102	2	Hist1h2bc	-0.393	0.336	0.76	0.174	0.937	0.218	0.612	-0.177	0.496	1	0.166	0.977	0.346	0.98
+serum.0-2h	ENSMUSG00000002384	1	Bmp8b	0.181	0.152	0.753	0.399	0.945	0.289	0.65	0.006	0.877	1	0.56	0.984	0.943	0.998
+serum.0-2h	ENSMUSG00000055413	1	H2-Q8	0.082	0.734	0.893	0.503	0.967	0.714	0.869	-0.145	0.671	1	0.162	0.978	0.512	0.982
+serum.0-2h	ENSMUSG00000063730	1	Hsd3b2	0.373	0.378	0.765	0.087	1.035	0.265	0.637	0.118	0.589	1	0.209	0.976	0.482	0.981
+serum.0-2h	ENSMUSG00000021311	1	Mtr	-0.042	0.748	0.899	0.449	1.036	0.804	0.912	0.018	0.795	1	0.516	0.985	0.856	0.998
+serum.0-2h	ENSMUSG00000017548	2	Suz12	0.142	0.823	0.927	0.183	0.989	0.747	0.885	0.034	0.952	1	0.209	1.06	0.914	0.998
+serum.0-2h	ENSMUSG00000028081	1	Rps3a	-0.509	0.509	0.801	0.137	0.849	0.286	0.647	0.135	0.283	1	0.219	0.989	0.291	0.98
+serum.0-2h	ENSMUSG00000025200	5	Cwf19l1	-0.131	0.412	0.767	0.357	1.057	0.475	0.75	-0.03	0.676	1	0.524	0.984	0.763	0.996
+serum.0-2h	ENSMUSG00000026341	2	Actr3	-0.274	0.149	0.753	0.225	1.008	0.178	0.593	0.07	0.705	1	0.307	0.978	0.637	0.992
+serum.0-2h	ENSMUSG00000022010	2	Tsc22d1	-0.648	0.335	0.76	0.078	0.714	0.122	0.568	-0.087	0.568	1	0.356	0.978	0.518	0.982
+serum.0-2h	ENSMUSG00000026150	2	Mff	-0.485	0.096	0.753	0.115	0.797	0.051	0.514	-0.045	0.815	1	0.44	1.007	0.772	0.996
+serum.0-2h	ENSMUSG00000033276	1	Stk36	0.401	0.327	0.758	0.1	1.02	0.177	0.593	0.01	0.935	1	0.522	0.987	0.936	0.998
+serum.0-2h	ENSMUSG00000018339	1	Gpx3	-0.024	0.86	0.941	0.486	1.031	0.892	0.952	-0.053	0.74	1	0.426	0.985	0.692	0.992
+serum.0-2h	ENSMUSG00000050633	1	NA	0.267	0.267	0.754	0.225	0.971	0.24	0.627	-0.004	0.98	1	0.486	1.009	0.977	0.998
+serum.0-2h	ENSMUSG00000031394	1	Opn1mw	0.257	0.097	0.753	0.268	0.966	0.172	0.591	0.085	0.079	1	0.317	0.98	0.334	0.98
+serum.0-2h	ENSMUSG00000073406	1	667782	0.311	0.127	0.753	0.192	0.982	0.11	0.56	0.083	0.67	1	0.312	0.974	0.592	0.986
+serum.0-2h	ENSMUSG00000041333	1	Mup4	0.352	0.06	0.753	0.151	1	0.059	0.526	0.101	0.281	1	0.286	0.981	0.363	0.98
+serum.0-2h	ENSMUSG00000019433	3	Gipc1	0.143	0.671	0.865	0.366	0.954	0.606	0.815	-0.115	0.658	1	0.239	0.979	0.522	0.982
+serum.0-2h	ENSMUSG00000078779	1	Zfp59	0.256	0.478	0.791	0.179	0.99	0.382	0.699	0.102	0.653	1	0.231	0.974	0.547	0.985
+serum.0-2h	ENSMUSG00000071229	1	Timm8a2	0.579	0.095	0.753	0.029	0.937	0.059	0.526	0.29	0.048	1	0.056	1.005	0.052	0.98
+serum.0-2h	ENSMUSG00000038909	2	Myst2	0.045	0.851	0.937	0.538	0.991	0.848	0.933	0.06	0.733	1	0.327	0.979	0.676	0.992
+serum.0-2h	ENSMUSG00000022336	2	Eif3e	-0.525	0.283	0.756	0.116	0.798	0.121	0.567	-0.021	0.776	1	0.551	0.986	0.838	0.997
+serum.0-2h	ENSMUSG00000064201	2	Krt2	0.081	0.773	0.908	0.477	0.959	0.745	0.883	-0.089	0.582	1	0.354	0.978	0.516	0.982
+serum.0-2h	ENSMUSG00000031802	1	Phxr4	0.435	0.287	0.756	0.062	1.013	0.17	0.589	0.119	0.626	1	0.211	0.974	0.473	0.981
+serum.0-2h	ENSMUSG00000036510	1	Cdh8	0.187	0.604	0.838	0.249	0.97	0.499	0.76	0.246	0.231	1	0.082	1.01	0.108	0.98
+serum.0-2h	ENSMUSG00000031293	1	Rs1	0.281	0.031	0.753	0.231	0.967	0.112	0.561	-0.114	0.247	1	0.305	0.978	0.271	0.98
+serum.0-2h	ENSMUSG00000017688	1	Hnf4g	0.124	0.257	0.753	0.503	0.967	0.422	0.72	0.01	0.822	1	0.546	0.985	0.907	0.998
+serum.0-2h	ENSMUSG00000026114	1	Cnga3	0.431	0.355	0.762	0.068	1.023	0.214	0.61	-0.12	0.556	1	0.256	0.974	0.45	0.981
+serum.0-2h	ENSMUSG00000013584	1	Aldh1a2	0.305	0.412	0.767	0.152	1.003	0.326	0.667	-0.003	0.992	1	0.344	1.063	0.987	0.999
+serum.0-2h	ENSMUSG00000024300	1	Myo1f	0.692	0.144	0.753	0.015	0.69	0.039	0.503	0.201	0.43	1	0.136	0.991	0.24	0.98
+serum.0-2h	ENSMUSG00000021575	1	Ahrr	-0.17	0.078	0.753	0.306	1.072	0.278	0.644	-0.162	0.442	1	0.237	0.977	0.297	0.98
+serum.0-2h	ENSMUSG00000025892	1	Gria4	0.052	0.858	0.94	0.455	0.957	0.834	0.926	-0.098	0.463	1	0.325	0.974	0.451	0.981
+serum.0-2h	ENSMUSG00000051636	1	Mds1	0.087	0.798	0.917	0.409	0.95	0.76	0.889	-0.16	0.374	1	0.223	0.977	0.292	0.98
+serum.0-2h	ENSMUSG00000029468	1	P2rx7	0.235	0.24	0.753	0.276	0.963	0.279	0.644	-0.075	0.453	1	0.399	0.975	0.498	0.981
+serum.0-2h	ENSMUSG00000016150	1	Odz1	0.15	0.351	0.761	0.42	0.957	0.434	0.727	0.122	0.161	1	0.239	0.99	0.235	0.98
+serum.0-2h	ENSMUSG00000037014	1	Sstr4	0.275	0.161	0.753	0.222	0.97	0.2	0.604	0.007	0.931	1	0.525	0.988	0.946	0.998
+serum.0-2h	ENSMUSG00000038216	2	Pnmt	0.262	0.489	0.796	0.182	0.986	0.365	0.689	-0.04	0.782	1	0.437	0.994	0.763	0.996
+serum.0-2h	ENSMUSG00000014725	1	Adam28	0.287	0.243	0.753	0.197	0.98	0.239	0.626	-0.114	0.599	1	0.262	0.976	0.489	0.981
+serum.0-2h	ENSMUSG00000028940	1	Hes2	0.151	0.336	0.76	0.419	0.956	0.42	0.72	-0.021	0.806	1	0.547	0.989	0.847	0.997
+serum.0-2h	ENSMUSG00000034780	1	B3galt1	0.048	0.885	0.951	0.496	0.965	0.859	0.938	-0.056	0.488	1	0.447	0.977	0.568	0.986
+serum.0-2h	ENSMUSG00000019865	1	Nmbr	0.126	0.239	0.753	0.485	0.963	0.412	0.715	0.019	0.778	1	0.5	0.984	0.845	0.997
+serum.0-2h	ENSMUSG00000023947	1	Nfkbie	0.285	0.154	0.753	0.225	0.972	0.181	0.594	0.052	0.621	1	0.396	0.975	0.637	0.992
+serum.0-2h	ENSMUSG00000049130	1	C5ar1	0.206	0.207	0.753	0.336	0.949	0.285	0.647	-0.016	0.889	1	0.544	1.008	0.893	0.998
+serum.0-2h	ENSMUSG00000068615	1	Gjd2	0.644	0.01	0.753	0.015	0.695	0.007	0.42	0.177	0.076	1	0.146	1.005	0.116	0.98
+serum.0-2h	ENSMUSG00000039385	1	Cdh6	0.223	0.436	0.775	0.265	0.969	0.375	0.695	0.027	0.898	1	0.415	1.003	0.865	0.998
+serum.0-2h	ENSMUSG00000064039	1	Ccr1l1	0.09	0.704	0.879	0.484	0.963	0.697	0.86	-0.051	0.798	1	0.421	1.004	0.739	0.993
+serum.0-2h	ENSMUSG00000071424	1	Grid2	0.228	0.186	0.753	0.315	0.953	0.212	0.609	0.033	0.719	1	0.461	0.974	0.753	0.995
+serum.0-2h	ENSMUSG00000047894	1	Ang2	-0.016	0.723	0.887	0.488	1.034	0.902	0.958	0.045	0.639	1	0.431	0.974	0.673	0.992
+serum.0-2h	ENSMUSG00000048337	1	Ppyr1	0.188	0.38	0.765	0.362	0.954	0.356	0.686	0.039	0.752	1	0.427	0.978	0.738	0.993
+serum.0-2h	ENSMUSG00000027120	1	Fshb	0.429	0.255	0.753	0.081	1.016	0.16	0.587	0.187	0.114	1	0.134	1.004	0.142	0.98
+serum.0-2h	ENSMUSG00000038194	1	Lhb	0.247	0.152	0.753	0.27	0.964	0.219	0.612	0	0.998	1	0.531	0.994	0.999	1
+serum.0-2h	ENSMUSG00000045875	1	Adra1a	0.204	0.114	0.753	0.358	0.953	0.222	0.614	0.077	0.348	1	0.334	0.975	0.456	0.981
+serum.0-2h	ENSMUSG00000041347	1	Bdkrb1	0.354	0.271	0.754	0.123	1.014	0.167	0.588	-0.02	0.668	1	0.563	0.986	0.82	0.997
+serum.0-2h	ENSMUSG00000069515	1	Lyz1	1.825	0.201	0.753	0	0.031	0.018	0.456	1.658	0.202	1	0	0.024	0.015	0.911
+serum.0-2h	ENSMUSG00000046203	1	NA	0.11	0.743	0.897	0.365	0.953	0.699	0.861	-0.086	0.467	1	0.371	0.976	0.481	0.981
+serum.0-2h	ENSMUSG00000027925	1	Sprr2j	0.3	0.241	0.753	0.175	0.991	0.215	0.61	-0.071	0.338	1	0.413	0.975	0.457	0.981
+serum.0-2h	ENSMUSG00000054215	1	Sprr2k	0.01	0.952	0.982	0.499	1.022	0.956	0.982	-0.191	0.263	1	0.172	0.992	0.184	0.98
+serum.0-2h	ENSMUSG00000038615	2	Nfe2l1	0.203	0.449	0.778	0.318	0.952	0.395	0.706	-0.056	0.782	1	0.387	0.99	0.714	0.992
+serum.0-2h	ENSMUSG00000074934	1	Grem1	0.27	0.134	0.753	0.246	0.969	0.145	0.578	0.059	0.409	1	0.397	0.977	0.553	0.985
+serum.0-2h	ENSMUSG00000055978	1	Fut2	0.514	0.15	0.753	0.039	0.995	0.051	0.514	0.015	0.78	1	0.528	0.985	0.868	0.998
+serum.0-2h	ENSMUSG00000045539	1	Sprr3	0.01	0.982	0.995	0.384	0.95	0.974	0.991	-0.132	0.64	1	0.238	0.977	0.47	0.981
+serum.0-2h	ENSMUSG00000056380	1	Gpr50	0.132	0.706	0.879	0.342	0.949	0.644	0.834	-0.099	0.398	1	0.335	0.975	0.379	0.98
+serum.0-2h	ENSMUSG00000070687	1	Htr1d	0.215	0.326	0.758	0.321	0.952	0.288	0.649	0.081	0.536	1	0.303	0.976	0.496	0.981
+serum.0-2h	ENSMUSG00000035262	1	Amh	0.091	0.755	0.901	0.409	0.949	0.709	0.866	-0.117	0.521	1	0.293	0.973	0.409	0.981
+serum.0-2h	ENSMUSG00000007440	5	Pcdha11	0.155	0.386	0.765	0.426	0.954	0.427	0.723	-0.09	0.206	1	0.354	0.976	0.365	0.98
+serum.0-2h	ENSMUSG00000067158	1	Col4a4	0.285	0.193	0.753	0.214	0.974	0.15	0.582	0.05	0.479	1	0.419	0.975	0.595	0.987
+serum.0-2h	ENSMUSG00000038765	1	Lmx1b	0.446	0.077	0.753	0.069	1.014	0.06	0.527	0.051	0.684	1	0.403	0.974	0.668	0.992
+serum.0-2h	ENSMUSG00000018166	2	Erbb3	-0.045	0.774	0.908	0.423	1.04	0.81	0.914	-0.109	0.231	1	0.306	0.977	0.322	0.98
+serum.0-2h	ENSMUSG00000062209	1	Erbb4	0.423	0.246	0.753	0.078	1.014	0.162	0.587	-0.069	0.777	1	0.316	0.999	0.675	0.992
+serum.0-2h	ENSMUSG00000057123	1	Gja5	0.289	0.037	0.753	0.219	0.971	0.113	0.562	-0.09	0.18	1	0.361	0.975	0.329	0.98
+serum.0-2h	ENSMUSG00000022705	1	Drd3	-0.003	0.945	0.98	0.497	1.032	0.982	0.994	0.046	0.605	1	0.427	0.974	0.652	0.992
+serum.0-2h	ENSMUSG00000049932	2	H2afx	0.053	0.856	0.939	0.497	0.966	0.84	0.929	0.033	0.876	1	0.391	1.002	0.832	0.997
+serum.0-2h	ENSMUSG00000062417	2	Hist1h3g	-0.194	0.247	0.753	0.293	1.071	0.326	0.666	-0.012	0.887	1	0.555	1.004	0.909	0.998
+serum.0-2h	ENSMUSG00000042604	1	Kcna4	0.231	0.33	0.758	0.263	0.969	0.316	0.66	0.207	0.181	1	0.11	1.003	0.161	0.98
+serum.0-2h	ENSMUSG00000070903	1	Ifna1	0.179	0.448	0.778	0.361	0.954	0.415	0.718	-0.027	0.664	1	0.537	0.986	0.77	0.996
+serum.0-2h	ENSMUSG00000070904	2	Ifna4	0.157	0.377	0.765	0.391	0.947	0.413	0.716	-0.015	0.843	1	0.562	0.997	0.881	0.998
+serum.0-2h	ENSMUSG00000076440	2	Ifna5	0.062	0.522	0.805	0.59	1	0.685	0.854	-0.131	0.209	1	0.277	0.982	0.228	0.98
+serum.0-2h	ENSMUSG00000015947	2	Fcgr1	0.303	0.387	0.765	0.168	0.996	0.254	0.63	0.018	0.914	1	0.456	1.001	0.897	0.998
+serum.0-2h	ENSMUSG00000029108	2	Pcdh7	-0.153	0.521	0.805	0.312	1.057	0.511	0.767	-0.17	0.193	1	0.212	0.988	0.192	0.98
+serum.0-2h	ENSMUSG00000021099	1	Six6	0.336	0.437	0.775	0.127	1.016	0.272	0.64	0.079	0.633	1	0.328	0.974	0.566	0.986
+serum.0-2h	ENSMUSG00000021501	4	Caml	-0.148	0.441	0.776	0.311	1.063	0.459	0.741	-0.118	0.428	1	0.277	0.977	0.357	0.98
+serum.0-2h	ENSMUSG00000060701	1	Fpr-rs3	0.223	0.157	0.753	0.313	0.952	0.236	0.624	0.048	0.284	1	0.429	0.974	0.573	0.986
+serum.0-2h	ENSMUSG00000037974	1	Muc5ac	0.373	0.301	0.757	0.104	1.016	0.163	0.587	0.018	0.817	1	0.489	0.983	0.864	0.998
+serum.0-2h	ENSMUSG00000056749	2	Nfil3	0.242	0.529	0.809	0.207	0.98	0.421	0.72	0.168	0.458	1	0.173	0.985	0.29	0.98
+serum.0-2h	ENSMUSG00000047429	1	Galr3	0.097	0.621	0.843	0.478	0.96	0.641	0.833	-0.151	0.375	1	0.234	0.984	0.269	0.98
+serum.0-2h	ENSMUSG00000033343	1	Magea4	0.228	0.283	0.756	0.308	0.954	0.25	0.63	0.082	0.161	1	0.33	0.979	0.352	0.98
+serum.0-2h	ENSMUSG00000073086	1	NA	0.014	0.861	0.942	0.521	1.027	0.924	0.967	0.061	0.607	1	0.383	0.975	0.614	0.99
+serum.0-2h	ENSMUSG00000045532	1	C1ql1	0.338	0.088	0.753	0.165	1.003	0.073	0.537	-0.033	0.67	1	0.517	0.982	0.74	0.993
+serum.0-2h	ENSMUSG00000032937	1	Fshr	0.055	0.132	0.753	0.587	1.011	0.662	0.843	-0.046	0.45	1	0.479	0.977	0.608	0.99
+serum.0-2h	ENSMUSG00000036816	1	Atoh7	0.256	0.112	0.753	0.27	0.964	0.159	0.587	-0.087	0.557	1	0.365	0.975	0.497	0.981
+serum.0-2h	ENSMUSG00000025352	1	Gdf11	0.23	0.369	0.765	0.276	0.962	0.349	0.68	0.033	0.858	1	0.417	0.99	0.823	0.997
+serum.0-2h	ENSMUSG00000030046	1	Bmp10	0.412	0.112	0.753	0.099	1.014	0.091	0.552	0.166	0.138	1	0.164	1.003	0.161	0.98
+serum.0-2h	ENSMUSG00000044594	1	Serpinb3a	0.238	0.393	0.765	0.261	0.968	0.306	0.657	0.019	0.886	1	0.448	0.988	0.883	0.998
+serum.0-2h	ENSMUSG00000040495	1	Chrm4	0.2	0.274	0.754	0.338	0.95	0.331	0.669	0.06	0.228	1	0.384	0.976	0.479	0.981
+serum.0-2h	ENSMUSG00000038537	1	Mc3r	0.01	0.913	0.962	0.508	1.029	0.946	0.977	0.06	0.352	1	0.387	0.977	0.53	0.985
+serum.0-2h	ENSMUSG00000057831	1	NA	0.131	0.257	0.753	0.481	0.963	0.419	0.719	-0.014	0.839	1	0.572	0.989	0.89	0.998
+serum.0-2h	ENSMUSG00000076860	4	Tcra	0.248	0.245	0.753	0.272	0.963	0.214	0.61	0.094	0.114	1	0.294	0.982	0.293	0.98
+serum.0-2h	ENSMUSG00000056426	1	Nat3	0.424	0.192	0.753	0.076	1.013	0.086	0.548	0.113	0.418	1	0.24	0.981	0.354	0.98
+serum.0-2h	ENSMUSG00000030110	1	Ret	0.27	0.021	0.753	0.251	0.969	0.105	0.557	0.062	0.603	1	0.35	0.975	0.598	0.988
+serum.0-2h	ENSMUSG00000032773	1	Chrm1	0.167	0.38	0.765	0.404	0.949	0.4	0.71	0.028	0.242	1	0.486	0.973	0.709	0.992
+serum.0-2h	ENSMUSG00000057378	2	Ryr3	0.215	0.322	0.758	0.303	0.952	0.331	0.669	-0.01	0.873	1	0.582	0.998	0.921	0.998
+serum.0-2h	ENSMUSG00000002633	1	Shh	0.178	0.396	0.765	0.351	0.95	0.377	0.696	0.011	0.919	1	0.518	0.987	0.924	0.998
+serum.0-2h	ENSMUSG00000063065	1	Mapk3	0.299	0.329	0.758	0.191	0.987	0.239	0.627	0.089	0.547	1	0.312	0.975	0.509	0.982
+serum.0-2h	ENSMUSG00000030263	1	Lrmp	0.418	0.127	0.753	0.094	1.015	0.1	0.556	0.176	0.261	1	0.156	0.998	0.22	0.98
+serum.0-2h	ENSMUSG00000061130	3	Ppm1b	-0.088	0.666	0.863	0.393	1.045	0.675	0.849	0.006	0.941	1	0.535	0.987	0.951	0.998
+serum.0-2h	ENSMUSG00000029883	1	1700074P13Rik	0.449	0.208	0.753	0.07	1.015	0.146	0.578	0.191	0.362	1	0.139	0.986	0.249	0.98
+serum.0-2h	ENSMUSG00000020122	3	Egfr	0.126	0.721	0.887	0.371	0.952	0.669	0.847	0.048	0.892	1	0.303	1.02	0.83	0.997
+serum.0-2h	ENSMUSG00000030733	1	Sh2b1	0.274	0.228	0.753	0.228	0.967	0.193	0.599	-0.057	0.354	1	0.451	0.977	0.544	0.985
+serum.0-2h	ENSMUSG00000017453	1	Pipox	0.218	0.157	0.753	0.334	0.953	0.216	0.611	-0.015	0.932	1	0.506	1.008	0.919	0.998
+serum.0-2h	ENSMUSG00000026222	2	Sp100	0.327	0.236	0.753	0.157	1.005	0.146	0.578	0.191	0.153	1	0.131	1.006	0.117	0.98
+serum.0-2h	ENSMUSG00000001948	1	Spa17	-0.063	0.87	0.946	0.429	1	0.839	0.928	-0.169	0.324	1	0.189	0.985	0.259	0.98
+serum.0-2h	ENSMUSG00000022661	1	Cd200	-0.038	0.697	0.877	0.467	1.036	0.813	0.915	-0.027	0.834	1	0.502	0.997	0.826	0.997
+serum.0-2h	ENSMUSG00000026365	1	Cfh	-0.405	0.196	0.753	0.13	0.831	0.11	0.559	-0.203	0.173	1	0.143	1	0.153	0.98
+serum.0-2h	ENSMUSG00000024392	2	Bat3	0.166	0.479	0.791	0.389	0.948	0.441	0.73	-0.088	0.703	1	0.303	0.982	0.582	0.986
+serum.0-2h	ENSMUSG00000055407	1	Mtap6	0.045	0.834	0.932	0.546	0.994	0.84	0.929	-0.049	0.736	1	0.448	0.99	0.704	0.992
+serum.0-2h	ENSMUSG00000033287	1	Kctd17	0.421	0.21	0.753	0.09	1.013	0.152	0.582	0.043	0.891	1	0.341	1.016	0.835	0.997
+serum.0-2h	ENSMUSG00000062604	1	Srpk2	-0.205	0.131	0.753	0.276	1.075	0.254	0.631	-0.34	0.006	1	0.047	0.901	0.019	0.936
+serum.0-2h	ENSMUSG00000025158	1	Rfng	0.5	0.205	0.753	0.054	1.014	0.104	0.556	0.162	0.496	1	0.17	0.978	0.368	0.98
+serum.0-2h	ENSMUSG00000062014	1	Gmfb	-0.281	0.219	0.753	0.226	1.008	0.191	0.598	-0.052	0.68	1	0.444	0.984	0.656	0.992
+serum.0-2h	ENSMUSG00000004631	1	Sgce	0.162	0.823	0.927	0.15	1.004	0.723	0.872	0.33	0.639	1	0.046	0.933	0.387	0.98
+serum.0-2h	ENSMUSG00000040660	1	Cyp2b9	0.096	0.434	0.775	0.528	0.978	0.567	0.797	-0.054	0.292	1	0.463	0.976	0.535	0.985
+serum.0-2h	ENSMUSG00000026737	3	Pip4k2a	0.26	0.436	0.775	0.185	0.99	0.358	0.687	0.145	0.539	1	0.18	0.975	0.383	0.98
+serum.0-2h	ENSMUSG00000038671	1	Arfrp1	0.015	0.985	0.996	0.281	0.961	0.977	0.992	0.061	0.875	1	0.263	1.033	0.797	0.996
+serum.0-2h	ENSMUSG00000024978	1	Gpam	-0.111	0.873	0.947	0.262	0.952	0.813	0.916	-0.241	0.485	1	0.123	0.974	0.301	0.98
+serum.0-2h	ENSMUSG00000037548	1	H2-DMb2	0.279	0.085	0.753	0.232	0.966	0.118	0.565	0.001	0.942	1	0.574	0.988	0.986	0.999
+serum.0-2h	ENSMUSG00000073940	2	Hbb-b1	0.273	0.295	0.757	0.224	0.974	0.218	0.612	0.028	0.192	1	0.488	0.973	0.715	0.992
+serum.0-2h	ENSMUSG00000057933	1	Gsta2	0.048	0.885	0.951	0.474	0.958	0.863	0.939	-0.001	0.988	1	0.557	0.988	0.992	0.999
+serum.0-2h	ENSMUSG00000031805	3	Jak3	0.01	0.98	0.994	0.45	0.966	0.973	0.991	-0.002	0.976	1	0.553	0.994	0.983	0.999
+serum.0-2h	ENSMUSG00000059409	1	Ppp2r5d	0.464	0.198	0.753	0.068	1.015	0.099	0.555	-0.076	0.464	1	0.394	0.975	0.478	0.981
+serum.0-2h	ENSMUSG00000066150	2	Slc31a1	-0.411	0.193	0.753	0.15	0.893	0.099	0.555	0.007	0.963	1	0.442	1.008	0.955	0.998
+serum.0-2h	ENSMUSG00000028459	1	Cd72	1.047	0.255	0.753	0.003	0.277	0.055	0.52	1.07	0.269	1	0.001	0.096	0.038	0.975
+serum.0-2h	ENSMUSG00000016481	2	Cr1l	-0.558	0.199	0.753	0.092	0.743	0.118	0.565	-0.245	0.573	1	0.094	0.976	0.321	0.98
+serum.0-2h	ENSMUSG00000001435	5	Col18a1	0.256	0.487	0.795	0.216	0.974	0.359	0.687	-0.016	0.962	1	0.358	1.064	0.937	0.998
+serum.0-2h	ENSMUSG00000058147	1	Xlr3c	-0.134	0.284	0.756	0.335	1.063	0.417	0.719	-0.118	0.275	1	0.302	0.977	0.29	0.98
+serum.0-2h	ENSMUSG00000073411	3	H2-L	0.588	0.127	0.753	0.027	0.906	0.069	0.535	0.432	0.333	1	0.025	0.714	0.142	0.98
+serum.0-2h	ENSMUSG00000031980	1	Agt	0.357	0.138	0.753	0.135	1.008	0.123	0.569	0.059	0.461	1	0.394	0.977	0.544	0.985
+serum.0-2h	ENSMUSG00000032238	2	Rora	-0.179	0.468	0.786	0.308	1.061	0.423	0.72	-0.206	0.381	1	0.175	0.986	0.209	0.98
+serum.0-2h	ENSMUSG00000029014	2	Dnajc2	-0.665	0.138	0.753	0.066	0.669	0.029	0.485	-0.092	0.705	1	0.339	0.996	0.579	0.986
+serum.0-2h	ENSMUSG00000031844	1	Hsd17b2	0.036	0.798	0.917	0.542	1.012	0.843	0.93	0.004	0.903	1	0.565	0.987	0.958	0.998
+serum.0-2h	ENSMUSG00000031667	2	Aktip	0.1	0.778	0.909	0.372	0.951	0.72	0.871	-0.018	0.964	1	0.282	1.091	0.937	0.998
+serum.0-2h	ENSMUSG00000041750	2	Cd1d2	0.124	0.423	0.771	0.445	0.954	0.506	0.763	0.051	0.639	1	0.381	0.974	0.642	0.992
+serum.0-2h	ENSMUSG00000067235	1	H2-Q10	0.248	0.375	0.765	0.244	0.969	0.294	0.652	0.044	0.611	1	0.412	0.974	0.668	0.992
+serum.0-2h	ENSMUSG00000027249	1	F2	0.186	0.212	0.753	0.373	0.952	0.298	0.654	-0.235	0.245	1	0.111	1.001	0.166	0.98
+serum.0-2h	ENSMUSG00000073802	1	Cdkn2b	-2.516	0.099	0.753	0	0.018	0.002	0.405	-0.749	0.062	1	0.001	0.28	0.009	0.855
+serum.0-2h	ENSMUSG00000018761	2	Mpdu1	0.37	0.471	0.787	0.1	1.061	0.297	0.654	0.222	0.581	1	0.118	0.975	0.343	0.98
+serum.0-2h	ENSMUSG00000039191	1	Rbpj	-0.378	0.475	0.789	0.147	0.881	0.341	0.676	-0.488	0.459	1	0.022	0.773	0.189	0.98
+serum.0-2h	ENSMUSG00000055027	2	Smyd1	0.163	0.536	0.81	0.345	0.95	0.513	0.768	0.054	0.742	1	0.347	0.982	0.702	0.992
+serum.0-2h	ENSMUSG00000027598	1	Itch	0.041	0.952	0.983	0.203	0.98	0.924	0.967	-0.178	0.67	1	0.133	1.011	0.463	0.981
+serum.0-2h	ENSMUSG00000034349	1	Smc4	-0.877	0.072	0.753	0.03	0.543	0.015	0.445	-0.285	0.236	1	0.091	1.002	0.142	0.98
+serum.0-2h	ENSMUSG00000054385	2	Ceacam2	0.055	0.121	0.753	0.59	1.009	0.646	0.834	-0.004	0.964	1	0.572	0.998	0.968	0.998
+serum.0-2h	ENSMUSG00000066154	1	Mup3	0.433	0.109	0.753	0.082	1.014	0.049	0.514	0.03	0.547	1	0.483	0.973	0.736	0.992
+serum.0-2h	ENSMUSG00000078683	3	Mup1	0.25	0.151	0.753	0.28	0.964	0.156	0.585	0.072	0.115	1	0.355	0.977	0.406	0.981
+serum.0-2h	ENSMUSG00000051748	1	1100001G20Rik	0.372	0.201	0.753	0.111	1.019	0.168	0.588	0.091	0.69	1	0.242	0.984	0.58	0.986
+serum.0-2h	ENSMUSG00000004317	1	Clcn5	-0.121	0.6	0.836	0.328	1.056	0.573	0.8	0.161	0.539	1	0.163	0.975	0.362	0.98
+serum.0-2h	ENSMUSG00000026634	1	Angel2	-1.715	0.117	0.753	0.001	0.153	0.014	0.441	-0.62	0.437	1	0.007	0.537	0.168	0.98
+serum.0-2h	ENSMUSG00000020782	1	Llgl2	0.126	0.069	0.753	0.487	0.965	0.363	0.688	-0.138	0.29	1	0.242	0.984	0.264	0.98
+serum.0-2h	ENSMUSG00000026770	1	Il2ra	0.198	0.774	0.908	0.113	1.045	0.649	0.836	0.026	0.921	1	0.325	1.024	0.883	0.998
+serum.0-2h	ENSMUSG00000002603	1	Tgfb1	0.368	0.332	0.758	0.12	1.027	0.192	0.598	0.144	0.271	1	0.201	0.991	0.268	0.98
+serum.0-2h	ENSMUSG00000020974	1	Pole2	-0.14	0.392	0.765	0.323	1.061	0.472	0.748	-0.075	0.616	1	0.392	0.979	0.572	0.986
+serum.0-2h	ENSMUSG00000019478	1	Rab4a	0.062	0.02	0.753	0.601	1.004	0.601	0.813	-0.108	0.45	1	0.32	0.975	0.394	0.98
+serum.0-2h	ENSMUSG00000079111	2	Kdelr2	0.17	0.544	0.813	0.335	0.952	0.492	0.758	0.373	0.156	1	0.031	0.785	0.043	0.98
+serum.0-2h	ENSMUSG00000023913	1	Pla2g7	-0.092	0.904	0.958	0.305	0.952	0.857	0.937	0.117	0.845	1	0.142	1.062	0.729	0.992
+serum.0-2h	ENSMUSG00000018841	1	Rad51l3	0.074	0.471	0.786	0.58	1	0.647	0.835	-0.073	0.021	1	0.41	0.974	0.347	0.98
+serum.0-2h	ENSMUSG00000031155	2	Pim2	0.218	0.283	0.756	0.298	0.953	0.303	0.657	0.068	0.114	1	0.362	0.975	0.409	0.981
+serum.0-2h	ENSMUSG00000025855	2	Prkar1b	0.147	0.621	0.843	0.375	0.952	0.551	0.788	-0.138	0.201	1	0.248	0.984	0.23	0.98
+serum.0-2h	ENSMUSG00000038224	2	Serpinf2	0.178	0.365	0.764	0.387	0.947	0.366	0.689	0.05	0.73	1	0.387	0.976	0.69	0.992
+serum.0-2h	ENSMUSG00000021518	2	Ptdss1	-0.586	0.094	0.753	0.075	0.702	0.048	0.514	-0.06	0.699	1	0.421	0.987	0.657	0.992
+serum.0-2h	ENSMUSG00000041836	1	Ptpre	0.271	0.607	0.839	0.132	1.01	0.488	0.755	0.168	0.663	1	0.121	0.976	0.49	0.981
+serum.0-2h	ENSMUSG00000020671	2	Rab10	-0.687	0.178	0.753	0.059	0.656	0.041	0.503	-0.128	0.715	1	0.253	1.012	0.539	0.985
+serum.0-2h	ENSMUSG00000056121	1	Fez2	-0.464	0.324	0.758	0.144	0.874	0.171	0.59	-0.059	0.784	1	0.37	1.006	0.72	0.992
+serum.0-2h	ENSMUSG00000020385	2	Clk4	-1.003	0.215	0.753	0.019	0.485	0.045	0.514	-0.303	0.514	1	0.084	0.977	0.277	0.98
+serum.0-2h	ENSMUSG00000051732	1	Pabpc2	0.185	0.432	0.775	0.331	0.955	0.428	0.724	0.079	0.5	1	0.31	0.976	0.514	0.982
+serum.0-2h	ENSMUSG00000030788	1	Rnf141	-0.396	0.412	0.767	0.144	0.874	0.279	0.644	-0.395	0.47	1	0.034	0.822	0.239	0.98
+serum.0-2h	ENSMUSG00000019822	1	Smpd2	0.021	0.967	0.989	0.38	0.95	0.953	0.98	-0.026	0.951	1	0.288	1.064	0.92	0.998
+serum.0-2h	ENSMUSG00000036054	2	Sfrs14	0.272	0.143	0.753	0.238	0.963	0.148	0.579	0.056	0.267	1	0.397	0.976	0.507	0.982
+serum.0-2h	ENSMUSG00000028668	2	Tceb3	-0.074	0.533	0.809	0.414	1.047	0.657	0.84	0	0.997	1	0.518	1.002	0.997	1
+serum.0-2h	ENSMUSG00000025903	5	Lypla1	-0.081	0.676	0.869	0.413	1.036	0.699	0.861	-0.141	0.535	1	0.232	0.979	0.418	0.981
+serum.0-2h	ENSMUSG00000002625	1	Akap8l	-0.001	0.994	0.997	0.506	1.03	0.998	0.999	-0.208	0.365	1	0.131	0.986	0.249	0.98
+serum.0-2h	ENSMUSG00000002900	2	Lamb1-1	-0.543	0.547	0.813	0.124	0.812	0.312	0.659	-0.019	0.959	1	0.326	1.062	0.935	0.998
+serum.0-2h	ENSMUSG00000022711	1	Pmm2	0.217	0.038	0.753	0.34	0.949	0.162	0.587	-0.01	0.85	1	0.594	0.991	0.915	0.998
+serum.0-2h	ENSMUSG00000039131	1	Gipc2	0.081	0.676	0.868	0.547	0.991	0.684	0.854	-0.082	0.578	1	0.347	0.979	0.526	0.985
+serum.0-2h	ENSMUSG00000022948	1	Setd4	-0.298	0.325	0.758	0.196	0.968	0.274	0.642	-0.218	0.313	1	0.152	0.985	0.213	0.98
+serum.0-2h	ENSMUSG00000037894	1	H2afz	-0.252	0.759	0.902	0.274	0.949	0.611	0.817	0.121	0.526	1	0.218	0.975	0.414	0.981
+serum.0-2h	ENSMUSG00000026864	2	Hspa5	0.197	0.699	0.878	0.218	0.973	0.602	0.813	0.238	0.264	1	0.096	1.006	0.168	0.98
+serum.0-2h	ENSMUSG00000046841	1	Ckap4	0.331	0.686	0.873	0.07	1.062	0.543	0.784	0.152	0.811	1	0.097	1.015	0.665	0.992
+serum.0-2h	ENSMUSG00000026496	1	Parp1	0.175	0.636	0.848	0.293	0.955	0.533	0.778	-0.023	0.963	1	0.203	1.103	0.932	0.998
+serum.0-2h	ENSMUSG00000038482	3	Tfdp1	-0.441	0.378	0.765	0.11	0.782	0.24	0.627	0.004	0.989	1	0.383	1.015	0.983	0.999
+serum.0-2h	ENSMUSG00000001783	2	D10Wsu52e	0.111	0.739	0.895	0.357	0.953	0.695	0.859	-0.002	0.992	1	0.45	1.017	0.989	0.999
+serum.0-2h	ENSMUSG00000066979	1	Bub3	-0.46	0.51	0.801	0.16	0.911	0.289	0.65	-0.149	0.685	1	0.184	0.993	0.49	0.981
+serum.0-2h	ENSMUSG00000055065	2	Ddx17	-0.562	0.252	0.753	0.099	0.756	0.106	0.557	-0.063	0.632	1	0.408	0.979	0.597	0.988
+serum.0-2h	ENSMUSG00000021477	1	Ctsl	-0.815	0.529	0.809	0.037	0.582	0.271	0.64	0.052	0.746	1	0.393	0.978	0.709	0.992
+serum.0-2h	ENSMUSG00000021957	2	Tkt	0.222	0.27	0.754	0.283	0.962	0.292	0.651	0.129	0.502	1	0.232	0.978	0.383	0.98
+serum.0-2h	ENSMUSG00000036503	2	Rnf13	-0.374	0.13	0.753	0.169	0.925	0.103	0.556	-0.12	0.358	1	0.303	0.977	0.309	0.98
+serum.0-2h	ENSMUSG00000002064	1	Sdf2	0.107	0.562	0.82	0.51	0.968	0.582	0.803	0.078	0.504	1	0.317	0.975	0.491	0.981
+serum.0-2h	ENSMUSG00000061923	1	Odf1	0.21	0.157	0.753	0.338	0.951	0.213	0.61	-0.056	0.407	1	0.455	0.975	0.543	0.985
+serum.0-2h	ENSMUSG00000041120	1	Nbl1	0.274	0.052	0.753	0.25	0.97	0.091	0.552	0.12	0.377	1	0.247	0.983	0.344	0.98
+serum.0-2h	ENSMUSG00000030029	1	Lrig1	0.22	0.519	0.804	0.244	0.969	0.417	0.719	0.107	0.696	1	0.217	0.983	0.549	0.985
+serum.0-2h	ENSMUSG00000055912	2	Tmem150	-0.542	0.016	0.753	0.094	0.746	0.022	0.467	-0.14	0.443	1	0.267	0.976	0.319	0.98
+serum.0-2h	ENSMUSG00000002204	1	Napsa	0.372	0.173	0.753	0.12	1.014	0.097	0.554	0.086	0.463	1	0.315	0.974	0.45	0.981
+serum.0-2h	ENSMUSG00000039910	1	Cited2	-2.003	0.085	0.753	0	0.091	0.012	0.43	-0.54	0.363	1	0.011	0.679	0.101	0.98
+serum.0-2h	ENSMUSG00000040856	1	Dlk1	0.401	0.349	0.761	0.096	1.016	0.191	0.598	0.151	0.403	1	0.194	0.984	0.322	0.98
+serum.0-2h	ENSMUSG00000035297	1	Cops4	-0.264	0.631	0.847	0.249	1.031	0.507	0.764	-0.237	0.639	1	0.061	0.975	0.427	0.981
+serum.0-2h	ENSMUSG00000027088	1	Phospho2	-0.976	0.122	0.753	0.02	0.502	0.015	0.445	-0.497	0.307	1	0.018	0.798	0.086	0.98
+serum.0-2h	ENSMUSG00000021453	1	Gadd45g	0.236	0.722	0.887	0.134	1.011	0.599	0.812	0.564	0.246	1	0.009	0.43	0.049	0.98
+serum.0-2h	ENSMUSG00000022205	2	Sub1	-0.124	0.627	0.845	0.329	1.051	0.604	0.814	-0.017	0.935	1	0.482	1.015	0.917	0.998
+serum.0-2h	ENSMUSG00000060601	2	Nr1h2	0.19	0.522	0.805	0.287	0.958	0.471	0.747	-0.131	0.525	1	0.228	0.974	0.401	0.981
+serum.0-2h	ENSMUSG00000030403	1	Vasp	0.869	0.214	0.753	0.005	0.406	0.063	0.529	0.623	0.384	1	0.009	0.44	0.103	0.98
+serum.0-2h	ENSMUSG00000018585	1	Atox1	0.13	0.772	0.908	0.277	0.962	0.694	0.859	0.24	0.226	1	0.093	1.007	0.146	0.98
+serum.0-2h	ENSMUSG00000059481	2	Plg	0.253	0.038	0.753	0.273	0.961	0.137	0.577	0.016	0.87	1	0.476	0.988	0.886	0.998
+serum.0-2h	ENSMUSG00000025651	1	Uqcrc1	0.15	0.737	0.894	0.299	0.951	0.66	0.842	0.051	0.904	1	0.256	1.061	0.836	0.997
+serum.0-2h	ENSMUSG00000030246	2	Ldhb	-0.18	0.057	0.753	0.294	1.074	0.242	0.627	-0.142	0.444	1	0.251	0.978	0.317	0.98
+serum.0-2h	ENSMUSG00000040181	1	Fmo1	0.325	0.209	0.753	0.172	0.995	0.165	0.587	0.246	0.369	1	0.091	0.996	0.219	0.98
+serum.0-2h	ENSMUSG00000018286	1	Psmb6	-0.655	0.541	0.812	0.047	0.607	0.343	0.678	0.096	0.765	1	0.248	0.996	0.644	0.992
+serum.0-2h	ENSMUSG00000028364	2	Tnc	0.928	0.252	0.753	0.004	0.337	0.054	0.518	0.885	0.198	1	0.001	0.161	0.035	0.963
+serum.0-2h	ENSMUSG00000015837	1	Sqstm1	-0.248	0.733	0.893	0.215	0.977	0.614	0.819	-0.021	0.971	1	0.189	1.102	0.947	0.998
+serum.0-2h	ENSMUSG00000024539	1	Ptpn2	-0.827	0.32	0.758	0.027	0.532	0.152	0.582	0.047	0.919	1	0.23	1.023	0.865	0.998
+serum.0-2h	ENSMUSG00000032905	1	Atg12	-0.787	0.131	0.753	0.039	0.584	0.024	0.478	-0.29	0.36	1	0.093	0.986	0.193	0.98
+serum.0-2h	ENSMUSG00000062822	1	4833420G17Rik	-1.105	0.042	0.753	0.011	0.437	0.008	0.422	-0.742	0.223	1	0.002	0.372	0.065	0.98
+serum.0-2h	ENSMUSG00000030884	1	Uqcrc2	-0.613	0.52	0.805	0.094	0.747	0.287	0.647	-0.027	0.944	1	0.302	1.073	0.907	0.998
+serum.0-2h	ENSMUSG00000050148	1	Ubqln2	-0.731	0.113	0.753	0.051	0.622	0.019	0.456	-0.335	0.243	1	0.053	0.929	0.084	0.98
+serum.0-2h	ENSMUSG00000025224	1	Gbf1	-0.004	0.972	0.991	0.484	1.032	0.98	0.993	-0.163	0.275	1	0.197	0.991	0.202	0.98
+serum.0-2h	ENSMUSG00000036138	3	Acaa1a	0.146	0.779	0.909	0.259	0.968	0.701	0.862	0.009	0.985	1	0.319	1.078	0.974	0.998
+serum.0-2h	ENSMUSG00000031352	2	Hccs	-0.348	0.17	0.753	0.159	0.91	0.108	0.558	-0.166	0.484	1	0.227	0.974	0.341	0.98
+serum.0-2h	ENSMUSG00000020340	1	Cyfip2	0.227	0.261	0.753	0.287	0.958	0.285	0.647	0.104	0.493	1	0.257	0.974	0.421	0.981
+serum.0-2h	ENSMUSG00000023072	1	Ccdc123	0.192	0.214	0.753	0.349	0.951	0.288	0.649	-0.034	0.633	1	0.513	0.981	0.72	0.992
+serum.0-2h	ENSMUSG00000059182	1	Skap2	-0.383	0.426	0.773	0.184	0.948	0.304	0.657	-0.112	0.593	1	0.288	0.982	0.487	0.981
+serum.0-2h	ENSMUSG00000069456	1	Rdh16	0.319	0.105	0.753	0.181	0.989	0.098	0.554	0.086	0.478	1	0.321	0.974	0.484	0.981
+serum.0-2h	ENSMUSG00000003573	1	Homer3	-0.214	0.587	0.829	0.308	1.042	0.477	0.751	-0.104	0.678	1	0.293	0.986	0.537	0.985
+serum.0-2h	ENSMUSG00000057788	1	Ddx49	0.083	0.685	0.872	0.502	0.966	0.701	0.862	-0.091	0.72	1	0.283	0.982	0.61	0.99
+serum.0-2h	ENSMUSG00000030278	1	Cidec	0.035	0.659	0.86	0.548	1.022	0.809	0.914	-0.073	0.322	1	0.403	0.974	0.444	0.981
+serum.0-2h	ENSMUSG00000021413	1	Prpf4b	-0.192	0.673	0.867	0.241	1.03	0.551	0.788	-0.16	0.586	1	0.16	0.983	0.422	0.981
+serum.0-2h	ENSMUSG00000035632	1	Cnot3	0.004	0.971	0.991	0.5	1.03	0.981	0.993	-0.159	0.234	1	0.22	0.989	0.188	0.98
+serum.0-2h	ENSMUSG00000022370	1	Mrpl13	-0.207	0.741	0.896	0.279	0.994	0.634	0.829	0.198	0.566	1	0.125	0.977	0.381	0.98
+serum.0-2h	ENSMUSG00000049265	1	Kcnk3	0.02	0.889	0.952	0.516	1.021	0.912	0.962	-0.135	0.291	1	0.272	0.98	0.263	0.98
+serum.0-2h	ENSMUSG00000030748	1	Il4ra	0.914	0.138	0.753	0.004	0.342	0.034	0.498	0.772	0.114	1	0.002	0.234	0.01	0.905
+serum.0-2h	ENSMUSG00000033429	1	Mcee	-0.123	0.622	0.844	0.381	1.044	0.586	0.804	-0.096	0.69	1	0.31	0.986	0.556	0.985
+serum.0-2h	ENSMUSG00000027678	1	Ncoa3	0.021	0.808	0.92	0.527	1.026	0.89	0.952	0.041	0.483	1	0.437	0.976	0.647	0.992
+serum.0-2h	ENSMUSG00000023078	1	Cxcl13	0.312	0.21	0.753	0.188	0.988	0.153	0.584	0.206	0.294	1	0.116	1.004	0.165	0.98
+serum.0-2h	ENSMUSG00000022617	2	Chkb	-0.084	0.486	0.795	0.38	1.053	0.619	0.821	-0.189	0.177	1	0.173	0.999	0.131	0.98
+serum.0-2h	ENSMUSG00000026430	1	Rassf5	0.078	0.73	0.892	0.516	0.97	0.728	0.875	0.045	0.865	1	0.315	1.001	0.811	0.997
+serum.0-2h	ENSMUSG00000001741	1	Il16	-0.433	0.198	0.753	0.134	0.845	0.086	0.548	-0.251	0.036	1	0.109	1.007	0.045	0.98
+serum.0-2h	ENSMUSG00000020630	1	Rnaseh1	-0.204	0.029	0.753	0.271	1.066	0.181	0.594	-0.27	0.048	1	0.09	1.008	0.043	0.98
+serum.0-2h	ENSMUSG00000024098	1	Twsg1	-0.85	0.126	0.753	0.036	0.583	0.047	0.514	-0.224	0.461	1	0.156	0.977	0.254	0.98
+serum.0-2h	ENSMUSG00000028458	1	Tesk1	0.333	0.053	0.753	0.169	0.993	0.093	0.552	0.14	0.221	1	0.199	0.99	0.254	0.98
+serum.0-2h	ENSMUSG00000021376	1	Tpmt	0.038	0.568	0.822	0.565	1.013	0.791	0.905	-0.007	0.977	1	0.405	1.039	0.965	0.998
+serum.0-2h	ENSMUSG00000022760	1	Thap7	0.179	0.261	0.753	0.376	0.952	0.306	0.657	0.001	0.996	1	0.467	1.017	0.995	1
+serum.0-2h	ENSMUSG00000024277	1	Mapre2	-0.124	0.686	0.873	0.358	1.039	0.623	0.824	-0.289	0.381	1	0.098	0.99	0.182	0.98
+serum.0-2h	ENSMUSG00000001524	1	Gtf2h4	-0.189	0.752	0.901	0.27	1	0.652	0.838	-0.157	0.79	1	0.071	1.011	0.633	0.991
+serum.0-2h	ENSMUSG00000074886	1	Grk6	0.1	0.202	0.753	0.532	0.979	0.498	0.76	-0.003	0.973	1	0.554	0.997	0.98	0.999
+serum.0-2h	ENSMUSG00000031461	1	Myom2	0.192	0.25	0.753	0.353	0.95	0.282	0.645	0.05	0.127	1	0.42	0.977	0.52	0.982
+serum.0-2h	ENSMUSG00000031399	1	Fam3a	0.189	0.553	0.816	0.285	0.961	0.459	0.741	-0.043	0.827	1	0.418	0.995	0.774	0.996
+serum.0-2h	ENSMUSG00000005968	1	Tuft1	-0.201	0.308	0.758	0.281	1.074	0.301	0.656	-0.059	0.725	1	0.419	0.991	0.662	0.992
+serum.0-2h	ENSMUSG00000005124	1	Wisp1	-0.358	0.094	0.753	0.156	0.905	0.068	0.534	0.116	0.379	1	0.235	0.983	0.326	0.98
+serum.0-2h	ENSMUSG00000028676	2	Fusip1	-0.105	0.75	0.9	0.344	1.031	0.708	0.866	-0.003	0.992	1	0.397	1.016	0.989	0.999
+serum.0-2h	ENSMUSG00000020936	1	Nmt1	-0.821	0.204	0.753	0.038	0.582	0.062	0.527	-0.128	0.531	1	0.27	0.974	0.391	0.98
+serum.0-2h	ENSMUSG00000024803	1	Ankrd1	0.462	0.18	0.753	0.06	1.013	0.088	0.549	0.623	0.191	1	0.006	0.365	0.028	0.948
+serum.0-2h	ENSMUSG00000019577	1	Pdk4	-1.587	0.069	0.753	0.001	0.171	0.002	0.405	-1.372	0.071	1	0	0.007	0.001	0.512
+serum.0-2h	ENSMUSG00000031902	3	Nfatc3	0.178	0.44	0.776	0.359	0.953	0.425	0.722	0.033	0.266	1	0.474	0.974	0.663	0.992
+serum.0-2h	ENSMUSG00000032540	1	Abhd5	-0.22	0.729	0.891	0.298	0.999	0.602	0.813	-0.026	0.941	1	0.327	1.056	0.906	0.998
+serum.0-2h	ENSMUSG00000032372	1	Plscr2	-0.442	0.097	0.753	0.118	0.803	0.043	0.506	-0.289	0.237	1	0.089	1.007	0.093	0.98
+serum.0-2h	ENSMUSG00000020790	1	Ankfy1	-0.181	0.183	0.753	0.299	1.073	0.285	0.647	-0.155	0.113	1	0.223	0.99	0.174	0.98
+serum.0-2h	ENSMUSG00000073684	2	2610002J02Rik	-0.738	0.239	0.753	0.042	0.59	0.065	0.531	-0.289	0.284	1	0.063	0.985	0.153	0.98
+serum.0-2h	ENSMUSG00000028140	1	Mrpl9	-0.604	0.142	0.753	0.072	0.692	0.055	0.521	-0.208	0.538	1	0.173	0.975	0.316	0.98
+serum.0-2h	ENSMUSG00000032606	1	Nicn1	-0.777	0.105	0.753	0.034	0.571	0.025	0.478	-0.386	0.138	1	0.037	0.831	0.035	0.963
+serum.0-2h	ENSMUSG00000038708	1	Golga4	-0.301	0.286	0.756	0.186	0.953	0.219	0.612	-0.274	0.47	1	0.088	0.977	0.252	0.98
+serum.0-2h	ENSMUSG00000048416	1	Mlf1	0.273	0.501	0.8	0.173	0.996	0.355	0.686	0.392	0.264	1	0.03	0.758	0.081	0.98
+serum.0-2h	ENSMUSG00000032481	1	Smarcc1	0.361	0.315	0.758	0.126	1.021	0.238	0.626	0.114	0.77	1	0.208	1.009	0.613	0.99
+serum.0-2h	ENSMUSG00000024122	2	Pdpk1	-0.061	0.771	0.908	0.4	1.038	0.776	0.896	-0.01	0.954	1	0.478	1.009	0.941	0.998
+serum.0-2h	ENSMUSG00000025888	1	Casp1	0.211	0.6	0.835	0.226	0.969	0.491	0.757	0.217	0.239	1	0.111	1.006	0.154	0.98
+serum.0-2h	ENSMUSG00000026938	1	Fcna	0.106	0.732	0.892	0.412	0.952	0.683	0.854	0.005	0.903	1	0.562	0.987	0.951	0.998
+serum.0-2h	ENSMUSG00000029267	3	Mtf2	-0.379	0.643	0.851	0.118	0.801	0.488	0.755	-0.196	0.753	1	0.105	1.048	0.574	0.986
+serum.0-2h	ENSMUSG00000027570	2	Col9a3	0.223	0.136	0.753	0.325	0.954	0.195	0.601	-0.011	0.92	1	0.545	1.007	0.924	0.998
+serum.0-2h	ENSMUSG00000052440	5	NA	0.091	0.468	0.786	0.531	0.979	0.602	0.813	0.029	0.734	1	0.48	0.978	0.782	0.996
+serum.0-2h	ENSMUSG00000023826	1	Park2	0.347	0.028	0.753	0.156	1.002	0.064	0.531	-0.054	0.319	1	0.462	0.976	0.555	0.985
+serum.0-2h	ENSMUSG00000021685	1	Otp	0.082	0.691	0.875	0.475	0.958	0.693	0.859	0.143	0.572	1	0.2	0.975	0.401	0.981
+serum.0-2h	ENSMUSG00000053873	1	Aym1	0.263	0.127	0.753	0.253	0.968	0.192	0.598	-0.064	0.331	1	0.427	0.976	0.506	0.982
+serum.0-2h	ENSMUSG00000032128	1	Robo3	0.456	0.271	0.754	0.066	1.018	0.181	0.594	0.14	0.506	1	0.189	0.975	0.377	0.98
+serum.0-2h	ENSMUSG00000027523	4	Gnas	0.041	0.613	0.841	0.572	1.011	0.786	0.902	0.029	0.334	1	0.484	0.972	0.713	0.992
+serum.0-2h	ENSMUSG00000057455	1	Rit2	0.145	0.544	0.813	0.403	0.948	0.525	0.774	-0.043	0.746	1	0.467	0.99	0.726	0.992
+serum.0-2h	ENSMUSG00000032808	1	Cyp2c38	0.105	0.69	0.874	0.416	0.954	0.651	0.837	-0.026	0.733	1	0.524	0.99	0.8	0.996
+serum.0-2h	ENSMUSG00000068154	1	Insm1	0.211	0.026	0.753	0.348	0.951	0.163	0.587	0.042	0.271	1	0.437	0.974	0.613	0.99
+serum.0-2h	ENSMUSG00000072294	1	Klf12	0.255	0.304	0.758	0.247	0.968	0.251	0.63	0.164	0.465	1	0.157	0.981	0.316	0.98
+serum.0-2h	ENSMUSG00000028911	2	Sfrs4	-0.05	0.817	0.924	0.417	1.034	0.817	0.917	-0.133	0.545	1	0.205	0.978	0.433	0.981
+serum.0-2h	ENSMUSG00000058135	3	Gstm1	0.035	0.814	0.922	0.536	1.017	0.847	0.933	-0.067	0.219	1	0.425	0.975	0.434	0.981
+serum.0-2h	ENSMUSG00000035674	3	Ndufa3	-0.164	0.722	0.887	0.312	1.022	0.639	0.832	0.174	0.567	1	0.163	0.976	0.38	0.98
+serum.0-2h	ENSMUSG00000049751	1	Rpl36al	-0.316	0.206	0.753	0.206	0.981	0.172	0.591	0.002	0.971	1	0.541	0.989	0.981	0.999
+serum.0-2h	ENSMUSG00000031425	3	Plp1	0.062	0.824	0.927	0.479	0.961	0.807	0.914	-0.047	0.754	1	0.452	0.991	0.727	0.992
+serum.0-2h	ENSMUSG00000031068	2	Glrx3	-0.689	0.226	0.753	0.064	0.662	0.058	0.525	-0.107	0.44	1	0.325	0.974	0.384	0.98
+serum.0-2h	ENSMUSG00000024677	1	Ms4a6b	0.698	0.089	0.753	0.012	0.6	0.018	0.456	0.662	0.168	1	0.004	0.311	0.022	0.948
+serum.0-2h	ENSMUSG00000015090	3	Ptgds	0.385	0.125	0.753	0.101	1.015	0.113	0.562	0.041	0.411	1	0.451	0.976	0.644	0.992
+serum.0-2h	ENSMUSG00000025967	2	Eef1b2	-0.118	0.583	0.828	0.381	1.05	0.57	0.799	0.137	0.234	1	0.214	0.991	0.25	0.98
+serum.0-2h	ENSMUSG00000000740	1	Rpl13	-0.097	0.917	0.965	0.255	0.967	0.868	0.941	0.509	0.278	1	0.015	0.543	0.109	0.98
+serum.0-2h	ENSMUSG00000024800	2	Rpp30	-0.547	0.089	0.753	0.096	0.751	0.048	0.514	0	1	1	0.456	1.011	1	1
+serum.0-2h	ENSMUSG00000022570	3	Tsta3	0.281	0.226	0.753	0.221	0.97	0.234	0.622	0.064	0.792	1	0.334	0.987	0.716	0.992
+serum.0-2h	ENSMUSG00000002289	3	Angptl4	-0.298	0.229	0.753	0.213	0.997	0.224	0.615	-0.39	0.141	1	0.025	0.782	0.066	0.98
+serum.0-2h	ENSMUSG00000027306	2	Nusap1	-0.219	0.54	0.812	0.243	1.032	0.463	0.742	-0.087	0.577	1	0.363	0.979	0.529	0.985
+serum.0-2h	ENSMUSG00000030731	2	Syt3	0.057	0.81	0.921	0.521	0.973	0.806	0.913	-0.011	0.804	1	0.586	0.993	0.899	0.998
+serum.0-2h	ENSMUSG00000016637	2	Rabl4	-0.131	0.847	0.935	0.362	0.948	0.764	0.891	0.118	0.619	1	0.247	0.975	0.479	0.981
+serum.0-2h	ENSMUSG00000055204	2	Ankrd17	-0.784	0.047	0.753	0.035	0.578	0.019	0.461	-0.217	0.351	1	0.134	0.994	0.183	0.98
+serum.0-2h	ENSMUSG00000032399	1	Rpl4	0.007	0.978	0.993	0.498	1	0.977	0.992	-0.048	0.58	1	0.464	0.982	0.65	0.992
+serum.0-2h	ENSMUSG00000020911	2	Krt19	0.614	0.187	0.753	0.025	0.879	0.052	0.514	0.271	0.389	1	0.078	1.003	0.193	0.98
+serum.0-2h	ENSMUSG00000024781	1	Lipa	0.333	0.198	0.753	0.167	0.998	0.133	0.576	0.196	0.336	1	0.136	0.997	0.229	0.98
+serum.0-2h	ENSMUSG00000031818	2	Cox4i1	-0.101	0.756	0.902	0.372	1.033	0.702	0.862	-0.089	0.665	1	0.312	0.979	0.578	0.986
+serum.0-2h	ENSMUSG00000045827	2	Serpinb9	0.302	0.493	0.798	0.144	0.998	0.33	0.669	0.204	0.249	1	0.123	1.005	0.158	0.98
+serum.0-2h	ENSMUSG00000061983	2	Rps12	0.079	0.632	0.847	0.522	0.973	0.68	0.853	0.094	0.526	1	0.299	0.975	0.489	0.981
+serum.0-2h	ENSMUSG00000014551	2	Mrps25	-0.105	0.881	0.95	0.35	0.95	0.814	0.916	0.089	0.83	1	0.217	1.036	0.714	0.992
+serum.0-2h	ENSMUSG00000061787	2	Rps17	0.121	0.501	0.8	0.45	0.955	0.522	0.772	0.135	0.252	1	0.215	0.992	0.227	0.98
+serum.0-2h	ENSMUSG00000026246	2	Akp5	0.025	0.925	0.969	0.492	0.993	0.918	0.965	-0.193	0.25	1	0.149	0.996	0.179	0.98
+serum.0-2h	ENSMUSG00000074221	2	Zfp568	0.367	0.311	0.758	0.104	1.02	0.186	0.595	0.145	0.484	1	0.187	0.977	0.345	0.98
+serum.0-2h	ENSMUSG00000062683	2	Atp5g2	0.074	0.775	0.908	0.506	0.966	0.753	0.886	0.023	0.912	1	0.437	1.006	0.889	0.998
+serum.0-2h	ENSMUSG00000024758	3	Rtn3	-0.008	0.68	0.869	0.491	1.035	0.948	0.978	0.027	0.363	1	0.484	0.974	0.735	0.992
+serum.0-2h	ENSMUSG00000079519	1	NA	0.031	0.974	0.992	0.157	1.004	0.956	0.982	0.099	0.788	1	0.189	0.997	0.665	0.992
+serum.0-2h	ENSMUSG00000024955	2	Esrra	0.04	0.854	0.938	0.556	0.995	0.858	0.937	-0.012	0.963	1	0.436	1.022	0.945	0.998
+serum.0-2h	ENSMUSG00000036500	1	Akp3	0.25	0.157	0.753	0.274	0.962	0.211	0.609	0.072	0.333	1	0.343	0.974	0.474	0.981
+serum.0-2h	ENSMUSG00000078644	1	Ifna9	0.187	0.432	0.775	0.354	0.952	0.383	0.699	-0.096	0.158	1	0.346	0.976	0.328	0.98
+serum.0-2h	ENSMUSG00000070907	1	Ifna7	0.223	0.248	0.753	0.305	0.954	0.238	0.626	0.026	0.597	1	0.486	0.978	0.772	0.996
+serum.0-2h	ENSMUSG00000035283	1	Adrb1	0.168	0.475	0.789	0.355	0.952	0.433	0.727	-0.009	0.861	1	0.588	0.991	0.918	0.998
+serum.0-2h	ENSMUSG00000021044	1	Adck1	0.192	0.112	0.753	0.383	0.95	0.207	0.606	0.007	0.955	1	0.508	0.998	0.953	0.998
+serum.0-2h	ENSMUSG00000037798	2	Mat1a	0.371	0.036	0.753	0.133	1.009	0.067	0.534	0.08	0.255	1	0.326	0.978	0.412	0.981
+serum.0-2h	ENSMUSG00000000948	1	Snrpn	0.29	0.549	0.813	0.127	1.019	0.388	0.703	-0.106	0.362	1	0.308	0.975	0.366	0.98
+serum.0-2h	ENSMUSG00000051056	1	Gja10	0.22	0.288	0.757	0.292	0.957	0.278	0.644	0.076	0.436	1	0.346	0.974	0.482	0.981
+serum.0-2h	ENSMUSG00000035186	7	Ubd	0.234	0.345	0.761	0.254	0.966	0.329	0.669	0.008	0.944	1	0.486	0.992	0.944	0.998
+serum.0-2h	ENSMUSG00000005677	3	Nr1i3	0.244	0.124	0.753	0.293	0.955	0.149	0.579	0.041	0.407	1	0.451	0.975	0.632	0.991
+serum.0-2h	ENSMUSG00000030929	1	Exod1	-0.905	0.169	0.753	0.021	0.5	0.065	0.531	-0.58	0.34	1	0.009	0.631	0.13	0.98
+serum.0-2h	ENSMUSG00000036114	1	2810432D09Rik	-0.139	0.696	0.877	0.377	1.031	0.616	0.82	-0.134	0.533	1	0.258	0.973	0.385	0.98
+serum.0-2h	ENSMUSG00000026074	2	Map4k4	-0.365	0.122	0.753	0.167	0.922	0.125	0.57	-0.164	0.307	1	0.214	0.984	0.244	0.98
+serum.0-2h	ENSMUSG00000034781	2	Gna11	0.333	0.54	0.812	0.114	1.044	0.407	0.712	-0.057	0.898	1	0.228	1.047	0.831	0.997
+serum.0-2h	ENSMUSG00000030659	1	Nucb2	-0.2	0.704	0.879	0.288	1.014	0.606	0.815	0.086	0.844	1	0.216	1.03	0.743	0.994
+serum.0-2h	ENSMUSG00000054342	1	Kcnn4	1	0.041	0.753	0.002	0.216	0.004	0.418	0.46	0.024	1	0.016	0.561	0.014	0.907
+serum.0-2h	ENSMUSG00000028107	1	Tars2	0.09	0.603	0.837	0.5	0.967	0.635	0.83	0.005	0.965	1	0.522	0.997	0.964	0.998
+serum.0-2h	ENSMUSG00000030762	1	Aqp8	0.274	0.194	0.753	0.233	0.966	0.183	0.594	0.027	0.69	1	0.469	0.979	0.787	0.996
+serum.0-2h	ENSMUSG00000019969	1	Psen1	-0.122	0.075	0.753	0.351	1.062	0.357	0.686	-0.034	0.823	1	0.473	0.992	0.799	0.996
+serum.0-2h	ENSMUSG00000029144	2	Mpv17	-0.015	0.874	0.948	0.479	1.033	0.922	0.966	-0.064	0.586	1	0.415	0.98	0.595	0.987
+serum.0-2h	ENSMUSG00000022468	1	Pp11r	-0.028	0.836	0.932	0.472	1.032	0.875	0.944	-0.031	0.81	1	0.496	0.988	0.808	0.997
+serum.0-2h	ENSMUSG00000074622	1	Mafb	0.227	0.376	0.765	0.286	0.96	0.318	0.662	0.049	0.72	1	0.391	0.976	0.692	0.992
+serum.0-2h	ENSMUSG00000035311	1	Gnptab	0.122	0.737	0.894	0.316	0.952	0.662	0.843	0.056	0.839	1	0.27	1.011	0.758	0.996
+serum.0-2h	ENSMUSG00000033739	1	Fkbpl	-0.066	0.767	0.906	0.44	1.032	0.764	0.891	-0.14	0.554	1	0.221	0.975	0.425	0.981
+serum.0-2h	ENSMUSG00000075590	1	Nrbp2	0.024	0.922	0.967	0.507	1	0.918	0.965	-0.316	0.511	1	0.085	0.974	0.246	0.98
+serum.0-2h	ENSMUSG00000022747	1	St3gal6	-0.277	0.452	0.778	0.199	0.972	0.358	0.687	-0.248	0.549	1	0.101	0.977	0.329	0.98
+serum.0-2h	ENSMUSG00000033016	1	Nfatc1	1.016	0.081	0.753	0.002	0.214	0.007	0.42	0.66	0.08	1	0.005	0.317	0.02	0.947
+serum.0-2h	ENSMUSG00000071454	1	Dtnb	0.242	0.68	0.869	0.138	1.004	0.532	0.778	0.042	0.825	1	0.389	0.988	0.775	0.996
+serum.0-2h	ENSMUSG00000001052	1	Sec24b	-0.015	0.948	0.98	0.455	1.021	0.945	0.977	-0.006	0.974	1	0.468	1.009	0.966	0.998
+serum.0-2h	ENSMUSG00000006200	1	Rhox6	0.404	0.349	0.761	0.092	1.029	0.226	0.616	0.223	0.24	1	0.106	1.006	0.159	0.98
+serum.0-2h	ENSMUSG00000079243	1	Xirp1	0.407	0.298	0.757	0.092	1.021	0.182	0.594	-0.013	0.929	1	0.526	1.005	0.919	0.998
+serum.0-2h	ENSMUSG00000053198	1	Prx	0.14	0.488	0.796	0.414	0.953	0.482	0.753	-0.157	0.076	1	0.224	0.992	0.125	0.98
+serum.0-2h	ENSMUSG00000029469	2	Ift81	-1.031	0.121	0.753	0.014	0.467	0.039	0.501	-0.469	0.152	1	0.02	0.772	0.06	0.98
+serum.0-2h	ENSMUSG00000032807	1	Alox12b	0.12	0.462	0.785	0.436	0.955	0.536	0.78	0.12	0.446	1	0.249	0.979	0.365	0.98
+serum.0-2h	ENSMUSG00000003228	1	Grk5	-0.023	0.694	0.876	0.469	1.037	0.865	0.94	-0.052	0.463	1	0.461	0.977	0.584	0.986
+serum.0-2h	ENSMUSG00000025746	1	Il6	0.647	0.107	0.753	0.018	0.735	0.035	0.499	0.698	0.011	1	0.003	0.276	0.003	0.639
+serum.0-2h	ENSMUSG00000024206	1	Rfx2	0.281	0.449	0.778	0.173	0.995	0.314	0.66	0.038	0.496	1	0.444	0.973	0.677	0.992
+serum.0-2h	ENSMUSG00000047751	1	Utf1	0.313	0.258	0.753	0.18	0.988	0.218	0.612	-0.028	0.857	1	0.489	0.992	0.838	0.997
+serum.0-2h	ENSMUSG00000022415	1	Syngr1	0.473	0.348	0.761	0.061	1.018	0.186	0.595	0.351	0.446	1	0.042	0.902	0.222	0.98
+serum.0-2h	ENSMUSG00000037369	1	Utx	-0.463	0.655	0.858	0.074	0.698	0.485	0.754	-0.584	0.551	1	0.004	0.401	0.278	0.98
+serum.0-2h	ENSMUSG00000039457	1	Ppl	0.392	0.285	0.756	0.092	1.015	0.146	0.578	0.149	0.179	1	0.181	0.998	0.177	0.98
+serum.0-2h	ENSMUSG00000005533	1	Igf1r	0.306	0.26	0.753	0.19	0.989	0.197	0.601	0.113	0.298	1	0.261	0.984	0.33	0.98
+serum.0-2h	ENSMUSG00000026721	1	Rabgap1l	-0.285	0.362	0.763	0.195	0.965	0.29	0.65	-0.271	0.129	1	0.093	1.006	0.085	0.98
+serum.0-2h	ENSMUSG00000030862	2	Cpxm2	0.762	0.195	0.753	0.011	0.574	0.07	0.537	0.564	0.28	1	0.01	0.454	0.091	0.98
+serum.0-2h	ENSMUSG00000030742	1	Lat	0.263	0.02	0.753	0.263	0.969	0.106	0.557	0.058	0.324	1	0.396	0.976	0.512	0.982
+serum.0-2h	ENSMUSG00000026643	1	Nmt2	0.152	0.096	0.753	0.453	0.956	0.323	0.665	0.008	0.791	1	0.544	0.985	0.924	0.998
+serum.0-2h	ENSMUSG00000010051	1	Hyal1	0.166	0.471	0.786	0.361	0.954	0.44	0.73	0.118	0.275	1	0.24	0.984	0.321	0.98
+serum.0-2h	ENSMUSG00000027230	1	Creb3l1	0.438	0.209	0.753	0.068	1.014	0.09	0.552	0.022	0.493	1	0.504	0.978	0.791	0.996
+serum.0-2h	ENSMUSG00000048833	1	Slc39a9	-0.204	0.674	0.867	0.252	1.026	0.577	0.801	-0.289	0.533	1	0.087	0.98	0.306	0.98
+serum.0-2h	ENSMUSG00000039958	1	4833442J19Rik	-0.428	0.491	0.798	0.149	0.891	0.282	0.645	-0.304	0.417	1	0.09	0.986	0.194	0.98
+serum.0-2h	ENSMUSG00000054091	3	1810037I17Rik	-0.289	0.123	0.753	0.218	1.003	0.166	0.587	-0.034	0.779	1	0.487	0.992	0.772	0.996
+serum.0-2h	ENSMUSG00000028654	1	Mycl1	0.419	0.253	0.753	0.076	1.014	0.128	0.571	0.144	0.385	1	0.185	0.984	0.306	0.98
+serum.0-2h	ENSMUSG00000026012	1	Cd28	0.212	0.568	0.822	0.214	0.973	0.484	0.754	0.017	0.927	1	0.413	1.002	0.909	0.998
+serum.0-2h	ENSMUSG00000020052	1	Ascl1	0.224	0.315	0.758	0.312	0.954	0.272	0.64	-0.029	0.878	1	0.46	1.004	0.843	0.997
+serum.0-2h	ENSMUSG00000053175	1	Bcl3	0.148	0.458	0.781	0.433	0.955	0.463	0.742	0.027	0.768	1	0.456	0.982	0.798	0.996
+serum.0-2h	ENSMUSG00000024985	2	Tcf7l2	0.34	0.044	0.753	0.162	0.999	0.062	0.528	0.026	0.769	1	0.487	0.983	0.809	0.997
+serum.0-2h	ENSMUSG00000028957	1	Per3	0.152	0.332	0.758	0.444	0.955	0.402	0.71	0.045	0.476	1	0.424	0.975	0.635	0.992
+serum.0-2h	ENSMUSG00000012350	1	Ehf	0.099	0.595	0.834	0.45	0.955	0.628	0.827	0.068	0.06	1	0.368	0.974	0.379	0.98
+serum.0-2h	ENSMUSG00000026125	1	Tesp1	0.108	0.477	0.79	0.493	0.963	0.539	0.781	-0.107	0.01	1	0.322	0.978	0.214	0.98
+serum.0-2h	ENSMUSG00000027272	1	Ubr1	0.073	0.762	0.904	0.515	0.97	0.752	0.886	-0.105	0.432	1	0.329	0.974	0.417	0.981
+serum.0-2h	ENSMUSG00000031012	1	Cask	-0.794	0.164	0.753	0.043	0.592	0.034	0.498	-0.152	0.325	1	0.235	0.979	0.278	0.98
+serum.0-2h	ENSMUSG00000025432	1	Avil	0.172	0.586	0.829	0.326	0.954	0.499	0.76	-0.076	0.759	1	0.34	1.004	0.65	0.992
+serum.0-2h	ENSMUSG00000005465	1	Il27ra	0.323	0.239	0.753	0.154	1	0.181	0.594	0.077	0.4	1	0.326	0.975	0.449	0.981
+serum.0-2h	ENSMUSG00000030523	1	Trpm1	0.086	0.764	0.905	0.468	0.956	0.729	0.875	-0.039	0.825	1	0.447	1.007	0.78	0.996
+serum.0-2h	ENSMUSG00000006412	1	Pfdn2	-0.387	0.492	0.798	0.16	0.91	0.346	0.68	0.22	0.509	1	0.126	0.982	0.282	0.98
+serum.0-2h	ENSMUSG00000022146	1	Osmr	-0.713	0.239	0.753	0.057	0.652	0.088	0.549	0.066	0.877	1	0.2	1.048	0.786	0.996
+serum.0-2h	ENSMUSG00000027868	1	Tbx15	-1.723	0.052	0.753	0.001	0.154	0.007	0.42	-0.712	0.186	1	0.003	0.387	0.054	0.98
+serum.0-2h	ENSMUSG00000006705	1	Pknox1	0.134	0.57	0.822	0.433	0.955	0.538	0.781	0.037	0.409	1	0.453	0.974	0.673	0.992
+serum.0-2h	ENSMUSG00000032327	1	Stra6	0.253	0.576	0.824	0.164	1.003	0.452	0.738	-0.056	0.621	1	0.438	0.98	0.619	0.99
+serum.0-2h	ENSMUSG00000051391	2	Ywhag	0.24	0.138	0.753	0.292	0.955	0.161	0.587	0.095	0.314	1	0.291	0.98	0.378	0.98
+serum.0-2h	ENSMUSG00000026815	1	Gfi1b	0.517	0.08	0.753	0.044	1.012	0.036	0.499	0.081	0.539	1	0.325	0.975	0.496	0.981
+serum.0-2h	ENSMUSG00000058806	2	Col13a1	0.232	0.087	0.753	0.311	0.953	0.192	0.599	0.069	0.605	1	0.327	0.975	0.566	0.986
+serum.0-2h	ENSMUSG00000061079	1	Zfp143	-0.065	0.756	0.902	0.39	1.041	0.76	0.889	-0.221	0.154	1	0.12	1.004	0.109	0.98
+serum.0-2h	ENSMUSG00000078763	1	Slfn1	0.13	0.621	0.843	0.426	0.954	0.573	0.8	0.025	0.884	1	0.406	0.989	0.863	0.998
+serum.0-2h	ENSMUSG00000035923	1	Myf6	0.053	0.863	0.943	0.491	0.964	0.844	0.931	-0.085	0.435	1	0.375	0.976	0.472	0.981
+serum.0-2h	ENSMUSG00000032968	1	Inha	0.26	0.261	0.753	0.252	0.968	0.207	0.606	-0.03	0.753	1	0.517	0.99	0.782	0.996
+serum.0-2h	ENSMUSG00000067370	1	B3galt4	0.207	0.289	0.757	0.298	0.953	0.33	0.669	-0.064	0.39	1	0.432	0.977	0.507	0.982
+serum.0-2h	ENSMUSG00000047417	2	Rexo1	0.245	0.01	0.753	0.295	0.954	0.119	0.565	-0.056	0.204	1	0.458	0.977	0.501	0.982
+serum.0-2h	ENSMUSG00000018907	2	Alox12e	0.23	0.028	0.753	0.319	0.953	0.127	0.57	0.13	0.215	1	0.217	0.99	0.227	0.98
+serum.0-2h	ENSMUSG00000041164	1	Zmiz2	0.309	0.248	0.753	0.182	0.988	0.172	0.591	-0.034	0.263	1	0.524	0.979	0.664	0.992
+serum.0-2h	ENSMUSG00000038304	1	Cd160	0.513	0.096	0.753	0.037	1.001	0.068	0.534	0.212	0.132	1	0.107	1.007	0.116	0.98
+serum.0-2h	ENSMUSG00000038023	2	Atp6v0a2	-0.128	0.27	0.754	0.352	1.061	0.406	0.711	-0.096	0.195	1	0.35	0.977	0.31	0.98
+serum.0-2h	ENSMUSG00000024334	1	H2-Oa	0.168	0.18	0.753	0.423	0.956	0.311	0.658	-0.04	0.399	1	0.499	0.978	0.647	0.992
+serum.0-2h	ENSMUSG00000031351	1	Zfp185	-0.092	0.591	0.831	0.366	1.053	0.625	0.825	-0.127	0.079	1	0.28	0.983	0.211	0.98
+serum.0-2h	ENSMUSG00000063108	1	Zfp26	-0.018	0.977	0.993	0.314	0.953	0.967	0.987	-0.045	0.922	1	0.31	1.087	0.87	0.998
+serum.0-2h	ENSMUSG00000028651	1	Ppie	0.357	0.281	0.754	0.131	1.01	0.223	0.614	0.018	0.957	1	0.338	1.053	0.93	0.998
+serum.0-2h	ENSMUSG00000032596	1	Cdh29	0.093	0.783	0.911	0.402	0.948	0.742	0.883	0.009	0.956	1	0.484	1.003	0.945	0.998
+serum.0-2h	ENSMUSG00000030336	2	Cd27	0.271	0.083	0.753	0.248	0.969	0.107	0.558	-0.023	0.483	1	0.556	0.984	0.779	0.996
+serum.0-2h	ENSMUSG00000002489	2	Tiam1	0.207	0.598	0.835	0.223	0.97	0.509	0.765	0.058	0.8	1	0.307	0.985	0.734	0.992
+serum.0-2h	ENSMUSG00000054612	1	Mgmt	0.156	0.434	0.775	0.406	0.949	0.459	0.741	-0.006	0.943	1	0.552	1.004	0.952	0.998
+serum.0-2h	ENSMUSG00000001127	1	Araf	0.02	0.88	0.95	0.52	1.022	0.909	0.961	-0.096	0.471	1	0.346	0.977	0.45	0.981
+serum.0-2h	ENSMUSG00000005763	2	Cd247	0.106	0.583	0.828	0.432	0.955	0.617	0.821	-0.009	0.832	1	0.592	0.994	0.918	0.998
+serum.0-2h	ENSMUSG00000000320	1	Alox12	0.246	0.253	0.753	0.256	0.967	0.258	0.633	0.043	0.201	1	0.44	0.975	0.582	0.986
+serum.0-2h	ENSMUSG00000031138	1	F9	0.299	0.37	0.765	0.16	1.002	0.277	0.643	0.097	0.432	1	0.276	0.976	0.407	0.981
+serum.0-2h	ENSMUSG00000036390	1	Gadd45a	-0.947	0.299	0.757	0.015	0.473	0.074	0.538	-0.035	0.958	1	0.145	1.088	0.917	0.998
+serum.0-2h	ENSMUSG00000018654	2	Ikzf1	-0.05	0.793	0.916	0.435	1.034	0.803	0.911	-0.011	0.652	1	0.592	0.989	0.891	0.998
+serum.0-2h	ENSMUSG00000045534	2	Kcna5	0.058	0.685	0.872	0.573	1.003	0.743	0.883	0.095	0.226	1	0.295	0.979	0.343	0.98
+serum.0-2h	ENSMUSG00000027419	1	Pcsk2	0.137	0.554	0.816	0.42	0.957	0.553	0.789	-0.187	0.423	1	0.149	0.982	0.296	0.98
+serum.0-2h	ENSMUSG00000018347	1	Zkscan6	0.268	0.381	0.765	0.199	0.98	0.274	0.641	0.246	0.429	1	0.087	0.991	0.22	0.98
+serum.0-2h	ENSMUSG00000027859	1	Ngf	0.543	0.235	0.753	0.043	1.014	0.081	0.546	0.443	0.172	1	0.018	0.608	0.046	0.98
+serum.0-2h	ENSMUSG00000050965	1	Prkca	0.262	0.516	0.803	0.174	0.994	0.38	0.697	0.32	0.426	1	0.058	1.002	0.177	0.98
+serum.0-2h	ENSMUSG00000002104	1	Rapsn	0.224	0.521	0.805	0.203	0.98	0.448	0.735	0.057	0.745	1	0.327	0.986	0.694	0.992
+serum.0-2h	ENSMUSG00000041791	1	Capza3	0.023	0.903	0.957	0.536	1.006	0.911	0.961	-0.029	0.29	1	0.538	0.98	0.717	0.992
+serum.0-2h	ENSMUSG00000032263	1	Bckdhb	-0.134	0.691	0.875	0.38	1.033	0.615	0.819	-0.154	0.737	1	0.148	1.032	0.539	0.985
+serum.0-2h	ENSMUSG00000050605	2	Zfp61	-0.51	0.074	0.753	0.104	0.767	0.025	0.479	-0.337	0.136	1	0.057	0.953	0.058	0.98
+serum.0-2h	ENSMUSG00000026424	1	Gpr37l1	0.399	0.109	0.753	0.092	1.014	0.102	0.556	0.051	0.208	1	0.411	0.978	0.522	0.982
+serum.0-2h	ENSMUSG00000040151	1	Hs2st1	-0.097	0.613	0.841	0.388	1.047	0.625	0.825	0.097	0.66	1	0.25	0.974	0.531	0.985
+serum.0-2h	ENSMUSG00000031285	1	Dcx	0.245	0.534	0.809	0.194	0.983	0.402	0.71	0.058	0.385	1	0.378	0.978	0.548	0.985
+serum.0-2h	ENSMUSG00000001521	1	Tulp3	-0.894	0.032	0.753	0.026	0.515	0.012	0.433	-0.476	0.296	1	0.022	0.77	0.104	0.98
+serum.0-2h	ENSMUSG00000029290	1	Zfp326	-0.257	0.419	0.771	0.205	0.98	0.307	0.657	0.021	0.931	1	0.37	1.01	0.905	0.998
+serum.0-2h	ENSMUSG00000031779	1	Ccl22	0.133	0.641	0.851	0.404	0.948	0.582	0.803	-0.12	0.384	1	0.288	0.978	0.321	0.98
+serum.0-2h	ENSMUSG00000030054	1	Gp9	0.215	0.411	0.766	0.272	0.963	0.35	0.682	-0.083	0.633	1	0.363	0.978	0.54	0.985
+serum.0-2h	ENSMUSG00000037580	1	Gch1	0.663	0.049	0.753	0.014	0.678	0.022	0.47	0.508	0.056	1	0.012	0.489	0.026	0.948
+serum.0-2h	ENSMUSG00000018566	2	Slc2a4	0.138	0.392	0.765	0.468	0.956	0.44	0.73	0.071	0.214	1	0.354	0.976	0.421	0.981
+serum.0-2h	ENSMUSG00000041438	1	Cirh1a	0.245	0.502	0.8	0.197	0.979	0.419	0.719	0.446	0.139	1	0.019	0.616	0.04	0.98
+serum.0-2h	ENSMUSG00000035547	1	Capn5	0.281	0.378	0.765	0.184	0.988	0.317	0.661	0.043	0.484	1	0.435	0.976	0.642	0.992
+serum.0-2h	ENSMUSG00000026696	2	Vamp4	-1.095	0.139	0.753	0.012	0.445	0.018	0.456	-0.321	0.486	1	0.071	0.974	0.257	0.98
+serum.0-2h	ENSMUSG00000040710	1	St8sia4	0.049	0.876	0.948	0.47	0.957	0.859	0.938	0.017	0.962	1	0.303	1.023	0.939	0.998
+serum.0-2h	ENSMUSG00000046032	2	Snx12	-0.185	0.35	0.761	0.305	1.068	0.36	0.687	0.108	0.32	1	0.272	0.982	0.34	0.98
+serum.0-2h	ENSMUSG00000022994	1	Adcy6	0.221	0.495	0.799	0.251	0.969	0.407	0.712	0.041	0.845	1	0.394	0.987	0.801	0.996
+serum.0-2h	ENSMUSG00000029201	1	Ugdh	1.303	0.03	0.753	0	0.083	0.002	0.405	0.803	0.098	1	0.002	0.199	0.005	0.76
+serum.0-2h	ENSMUSG00000006930	1	Hap1	0.126	0.719	0.887	0.349	0.951	0.651	0.837	-0.111	0.403	1	0.286	0.974	0.393	0.98
+serum.0-2h	ENSMUSG00000024963	1	Dnajc4	0.533	0.281	0.754	0.038	0.994	0.169	0.588	0.121	0.794	1	0.173	1.016	0.657	0.992
+serum.0-2h	ENSMUSG00000026480	1	Ncf2	0.529	0.068	0.753	0.04	1.005	0.043	0.506	0.446	0.049	1	0.018	0.603	0.029	0.948
+serum.0-2h	ENSMUSG00000019326	1	Aoc3	0.459	0.367	0.765	0.068	1.021	0.189	0.598	0.305	0.454	1	0.066	0.994	0.211	0.98
+serum.0-2h	ENSMUSG00000026029	1	Casp8	-0.31	0.047	0.753	0.19	0.956	0.075	0.538	-0.187	0.089	1	0.184	0.998	0.099	0.98
+serum.0-2h	ENSMUSG00000022219	1	Cideb	0.251	0.097	0.753	0.28	0.964	0.146	0.578	0.047	0.7	1	0.381	0.978	0.687	0.992
+serum.0-2h	ENSMUSG00000024397	1	Aif1	0.369	0.413	0.767	0.11	1.042	0.243	0.627	0.181	0.482	1	0.153	0.981	0.323	0.98
+serum.0-2h	ENSMUSG00000031024	1	St5	-0.235	0.359	0.762	0.223	1.004	0.308	0.658	-0.405	0.075	1	0.026	0.773	0.044	0.98
+serum.0-2h	ENSMUSG00000029512	2	Ulk1	0.106	0.346	0.761	0.533	0.98	0.499	0.76	-0.051	0.526	1	0.465	0.978	0.622	0.99
+serum.0-2h	ENSMUSG00000001036	1	Epn2	0.127	0.286	0.756	0.49	0.965	0.426	0.722	-0.043	0.564	1	0.487	0.979	0.653	0.992
+serum.0-2h	ENSMUSG00000022102	1	Dok2	0.402	0.006	0.753	0.102	1.013	0.029	0.487	0.161	0.097	1	0.167	1.002	0.144	0.98
+serum.0-2h	ENSMUSG00000033998	1	Kcnk1	0.26	0.53	0.809	0.173	0.996	0.391	0.704	0.051	0.586	1	0.403	0.974	0.626	0.991
+serum.0-2h	ENSMUSG00000026116	1	Tmem131	-0.203	0.487	0.795	0.265	1.061	0.398	0.708	0.084	0.801	1	0.236	1.017	0.695	0.992
+serum.0-2h	ENSMUSG00000026656	1	Fcgr2b	0.191	0.036	0.753	0.383	0.95	0.211	0.609	0.178	0.125	1	0.139	1.003	0.153	0.98
+serum.0-2h	ENSMUSG00000022723	1	Crybg3	-0.022	0.919	0.965	0.486	1.003	0.921	0.966	0.028	0.892	1	0.353	1.01	0.856	0.998
+serum.0-2h	ENSMUSG00000031266	2	Gla	0.107	0.516	0.803	0.48	0.963	0.563	0.796	-0.204	0.154	1	0.142	1.002	0.141	0.98
+serum.0-2h	ENSMUSG00000034187	1	Nsf	0.405	0.163	0.753	0.101	1.015	0.136	0.577	0.206	0.267	1	0.121	1.006	0.151	0.98
+serum.0-2h	ENSMUSG00000002308	1	Cd320	0.266	0.396	0.765	0.215	0.973	0.335	0.672	0.108	0.665	1	0.246	0.974	0.545	0.985
+serum.0-2h	ENSMUSG00000001604	1	Tcea3	-0.127	0.826	0.928	0.369	0.966	0.747	0.885	-0.058	0.852	1	0.315	1.021	0.772	0.996
+serum.0-2h	ENSMUSG00000038793	2	Lefty1	0.175	0.437	0.775	0.353	0.95	0.442	0.731	-0.125	0.558	1	0.246	0.973	0.415	0.981
+serum.0-2h	ENSMUSG00000024382	1	Ercc3	-0.525	0.109	0.753	0.09	0.74	0.037	0.499	-0.281	0.163	1	0.083	1.007	0.067	0.98
+serum.0-2h	ENSMUSG00000042558	2	Adprhl2	0.096	0.749	0.899	0.391	0.947	0.699	0.861	-0.11	0.395	1	0.302	0.977	0.387	0.98
+serum.0-2h	ENSMUSG00000020520	1	Galnt10	0.332	0.316	0.758	0.15	1.004	0.242	0.627	-0.121	0.718	1	0.201	0.986	0.581	0.986
+serum.0-2h	ENSMUSG00000000290	1	Itgb2	0.636	0.041	0.753	0.015	0.692	0.016	0.445	0.423	0.06	1	0.021	0.637	0.014	0.907
+serum.0-2h	ENSMUSG00000050410	1	Tcf19	-0.086	0.466	0.786	0.403	1.051	0.604	0.814	-0.111	0.377	1	0.301	0.978	0.36	0.98
+serum.0-2h	ENSMUSG00000022214	1	Wdr23	-0.179	0.721	0.887	0.289	1.027	0.61	0.817	-0.227	0.549	1	0.083	0.974	0.342	0.98
+serum.0-2h	ENSMUSG00000047248	1	C2cd3	0.198	0.144	0.753	0.345	0.95	0.26	0.634	-0.047	0.354	1	0.483	0.979	0.581	0.986
+serum.0-2h	ENSMUSG00000029009	1	Mthfr	-0.592	0.083	0.753	0.069	0.68	0.046	0.514	-0.225	0.365	1	0.145	0.982	0.237	0.98
+serum.0-2h	ENSMUSG00000052837	2	Junb	0.595	0.177	0.753	0.027	0.897	0.064	0.531	0.369	0.312	1	0.039	0.868	0.138	0.98
+serum.0-2h	ENSMUSG00000071076	1	Jund	-0.133	0.635	0.848	0.336	1.052	0.578	0.802	-0.07	0.807	1	0.302	0.993	0.719	0.992
+serum.0-2h	ENSMUSG00000012705	1	Retn	0.28	0.136	0.753	0.232	0.966	0.162	0.587	0.077	0.348	1	0.346	0.976	0.458	0.981
+serum.0-2h	ENSMUSG00000045854	1	Lyrm2	-0.871	0.094	0.753	0.031	0.556	0.02	0.467	-0.463	0.267	1	0.023	0.771	0.065	0.98
+serum.0-2h	ENSMUSG00000029311	1	Hsd17b11	-0.932	0.24	0.753	0.021	0.494	0.1	0.556	-0.066	0.875	1	0.224	1.039	0.796	0.996
+serum.0-2h	ENSMUSG00000023034	1	Nr4a1	0.117	0.73	0.891	0.388	0.947	0.683	0.854	0.466	0.126	1	0.015	0.549	0.024	0.948
+serum.0-2h	ENSMUSG00000067149	1	Igj	0.025	0.91	0.961	0.511	1.003	0.91	0.961	-0.106	0.48	1	0.319	0.974	0.417	0.981
+serum.0-2h	ENSMUSG00000028024	2	Enpep	-0.024	0.971	0.991	0.286	0.958	0.953	0.98	0.007	0.982	1	0.332	1.067	0.972	0.998
+serum.0-2h	ENSMUSG00000059713	1	Rcan3	-0.767	0.107	0.753	0.041	0.587	0.034	0.498	-0.131	0.568	1	0.264	0.977	0.448	0.981
+serum.0-2h	ENSMUSG00000033706	1	Smyd5	0.265	0.478	0.791	0.185	0.99	0.347	0.68	0.04	0.735	1	0.408	0.983	0.743	0.994
+serum.0-2h	ENSMUSG00000004630	2	Pcp2	0.046	0.803	0.919	0.547	1.004	0.815	0.916	-0.109	0.214	1	0.313	0.978	0.293	0.98
+serum.0-2h	ENSMUSG00000030255	1	Sspn	-0.614	0.301	0.757	0.053	0.629	0.124	0.57	-0.22	0.379	1	0.143	0.981	0.242	0.98
+serum.0-2h	ENSMUSG00000010067	1	Rassf1	-0.039	0.804	0.919	0.466	1.029	0.839	0.929	0.331	0.401	1	0.049	0.959	0.159	0.98
+serum.0-2h	ENSMUSG00000055116	1	Arntl	1.099	0.116	0.753	0.002	0.201	0.024	0.478	0.951	0.075	1	0.001	0.136	0.014	0.911
+serum.0-2h	ENSMUSG00000038893	1	5730593F17Rik	0.086	0.747	0.899	0.471	0.957	0.715	0.869	-0.148	0.552	1	0.197	0.974	0.378	0.98
+serum.0-2h	ENSMUSG00000024921	1	Smarca2	-1.172	0.244	0.753	0.008	0.396	0.062	0.527	-0.037	0.471	1	0.506	0.98	0.676	0.992
+serum.0-2h	ENSMUSG00000041057	2	Wdr43	0.285	0.103	0.753	0.218	0.971	0.152	0.582	0.142	0.443	1	0.191	0.98	0.332	0.98
+serum.0-2h	ENSMUSG00000032215	1	BC003885	0.54	0.388	0.765	0.046	1.025	0.204	0.605	0.146	0.792	1	0.142	1.064	0.616	0.99
+serum.0-2h	ENSMUSG00000047261	1	Gap43	0.38	0.346	0.761	0.106	1.03	0.197	0.601	0.609	0.251	1	0.007	0.389	0.047	0.98
+serum.0-2h	ENSMUSG00000024041	1	Cryaa	0.209	0.06	0.753	0.355	0.952	0.155	0.585	-0.036	0.731	1	0.496	0.983	0.75	0.995
+serum.0-2h	ENSMUSG00000018217	2	Pmp22	-0.204	0.391	0.765	0.296	1.066	0.365	0.689	0.002	0.987	1	0.533	0.999	0.988	0.999
+serum.0-2h	ENSMUSG00000038564	1	Ift172	0.361	0.283	0.756	0.128	1.016	0.219	0.612	0.062	0.653	1	0.373	0.975	0.627	0.991
+serum.0-2h	ENSMUSG00000039656	1	Rxrb	0.216	0.157	0.753	0.33	0.956	0.254	0.631	-0.125	0.388	1	0.266	0.978	0.346	0.98
+serum.0-2h	ENSMUSG00000031586	2	Rbpms	0.12	0.728	0.89	0.336	0.951	0.669	0.847	0.04	0.826	1	0.358	0.99	0.778	0.996
+serum.0-2h	ENSMUSG00000018899	1	Irf1	-0.758	0.223	0.753	0.037	0.582	0.101	0.556	-0.774	0.162	1	0.001	0.282	0.045	0.98
+serum.0-2h	ENSMUSG00000029432	1	Gbas	-0.574	0.278	0.754	0.1	0.754	0.112	0.561	-0.174	0.345	1	0.201	0.977	0.269	0.98
+serum.0-2h	ENSMUSG00000000028	1	Cdc45l	-0.049	0.443	0.777	0.432	1.046	0.724	0.872	-0.053	0.317	1	0.465	0.976	0.55	0.985
+serum.0-2h	ENSMUSG00000026478	2	Lamc1	0.25	0.06	0.753	0.283	0.962	0.158	0.587	0.156	0.31	1	0.182	0.996	0.222	0.98
+serum.0-2h	ENSMUSG00000036634	2	Mag	0.257	0.625	0.844	0.133	1.011	0.468	0.746	-0.187	0.349	1	0.147	0.984	0.244	0.98
+serum.0-2h	ENSMUSG00000022225	3	Cma1	0.28	0.101	0.753	0.234	0.965	0.117	0.565	0.092	0.231	1	0.307	0.979	0.374	0.98
+serum.0-2h	ENSMUSG00000044155	1	Lsm8	-1.213	0.072	0.753	0.008	0.387	0.005	0.42	-0.315	0.092	1	0.065	0.991	0.044	0.98
+serum.0-2h	ENSMUSG00000051022	1	Hs3st1	-0.614	0.269	0.754	0.06	0.657	0.122	0.568	-0.523	0.173	1	0.013	0.731	0.063	0.98
+serum.0-2h	ENSMUSG00000042097	1	Zfp239	-0.325	0.448	0.778	0.191	0.956	0.303	0.657	-0.254	0.06	1	0.106	1.006	0.071	0.98
+serum.0-2h	ENSMUSG00000052798	1	Nup107	-0.292	0.318	0.758	0.194	0.963	0.277	0.643	-0.144	0.596	1	0.228	0.98	0.429	0.981
+serum.0-2h	ENSMUSG00000036111	1	Lmo1	0.163	0.266	0.754	0.409	0.95	0.338	0.674	0.033	0.418	1	0.476	0.974	0.698	0.992
+serum.0-2h	ENSMUSG00000003555	2	Cyp17a1	0.262	0.148	0.753	0.245	0.967	0.202	0.604	-0.014	0.835	1	0.569	0.995	0.884	0.998
+serum.0-2h	ENSMUSG00000039329	1	Tex19	0.238	0.382	0.765	0.241	0.966	0.347	0.68	-0.038	0.789	1	0.473	0.991	0.764	0.996
+serum.0-2h	ENSMUSG00000001288	1	Rarg	0.175	0.59	0.831	0.316	0.952	0.499	0.76	-0.062	0.508	1	0.428	0.976	0.554	0.985
+serum.0-2h	ENSMUSG00000002279	1	Lmf1	0.255	0.381	0.765	0.243	0.967	0.309	0.658	0.083	0.849	1	0.223	1.024	0.756	0.995
+serum.0-2h	ENSMUSG00000057363	1	Uxs1	0.452	0.313	0.758	0.07	1.02	0.205	0.605	0.332	0.522	1	0.061	0.976	0.263	0.98
+serum.0-2h	ENSMUSG00000000982	1	Ccl3	0.292	0.242	0.753	0.203	0.982	0.206	0.606	0.29	0.151	1	0.062	1.016	0.073	0.98
+serum.0-2h	ENSMUSG00000008305	1	Tle1	-0.267	0.387	0.765	0.222	1.004	0.318	0.661	0.331	0.476	1	0.045	0.927	0.251	0.98
+serum.0-2h	ENSMUSG00000007122	1	Casq1	0.209	0.53	0.809	0.265	0.969	0.426	0.722	-0.001	0.991	1	0.542	0.996	0.993	0.999
+serum.0-2h	ENSMUSG00000061742	1	Slc22a12	0.191	0.15	0.753	0.385	0.949	0.235	0.623	-0.046	0.671	1	0.466	0.978	0.678	0.992
+serum.0-2h	ENSMUSG00000032508	1	Myd88	0.047	0.834	0.932	0.516	0.97	0.827	0.922	0.014	0.962	1	0.37	1.036	0.939	0.998
+serum.0-2h	ENSMUSG00000018411	3	Mapt	0.318	0.148	0.753	0.185	0.989	0.115	0.564	0.029	0.773	1	0.469	0.982	0.793	0.996
+serum.0-2h	ENSMUSG00000022100	2	Xpo7	-0.647	0.086	0.753	0.061	0.657	0.035	0.499	-0.115	0.616	1	0.281	0.98	0.474	0.981
+serum.0-2h	ENSMUSG00000002341	3	Ncan	0.314	0.248	0.753	0.171	0.994	0.167	0.588	0.025	0.641	1	0.483	0.978	0.789	0.996
+serum.0-2h	ENSMUSG00000040913	2	Fbxw4	0.076	0.386	0.765	0.588	1	0.611	0.817	-0.084	0.471	1	0.367	0.974	0.458	0.981
+serum.0-2h	ENSMUSG00000048582	1	Gja3	0.336	0.186	0.753	0.151	1.001	0.122	0.568	-0.008	0.922	1	0.566	1.002	0.938	0.998
+serum.0-2h	ENSMUSG00000037924	1	Olfr16	0.18	0.668	0.863	0.243	0.968	0.561	0.795	0.015	0.94	1	0.407	1.007	0.923	0.998
+serum.0-2h	ENSMUSG00000033717	1	Adra2a	0.238	0.254	0.753	0.269	0.965	0.241	0.627	0.002	0.987	1	0.52	1.002	0.988	0.999
+serum.0-2h	ENSMUSG00000064220	2	Hist2h2aa1	-0.143	0.164	0.753	0.332	1.064	0.371	0.693	0.031	0.79	1	0.459	0.985	0.795	0.996
+serum.0-2h	ENSMUSG00000027358	2	Bmp2	-0.066	0.801	0.919	0.417	1.031	0.778	0.898	0.063	0.743	1	0.311	0.984	0.66	0.992
+serum.0-2h	ENSMUSG00000050856	1	Atp5k	-0.288	0.447	0.778	0.238	1.025	0.351	0.682	0.075	0.627	1	0.342	0.974	0.578	0.986
+serum.0-2h	ENSMUSG00000060534	1	Dcc	-0.094	0.593	0.833	0.36	1.051	0.637	0.831	0.02	0.475	1	0.516	0.978	0.802	0.996
+serum.0-2h	ENSMUSG00000001819	1	Hoxd13	0.463	0.027	0.753	0.067	1.014	0.036	0.499	0.002	0.927	1	0.574	0.987	0.983	0.999
+serum.0-2h	ENSMUSG00000029736	1	Nobox	0.161	0.511	0.801	0.391	0.948	0.464	0.743	-0.119	0.488	1	0.28	0.974	0.381	0.98
+serum.0-2h	ENSMUSG00000073043	1	Atoh1	0.144	0.514	0.802	0.361	0.954	0.522	0.772	-0.032	0.812	1	0.487	0.989	0.797	0.996
+serum.0-2h	ENSMUSG00000040055	1	Gjb6	0.15	0.181	0.753	0.454	0.956	0.333	0.67	-0.084	0.338	1	0.368	0.974	0.433	0.981
+serum.0-2h	ENSMUSG00000046178	1	Nxph1	0.207	0.283	0.756	0.32	0.951	0.327	0.667	-0.009	0.688	1	0.6	0.991	0.907	0.998
+serum.0-2h	ENSMUSG00000042826	2	Fgf11	0.193	0.283	0.756	0.365	0.954	0.312	0.659	-0.051	0.718	1	0.436	0.979	0.693	0.992
+serum.0-2h	ENSMUSG00000028359	1	Orm3	0.239	0.405	0.766	0.238	0.962	0.355	0.685	0.055	0.701	1	0.36	0.981	0.677	0.992
+serum.0-2h	ENSMUSG00000053004	1	Hrh1	-0.061	0.822	0.927	0.392	1.034	0.797	0.909	-0.118	0.438	1	0.264	0.973	0.396	0.98
+serum.0-2h	ENSMUSG00000018470	1	Kcnab3	0.263	0.021	0.753	0.263	0.969	0.096	0.553	0.011	0.926	1	0.515	0.987	0.927	0.998
+serum.0-2h	ENSMUSG00000014030	1	Pax5	0.245	0.308	0.758	0.269	0.965	0.292	0.651	-0.094	0.476	1	0.334	0.974	0.463	0.981
+serum.0-2h	ENSMUSG00000043219	2	Hoxa6	0.17	0.323	0.758	0.387	0.947	0.373	0.693	-0.091	0.273	1	0.363	0.974	0.358	0.98
+serum.0-2h	ENSMUSG00000044597	1	Mycs	0.256	0.514	0.802	0.187	0.988	0.375	0.695	-0.008	0.962	1	0.514	1.01	0.952	0.998
+serum.0-2h	ENSMUSG00000020135	2	Apc2	0.336	0.097	0.753	0.166	0.999	0.127	0.57	0.105	0.385	1	0.28	0.98	0.396	0.98
+serum.0-2h	ENSMUSG00000057443	1	Olfr138	0.263	0.535	0.81	0.165	1.005	0.398	0.708	0.143	0.509	1	0.175	0.975	0.397	0.98
+serum.0-2h	ENSMUSG00000002409	1	Dyrk1b	0.325	0.266	0.754	0.171	0.995	0.171	0.59	-0.103	0.624	1	0.288	0.976	0.498	0.981
+serum.0-2h	ENSMUSG00000071394	1	NA	0.318	0.152	0.753	0.181	0.988	0.163	0.587	0.09	0.599	1	0.3	0.977	0.532	0.985
+serum.0-2h	ENSMUSG00000035305	1	Ror1	0.514	0.137	0.753	0.041	1.014	0.065	0.531	0.112	0.503	1	0.247	0.975	0.432	0.981
+serum.0-2h	ENSMUSG00000060126	1	Tpt1	-0.127	0.787	0.913	0.392	1	0.699	0.861	0.243	0.233	1	0.09	1.007	0.148	0.98
+serum.0-2h	ENSMUSG00000040632	1	Nrl	0.103	0.249	0.753	0.545	0.99	0.485	0.754	0.002	0.982	1	0.514	0.993	0.983	0.999
+serum.0-2h	ENSMUSG00000010175	1	Prox1	0.17	0.378	0.765	0.401	0.948	0.387	0.702	0.074	0.348	1	0.338	0.974	0.467	0.981
+serum.0-2h	ENSMUSG00000037946	1	Fgd3	0.412	0.021	0.753	0.094	1.014	0.047	0.514	-0.001	0.989	1	0.559	1	0.99	0.999
+serum.0-2h	ENSMUSG00000036052	1	Dnajb5	0.014	0.588	0.829	0.525	1.029	0.905	0.959	-0.061	0.284	1	0.436	0.976	0.5	0.982
+serum.0-2h	ENSMUSG00000038119	1	Cdon	0.132	0.501	0.8	0.466	0.957	0.503	0.762	0.023	0.518	1	0.498	0.978	0.782	0.996
+serum.0-2h	ENSMUSG00000029862	3	Clcn1	0.138	0.366	0.764	0.474	0.958	0.425	0.722	-0.016	0.634	1	0.579	0.989	0.849	0.997
+serum.0-2h	ENSMUSG00000034684	1	Sema3f	0.335	0.058	0.753	0.166	1.002	0.084	0.548	0.114	0.383	1	0.259	0.98	0.371	0.98
+serum.0-2h	ENSMUSG00000020303	1	Stc2	0.198	0.356	0.762	0.342	0.949	0.363	0.687	0.029	0.8	1	0.433	0.985	0.809	0.997
+serum.0-2h	ENSMUSG00000023882	1	Zfp54	-0.43	0.119	0.753	0.124	0.812	0.101	0.556	-0.121	0.53	1	0.303	0.976	0.412	0.981
+serum.0-2h	ENSMUSG00000013415	1	Igf2bp1	-0.118	0.734	0.893	0.341	1.03	0.684	0.854	0.06	0.794	1	0.298	0.996	0.707	0.992
+serum.0-2h	ENSMUSG00000060579	1	Fhit	0.177	0.472	0.788	0.366	0.954	0.419	0.72	-0.024	0.548	1	0.553	0.983	0.78	0.996
+serum.0-2h	ENSMUSG00000024401	1	Tnf	0.084	0.589	0.83	0.515	0.97	0.644	0.834	0.024	0.812	1	0.458	0.984	0.828	0.997
+serum.0-2h	ENSMUSG00000030528	1	Blm	-0.06	0.377	0.765	0.419	1.05	0.667	0.847	-0.113	0.002	1	0.307	0.981	0.186	0.98
+serum.0-2h	ENSMUSG00000033952	1	Aspm	0.132	0.612	0.84	0.373	0.951	0.57	0.799	-0.197	0.615	1	0.172	0.987	0.406	0.981
+serum.0-2h	ENSMUSG00000042351	1	Grap2	0.13	0.715	0.884	0.328	0.954	0.653	0.838	-0.131	0.489	1	0.238	0.976	0.368	0.98
+serum.0-2h	ENSMUSG00000024983	1	Vti1a	-0.036	0.879	0.949	0.47	1.022	0.875	0.944	-0.011	0.958	1	0.477	1.018	0.943	0.998
+serum.0-2h	ENSMUSG00000024862	1	Klc2	0.169	0.478	0.791	0.382	0.949	0.432	0.726	-0.127	0.132	1	0.27	0.983	0.238	0.98
+serum.0-2h	ENSMUSG00000029287	1	Tgfbr3	0.556	0.072	0.753	0.027	0.898	0.043	0.506	0.24	0.013	1	0.084	1.013	0.052	0.98
+serum.0-2h	ENSMUSG00000068129	1	Cst7	0.343	0.02	0.753	0.152	1.001	0.065	0.531	-0.062	0.048	1	0.442	0.975	0.436	0.981
+serum.0-2h	ENSMUSG00000033350	2	Chst2	-0.183	0.493	0.798	0.3	1.061	0.423	0.72	-0.136	0.382	1	0.269	0.976	0.319	0.98
+serum.0-2h	ENSMUSG00000031023	1	D930014E17Rik	0.274	0.203	0.753	0.217	0.972	0.226	0.616	0.034	0.447	1	0.464	0.972	0.694	0.992
+serum.0-2h	ENSMUSG00000002111	1	Sfpi1	0.183	0.384	0.765	0.349	0.951	0.359	0.687	0.161	0.268	1	0.175	0.995	0.211	0.98
+serum.0-2h	ENSMUSG00000023030	2	Slc11a2	-0.006	0.985	0.996	0.455	0.997	0.982	0.994	-0.096	0.661	1	0.328	0.985	0.564	0.986
+serum.0-2h	ENSMUSG00000014704	1	Hoxa2	0.127	0.733	0.893	0.336	0.95	0.655	0.839	-0.053	0.669	1	0.436	0.984	0.654	0.992
+serum.0-2h	ENSMUSG00000041390	1	Mdfic	-1.598	0.064	0.753	0.001	0.172	0.008	0.42	-0.526	0.156	1	0.013	0.728	0.058	0.98
+serum.0-2h	ENSMUSG00000036499	1	Eea1	-0.326	0.738	0.894	0.167	0.922	0.579	0.802	-0.122	0.872	1	0.126	1.077	0.76	0.996
+serum.0-2h	ENSMUSG00000056342	2	Usp34	-0.123	0.802	0.919	0.299	0.995	0.732	0.877	-0.055	0.9	1	0.259	1.088	0.826	0.997
+serum.0-2h	ENSMUSG00000021795	1	Sftpd	0.134	0.677	0.869	0.371	0.952	0.605	0.814	0.015	0.954	1	0.392	1.018	0.932	0.998
+serum.0-2h	ENSMUSG00000024186	2	Rgs11	0.092	0.651	0.855	0.52	0.973	0.656	0.84	-0.005	0.975	1	0.494	1.01	0.971	0.998
+serum.0-2h	ENSMUSG00000031162	2	Gata1	0.138	0.501	0.8	0.416	0.954	0.49	0.756	0.062	0.698	1	0.332	0.975	0.638	0.992
+serum.0-2h	ENSMUSG00000027009	2	Itga4	0.125	0.406	0.766	0.49	0.965	0.49	0.757	-0.002	0.985	1	0.561	0.998	0.986	0.999
+serum.0-2h	ENSMUSG00000039377	1	Hlx	0.086	0.757	0.902	0.435	0.954	0.721	0.871	0.048	0.774	1	0.395	0.985	0.728	0.992
+serum.0-2h	ENSMUSG00000026073	2	Il1r2	0.199	0.373	0.765	0.299	0.952	0.369	0.691	0.152	0.218	1	0.185	0.993	0.224	0.98
+serum.0-2h	ENSMUSG00000030720	1	Cln3	0.422	0.145	0.753	0.081	1.013	0.115	0.564	-0.017	0.839	1	0.552	0.991	0.873	0.998
+serum.0-2h	ENSMUSG00000075394	1	Hoxc4	-0.1	0.644	0.852	0.352	1.052	0.63	0.828	-0.196	0.351	1	0.154	0.988	0.21	0.98
+serum.0-2h	ENSMUSG00000037868	1	Egr2	-0.055	0.932	0.972	0.318	0.951	0.901	0.957	0.092	0.807	1	0.195	0.998	0.696	0.992
+serum.0-2h	ENSMUSG00000040963	1	Asgr2	0.101	0.497	0.8	0.521	0.973	0.59	0.807	-0.062	0.417	1	0.432	0.976	0.522	0.982
+serum.0-2h	ENSMUSG00000046223	1	Plaur	1.986	0.088	0.753	0	0.016	0.002	0.405	1.669	0.099	1	0	0.019	0.002	0.62
+serum.0-2h	ENSMUSG00000048895	1	Cdk5r1	0.018	0.957	0.984	0.478	0.99	0.944	0.977	-0.152	0.256	1	0.22	0.989	0.203	0.98
+serum.0-2h	ENSMUSG00000005892	1	Trh	0.119	0.402	0.765	0.483	0.963	0.509	0.765	-0.06	0.188	1	0.447	0.976	0.474	0.981
+serum.0-2h	ENSMUSG00000004651	1	Tyr	0.03	0.884	0.951	0.535	1	0.885	0.949	0.056	0.701	1	0.353	0.975	0.665	0.992
+serum.0-2h	ENSMUSG00000009900	1	Wnt3a	0.285	0.134	0.753	0.21	0.979	0.176	0.592	0.081	0.534	1	0.304	0.977	0.522	0.982
+serum.0-2h	ENSMUSG00000022383	1	Ppara	0.143	0.566	0.821	0.378	0.951	0.535	0.779	0.011	0.603	1	0.538	0.985	0.887	0.998
+serum.0-2h	ENSMUSG00000027322	1	Siglec1	0.144	0.31	0.758	0.468	0.956	0.392	0.704	-0.072	0.44	1	0.398	0.976	0.495	0.981
+serum.0-2h	ENSMUSG00000020128	1	Vps54	-0.032	0.978	0.993	0.128	0.968	0.961	0.985	0.477	0.677	1	0.02	0.628	0.387	0.98
+serum.0-2h	ENSMUSG00000025958	3	Creb1	0.156	0.167	0.753	0.439	0.955	0.347	0.68	0.028	0.836	1	0.425	0.984	0.824	0.997
+serum.0-2h	ENSMUSG00000004948	1	Zp3	0.207	0.023	0.753	0.358	0.953	0.141	0.577	0.052	0.257	1	0.41	0.977	0.524	0.983
+serum.0-2h	ENSMUSG00000033933	1	Vhl	-0.05	0.663	0.862	0.438	1.04	0.757	0.888	-0.08	0.041	1	0.39	0.974	0.331	0.98
+serum.0-2h	ENSMUSG00000073433	1	Arhgdig	0.492	0.209	0.753	0.054	1.014	0.096	0.553	-0.037	0.866	1	0.412	1.008	0.821	0.997
+serum.0-2h	ENSMUSG00000030966	2	Trim21	-0.159	0.382	0.765	0.292	1.069	0.403	0.711	-0.315	0.175	1	0.057	0.955	0.068	0.98
+serum.0-2h	ENSMUSG00000020310	2	Madcam1	0.304	0.034	0.753	0.206	0.983	0.065	0.531	0.004	0.941	1	0.566	0.988	0.968	0.998
+serum.0-2h	ENSMUSG00000029075	1	Tnfrsf4	0.177	0.25	0.753	0.405	0.949	0.297	0.654	-0.001	0.984	1	0.578	0.989	0.99	0.999
+serum.0-2h	ENSMUSG00000028661	1	Epha8	0.215	0.397	0.765	0.289	0.956	0.359	0.687	0.022	0.904	1	0.42	1.005	0.879	0.998
+serum.0-2h	ENSMUSG00000029151	2	Slc30a3	0.136	0.801	0.919	0.21	0.98	0.708	0.865	0.036	0.906	1	0.286	1.016	0.853	0.998
+serum.0-2h	ENSMUSG00000029281	2	Smr2	0.194	0.056	0.753	0.375	0.951	0.182	0.594	0.114	0.28	1	0.255	0.984	0.293	0.98
+serum.0-2h	ENSMUSG00000059851	1	Suv420h2	0.445	0.097	0.753	0.078	1.014	0.062	0.528	0.047	0.78	1	0.373	0.985	0.733	0.992
+serum.0-2h	ENSMUSG00000026646	1	Suv39h2	0.095	0.522	0.805	0.485	0.963	0.611	0.817	0.095	0.204	1	0.299	0.981	0.343	0.98
+serum.0-2h	ENSMUSG00000059256	1	Gzmd	-0.451	0.045	0.753	0.122	0.812	0.039	0.503	-0.716	0.124	1	0.001	0.272	0.011	0.905
+serum.0-2h	ENSMUSG00000066704	1	Cyp2b19	0.158	0.741	0.896	0.228	0.966	0.638	0.832	-0.091	0.768	1	0.274	1.021	0.633	0.992
+serum.0-2h	ENSMUSG00000000552	1	Zfp385a	-0.006	0.959	0.984	0.485	1.032	0.973	0.991	-0.1	0.361	1	0.344	0.975	0.36	0.98
+serum.0-2h	ENSMUSG00000054128	1	H2-T3	0.15	0.2	0.753	0.444	0.955	0.366	0.689	0.047	0.72	1	0.379	0.974	0.707	0.992
+serum.0-2h	ENSMUSG00000050017	3	Pitpnb	0.004	0.946	0.98	0.519	1.027	0.978	0.992	-0.05	0.666	1	0.453	0.985	0.657	0.992
+serum.0-2h	ENSMUSG00000024140	1	Epas1	0.109	0.573	0.822	0.485	0.964	0.597	0.811	0.01	0.933	1	0.473	0.998	0.932	0.998
+serum.0-2h	ENSMUSG00000023341	1	Mx2	0.05	0.809	0.921	0.549	0.99	0.81	0.915	-0.034	0.829	1	0.478	1.001	0.802	0.996
+serum.0-2h	ENSMUSG00000035033	1	Tbr1	0.128	0.839	0.933	0.178	0.992	0.759	0.889	0.058	0.704	1	0.342	0.974	0.649	0.992
+serum.0-2h	ENSMUSG00000030483	1	Cyp2b10	0.312	0.515	0.803	0.12	1.03	0.348	0.68	0.016	0.896	1	0.462	0.988	0.898	0.998
+serum.0-2h	ENSMUSG00000018378	1	Cuedc1	0.118	0.583	0.828	0.439	0.955	0.593	0.808	0.065	0.517	1	0.372	0.975	0.541	0.985
+serum.0-2h	ENSMUSG00000024411	2	Aqp4	0.14	0.249	0.753	0.471	0.957	0.373	0.694	-0.039	0.394	1	0.507	0.98	0.643	0.992
+serum.0-2h	ENSMUSG00000066361	1	Serpina3c	0.251	0.41	0.766	0.234	0.965	0.304	0.657	0.023	0.588	1	0.498	0.978	0.792	0.996
+serum.0-2h	ENSMUSG00000000706	1	Btn1a1	-0.046	0.816	0.924	0.436	1.036	0.821	0.919	-0.074	0.193	1	0.405	0.974	0.413	0.981
+serum.0-2h	ENSMUSG00000022702	2	Hira	0.207	0.329	0.758	0.325	0.955	0.326	0.667	0.103	0.647	1	0.237	0.974	0.519	0.982
+serum.0-2h	ENSMUSG00000026786	1	Apbb1ip	-0.38	0.318	0.758	0.174	0.936	0.234	0.623	-0.269	0.495	1	0.063	0.976	0.292	0.98
+serum.0-2h	ENSMUSG00000052087	1	Rgs14	0.102	0.467	0.786	0.514	0.97	0.576	0.801	-0.022	0.835	1	0.532	0.998	0.848	0.997
+serum.0-2h	ENSMUSG00000040026	1	Saa3	0.409	0.094	0.753	0.094	1.015	0.094	0.552	0.151	0.38	1	0.194	0.989	0.268	0.98
+serum.0-2h	ENSMUSG00000021944	1	Gata4	0.187	0.312	0.758	0.379	0.95	0.317	0.66	0.013	0.863	1	0.504	0.985	0.897	0.998
+serum.0-2h	ENSMUSG00000007033	3	Hspa1l	0.21	0.191	0.753	0.348	0.952	0.225	0.615	-0.053	0.53	1	0.454	0.976	0.608	0.99
+serum.0-2h	ENSMUSG00000069171	1	Nr2f1	-1.035	0.064	0.753	0.015	0.471	0.014	0.445	-0.89	0.186	1	0.001	0.185	0.021	0.948
+serum.0-2h	ENSMUSG00000028886	1	Eya3	0.174	0.296	0.757	0.385	0.948	0.376	0.696	-0.012	0.871	1	0.574	0.993	0.905	0.998
+serum.0-2h	ENSMUSG00000066861	1	Oas1g	0.394	0.277	0.754	0.103	1.014	0.151	0.582	0.09	0.67	1	0.288	0.973	0.552	0.985
+serum.0-2h	ENSMUSG00000006386	1	Tek	-0.225	0.713	0.883	0.213	0.993	0.603	0.814	-0.309	0.455	1	0.07	0.974	0.249	0.98
+serum.0-2h	ENSMUSG00000076615	3	AI324046	0.246	0.024	0.753	0.289	0.956	0.12	0.567	0.165	0.082	1	0.162	1.004	0.125	0.98
+serum.0-2h	ENSMUSG00000027827	2	Kcnab1	0.1	0.746	0.898	0.434	0.955	0.692	0.859	-0.099	0.442	1	0.334	0.974	0.4	0.981
+serum.0-2h	ENSMUSG00000061762	1	Tac1	0.729	0.168	0.753	0.013	0.641	0.061	0.527	0.56	0.177	1	0.009	0.434	0.028	0.948
+serum.0-2h	ENSMUSG00000048482	1	Bdnf	-0.772	0.259	0.753	0.051	0.622	0.106	0.557	0.12	0.601	1	0.216	0.975	0.453	0.981
+serum.0-2h	ENSMUSG00000022156	1	Gzme	-0.633	0.181	0.753	0.076	0.708	0.046	0.514	-0.963	0.076	1	0	0.07	0.004	0.687
+serum.0-2h	ENSMUSG00000016206	2	H2-M3	0.19	0.436	0.775	0.33	0.956	0.412	0.715	0.018	0.922	1	0.44	1.004	0.901	0.998
+serum.0-2h	ENSMUSG00000028465	3	Tln1	0.289	0.034	0.753	0.223	0.971	0.099	0.555	0.133	0.116	1	0.218	0.994	0.211	0.98
+serum.0-2h	ENSMUSG00000079186	2	Gzmc	0.226	0.103	0.753	0.324	0.955	0.166	0.587	-0.064	0.452	1	0.427	0.976	0.541	0.985
+serum.0-2h	ENSMUSG00000057367	2	Birc2	-0.886	0.141	0.753	0.023	0.494	0.053	0.516	-0.405	0.379	1	0.038	0.832	0.175	0.98
+serum.0-2h	ENSMUSG00000035385	1	Ccl2	-0.394	0.154	0.753	0.162	0.914	0.117	0.565	0.18	0.128	1	0.138	1.004	0.144	0.98
+serum.0-2h	ENSMUSG00000021367	2	Edn1	-0.543	0.287	0.756	0.079	0.713	0.164	0.587	-0.199	0.576	1	0.148	0.98	0.381	0.98
+serum.0-2h	ENSMUSG00000029280	1	Smr3a	0.103	0.751	0.901	0.384	0.949	0.711	0.867	-0.033	0.815	1	0.487	1.001	0.798	0.996
+serum.0-2h	ENSMUSG00000070527	1	Mkrn3	0.106	0.814	0.922	0.294	0.955	0.759	0.889	0.027	0.934	1	0.291	1.02	0.898	0.998
+serum.0-2h	ENSMUSG00000027951	2	Adar	0.173	0.443	0.777	0.381	0.949	0.411	0.715	-0.085	0.338	1	0.366	0.974	0.428	0.981
+serum.0-2h	ENSMUSG00000069319	1	NA	-0.106	0.512	0.802	0.377	1.052	0.584	0.804	-0.063	0.61	1	0.416	0.976	0.608	0.99
+serum.0-2h	ENSMUSG00000003436	1	Dll3	-0.013	0.854	0.938	0.495	1.032	0.928	0.97	-0.116	0.252	1	0.298	0.978	0.302	0.98
+serum.0-2h	ENSMUSG00000023949	1	Tcte1	0.25	0.25	0.753	0.251	0.969	0.262	0.635	0.051	0.635	1	0.381	0.975	0.642	0.992
+serum.0-2h	ENSMUSG00000026579	1	F5	0.041	0.725	0.889	0.572	1	0.809	0.914	0.145	0.211	1	0.185	0.992	0.236	0.98
+serum.0-2h	ENSMUSG00000004931	1	Apba3	0.08	0.128	0.753	0.576	0.999	0.55	0.787	-0.014	0.852	1	0.568	0.996	0.887	0.998
+serum.0-2h	ENSMUSG00000021253	2	Tgfb3	-0.177	0.025	0.753	0.296	1.074	0.225	0.616	-0.157	0.187	1	0.227	0.988	0.181	0.98
+serum.0-2h	ENSMUSG00000030447	1	Cyfip1	-0.82	0.312	0.758	0.04	0.588	0.111	0.561	0.103	0.693	1	0.253	0.974	0.578	0.986
+serum.0-2h	ENSMUSG00000024947	1	Men1	0.164	0.238	0.753	0.435	0.955	0.321	0.664	-0.003	0.898	1	0.587	0.988	0.972	0.998
+serum.0-2h	ENSMUSG00000024073	1	Birc6	0.119	0.731	0.892	0.337	0.95	0.682	0.853	0.046	0.785	1	0.36	0.989	0.751	0.995
+serum.0-2h	ENSMUSG00000038209	1	Itlnb	-0.007	0.906	0.959	0.489	1.035	0.96	0.984	-0.1	0.211	1	0.332	0.978	0.309	0.98
+serum.0-2h	ENSMUSG00000032582	1	Rbm6	-0.1	0.841	0.933	0.32	1	0.774	0.895	-0.169	0.505	1	0.197	0.974	0.342	0.98
+serum.0-2h	ENSMUSG00000031834	1	Pik3r2	-0.064	0.658	0.86	0.403	1.046	0.728	0.875	-0.216	0.302	1	0.122	0.996	0.201	0.98
+serum.0-2h	ENSMUSG00000024580	1	Grpel2	0.117	0.78	0.909	0.296	0.954	0.702	0.862	0.21	0.405	1	0.111	0.99	0.237	0.98
+serum.0-2h	ENSMUSG00000023926	1	Rhag	0.224	0.717	0.886	0.144	0.999	0.604	0.814	0.152	0.436	1	0.171	0.98	0.335	0.98
+serum.0-2h	ENSMUSG00000002831	1	S3-12	0.142	0.4	0.765	0.444	0.955	0.464	0.743	-0.043	0.761	1	0.458	0.985	0.733	0.992
+serum.0-2h	ENSMUSG00000051257	1	Trap1a	-0.061	0.712	0.883	0.432	1.036	0.749	0.885	0.006	0.957	1	0.514	1	0.959	0.998
+serum.0-2h	ENSMUSG00000026240	1	Cops7b	0.296	0.272	0.754	0.182	0.99	0.24	0.627	-0.112	0.593	1	0.263	0.978	0.467	0.981
+serum.0-2h	ENSMUSG00000028647	1	Mycbp	-0.079	0.421	0.771	0.398	1.052	0.605	0.815	-0.01	0.933	1	0.531	1.008	0.931	0.998
+serum.0-2h	ENSMUSG00000036402	2	Gng12	-0.439	0.213	0.753	0.14	0.859	0.101	0.556	-0.177	0.126	1	0.194	0.997	0.118	0.98
+serum.0-2h	ENSMUSG00000032018	2	Sc5d	0.691	0.358	0.762	0.015	0.681	0.155	0.585	0.757	0.261	1	0.003	0.266	0.05	0.98
+serum.0-2h	ENSMUSG00000051839	1	Gypa	0.141	0.39	0.765	0.436	0.954	0.468	0.746	-0.035	0.443	1	0.519	0.979	0.677	0.992
+serum.0-2h	ENSMUSG00000015697	1	Setdb1	-0.42	0.296	0.757	0.112	0.786	0.195	0.601	-0.238	0.442	1	0.11	0.984	0.225	0.98
+serum.0-2h	ENSMUSG00000026842	1	Abl1	-0.11	0.64	0.851	0.338	1.053	0.615	0.819	0.003	0.993	1	0.3	1.059	0.988	0.999
+serum.0-2h	ENSMUSG00000041261	1	Car8	0.064	0.274	0.754	0.6	1.003	0.643	0.833	-0.032	0.816	1	0.474	1.001	0.804	0.996
+serum.0-2h	ENSMUSG00000028017	1	Egf	-0.243	0.582	0.828	0.22	1.003	0.481	0.753	-0.17	0.617	1	0.212	0.986	0.419	0.981
+serum.0-2h	ENSMUSG00000038250	2	Usp38	-0.204	0.601	0.836	0.261	1.046	0.519	0.77	-0.048	0.892	1	0.356	1.058	0.832	0.997
+serum.0-2h	ENSMUSG00000003379	1	Cd79a	0.223	0.172	0.753	0.318	0.953	0.246	0.628	-0.152	0.454	1	0.203	0.977	0.343	0.98
+serum.0-2h	ENSMUSG00000015312	2	Gadd45b	1.04	0.104	0.753	0.002	0.233	0.032	0.493	1.085	0.09	1	0	0.082	0.004	0.684
+serum.0-2h	ENSMUSG00000032802	1	Srxn1	2.581	0.116	0.753	0	0.005	0.003	0.418	2.008	0.03	1	0	0.006	0	0.426
+serum.0-2h	ENSMUSG00000029068	1	Ccnl2	-0.146	0.416	0.769	0.305	1.063	0.47	0.746	-0.025	0.927	1	0.399	1.051	0.89	0.998
+serum.0-2h	ENSMUSG00000021428	1	Riok1	-0.121	0.383	0.765	0.339	1.06	0.503	0.762	-0.04	0.831	1	0.453	1.005	0.792	0.996
+serum.0-2h	ENSMUSG00000028573	1	Fggy	0.189	0.465	0.786	0.295	0.955	0.421	0.72	0.02	0.898	1	0.466	0.993	0.883	0.998
+serum.0-2h	ENSMUSG00000040533	1	Matn1	-0.026	0.771	0.908	0.475	1.036	0.867	0.941	-0.062	0.197	1	0.441	0.975	0.48	0.981
+serum.0-2h	ENSMUSG00000004319	3	Clcn3	-0.287	0.496	0.8	0.215	0.998	0.36	0.687	-0.167	0.489	1	0.225	0.975	0.345	0.98
+serum.0-2h	ENSMUSG00000031785	1	Gpr56	0.283	0.448	0.778	0.158	1	0.307	0.657	0.132	0.463	1	0.202	0.978	0.37	0.98
+serum.0-2h	ENSMUSG00000028023	2	Pitx2	-0.087	0.622	0.844	0.378	1.049	0.669	0.847	-0.068	0.623	1	0.409	0.98	0.6	0.989
+serum.0-2h	ENSMUSG00000015053	1	Gata2	-0.027	0.921	0.966	0.447	1.013	0.914	0.963	0.046	0.906	1	0.255	1.015	0.849	0.997
+serum.0-2h	ENSMUSG00000027937	1	Jtb	-0.61	0.249	0.753	0.088	0.73	0.137	0.577	-0.176	0.462	1	0.212	0.975	0.317	0.98
+serum.0-2h	ENSMUSG00000024338	1	Psmb8	0.713	0.424	0.771	0.024	0.861	0.172	0.591	0.762	0.327	1	0.003	0.273	0.066	0.98
+serum.0-2h	ENSMUSG00000029591	2	Ung	0.075	0.727	0.89	0.547	0.991	0.719	0.871	-0.213	0.027	1	0.137	1.004	0.071	0.98
+serum.0-2h	ENSMUSG00000059632	1	Krtap8-1	0.208	0.453	0.779	0.299	0.952	0.378	0.696	0.162	0.202	1	0.162	1.001	0.168	0.98
+serum.0-2h	ENSMUSG00000045382	1	Cxcr4	0.854	0.093	0.753	0.004	0.383	0.028	0.482	0.735	0.098	1	0.003	0.259	0.021	0.948
+serum.0-2h	ENSMUSG00000030544	1	Mesp1	-0.018	0.942	0.977	0.499	1	0.935	0.972	-0.247	0.426	1	0.102	0.988	0.224	0.98
+serum.0-2h	ENSMUSG00000056209	1	Npm3	0.833	0.12	0.753	0.005	0.405	0.026	0.479	0.794	0.101	1	0.002	0.21	0.016	0.922
+serum.0-2h	ENSMUSG00000066026	1	Dhrs3	0.2	0.419	0.77	0.335	0.951	0.358	0.687	-0.235	0.365	1	0.11	0.989	0.22	0.98
+serum.0-2h	ENSMUSG00000030790	1	Adm	-0.89	0.175	0.753	0.023	0.491	0.029	0.485	-0.78	0.081	1	0.001	0.237	0.004	0.684
+serum.0-2h	ENSMUSG00000026405	1	C4bp	-0.237	0.124	0.753	0.236	1.024	0.157	0.586	-0.278	0.078	1	0.077	1.008	0.05	0.98
+serum.0-2h	ENSMUSG00000046714	2	Foxc2	0.557	0.175	0.753	0.027	0.9	0.099	0.555	0.611	0.125	1	0.006	0.367	0.037	0.975
+serum.0-2h	ENSMUSG00000074489	2	Bglap-rs1	0.237	0.175	0.753	0.285	0.961	0.225	0.615	0.079	0.113	1	0.329	0.978	0.358	0.98
+serum.0-2h	ENSMUSG00000039217	1	Il18	0.188	0.489	0.796	0.273	0.961	0.46	0.741	0.205	0.328	1	0.116	1.002	0.18	0.98
+serum.0-2h	ENSMUSG00000020697	2	Lig3	0.419	0.192	0.753	0.091	1.014	0.145	0.578	0.068	0.778	1	0.327	0.985	0.699	0.992
+serum.0-2h	ENSMUSG00000074272	3	Ceacam1	0.112	0.533	0.809	0.477	0.959	0.582	0.803	-0.052	0.307	1	0.468	0.977	0.545	0.985
+serum.0-2h	ENSMUSG00000015711	1	Prune	0.055	0.903	0.957	0.369	0.954	0.867	0.941	-0.158	0.515	1	0.217	0.975	0.361	0.98
+serum.0-2h	ENSMUSG00000019194	2	Scn1b	0.238	0.046	0.753	0.304	0.954	0.12	0.567	-0.054	0.424	1	0.455	0.977	0.562	0.985
+serum.0-2h	ENSMUSG00000000409	2	Lck	0.251	0.315	0.758	0.239	0.964	0.251	0.63	0.036	0.745	1	0.417	0.982	0.76	0.996
+serum.0-2h	ENSMUSG00000061731	1	Ext1	-0.683	0.257	0.753	0.066	0.671	0.073	0.537	0.132	0.623	1	0.191	0.974	0.462	0.981
+serum.0-2h	ENSMUSG00000032557	2	Uba5	-1.275	0.051	0.753	0.006	0.357	0.011	0.43	-0.234	0.468	1	0.146	0.977	0.243	0.98
+serum.0-2h	ENSMUSG00000074437	1	Defcr-rs1	0.145	0.609	0.839	0.352	0.95	0.576	0.801	-0.024	0.851	1	0.508	1.004	0.84	0.997
+serum.0-2h	ENSMUSG00000021866	1	Anxa11	0.27	0.411	0.766	0.205	0.983	0.316	0.66	0.177	0.498	1	0.16	0.98	0.332	0.98
+serum.0-2h	ENSMUSG00000044068	1	Zrsr1	-0.695	0.144	0.753	0.061	0.657	0.057	0.523	-0.401	0.234	1	0.037	0.832	0.083	0.98
+serum.0-2h	ENSMUSG00000040583	1	Cyp2b13	0.161	0.563	0.82	0.343	0.951	0.529	0.776	-0.003	0.983	1	0.51	1.003	0.982	0.999
+serum.0-2h	ENSMUSG00000050363	2	NA	-0.269	0.658	0.859	0.263	1.027	0.512	0.767	0.141	0.102	1	0.202	0.996	0.196	0.98
+serum.0-2h	ENSMUSG00000052131	2	Akr1b7	0.161	0.451	0.778	0.39	0.948	0.461	0.742	-0.001	0.995	1	0.525	0.998	0.996	1
+serum.0-2h	ENSMUSG00000026393	1	Nek7	-1.033	0.169	0.753	0.017	0.478	0.026	0.479	-0.157	0.677	1	0.212	1	0.499	0.982
+serum.0-2h	ENSMUSG00000020623	2	Map2k6	0.084	0.432	0.775	0.551	0.991	0.586	0.804	0.091	0.331	1	0.296	0.978	0.378	0.98
+serum.0-2h	ENSMUSG00000022901	2	Cd86	-0.015	0.92	0.966	0.465	1.032	0.933	0.972	-0.054	0.66	1	0.444	0.981	0.647	0.992
+serum.0-2h	ENSMUSG00000072647	1	Adam1a	-0.112	0.776	0.908	0.327	1.027	0.712	0.867	-0.278	0.487	1	0.092	0.975	0.285	0.98
+serum.0-2h	ENSMUSG00000025577	2	Cbx2	0.299	0.19	0.753	0.182	0.989	0.199	0.603	0.035	0.731	1	0.426	0.977	0.756	0.995
+serum.0-2h	ENSMUSG00000002957	1	Ap2a2	0.022	0.935	0.974	0.53	0.991	0.93	0.97	0.15	0.297	1	0.192	0.993	0.255	0.98
+serum.0-2h	ENSMUSG00000006127	1	Inpp5k	-0.02	0.953	0.983	0.485	0.991	0.941	0.975	-0.246	0.514	1	0.085	0.976	0.302	0.98
+serum.0-2h	ENSMUSG00000026581	1	Sell	-0.09	0.441	0.776	0.374	1.057	0.575	0.801	-0.186	0.26	1	0.195	0.987	0.2	0.98
+serum.0-2h	ENSMUSG00000032369	1	Plscr1	-0.926	0.116	0.753	0.02	0.496	0.037	0.499	-0.249	0.423	1	0.122	0.977	0.254	0.98
+serum.0-2h	ENSMUSG00000028771	1	Ptpn12	-0.141	0.651	0.855	0.301	1.053	0.578	0.802	-0.072	0.684	1	0.383	0.984	0.604	0.99
+serum.0-2h	ENSMUSG00000021493	5	Pdlim7	0.188	0.087	0.753	0.37	0.952	0.251	0.63	0.102	0.282	1	0.271	0.981	0.319	0.98
+serum.0-2h	ENSMUSG00000045521	1	Tssk2	0.295	0.481	0.792	0.141	1.003	0.335	0.672	0.012	0.916	1	0.48	0.989	0.918	0.998
+serum.0-2h	ENSMUSG00000074254	1	Cyp2a4	0.28	0.299	0.757	0.199	0.98	0.259	0.634	-0.056	0.538	1	0.448	0.98	0.586	0.986
+serum.0-2h	ENSMUSG00000060586	2	H2-Eb1	0.177	0.312	0.758	0.347	0.95	0.374	0.695	-0.009	0.778	1	0.595	0.992	0.911	0.998
+serum.0-2h	ENSMUSG00000030247	1	Kcnj8	0.048	0.626	0.845	0.583	1.003	0.757	0.888	0.089	0.159	1	0.312	0.98	0.347	0.98
+serum.0-2h	ENSMUSG00000022791	1	Tnk2	0.517	0.011	0.753	0.04	1.009	0.013	0.441	0.173	0.099	1	0.153	1.004	0.154	0.98
+serum.0-2h	ENSMUSG00000004266	1	Ptpn6	0.444	0.138	0.753	0.067	1.014	0.058	0.525	0.209	0.052	1	0.111	1.01	0.07	0.98
+serum.0-2h	ENSMUSG00000024304	1	Cdh2	0.248	0.72	0.887	0.133	1.011	0.594	0.809	0.21	0.783	1	0.081	1.088	0.585	0.986
+serum.0-2h	ENSMUSG00000024974	1	Smc3	-0.964	0.051	0.753	0.02	0.495	0.014	0.445	-0.375	0.227	1	0.039	0.84	0.067	0.98
+serum.0-2h	ENSMUSG00000033792	2	Atp7a	0.159	0.401	0.765	0.421	0.957	0.41	0.715	0.051	0.526	1	0.398	0.975	0.622	0.99
+serum.0-2h	ENSMUSG00000050089	1	Akap4	0.383	0.687	0.873	0.044	1.053	0.51	0.766	0.032	0.896	1	0.334	1.016	0.857	0.998
+serum.0-2h	ENSMUSG00000019876	1	Pkib	0.38	0.159	0.753	0.112	1.014	0.085	0.548	0.136	0.141	1	0.201	0.994	0.203	0.98
+serum.0-2h	ENSMUSG00000052852	1	Reep1	-0.251	0.337	0.76	0.227	1.012	0.316	0.66	-0.144	0.62	1	0.229	0.981	0.474	0.981
+serum.0-2h	ENSMUSG00000041481	1	Serpina3g	-0.258	0.314	0.758	0.221	1.003	0.298	0.654	-0.363	0.095	1	0.046	0.899	0.056	0.98
+serum.0-2h	ENSMUSG00000000154	1	Slc22a18	0.39	0.281	0.754	0.107	1.019	0.183	0.594	0.244	0.446	1	0.092	0.986	0.259	0.98
+serum.0-2h	ENSMUSG00000045975	1	5830404H04Rik	0.209	0.649	0.854	0.194	0.984	0.519	0.77	0.134	0.562	1	0.184	0.975	0.443	0.981
+serum.0-2h	ENSMUSG00000029729	1	Zkscan1	-0.699	0.337	0.76	0.042	0.587	0.165	0.587	-0.313	0.547	1	0.058	0.953	0.317	0.98
+serum.0-2h	ENSMUSG00000038236	1	Hoxa7	-0.091	0.455	0.78	0.399	1.051	0.579	0.802	-0.226	0.166	1	0.129	1.005	0.095	0.98
+serum.0-2h	ENSMUSG00000021540	1	Smad5	0.172	0.53	0.809	0.345	0.951	0.474	0.749	0.044	0.689	1	0.398	0.973	0.692	0.992
+serum.0-2h	ENSMUSG00000030353	3	Tead4	0.313	0.091	0.753	0.179	0.99	0.129	0.571	0.106	0.199	1	0.267	0.984	0.272	0.98
+serum.0-2h	ENSMUSG00000003070	1	Efna2	0.435	0.172	0.753	0.066	1.015	0.125	0.57	0.148	0.413	1	0.183	0.986	0.287	0.98
+serum.0-2h	ENSMUSG00000079734	2	NA	-0.187	0.611	0.839	0.309	1.041	0.514	0.768	-0.122	0.625	1	0.283	0.983	0.471	0.981
+serum.0-2h	ENSMUSG00000029869	2	Ephb6	0.243	0.139	0.753	0.28	0.964	0.174	0.591	0.1	0.342	1	0.283	0.978	0.373	0.98
+serum.0-2h	ENSMUSG00000023892	1	Zfp51	-0.472	0.277	0.754	0.124	0.815	0.124	0.57	-0.229	0.557	1	0.149	0.976	0.313	0.98
+serum.0-2h	ENSMUSG00000024339	1	Tap2	0.849	0.255	0.753	0.008	0.49	0.107	0.558	0.176	0.655	1	0.129	0.983	0.481	0.981
+serum.0-2h	ENSMUSG00000043733	1	Ptpn11	0.139	0.27	0.754	0.476	0.959	0.398	0.708	-0.017	0.84	1	0.547	0.997	0.869	0.998
+serum.0-2h	ENSMUSG00000037581	1	Rps6kc1	-0.029	0.928	0.97	0.42	1.014	0.91	0.961	0.072	0.841	1	0.225	1.009	0.743	0.994
+serum.0-2h	ENSMUSG00000040284	1	Gzmg	0.225	0.321	0.758	0.301	0.952	0.287	0.647	0.044	0.75	1	0.416	0.977	0.728	0.992
+serum.0-2h	ENSMUSG00000015437	1	Gzmb	-0.119	0.342	0.761	0.339	1.06	0.488	0.755	-0.028	0.229	1	0.543	0.984	0.721	0.992
+serum.0-2h	ENSMUSG00000030166	1	Rad52	-0.21	0.566	0.821	0.31	1.053	0.451	0.737	-0.143	0.487	1	0.246	0.975	0.347	0.98
+serum.0-2h	ENSMUSG00000035919	2	Bbs9	0.044	0.752	0.901	0.55	1.01	0.808	0.914	0.013	0.816	1	0.519	0.984	0.89	0.998
+serum.0-2h	ENSMUSG00000026288	2	Inpp5d	0.163	0.48	0.791	0.394	0.948	0.449	0.736	0.056	0.111	1	0.399	0.975	0.489	0.981
+serum.0-2h	ENSMUSG00000031119	1	Gpc4	-0.201	0.809	0.92	0.228	0.957	0.711	0.867	0.176	0.782	1	0.112	1.086	0.585	0.986
+serum.0-2h	ENSMUSG00000063727	1	Tnfrsf11b	-0.448	0.306	0.758	0.108	0.777	0.194	0.601	0.037	0.92	1	0.264	1.017	0.872	0.998
+serum.0-2h	ENSMUSG00000029674	2	Limk1	0.003	0.949	0.98	0.515	1.031	0.984	0.994	-0.06	0.107	1	0.448	0.976	0.445	0.981
+serum.0-2h	ENSMUSG00000027488	2	Snta1	0.107	0.504	0.8	0.493	0.963	0.575	0.801	0.049	0.373	1	0.413	0.974	0.587	0.986
+serum.0-2h	ENSMUSG00000031583	1	Wrn	-0.129	0.246	0.753	0.346	1.061	0.399	0.709	-0.199	0.022	1	0.158	1.003	0.064	0.98
+serum.0-2h	ENSMUSG00000028931	2	Kcnab2	0.286	0.068	0.753	0.227	0.967	0.116	0.564	0.103	0.321	1	0.283	0.98	0.362	0.98
+serum.0-2h	ENSMUSG00000026565	1	Pou2f1	0.003	0.99	0.996	0.499	0.994	0.99	0.996	-0.111	0.433	1	0.321	0.973	0.369	0.98
+serum.0-2h	ENSMUSG00000022141	1	Nipbl	-0.663	0.273	0.754	0.06	0.655	0.113	0.562	-0.382	0.57	1	0.034	0.825	0.318	0.98
+serum.0-2h	ENSMUSG00000068335	1	Dok1	0.545	0.375	0.765	0.032	0.945	0.228	0.618	0.255	0.62	1	0.068	0.985	0.406	0.981
+serum.0-2h	ENSMUSG00000028864	1	Hgf	0.206	0.259	0.753	0.333	0.953	0.318	0.661	0.139	0.423	1	0.205	0.98	0.339	0.98
+serum.0-2h	ENSMUSG00000052544	1	St6galnac3	-0.145	0.814	0.922	0.259	0.976	0.715	0.869	-0.156	0.621	1	0.189	0.983	0.424	0.981
+serum.0-2h	ENSMUSG00000038805	1	Six3	0.17	0.115	0.753	0.424	0.954	0.259	0.634	0.083	0.372	1	0.312	0.976	0.44	0.981
+serum.0-2h	ENSMUSG00000026934	1	Lhx3	0.317	0.047	0.753	0.189	0.99	0.063	0.531	0.009	0.922	1	0.527	0.989	0.935	0.998
+serum.0-2h	ENSMUSG00000036322	1	H2-Ea	-0.089	0.34	0.761	0.38	1.056	0.571	0.799	-0.186	0.261	1	0.157	0.995	0.184	0.98
+serum.0-2h	ENSMUSG00000033538	1	Casp4	0.292	0.56	0.819	0.115	1.038	0.394	0.706	0.352	0.3	1	0.042	0.906	0.115	0.98
+serum.0-2h	ENSMUSG00000033149	1	Phldb2	-0.773	0.181	0.753	0.039	0.582	0.073	0.537	-0.228	0.564	1	0.117	0.977	0.32	0.98
+serum.0-2h	ENSMUSG00000023216	2	Epb4.2	0.159	0.402	0.765	0.42	0.957	0.41	0.714	0.024	0.758	1	0.474	0.982	0.817	0.997
+serum.0-2h	ENSMUSG00000040584	1	Abcb1a	0.527	0.027	0.753	0.037	0.991	0.014	0.445	0.359	0.005	1	0.033	0.799	0.017	0.922
+serum.0-2h	ENSMUSG00000041147	1	Brca2	-0.239	0.437	0.775	0.228	1.014	0.378	0.696	-0.423	0.188	1	0.026	0.775	0.051	0.98
+serum.0-2h	ENSMUSG00000024811	1	Tnks2	-1.226	0.339	0.76	0.007	0.375	0.087	0.549	-0.335	0.514	1	0.057	0.96	0.283	0.98
+serum.0-2h	ENSMUSG00000074145	1	Bcl2a1b	0.383	0.308	0.758	0.085	1.022	0.225	0.616	0.259	0.399	1	0.075	0.992	0.214	0.98
+serum.0-2h	ENSMUSG00000021678	1	F2rl1	0.056	0.902	0.957	0.361	0.954	0.865	0.94	-0.035	0.48	1	0.517	0.979	0.693	0.992
+serum.0-2h	ENSMUSG00000033327	1	Tnxb	0.101	0.284	0.756	0.542	0.988	0.489	0.756	-0.078	0.046	1	0.396	0.974	0.33	0.98
+serum.0-2h	ENSMUSG00000022504	1	Ciita	0.19	0.177	0.753	0.371	0.952	0.245	0.628	-0.047	0.569	1	0.476	0.98	0.653	0.992
+serum.0-2h	ENSMUSG00000042784	2	Muc1	0.312	0.03	0.753	0.189	0.99	0.083	0.546	0.005	0.931	1	0.551	0.988	0.957	0.998
+serum.0-2h	ENSMUSG00000018143	1	Mafk	0.437	0.012	0.753	0.078	1.014	0.029	0.487	0.388	0.078	1	0.026	0.728	0.028	0.948
+serum.0-2h	ENSMUSG00000024778	2	Fas	-0.706	0.026	0.753	0.05	0.618	0.015	0.445	-0.503	0.016	1	0.011	0.678	0.005	0.727
+serum.0-2h	ENSMUSG00000040430	1	Pitpnc1	-1.449	0.23	0.753	0.003	0.246	0.076	0.538	-0.4	0.665	1	0.019	0.778	0.417	0.981
+serum.0-2h	ENSMUSG00000045731	1	Pnoc	0.313	0.117	0.753	0.192	0.982	0.15	0.582	-0.008	0.925	1	0.583	0.997	0.939	0.998
+serum.0-2h	ENSMUSG00000029603	1	Dtx1	0.124	0.621	0.843	0.427	0.953	0.599	0.812	-0.092	0.354	1	0.361	0.974	0.4	0.981
+serum.0-2h	ENSMUSG00000031383	2	Dusp9	0.29	0.371	0.765	0.179	0.989	0.259	0.634	0.148	0.227	1	0.19	0.997	0.196	0.98
+serum.0-2h	ENSMUSG00000024366	1	Gfra3	0.492	0.089	0.753	0.05	1.013	0.041	0.503	0.159	0.122	1	0.171	0.998	0.179	0.98
+serum.0-2h	ENSMUSG00000029104	2	Htt	0.476	0.007	0.753	0.057	1.013	0.024	0.478	0.1	0.398	1	0.282	0.979	0.38	0.98
+serum.0-2h	ENSMUSG00000074129	1	Flt3l	0.063	0.624	0.844	0.581	1	0.719	0.871	-0.086	0.678	1	0.336	0.985	0.566	0.986
+serum.0-2h	ENSMUSG00000025359	1	Si	0.292	0.035	0.753	0.22	0.97	0.088	0.549	0.031	0.757	1	0.469	0.981	0.786	0.996
+serum.0-2h	ENSMUSG00000000381	1	Wap	0.109	0.241	0.753	0.513	0.97	0.454	0.738	0.018	0.828	1	0.497	0.985	0.863	0.998
+serum.0-2h	ENSMUSG00000026398	1	Nr5a2	0.351	0.297	0.757	0.121	1.019	0.171	0.59	0.049	0.601	1	0.397	0.974	0.638	0.992
+serum.0-2h	ENSMUSG00000031398	1	Plxna3	0.025	0.933	0.972	0.491	0.964	0.919	0.966	0.024	0.62	1	0.487	0.981	0.784	0.996
+serum.0-2h	ENSMUSG00000044201	2	Cdc25c	-0.145	0.233	0.753	0.322	1.066	0.383	0.699	-0.063	0.799	1	0.377	1.02	0.707	0.992
+serum.0-2h	ENSMUSG00000056124	1	B4galt6	0.027	0.926	0.97	0.491	0.964	0.914	0.963	-0.206	0.463	1	0.178	0.978	0.263	0.98
+serum.0-2h	ENSMUSG00000021539	1	Lect2	0.369	0.035	0.753	0.128	1.015	0.052	0.514	0.058	0.396	1	0.383	0.977	0.552	0.985
+serum.0-2h	ENSMUSG00000030577	1	Cd22	0.065	0.758	0.902	0.53	0.979	0.768	0.893	0.061	0.61	1	0.353	0.974	0.603	0.99
+serum.0-2h	ENSMUSG00000024399	1	Ltb	0.126	0.821	0.926	0.272	0.964	0.748	0.885	-0.176	0.681	1	0.106	0.986	0.486	0.981
+serum.0-2h	ENSMUSG00000042331	1	Specc1	-0.633	0.302	0.757	0.059	0.659	0.164	0.587	-0.106	0.77	1	0.266	1.012	0.643	0.992
+serum.0-2h	ENSMUSG00000030314	1	Atg7	0.188	0.527	0.808	0.301	0.952	0.458	0.741	-0.107	0.73	1	0.234	0.986	0.603	0.99
+serum.0-2h	ENSMUSG00000061099	2	Gapdhs	0.497	0.055	0.753	0.048	1.013	0.033	0.493	0.099	0.322	1	0.275	0.979	0.377	0.98
+serum.0-2h	ENSMUSG00000040966	1	Slc22a2	0.069	0.649	0.854	0.552	0.991	0.7	0.861	-0.057	0.433	1	0.444	0.979	0.563	0.986
+serum.0-2h	ENSMUSG00000068600	1	Hemt1	0.326	0.467	0.786	0.109	1.044	0.331	0.669	0.058	0.723	1	0.335	0.976	0.679	0.992
+serum.0-2h	ENSMUSG00000045867	2	Cradd	-0.243	0.373	0.765	0.231	1.018	0.343	0.678	-0.218	0.231	1	0.155	0.996	0.161	0.98
+serum.0-2h	ENSMUSG00000063011	1	Msln	0.625	0.239	0.753	0.021	0.792	0.085	0.548	0.192	0.17	1	0.13	1.006	0.119	0.98
+serum.0-2h	ENSMUSG00000041540	1	Sox5	0.044	0.914	0.963	0.423	0.956	0.884	0.949	0.067	0.547	1	0.338	0.975	0.568	0.986
+serum.0-2h	ENSMUSG00000021469	1	Msx2	-0.296	0.437	0.775	0.184	0.948	0.321	0.664	0.03	0.936	1	0.266	1.037	0.896	0.998
+serum.0-2h	ENSMUSG00000022053	1	Ebf2	0.01	0.978	0.993	0.46	0.963	0.972	0.99	-0.107	0.593	1	0.313	0.98	0.495	0.981
+serum.0-2h	ENSMUSG00000024642	1	Tle4	0.308	0.435	0.775	0.128	1.016	0.34	0.675	0.056	0.768	1	0.331	0.983	0.712	0.992
+serum.0-2h	ENSMUSG00000027953	1	Rag1ap1	-0.218	0.705	0.879	0.318	1.012	0.566	0.797	0.065	0.818	1	0.304	1.006	0.723	0.992
+serum.0-2h	ENSMUSG00000022877	1	Hrg	-0.052	0.395	0.765	0.429	1.047	0.709	0.866	-0.267	0.137	1	0.083	1.007	0.105	0.98
+serum.0-2h	ENSMUSG00000000486	1	Sept1	0.283	0.059	0.753	0.235	0.963	0.093	0.552	-0.059	0.538	1	0.438	0.979	0.576	0.986
+serum.0-2h	ENSMUSG00000027490	2	E2f1	-0.029	0.834	0.932	0.447	1.036	0.867	0.941	-0.129	0.143	1	0.266	0.983	0.238	0.98
+serum.0-2h	ENSMUSG00000027667	1	Zfp639	-1.372	0.075	0.753	0.004	0.284	0.012	0.43	-0.406	0.246	1	0.035	0.827	0.11	0.98
+serum.0-2h	ENSMUSG00000039501	1	Znfx1	0.236	0.223	0.753	0.293	0.955	0.238	0.626	0.009	0.959	1	0.459	1.009	0.947	0.998
+serum.0-2h	ENSMUSG00000034724	1	Cnot6l	-0.349	0.7	0.878	0.121	0.81	0.554	0.79	-0.5	0.516	1	0.013	0.719	0.251	0.98
+serum.0-2h	ENSMUSG00000025777	1	Gdap1	0.191	0.719	0.887	0.173	0.995	0.623	0.824	0.113	0.847	1	0.12	1.06	0.715	0.992
+serum.0-2h	ENSMUSG00000006344	1	Ggt5	0.188	0.453	0.779	0.35	0.95	0.401	0.71	0.039	0.755	1	0.432	0.982	0.743	0.994
+serum.0-2h	ENSMUSG00000047284	1	0610025P10Rik	0.051	0.51	0.801	0.585	1.006	0.729	0.876	-0.061	0.62	1	0.422	0.977	0.611	0.99
+serum.0-2h	ENSMUSG00000019303	1	Psmc3ip	-0.006	0.973	0.991	0.514	1.018	0.975	0.991	-0.005	0.908	1	0.592	0.994	0.951	0.998
+serum.0-2h	ENSMUSG00000032093	1	Cd3e	0.036	0.886	0.951	0.519	0.997	0.877	0.945	-0.146	0.417	1	0.236	0.978	0.293	0.98
+serum.0-2h	ENSMUSG00000028519	1	Dab1	0.286	0.059	0.753	0.232	0.966	0.106	0.557	-0.005	0.913	1	0.587	0.989	0.955	0.998
+serum.0-2h	ENSMUSG00000026390	1	Marco	0.184	0.361	0.763	0.344	0.951	0.352	0.683	0.082	0.604	1	0.323	0.975	0.538	0.985
+serum.0-2h	ENSMUSG00000053977	1	Cd8a	-0.045	0.413	0.767	0.437	1.047	0.744	0.883	-0.158	0.232	1	0.209	0.991	0.183	0.98
+serum.0-2h	ENSMUSG00000017146	1	Brca1	-0.243	0.687	0.873	0.195	0.965	0.548	0.786	-0.169	0.718	1	0.152	1.02	0.528	0.985
+serum.0-2h	ENSMUSG00000027596	1	a	0.309	0.05	0.753	0.195	0.983	0.083	0.547	0.145	0.287	1	0.186	0.993	0.229	0.98
+serum.0-2h	ENSMUSG00000033256	1	Shf	-0.111	0.806	0.919	0.316	1.019	0.73	0.876	-0.221	0.194	1	0.137	1.003	0.113	0.98
+serum.0-2h	ENSMUSG00000008976	2	Gabpa	-0.273	0.166	0.753	0.207	0.981	0.156	0.585	-0.124	0.239	1	0.27	0.98	0.293	0.98
+serum.0-2h	ENSMUSG00000031681	2	Smad1	-0.571	0.349	0.761	0.099	0.753	0.196	0.601	0.075	0.762	1	0.271	0.989	0.657	0.992
+serum.0-2h	ENSMUSG00000004865	1	Srpk1	-0.017	0.92	0.966	0.479	1.027	0.927	0.969	-0.043	0.585	1	0.488	0.979	0.662	0.992
+serum.0-2h	ENSMUSG00000009471	1	Myod1	0.184	0.641	0.851	0.256	0.968	0.539	0.781	-0.014	0.873	1	0.562	0.998	0.898	0.998
+serum.0-2h	ENSMUSG00000061681	1	NA	0.432	0.058	0.753	0.083	1.014	0.048	0.514	0.083	0.49	1	0.331	0.975	0.488	0.981
+serum.0-2h	ENSMUSG00000032737	1	Inppl1	0.162	0.421	0.771	0.39	0.948	0.451	0.738	0.015	0.933	1	0.407	1.01	0.917	0.998
+serum.0-2h	ENSMUSG00000031757	1	Mt4	0.319	0.226	0.753	0.181	0.99	0.146	0.578	0.045	0.673	1	0.424	0.975	0.688	0.992
+serum.0-2h	ENSMUSG00000026043	3	Col3a1	-0.441	0.553	0.816	0.16	0.911	0.362	0.687	0.223	0.327	1	0.111	1.004	0.182	0.98
+serum.0-2h	ENSMUSG00000039949	2	NA	0.279	0.297	0.757	0.213	0.977	0.262	0.635	0.049	0.818	1	0.366	0.988	0.757	0.996
+serum.0-2h	ENSMUSG00000035778	1	Ggta1	-1.308	0.015	0.753	0.005	0.324	0.001	0.377	-0.382	0.09	1	0.037	0.838	0.024	0.948
+serum.0-2h	ENSMUSG00000062939	1	Stat4	0.273	0.145	0.753	0.243	0.968	0.134	0.576	0.136	0.197	1	0.216	0.992	0.252	0.98
+serum.0-2h	ENSMUSG00000023132	1	Gzma	0.273	0.321	0.758	0.21	0.977	0.261	0.635	-0.108	0.307	1	0.312	0.977	0.334	0.98
+serum.0-2h	ENSMUSG00000070002	1	Ell	-0.339	0.147	0.753	0.158	0.91	0.145	0.578	-0.235	0.291	1	0.122	0.997	0.16	0.98
+serum.0-2h	ENSMUSG00000032310	1	Cyp1a2	0.108	0.472	0.788	0.487	0.965	0.553	0.789	-0.005	0.972	1	0.542	1.005	0.969	0.998
+serum.0-2h	ENSMUSG00000024962	1	Vegfb	-0.12	0.578	0.825	0.371	1.049	0.59	0.807	0.079	0.64	1	0.327	0.975	0.563	0.986
+serum.0-2h	ENSMUSG00000028413	1	B4galt1	0.234	0.457	0.78	0.249	0.969	0.35	0.682	-0.018	0.811	1	0.552	0.99	0.856	0.998
+serum.0-2h	ENSMUSG00000005087	1	Cd44	1.312	0.111	0.753	0	0.092	0.016	0.446	1.194	0.183	1	0	0.066	0.022	0.948
+serum.0-2h	ENSMUSG00000038539	1	Atf5	0.539	0.312	0.758	0.038	0.988	0.179	0.593	0.295	0.556	1	0.054	0.974	0.331	0.98
+serum.0-2h	ENSMUSG00000027954	1	Efna1	0.319	0.118	0.753	0.186	0.989	0.093	0.552	0.055	0.813	1	0.351	0.989	0.748	0.995
+serum.0-2h	ENSMUSG00000071796	1	2610005L07Rik	-0.632	0.382	0.765	0.069	0.68	0.181	0.594	-0.357	0.651	1	0.045	0.915	0.377	0.98
+serum.0-2h	ENSMUSG00000042557	1	Sin3a	-0.159	0.745	0.898	0.256	1.027	0.641	0.832	-0.366	0.347	1	0.035	0.834	0.162	0.98
+serum.0-2h	ENSMUSG00000058239	1	Usf2	-0.006	0.955	0.984	0.483	1.031	0.969	0.989	-0.072	0.487	1	0.4	0.974	0.505	0.982
+serum.0-2h	ENSMUSG00000022508	1	Bcl6	-2.561	0.061	0.753	0	0.021	0.007	0.42	-1.028	0.165	1	0	0.09	0.036	0.963
+serum.0-2h	ENSMUSG00000018774	2	Cd68	0.699	0.058	0.753	0.012	0.599	0.022	0.467	0.535	0.261	1	0.011	0.477	0.067	0.98
+serum.0-2h	ENSMUSG00000021306	2	Gpr137b	0.152	0.707	0.88	0.249	0.969	0.62	0.822	0.112	0.5	1	0.239	0.978	0.439	0.981
+serum.0-2h	ENSMUSG00000029407	2	Uso1	0.209	0.547	0.813	0.243	0.968	0.47	0.746	0.288	0.383	1	0.062	0.992	0.203	0.98
+serum.0-2h	ENSMUSG00000021754	3	Map3k1	0.353	0.473	0.788	0.09	1.066	0.349	0.68	0.45	0.264	1	0.02	0.629	0.111	0.98
+serum.0-2h	ENSMUSG00000035237	2	Lcat	0.164	0.735	0.894	0.215	0.974	0.625	0.825	-0.053	0.553	1	0.444	0.978	0.621	0.99
+serum.0-2h	ENSMUSG00000025473	1	Adam8	0.792	0.024	0.753	0.006	0.424	0.007	0.42	0.58	0.059	1	0.007	0.38	0.006	0.769
+serum.0-2h	ENSMUSG00000002227	1	Mov10	0.352	0.07	0.753	0.14	1.003	0.085	0.548	-0.044	0.76	1	0.456	0.985	0.728	0.992
+serum.0-2h	ENSMUSG00000070870	1	Cryge	0.382	0.177	0.753	0.122	1.013	0.116	0.565	0.058	0.624	1	0.387	0.975	0.61	0.99
+serum.0-2h	ENSMUSG00000044148	2	1810030O07Rik	-0.538	0.161	0.753	0.103	0.764	0.057	0.523	-0.218	0.03	1	0.143	1.005	0.077	0.98
+serum.0-2h	ENSMUSG00000020395	1	Itk	-0.057	0.825	0.927	0.39	1.032	0.811	0.915	-0.088	0.243	1	0.365	0.976	0.356	0.98
+serum.0-2h	ENSMUSG00000024975	1	Pdcd4	-1.441	0.007	0.753	0.003	0.247	0.001	0.377	-0.3	0.159	1	0.06	0.963	0.1	0.98
+serum.0-2h	ENSMUSG00000026825	2	Dnm1	0.301	0.089	0.753	0.207	0.981	0.141	0.577	0.212	0.299	1	0.118	1.004	0.186	0.98
+serum.0-2h	ENSMUSG00000034118	1	Tpst1	-0.566	0.29	0.757	0.099	0.754	0.12	0.567	0.012	0.681	1	0.532	0.984	0.88	0.998
+serum.0-2h	ENSMUSG00000015451	1	NA	0.157	0.51	0.801	0.368	0.956	0.505	0.763	0.139	0.175	1	0.201	0.995	0.213	0.98
+serum.0-2h	ENSMUSG00000002068	1	Ccne1	0.13	0.508	0.801	0.445	0.955	0.541	0.783	-0.094	0.18	1	0.356	0.976	0.332	0.98
+serum.0-2h	ENSMUSG00000037321	2	Tap1	0.093	0.677	0.869	0.507	0.966	0.666	0.846	-0.014	0.949	1	0.46	1.025	0.93	0.998
+serum.0-2h	ENSMUSG00000022471	1	Xrcc6	0.101	0.791	0.916	0.39	0.948	0.733	0.877	-0.029	0.938	1	0.323	1.042	0.902	0.998
+serum.0-2h	ENSMUSG00000042340	1	Ctf1	-0.375	0.388	0.765	0.156	0.905	0.265	0.637	-0.436	0.277	1	0.029	0.789	0.112	0.98
+serum.0-2h	ENSMUSG00000023982	1	Guca1a	0.731	0.016	0.753	0.008	0.507	0.013	0.44	0.292	0.075	1	0.056	1.011	0.041	0.98
+serum.0-2h	ENSMUSG00000000555	1	Itga5	0.55	0.143	0.753	0.037	0.997	0.076	0.538	0.167	0.144	1	0.164	1.003	0.169	0.98
+serum.0-2h	ENSMUSG00000015396	2	Cd83	0.697	0.052	0.753	0.01	0.56	0.011	0.43	0.439	0.08	1	0.019	0.614	0.021	0.948
+serum.0-2h	ENSMUSG00000028040	1	Efna4	-0.522	0.075	0.753	0.097	0.753	0.024	0.478	-0.57	0.038	1	0.007	0.533	0.015	0.911
+serum.0-2h	ENSMUSG00000000805	2	Car4	-0.108	0.479	0.791	0.386	1.051	0.556	0.791	-0.021	0.816	1	0.542	0.99	0.843	0.997
+serum.0-2h	ENSMUSG00000040374	1	Pex2	-1.457	0.134	0.753	0.002	0.219	0.009	0.424	-0.474	0.092	1	0.017	0.79	0.024	0.948
+serum.0-2h	ENSMUSG00000037169	2	Mycn	0.312	0.443	0.777	0.123	1.03	0.336	0.672	0.228	0.442	1	0.09	0.981	0.28	0.98
+serum.0-2h	ENSMUSG00000045680	1	Tcf21	0.265	0.297	0.757	0.216	0.973	0.257	0.633	-0.069	0.181	1	0.419	0.975	0.408	0.981
+serum.0-2h	ENSMUSG00000000983	1	Expi	0.373	0.136	0.753	0.118	1.014	0.096	0.553	0.095	0.189	1	0.293	0.981	0.313	0.98
+serum.0-2h	ENSMUSG00000030551	1	Nr2f2	-0.514	0.376	0.765	0.076	0.71	0.174	0.591	-0.346	0.188	1	0.038	0.839	0.067	0.98
+serum.0-2h	ENSMUSG00000026459	1	Myog	0.164	0.631	0.846	0.286	0.957	0.568	0.797	-0.203	0.47	1	0.124	0.984	0.265	0.98
+serum.0-2h	ENSMUSG00000005198	2	Polr2a	0.188	0.693	0.876	0.199	0.979	0.582	0.803	-0.183	0.493	1	0.135	0.975	0.345	0.98
+serum.0-2h	ENSMUSG00000054079	2	Utp18	-0.205	0.66	0.86	0.239	1.026	0.547	0.786	0.308	0.583	1	0.062	0.974	0.316	0.98
+serum.0-2h	ENSMUSG00000038644	2	Pold1	0.22	0.618	0.843	0.192	0.982	0.495	0.759	-0.058	0.711	1	0.418	0.986	0.653	0.992
+serum.0-2h	ENSMUSG00000057092	1	Fxyd3	0.208	0.578	0.825	0.245	0.967	0.492	0.758	0.078	0.785	1	0.288	0.988	0.691	0.992
+serum.0-2h	ENSMUSG00000036560	1	Lgi4	0.237	0.257	0.753	0.27	0.964	0.271	0.64	-0.008	0.85	1	0.59	0.994	0.93	0.998
+serum.0-2h	ENSMUSG00000070880	1	Gad1	0.101	0.47	0.786	0.489	0.965	0.573	0.8	0.075	0.68	1	0.297	0.974	0.59	0.986
+serum.0-2h	ENSMUSG00000027739	2	Rab33b	-0.352	0.254	0.753	0.148	0.884	0.164	0.587	-0.165	0.548	1	0.206	0.976	0.4	0.981
+serum.0-2h	ENSMUSG00000046311	1	Zfp62	-1.787	0.171	0.753	0.001	0.141	0.035	0.498	-0.816	0.374	1	0.001	0.285	0.116	0.98
+serum.0-2h	ENSMUSG00000032113	1	Chek1	-0.156	0.822	0.927	0.238	0.948	0.742	0.883	-0.126	0.838	1	0.143	1.088	0.706	0.992
+serum.0-2h	ENSMUSG00000027397	1	Slc20a1	1.2	0	0.586	0.001	0.114	0.001	0.377	0.745	0.157	1	0.003	0.264	0.035	0.963
+serum.0-2h	ENSMUSG00000020638	2	Cmpk2	-0.042	0.662	0.861	0.452	1.036	0.787	0.903	-0.177	0.084	1	0.196	0.995	0.13	0.98
+serum.0-2h	ENSMUSG00000008859	2	Rala	-0.827	0.068	0.753	0.035	0.582	0.008	0.42	-0.075	0.837	1	0.305	1.075	0.729	0.992
+serum.0-2h	ENSMUSG00000045410	1	Akr1e1	-0.365	0.2	0.753	0.15	0.893	0.142	0.577	-0.255	0.27	1	0.106	0.999	0.148	0.98
+serum.0-2h	ENSMUSG00000058729	1	Lin9	0.066	0.874	0.948	0.34	0.949	0.83	0.924	0.008	0.982	1	0.322	1.035	0.971	0.998
+serum.0-2h	ENSMUSG00000037902	4	Sirpa	0.353	0.026	0.753	0.148	1.001	0.049	0.514	0.065	0.118	1	0.378	0.974	0.44	0.981
+serum.0-2h	ENSMUSG00000032555	1	Topbp1	-0.886	0.093	0.753	0.03	0.542	0.023	0.474	-0.312	0.248	1	0.077	1.006	0.115	0.98
+serum.0-2h	ENSMUSG00000027871	1	Hsd3b1	0.011	0.976	0.993	0.426	0.953	0.968	0.988	0.05	0.639	1	0.407	0.974	0.645	0.992
+serum.0-2h	ENSMUSG00000024406	2	Pou5f1	-0.132	0.372	0.765	0.325	1.064	0.439	0.729	-0.182	0.102	1	0.176	0.999	0.102	0.98
+serum.0-2h	ENSMUSG00000028419	1	Chmp5	-0.21	0.4	0.765	0.254	1.043	0.351	0.682	0.18	0.399	1	0.149	0.986	0.27	0.98
+serum.0-2h	ENSMUSG00000033237	2	Arid2	0.057	0.572	0.822	0.588	1.006	0.709	0.866	-0.07	0.179	1	0.417	0.975	0.416	0.981
+serum.0-2h	ENSMUSG00000027639	1	Samhd1	-0.904	0.356	0.762	0.03	0.544	0.109	0.559	-0.336	0.345	1	0.049	0.911	0.127	0.98
+serum.0-2h	ENSMUSG00000002748	2	Baz1b	-0.068	0.355	0.762	0.405	1.051	0.644	0.834	-0.169	0.176	1	0.188	0.992	0.183	0.98
+serum.0-2h	ENSMUSG00000003123	2	Lipe	0.089	0.354	0.762	0.533	0.98	0.563	0.796	0.088	0.097	1	0.315	0.98	0.332	0.98
+serum.0-2h	ENSMUSG00000030470	1	Csrp3	0.368	0.035	0.753	0.131	1.011	0.066	0.531	0.205	0.257	1	0.126	1	0.196	0.98
+serum.0-2h	ENSMUSG00000042770	1	Hebp1	0.177	0.358	0.762	0.375	0.952	0.398	0.708	-0.007	0.972	1	0.519	1.009	0.965	0.998
+serum.0-2h	ENSMUSG00000038253	1	Hoxa5	-0.95	0.071	0.753	0.019	0.494	0.02	0.464	-0.867	0.117	1	0.001	0.198	0.027	0.948
+serum.0-2h	ENSMUSG00000030711	2	Sult1a1	-0.097	0.883	0.951	0.286	0.947	0.821	0.919	-0.154	0.481	1	0.224	0.976	0.334	0.98
+serum.0-2h	ENSMUSG00000030077	1	Chl1	0.328	0.087	0.753	0.175	0.993	0.106	0.557	0.128	0.389	1	0.228	0.986	0.308	0.98
+serum.0-2h	ENSMUSG00000015355	1	Cd48	0.647	0.15	0.753	0.022	0.817	0.057	0.523	0.49	0.19	1	0.014	0.54	0.051	0.98
+serum.0-2h	ENSMUSG00000005882	1	Uqcc	-0.383	0.44	0.776	0.188	0.955	0.274	0.641	-0.282	0.3	1	0.071	1.001	0.168	0.98
+serum.0-2h	ENSMUSG00000002983	2	Relb	0.18	0.1	0.753	0.397	0.945	0.272	0.64	-0.034	0.623	1	0.514	0.98	0.727	0.992
+serum.0-2h	ENSMUSG00000018548	1	Trim37	-0.541	0.225	0.753	0.078	0.714	0.098	0.554	-0.247	0.201	1	0.112	1.004	0.116	0.98
+serum.0-2h	ENSMUSG00000019312	1	Grb7	0.192	0.444	0.777	0.336	0.949	0.391	0.704	-0.111	0.424	1	0.304	0.976	0.362	0.98
+serum.0-2h	ENSMUSG00000032078	2	Zfp259	0.273	0.24	0.753	0.205	0.983	0.243	0.627	0.127	0.218	1	0.228	0.988	0.259	0.98
+serum.0-2h	ENSMUSG00000024668	1	0610038F07Rik	-0.89	0.316	0.758	0.032	0.558	0.089	0.55	-0.353	0.231	1	0.051	0.915	0.112	0.98
+serum.0-2h	ENSMUSG00000025372	2	Baiap2	0.432	0.205	0.753	0.081	1.014	0.105	0.557	0.27	0.186	1	0.076	1.011	0.121	0.98
+serum.0-2h	ENSMUSG00000024560	1	Cxxc1	-0.162	0.478	0.791	0.333	1.059	0.443	0.732	0.05	0.758	1	0.377	0.985	0.71	0.992
+serum.0-2h	ENSMUSG00000027803	2	Wwtr1	-0.111	0.661	0.861	0.395	1.036	0.633	0.829	0.248	0.181	1	0.085	1.01	0.118	0.98
+serum.0-2h	ENSMUSG00000023051	1	Tarbp2	0.194	0.131	0.753	0.373	0.951	0.213	0.61	-0.042	0.732	1	0.472	0.984	0.729	0.992
+serum.0-2h	ENSMUSG00000045777	1	6330512M04Rik	0.399	0.078	0.753	0.108	1.014	0.057	0.523	0.16	0.285	1	0.176	0.994	0.255	0.98
+serum.0-2h	ENSMUSG00000026573	1	Xcl1	0.066	0.793	0.916	0.533	0.98	0.771	0.894	-0.115	0.216	1	0.295	0.978	0.281	0.98
+serum.0-2h	ENSMUSG00000036006	1	6330500D04Rik	-0.263	0.304	0.758	0.227	1.012	0.242	0.627	-0.257	0.31	1	0.118	0.999	0.153	0.98
+serum.0-2h	ENSMUSG00000038379	1	Ttk	-0.389	0.523	0.806	0.12	0.809	0.322	0.665	-0.316	0.464	1	0.061	0.976	0.208	0.98
+serum.0-2h	ENSMUSG00000028268	1	Gbp3	0.464	0.245	0.753	0.064	1.014	0.163	0.587	0.626	0.197	1	0.007	0.379	0.048	0.98
+serum.0-2h	ENSMUSG00000046179	2	E2f8	0.377	0.552	0.815	0.068	1.068	0.365	0.689	0.19	0.685	1	0.119	0.999	0.467	0.981
+serum.0-2h	ENSMUSG00000001750	1	Tcirg1	0.363	0.371	0.765	0.116	1.031	0.22	0.613	0.194	0.472	1	0.143	0.985	0.282	0.98
+serum.0-2h	ENSMUSG00000035933	1	Cog5	0.162	0.406	0.766	0.416	0.954	0.401	0.71	0.06	0.171	1	0.393	0.975	0.463	0.981
+serum.0-2h	ENSMUSG00000006678	1	Pola1	-0.164	0.199	0.753	0.303	1.069	0.339	0.674	-0.049	0.594	1	0.463	0.979	0.633	0.991
+serum.0-2h	ENSMUSG00000058975	1	Kcnc1	0.212	0.287	0.756	0.326	0.954	0.289	0.65	-0.032	0.711	1	0.514	0.987	0.769	0.996
+serum.0-2h	ENSMUSG00000001870	1	Ltbp1	0.217	0.517	0.803	0.235	0.963	0.448	0.735	0.044	0.801	1	0.367	0.988	0.764	0.996
+serum.0-2h	ENSMUSG00000071714	1	Csf2rb2	1.039	0.191	0.753	0.002	0.262	0.052	0.514	0.888	0.101	1	0.001	0.15	0.005	0.727
+serum.0-2h	ENSMUSG00000014547	2	Wdfy2	0.187	0.467	0.786	0.311	0.953	0.447	0.735	-0.055	0.807	1	0.402	1.006	0.742	0.994
+serum.0-2h	ENSMUSG00000021175	1	Cdca7l	-0.099	0.72	0.887	0.371	1.036	0.688	0.856	-0.148	0.448	1	0.254	0.975	0.336	0.98
+serum.0-2h	ENSMUSG00000031962	2	Cdh15	0.146	0.724	0.888	0.312	0.953	0.636	0.831	-0.168	0.576	1	0.159	0.975	0.382	0.98
+serum.0-2h	ENSMUSG00000038086	2	Hspb2	0.175	0.35	0.761	0.343	0.951	0.4	0.71	-0.009	0.945	1	0.524	1.011	0.943	0.998
+serum.0-2h	ENSMUSG00000004221	2	Ikbkg	-0.339	0.189	0.753	0.164	0.918	0.123	0.569	-0.296	0.063	1	0.076	1.008	0.057	0.98
+serum.0-2h	ENSMUSG00000015290	3	Ubl4	0.086	0.658	0.859	0.497	0.966	0.681	0.853	0.163	0.225	1	0.172	0.998	0.22	0.98
+serum.0-2h	ENSMUSG00000032561	1	Acpp	0.035	0.529	0.809	0.554	1.022	0.797	0.908	-0.155	0.432	1	0.201	0.983	0.293	0.98
+serum.0-2h	ENSMUSG00000070520	1	Ndnl2	-0.346	0.408	0.766	0.204	0.978	0.287	0.647	0.244	0.262	1	0.095	1.006	0.156	0.98
+serum.0-2h	ENSMUSG00000006763	1	Saal1	-0.557	0.366	0.764	0.069	0.679	0.163	0.587	-0.107	0.458	1	0.305	0.976	0.388	0.98
+serum.0-2h	ENSMUSG00000015766	1	Eps8	-0.038	0.931	0.972	0.41	0.964	0.909	0.961	0.188	0.621	1	0.116	0.974	0.426	0.981
+serum.0-2h	ENSMUSG00000031104	1	Rab33a	0.228	0.504	0.8	0.23	0.968	0.411	0.715	-0.039	0.831	1	0.439	0.993	0.786	0.996
+serum.0-2h	ENSMUSG00000019088	1	Dnase1l1	0.411	0.137	0.753	0.098	1.013	0.072	0.537	0.241	0.504	1	0.098	0.98	0.292	0.98
+serum.0-2h	ENSMUSG00000026712	1	Mrc1	0.857	0.144	0.753	0.007	0.456	0.052	0.514	0.764	0.108	1	0.003	0.251	0.027	0.948
+serum.0-2h	ENSMUSG00000029260	1	Ugt2b34	0.156	0.444	0.777	0.386	0.948	0.463	0.742	0.007	0.971	1	0.427	1.011	0.963	0.998
+serum.0-2h	ENSMUSG00000039431	1	Mtmr7	0.26	0.488	0.796	0.174	0.993	0.403	0.711	0.112	0.485	1	0.238	0.978	0.403	0.981
+serum.0-2h	ENSMUSG00000020647	1	Ncoa1	0.081	0.25	0.753	0.575	1	0.549	0.787	0.052	0.566	1	0.393	0.975	0.624	0.99
+serum.0-2h	ENSMUSG00000029204	1	Rhoh	0.144	0.392	0.765	0.459	0.957	0.425	0.722	-0.065	0.631	1	0.406	0.979	0.606	0.99
+serum.0-2h	ENSMUSG00000019261	1	Mtap1s	0.195	0.675	0.868	0.235	0.965	0.581	0.803	0.06	0.863	1	0.292	1.009	0.789	0.996
+serum.0-2h	ENSMUSG00000027177	1	Hipk3	0.23	0.096	0.753	0.316	0.953	0.167	0.588	0.173	0.173	1	0.152	1.001	0.173	0.98
+serum.0-2h	ENSMUSG00000020396	1	Nefh	0.23	0.285	0.756	0.291	0.957	0.275	0.642	-0.077	0.188	1	0.392	0.973	0.403	0.981
+serum.0-2h	ENSMUSG00000029819	1	Npy	0.618	0.13	0.753	0.019	0.761	0.04	0.503	0.29	0.11	1	0.058	1.016	0.052	0.98
+serum.0-2h	ENSMUSG00000024325	1	Ring1	0.409	0.178	0.753	0.096	1.014	0.089	0.549	-0.117	0.553	1	0.272	0.975	0.455	0.981
+serum.0-2h	ENSMUSG00000021485	1	Mxd3	0.3	0.013	0.753	0.212	0.979	0.082	0.546	0.2	0.101	1	0.12	1.007	0.108	0.98
+serum.0-2h	ENSMUSG00000036856	1	Wnt4	0.268	0.395	0.765	0.198	0.979	0.283	0.645	0.018	0.863	1	0.469	0.988	0.873	0.998
+serum.0-2h	ENSMUSG00000029646	1	Cdx2	0.299	0.348	0.761	0.165	1.004	0.281	0.645	-0.084	0.689	1	0.325	0.979	0.602	0.99
+serum.0-2h	ENSMUSG00000072596	1	Ear3	0.12	0.53	0.809	0.451	0.955	0.563	0.796	-0.047	0.492	1	0.481	0.977	0.615	0.99
+serum.0-2h	ENSMUSG00000021536	1	Adcy2	0.214	0.21	0.753	0.34	0.949	0.227	0.617	0.028	0.674	1	0.469	0.978	0.776	0.996
+serum.0-2h	ENSMUSG00000031731	2	Ap1g1	0.03	0.939	0.976	0.461	0.956	0.919	0.966	-0.007	0.968	1	0.463	1.008	0.958	0.998
+serum.0-2h	ENSMUSG00000022505	1	Emp2	-0.002	0.995	0.997	0.501	0.994	0.996	0.998	0.087	0.622	1	0.285	0.973	0.545	0.985
+serum.0-2h	ENSMUSG00000004473	1	Clec11a	0.825	0.025	0.753	0.005	0.393	0.013	0.441	0.61	0.121	1	0.006	0.364	0.034	0.963
+serum.0-2h	ENSMUSG00000052373	1	Mpp3	0.285	0.352	0.762	0.172	0.995	0.301	0.655	0.053	0.62	1	0.382	0.974	0.629	0.991
+serum.0-2h	ENSMUSG00000020635	1	Fkbp1b	0.234	0.101	0.753	0.306	0.953	0.197	0.601	0.014	0.811	1	0.511	0.984	0.882	0.998
+serum.0-2h	ENSMUSG00000006958	1	Chrd	0.074	0.559	0.818	0.564	0.995	0.665	0.845	-0.144	0.511	1	0.209	0.976	0.394	0.98
+serum.0-2h	ENSMUSG00000029821	1	Dfna5	-0.15	0.456	0.78	0.341	1.057	0.451	0.737	-0.108	0.152	1	0.316	0.979	0.27	0.98
+serum.0-2h	ENSMUSG00000021982	1	Cdadc1	-0.881	0.315	0.758	0.033	0.564	0.089	0.55	-0.282	0.293	1	0.097	0.994	0.161	0.98
+serum.0-2h	ENSMUSG00000003872	1	Lin7b	0.002	0.987	0.996	0.496	1.027	0.991	0.996	-0.071	0.631	1	0.384	0.978	0.574	0.986
+serum.0-2h	ENSMUSG00000042726	1	Trafd1	-0.659	0.239	0.753	0.052	0.627	0.107	0.558	-0.587	0.299	1	0.009	0.62	0.11	0.98
+serum.0-2h	ENSMUSG00000026637	1	Traf5	0.089	0.824	0.927	0.33	0.956	0.771	0.894	0.139	0.665	1	0.171	0.981	0.499	0.982
+serum.0-2h	ENSMUSG00000024678	1	Ms4a4d	0.235	0.17	0.753	0.305	0.953	0.18	0.594	0.222	0.333	1	0.098	0.996	0.207	0.98
+serum.0-2h	ENSMUSG00000028132	1	Tmem56	-0.571	0.467	0.786	0.087	0.728	0.255	0.631	-0.419	0.527	1	0.04	0.864	0.231	0.98
+serum.0-2h	ENSMUSG00000026980	1	Ly75	0.256	0.523	0.806	0.173	0.995	0.418	0.719	0.002	0.996	1	0.373	1.017	0.993	1
+serum.0-2h	ENSMUSG00000029275	1	Gfi1	0.325	0.108	0.753	0.17	0.992	0.115	0.564	0.083	0.285	1	0.312	0.977	0.423	0.981
+serum.0-2h	ENSMUSG00000044447	1	Dock5	0.297	0.692	0.876	0.088	1.074	0.56	0.794	0.438	0.555	1	0.018	0.608	0.297	0.98
+serum.0-2h	ENSMUSG00000071723	1	Gspt2	-0.614	0.264	0.754	0.059	0.658	0.104	0.556	-0.257	0.182	1	0.098	1.007	0.084	0.98
+serum.0-2h	ENSMUSG00000008730	1	Hipk1	0.05	0.723	0.887	0.56	1.006	0.781	0.899	0.019	0.726	1	0.513	0.984	0.833	0.997
+serum.0-2h	ENSMUSG00000024240	1	Epc1	-1.499	0.147	0.753	0.002	0.216	0.015	0.445	-0.657	0.326	1	0.005	0.492	0.115	0.98
+serum.0-2h	ENSMUSG00000015214	1	Mtmr1	0.198	0.045	0.753	0.374	0.952	0.168	0.588	-0.059	0.137	1	0.451	0.977	0.485	0.981
+serum.0-2h	ENSMUSG00000027624	1	Epb4.1l1	0.341	0.25	0.753	0.132	1.009	0.184	0.595	0.028	0.953	1	0.207	1.088	0.913	0.998
+serum.0-2h	ENSMUSG00000046908	1	Ltb4r1	0.207	0.484	0.794	0.278	0.964	0.407	0.712	-0.02	0.884	1	0.521	0.996	0.879	0.998
+serum.0-2h	ENSMUSG00000069755	3	Zfp125	0.475	0.108	0.753	0.052	1.013	0.051	0.514	0.114	0.303	1	0.242	0.984	0.303	0.98
+serum.0-2h	ENSMUSG00000022385	1	Gtse1	-0.173	0.62	0.843	0.314	1.044	0.554	0.79	-0.195	0.52	1	0.123	0.975	0.346	0.98
+serum.0-2h	ENSMUSG00000030201	1	Lrp6	0.186	0.21	0.753	0.384	0.95	0.301	0.656	-0.006	0.924	1	0.586	0.995	0.947	0.998
+serum.0-2h	ENSMUSG00000079110	2	Capn3	0.14	0.606	0.839	0.384	0.95	0.572	0.799	-0.077	0.495	1	0.386	0.976	0.489	0.981
+serum.0-2h	ENSMUSG00000040136	2	Abcc8	0.132	0.592	0.832	0.433	0.955	0.561	0.794	-0.1	0.445	1	0.315	0.975	0.421	0.981
+serum.0-2h	ENSMUSG00000019302	2	Atp6v0a1	0.34	0.035	0.753	0.155	1.001	0.079	0.544	0.047	0.514	1	0.425	0.975	0.619	0.99
+serum.0-2h	ENSMUSG00000004383	1	Large	-0.405	0.136	0.753	0.15	0.892	0.074	0.538	-0.277	0.104	1	0.087	1.007	0.062	0.98
+serum.0-2h	ENSMUSG00000079487	1	Med12	0.073	0.874	0.948	0.312	0.953	0.834	0.926	0.066	0.83	1	0.27	1.019	0.746	0.995
+serum.0-2h	ENSMUSG00000025330	1	Padi4	0.079	0.591	0.831	0.522	0.974	0.657	0.841	-0.073	0.478	1	0.401	0.975	0.493	0.981
+serum.0-2h	ENSMUSG00000005696	1	Sh2d1a	0.234	0.349	0.761	0.25	0.969	0.336	0.672	0.003	0.975	1	0.5	1	0.975	0.998
+serum.0-2h	ENSMUSG00000061665	1	Cd2ap	-0.315	0.506	0.8	0.197	0.967	0.353	0.684	-0.095	0.639	1	0.333	0.983	0.55	0.985
+serum.0-2h	ENSMUSG00000032946	1	Rasgrp2	0.201	0.228	0.753	0.352	0.95	0.29	0.65	-0.068	0.487	1	0.415	0.975	0.516	0.982
+serum.0-2h	ENSMUSG00000050445	1	Cyp8b1	0.161	0.389	0.765	0.419	0.957	0.4	0.709	-0.084	0.31	1	0.373	0.974	0.421	0.981
+serum.0-2h	ENSMUSG00000030322	1	Mbd4	0.065	0.382	0.765	0.601	1.003	0.64	0.832	-0.063	0.533	1	0.424	0.977	0.555	0.985
+serum.0-2h	ENSMUSG00000055371	1	Stam2	0.123	0.338	0.76	0.458	0.957	0.48	0.753	0.063	0.709	1	0.344	0.982	0.647	0.992
+serum.0-2h	ENSMUSG00000048490	1	Nrip1	0.133	0.667	0.863	0.371	0.952	0.62	0.822	0.121	0.668	1	0.199	0.982	0.507	0.982
+serum.0-2h	ENSMUSG00000005220	1	Corin	0.103	0.151	0.753	0.538	0.983	0.435	0.727	0.037	0.729	1	0.42	0.982	0.755	0.995
+serum.0-2h	ENSMUSG00000079349	1	Magea5	0.074	0.198	0.753	0.586	1	0.572	0.799	0.101	0.277	1	0.274	0.979	0.346	0.98
+serum.0-2h	ENSMUSG00000014813	1	Stc1	0.118	0.702	0.879	0.395	0.946	0.657	0.84	0.01	0.933	1	0.475	0.994	0.933	0.998
+serum.0-2h	ENSMUSG00000010392	1	Gosr1	-0.125	0.311	0.758	0.343	1.062	0.431	0.726	-0.074	0.588	1	0.394	0.977	0.539	0.985
+serum.0-2h	ENSMUSG00000026678	2	Rgs5	0.123	0.449	0.778	0.465	0.956	0.499	0.76	-0.08	0.279	1	0.389	0.974	0.427	0.981
+serum.0-2h	ENSMUSG00000027445	1	Cst9	0.123	0.657	0.859	0.418	0.957	0.616	0.82	0.043	0.691	1	0.402	0.973	0.698	0.992
+serum.0-2h	ENSMUSG00000025271	1	Pfkfb1	0.045	0.696	0.877	0.566	1.007	0.786	0.902	0.012	0.888	1	0.5	0.987	0.91	0.998
+serum.0-2h	ENSMUSG00000026207	2	Speg	0.119	0.63	0.846	0.444	0.955	0.608	0.815	0.003	0.956	1	0.55	0.988	0.974	0.998
+serum.0-2h	ENSMUSG00000052160	1	Pld4	0.753	0.046	0.753	0.007	0.48	0.016	0.446	0.515	0.065	1	0.011	0.479	0.011	0.905
+serum.0-2h	ENSMUSG00000045179	4	Sox3	0.106	0.641	0.851	0.488	0.965	0.621	0.822	0.102	0.435	1	0.261	0.978	0.392	0.98
+serum.0-2h	ENSMUSG00000041235	1	Chd7	0.388	0.492	0.798	0.072	1.058	0.295	0.653	0.228	0.372	1	0.096	0.994	0.221	0.98
+serum.0-2h	ENSMUSG00000020758	1	Itgb4	0.26	0.246	0.753	0.243	0.968	0.197	0.601	0.038	0.706	1	0.418	0.978	0.729	0.992
+serum.0-2h	ENSMUSG00000042842	1	Serpinb6b	-0.142	0.204	0.753	0.325	1.065	0.381	0.697	-0.143	0.251	1	0.257	0.983	0.234	0.98
+serum.0-2h	ENSMUSG00000047534	1	C79407	-0.435	0.594	0.833	0.095	0.75	0.422	0.72	-0.358	0.597	1	0.033	0.825	0.354	0.98
+serum.0-2h	ENSMUSG00000028991	3	Frap1	-0.008	0.971	0.991	0.477	1.014	0.97	0.99	-0.049	0.59	1	0.464	0.979	0.634	0.992
+serum.0-2h	ENSMUSG00000037606	1	Osbpl5	-0.382	0.257	0.753	0.171	0.93	0.172	0.59	-0.195	0.001	1	0.164	1.002	0.06	0.98
+serum.0-2h	ENSMUSG00000045624	1	Esf1	-0.232	0.433	0.775	0.227	1.012	0.335	0.672	-0.025	0.949	1	0.327	1.063	0.915	0.998
+serum.0-2h	ENSMUSG00000021725	1	Parp8	-0.272	0.64	0.851	0.182	0.945	0.498	0.76	-0.119	0.836	1	0.145	1.09	0.697	0.992
+serum.0-2h	ENSMUSG00000052707	1	Tnrc6a	-0.569	0.056	0.753	0.076	0.71	0.033	0.493	-0.233	0.454	1	0.13	0.974	0.285	0.98
+serum.0-2h	ENSMUSG00000026933	1	Camsap1	0.063	0.826	0.928	0.463	0.956	0.802	0.911	-0.072	0.829	1	0.329	1.023	0.74	0.993
+serum.0-2h	ENSMUSG00000020953	1	Coch	-0.011	0.983	0.995	0.396	0.945	0.975	0.991	-0.061	0.896	1	0.178	1.092	0.814	0.997
+serum.0-2h	ENSMUSG00000027361	2	Gabpb1	0.137	0.683	0.871	0.331	0.953	0.631	0.829	-0.058	0.625	1	0.437	0.981	0.63	0.991
+serum.0-2h	ENSMUSG00000031429	1	Psmd10	-0.447	0.266	0.754	0.142	0.866	0.154	0.585	-0.435	0.277	1	0.018	0.796	0.076	0.98
+serum.0-2h	ENSMUSG00000006262	1	Mobkl1a	-0.189	0.69	0.874	0.295	1.031	0.576	0.801	-0.256	0.612	1	0.111	0.997	0.352	0.98
+serum.0-2h	ENSMUSG00000053604	1	Rpia	0.352	0.192	0.753	0.135	1.009	0.118	0.565	0.208	0.283	1	0.121	0.999	0.195	0.98
+serum.0-2h	ENSMUSG00000037287	2	Tbcel	-0.528	0.308	0.758	0.079	0.714	0.135	0.577	-0.372	0.227	1	0.046	0.901	0.109	0.98
+serum.0-2h	ENSMUSG00000039476	1	Prrx2	-1.162	0.175	0.753	0.009	0.408	0.034	0.498	-0.471	0.081	1	0.018	0.798	0.029	0.948
+serum.0-2h	ENSMUSG00000064289	1	Tank	-1.231	0.146	0.753	0.007	0.363	0.013	0.441	-0.417	0.326	1	0.036	0.828	0.132	0.98
+serum.0-2h	ENSMUSG00000026915	2	Strbp	0.308	0.102	0.753	0.194	0.983	0.095	0.553	0.125	0.578	1	0.209	0.975	0.431	0.981
+serum.0-2h	ENSMUSG00000029090	1	Gpr125	-0.271	0.336	0.76	0.244	1.034	0.278	0.644	-0.264	0.3	1	0.104	0.989	0.18	0.98
+serum.0-2h	ENSMUSG00000078650	1	G6pc	0.319	0.381	0.765	0.129	1.012	0.294	0.652	0.008	0.958	1	0.456	1.003	0.951	0.998
+serum.0-2h	ENSMUSG00000025532	1	Crcp	-0.169	0.37	0.765	0.319	1.06	0.416	0.718	-0.068	0.783	1	0.359	1.02	0.685	0.992
+serum.0-2h	ENSMUSG00000001123	2	Lgals9	0.249	0.011	0.753	0.288	0.957	0.117	0.565	0.052	0.744	1	0.388	0.981	0.698	0.992
+serum.0-2h	ENSMUSG00000025237	1	Parp6	0.144	0.714	0.883	0.268	0.966	0.632	0.829	-0.007	0.968	1	0.451	1.015	0.96	0.998
+serum.0-2h	ENSMUSG00000028825	1	Rhd	0.277	0.242	0.753	0.223	0.971	0.192	0.598	0.002	0.974	1	0.561	0.988	0.981	0.999
+serum.0-2h	ENSMUSG00000028633	1	Ctps	-0.156	0.67	0.864	0.307	1.047	0.577	0.801	0.052	0.87	1	0.292	1.036	0.799	0.996
+serum.0-2h	ENSMUSG00000030619	1	Eed	-1.577	0.141	0.753	0.002	0.183	0.01	0.428	-0.434	0.456	1	0.024	0.767	0.222	0.98
+serum.0-2h	ENSMUSG00000027459	1	Fam110a	0.356	0.207	0.753	0.12	1.015	0.165	0.587	-0.067	0.262	1	0.427	0.975	0.466	0.981
+serum.0-2h	ENSMUSG00000026740	1	Dnajc1	-0.095	0.707	0.88	0.402	1.036	0.693	0.859	0.211	0.164	1	0.115	1.006	0.146	0.98
+serum.0-2h	ENSMUSG00000057738	1	Spna2	0.191	0.323	0.758	0.348	0.952	0.362	0.687	0.008	0.98	1	0.375	1.051	0.968	0.998
+serum.0-2h	ENSMUSG00000068917	1	Clk2	-0.35	0.18	0.753	0.169	0.926	0.139	0.577	-0.247	0.278	1	0.123	0.992	0.179	0.98
+serum.0-2h	ENSMUSG00000038002	1	Cramp1l	-0.202	0.747	0.899	0.285	0.991	0.618	0.821	-0.186	0.761	1	0.129	1.072	0.578	0.986
+serum.0-2h	ENSMUSG00000024687	1	Osbp	0.042	0.942	0.977	0.273	0.962	0.913	0.963	-0.091	0.627	1	0.294	0.983	0.544	0.985
+serum.0-2h	ENSMUSG00000042228	1	Lyn	-0.016	0.805	0.919	0.476	1.037	0.912	0.962	-0.091	0.411	1	0.356	0.973	0.408	0.981
+serum.0-2h	ENSMUSG00000039067	1	Psmd7	-0.418	0.377	0.765	0.16	0.909	0.25	0.63	-0.112	0.654	1	0.273	0.977	0.513	0.982
+serum.0-2h	ENSMUSG00000032123	1	Dpagt1	0.076	0.397	0.765	0.566	0.995	0.604	0.814	-0.08	0.682	1	0.359	0.981	0.582	0.986
+serum.0-2h	ENSMUSG00000028713	1	Cyp4b1	-0.01	0.983	0.995	0.397	0.957	0.976	0.991	-0.026	0.865	1	0.495	1.007	0.842	0.997
+serum.0-2h	ENSMUSG00000031533	1	Mrps31	-0.478	0.184	0.753	0.128	0.825	0.097	0.554	-0.599	0.07	1	0.005	0.474	0.017	0.922
+serum.0-2h	ENSMUSG00000028556	1	Dock7	-0.087	0.55	0.814	0.409	1.047	0.619	0.821	-0.156	0.404	1	0.214	0.981	0.303	0.98
+serum.0-2h	ENSMUSG00000041975	2	Mettl8	-0.212	0.289	0.757	0.281	1.073	0.309	0.658	-0.195	0.26	1	0.179	0.988	0.192	0.98
+serum.0-2h	ENSMUSG00000041566	1	Tssk1	0.391	0.294	0.757	0.092	1.03	0.215	0.61	0.023	0.717	1	0.483	0.984	0.815	0.997
+serum.0-2h	ENSMUSG00000021371	1	Ccdc90a	0.003	0.982	0.995	0.491	1.026	0.985	0.994	0.008	0.971	1	0.414	1.012	0.96	0.998
+serum.0-2h	ENSMUSG00000039942	1	Ptger4	-1.4	0.248	0.753	0.003	0.277	0.086	0.548	-0.691	0.397	1	0.003	0.397	0.154	0.98
+serum.0-2h	ENSMUSG00000023980	1	Taf8	-0.168	0.769	0.907	0.249	0.994	0.675	0.849	-0.315	0.405	1	0.074	0.977	0.216	0.98
+serum.0-2h	ENSMUSG00000024269	1	5730494M16Rik	0.022	0.967	0.989	0.353	0.95	0.952	0.98	0.158	0.184	1	0.173	0.999	0.196	0.98
+serum.0-2h	ENSMUSG00000040345	2	Arhgap9	0.349	0.021	0.753	0.152	1.002	0.066	0.533	0.101	0.277	1	0.283	0.982	0.337	0.98
+serum.0-2h	ENSMUSG00000006731	1	B4galnt1	0.352	0.413	0.767	0.121	1.03	0.284	0.646	0.04	0.882	1	0.366	1.011	0.831	0.997
+serum.0-2h	ENSMUSG00000027162	2	Lin7c	-0.241	0.534	0.81	0.232	1.018	0.446	0.735	0.012	0.97	1	0.353	1.015	0.954	0.998
+serum.0-2h	ENSMUSG00000047507	1	Baiap3	0.459	0.297	0.757	0.07	1.014	0.151	0.582	0.131	0.193	1	0.218	0.987	0.256	0.98
+serum.0-2h	ENSMUSG00000074682	2	Zcchc3	0.207	0.437	0.775	0.31	0.954	0.361	0.687	-0.113	0.154	1	0.309	0.978	0.265	0.98
+serum.0-2h	ENSMUSG00000024851	1	Pitpnm1	-0.083	0.581	0.827	0.405	1.046	0.659	0.841	-0.203	0.266	1	0.15	0.996	0.179	0.98
+serum.0-2h	ENSMUSG00000027070	1	Lrp2	0.199	0.395	0.765	0.311	0.953	0.36	0.687	0.133	0.459	1	0.198	0.979	0.365	0.98
+serum.0-2h	ENSMUSG00000005891	1	Prl4a1	0.169	0.266	0.754	0.397	0.945	0.365	0.689	0.198	0.07	1	0.123	1.007	0.102	0.98
+serum.0-2h	ENSMUSG00000027180	3	Fbxo3	-0.676	0.13	0.753	0.058	0.655	0.025	0.479	-0.273	0.188	1	0.099	1.007	0.089	0.98
+serum.0-2h	ENSMUSG00000035325	1	Sec31a	-0.116	0.845	0.935	0.33	0.963	0.783	0.901	0.046	0.938	1	0.204	1.096	0.89	0.998
+serum.0-2h	ENSMUSG00000030844	3	Rgs10	0.149	0.432	0.775	0.427	0.953	0.465	0.743	0.086	0.376	1	0.32	0.978	0.444	0.981
+serum.0-2h	ENSMUSG00000039985	1	Fam60a	-0.114	0.77	0.908	0.345	1.021	0.711	0.867	-0.27	0.535	1	0.085	0.977	0.313	0.98
+serum.0-2h	ENSMUSG00000050373	2	Snx21	0.178	0.607	0.839	0.309	0.954	0.54	0.782	-0.019	0.928	1	0.472	1.007	0.907	0.998
+serum.0-2h	ENSMUSG00000024193	1	Phf1	0.289	0.327	0.758	0.193	0.984	0.226	0.616	-0.026	0.8	1	0.508	0.993	0.82	0.997
+serum.0-2h	ENSMUSG00000048481	1	Mypop	0.357	0.269	0.754	0.109	1.022	0.213	0.61	-0.046	0.783	1	0.447	0.998	0.739	0.993
+serum.0-2h	ENSMUSG00000029695	1	Aass	0.228	0.398	0.765	0.252	0.968	0.33	0.669	0.079	0.467	1	0.314	0.975	0.483	0.981
+serum.0-2h	ENSMUSG00000040213	1	Ccbl2	-0.046	0.659	0.86	0.432	1.043	0.779	0.898	-0.009	0.907	1	0.578	0.998	0.93	0.998
+serum.0-2h	ENSMUSG00000031659	1	Adcy7	0.349	0.216	0.753	0.124	1.019	0.179	0.594	0.507	0.153	1	0.012	0.502	0.031	0.957
+serum.0-2h	ENSMUSG00000021938	1	Pspc1	-0.563	0.217	0.753	0.083	0.722	0.103	0.556	-0.265	0.386	1	0.109	0.981	0.225	0.98
+serum.0-2h	ENSMUSG00000009687	1	Fxyd5	0.677	0.074	0.753	0.013	0.64	0.015	0.445	0.462	0.066	1	0.016	0.562	0.027	0.948
+serum.0-2h	ENSMUSG00000001508	2	Sgca	0.113	0.527	0.808	0.494	0.964	0.551	0.788	-0.039	0.74	1	0.467	0.989	0.746	0.995
+serum.0-2h	ENSMUSG00000029528	1	Pxn	0.328	0.04	0.753	0.177	0.992	0.068	0.534	0.028	0.88	1	0.439	0.994	0.853	0.998
+serum.0-2h	ENSMUSG00000000085	1	Scmh1	-0.106	0.528	0.808	0.348	1.056	0.579	0.802	-0.164	0.167	1	0.219	0.99	0.148	0.98
+serum.0-2h	ENSMUSG00000056579	2	Tug1	-0.568	0.409	0.766	0.081	0.723	0.235	0.624	-0.222	0.56	1	0.15	0.98	0.35	0.98
+serum.0-2h	ENSMUSG00000029545	2	Acads	0.174	0.326	0.758	0.392	0.948	0.37	0.692	0.079	0.189	1	0.333	0.978	0.379	0.98
+serum.0-2h	ENSMUSG00000040234	1	Tm7sf3	-0.907	0.135	0.753	0.026	0.516	0.019	0.458	-0.253	0.63	1	0.117	1.002	0.383	0.98
+serum.0-2h	ENSMUSG00000030946	1	2310007H09Rik	0.201	0.396	0.765	0.332	0.953	0.346	0.68	-0.059	0.556	1	0.433	0.975	0.592	0.986
+serum.0-2h	ENSMUSG00000039852	1	Rere	-0.955	0.181	0.753	0.02	0.5	0.037	0.499	-0.56	0.322	1	0.011	0.669	0.121	0.98
+serum.0-2h	ENSMUSG00000069631	1	2610019A05Rik	0.083	0.464	0.785	0.555	0.993	0.613	0.818	-0.072	0.531	1	0.397	0.976	0.547	0.985
+serum.0-2h	ENSMUSG00000064037	1	Gpn1	-0.782	0.234	0.753	0.045	0.597	0.077	0.539	-0.226	0.182	1	0.127	1.004	0.11	0.98
+serum.0-2h	ENSMUSG00000033688	1	1300017J02Rik	0.016	0.839	0.933	0.532	1.025	0.914	0.963	0.167	0.222	1	0.164	0.999	0.216	0.98
+serum.0-2h	ENSMUSG00000041187	2	Prkd2	0.103	0.665	0.862	0.472	0.958	0.645	0.834	-0.124	0.481	1	0.259	0.977	0.367	0.98
+serum.0-2h	ENSMUSG00000038859	1	Baiap2l1	0.252	0.639	0.851	0.142	1	0.518	0.769	0.131	0.632	1	0.179	0.975	0.497	0.981
+serum.0-2h	ENSMUSG00000037736	2	Limch1	-0.283	0.297	0.757	0.234	1.021	0.267	0.638	-0.158	0.449	1	0.242	0.977	0.298	0.98
[truncated: 237,139 more rows]
