# Supplementary material for: Widespread uncoupling between transcriptome and translatome variations after a stimulus in mammalian cells
Source: BMC Genomics. 2012 Jun 6;13:220. doi: 10.1186/1471-2164-13-220 (PMC3441405; doi:10.1186/1471-2164-13-220)
Supplement: Additional file 6 — Contains the complete ontological enrichment analysis of all the reanalyzed datasets included in our survey, for both the transcriptome and the translatome. [file 1471-2164-13-220-S6.xls]

## Sheet: DAVID dataset collection
# Ontological terms significantly overrepresented (Benjamini p-value < 0.05) for each dataset, classified as coming from the analysis of transcriptome DEGs or translatome DEGs
Dataset short name	Reading level	Category	Term	EASE enrichment p-value Benjamini corrected
+LPS.0-1h	transcriptome	GOTERM_CC_ALL	GO:0043227~membrane-bound organelle	6.99876e-21
+LPS.0-1h	transcriptome	GOTERM_CC_ALL	GO:0043226~organelle	7.2806e-17
+LPS.0-1h	transcriptome	INTERPRO	IPR000827:Small chemokine, C-C	0.0238442
+LPS.0-1h	transcriptome	GOTERM_BP_ALL	GO:0045449~regulation of transcription	1.09916e-21
+LPS.0-1h	transcriptome	GOTERM_BP_ALL	GO:0001816~cytokine production	6.19844e-06
+LPS.0-1h	transcriptome	GOTERM_BP_ALL	GO:0009891~positive regulation of biosynthetic process	0.00687847
+LPS.0-1h	transcriptome	GOTERM_BP_ALL	GO:0001775~cell activation	0.0275842
+LPS.0-1h	transcriptome	GOTERM_BP_ALL	GO:0051092~activation of NF-kappaB transcription factor	0.00655372
+LPS.0-1h	transcriptome	SP_PIR_KEYWORDS	proto-oncogene	0.0290254
+LPS.0-1h	transcriptome	GOTERM_BP_ALL	GO:0030217~T cell differentiation	0.0250328
+LPS.0-1h	transcriptome	SP_PIR_KEYWORDS	chemotaxis	0.00115742
+LPS.0-1h	transcriptome	GOTERM_BP_ALL	GO:0032502~developmental process	0.000848208
+LPS.0-1h	transcriptome	GOTERM_BP_ALL	GO:0006355~regulation of transcription, DNA-dependent	2.18171e-20
+LPS.0-1h	transcriptome	GOTERM_BP_ALL	GO:0006351~transcription, DNA-dependent	1.76878e-20
+LPS.0-1h	transcriptome	GOTERM_BP_ALL	GO:0006350~transcription	5.94082e-22
+LPS.0-1h	transcriptome	SP_PIR_KEYWORDS	cell cycle	0.0360151
+LPS.0-1h	transcriptome	GOTERM_BP_ALL	GO:0030154~cell differentiation	7.64262e-06
+LPS.0-1h	transcriptome	GOTERM_BP_ALL	GO:0016265~death	8.10385e-10
+LPS.0-1h	transcriptome	GOTERM_BP_ALL	GO:0042330~taxis	0.00681034
+LPS.0-1h	transcriptome	GOTERM_BP_ALL	GO:0030099~myeloid cell differentiation	0.000502559
+LPS.0-1h	transcriptome	GOTERM_BP_ALL	GO:0030097~hemopoiesis	0.000574145
+LPS.0-1h	transcriptome	INTERPRO	IPR015880:Zinc finger, C2H2-like	1.2349e-21
+LPS.0-1h	transcriptome	GOTERM_MF_ALL	GO:0005125~cytokine activity	0.0116021
+LPS.0-1h	transcriptome	KEGG_PATHWAY	mmu05222:Small cell lung cancer	0.00540618
+LPS.0-1h	transcriptome	KEGG_PATHWAY	mmu05220:Chronic myeloid leukemia	0.0121607
+LPS.0-1h	transcriptome	GOTERM_BP_ALL	GO:0009719~response to endogenous stimulus	0.031358
+LPS.0-1h	transcriptome	KEGG_PATHWAY	mmu05215:Prostate cancer	0.0366315
+LPS.0-1h	transcriptome	GOTERM_BP_ALL	GO:0007264~small GTPase mediated signal transduction	0.0106992
+LPS.0-1h	transcriptome	GOTERM_BP_ALL	GO:0016070~RNA metabolic process	4.58906e-17
+LPS.0-1h	transcriptome	GOTERM_BP_ALL	GO:0022402~cell cycle process	0.000400731
+LPS.0-1h	transcriptome	GOTERM_BP_ALL	GO:0007249~I-kappaB kinase/NF-kappaB cascade	0.000506017
+LPS.0-1h	transcriptome	GOTERM_BP_ALL	GO:0007243~protein kinase cascade	0.0128885
+LPS.0-1h	transcriptome	GOTERM_BP_ALL	GO:0007242~intracellular signaling cascade	6.02508e-06
+LPS.0-1h	transcriptome	KEGG_PATHWAY	mmu04660:T cell receptor signaling pathway	0.00429939
+LPS.0-1h	transcriptome	KEGG_PATHWAY	mmu04630:Jak-STAT signaling pathway	0.0426896
+LPS.0-1h	transcriptome	KEGG_PATHWAY	mmu04620:Toll-like receptor signaling pathway	7.20502e-06
+LPS.0-1h	transcriptome	KEGG_PATHWAY	mmu04210:Apoptosis	0.00688722
+LPS.0-1h	transcriptome	GOTERM_BP_ALL	GO:0042108~positive regulation of cytokine biosynthetic process	0.00066459
+LPS.0-1h	transcriptome	GOTERM_BP_ALL	GO:0042107~cytokine metabolic process	0.000491473
+LPS.0-1h	transcriptome	KEGG_PATHWAY	mmu04115:p53 signaling pathway	7.5116e-05
+LPS.0-1h	transcriptome	SP_PIR_KEYWORDS	apoptosis	1.48552e-05
+LPS.0-1h	transcriptome	KEGG_PATHWAY	mmu04060:Cytokine-cytokine receptor interaction	0.00300482
+LPS.0-1h	transcriptome	GOTERM_BP_ALL	GO:0042093~T-helper cell differentiation	0.00377451
+LPS.0-1h	transcriptome	GOTERM_BP_ALL	GO:0009611~response to wounding	0.00024984
+LPS.0-1h	transcriptome	KEGG_PATHWAY	mmu04010:MAPK signaling pathway	0.00765294
+LPS.0-1h	transcriptome	GOTERM_BP_ALL	GO:0006139~nucleobase, nucleoside, nucleotide and nucleic acid metabolic process	1.79685e-16
+LPS.0-1h	transcriptome	GOTERM_BP_ALL	GO:0042089~cytokine biosynthetic process	0.000479951
+LPS.0-1h	transcriptome	GOTERM_BP_ALL	GO:0009605~response to external stimulus	0.0101119
+LPS.0-1h	transcriptome	GOTERM_BP_ALL	GO:0065007~biological regulation	3.75686e-25
+LPS.0-1h	transcriptome	GOTERM_BP_ALL	GO:0050794~regulation of cellular process	2.63024e-32
+LPS.0-1h	transcriptome	GOTERM_BP_ALL	GO:0050789~regulation of biological process	1.12071e-29
+LPS.0-1h	transcriptome	GOTERM_BP_ALL	GO:0044267~cellular protein metabolic process	0.0373571
+LPS.0-1h	transcriptome	SP_PIR_KEYWORDS	nucleus	4.98482e-17
+LPS.0-1h	transcriptome	GOTERM_BP_ALL	GO:0044260~cellular macromolecule metabolic process	0.0292806
+LPS.0-1h	transcriptome	INTERPRO	IPR004827:Basic-leucine zipper (bZIP) transcription factor	0.00947575
+LPS.0-1h	transcriptome	GOTERM_BP_ALL	GO:0042035~regulation of cytokine biosynthetic process	0.000383132
+LPS.0-1h	transcriptome	GOTERM_MF_ALL	GO:0046914~transition metal ion binding	5.2558e-13
+LPS.0-1h	transcriptome	GOTERM_BP_ALL	GO:0044238~primary metabolic process	1.25895e-14
+LPS.0-1h	transcriptome	GOTERM_BP_ALL	GO:0044237~cellular metabolic process	2.00229e-12
+LPS.0-1h	transcriptome	GOTERM_MF_ALL	GO:0046872~metal ion binding	0.000562171
+LPS.0-1h	transcriptome	GOTERM_BP_ALL	GO:0043687~post-translational protein modification	0.00232267
+LPS.0-1h	transcriptome	GOTERM_MF_ALL	GO:0030528~transcription regulator activity	0.00303625
+LPS.0-1h	transcriptome	GOTERM_CC_ALL	GO:0005634~nucleus	7.14429e-29
+LPS.0-1h	transcriptome	GOTERM_CC_ALL	GO:0005622~intracellular	8.09507e-21
+LPS.0-1h	transcriptome	SP_PIR_KEYWORDS	Ubl conjugation pathway	0.0295854
+LPS.0-1h	transcriptome	GOTERM_BP_ALL	GO:0007049~cell cycle	4.2853e-06
+LPS.0-1h	transcriptome	SP_PIR_KEYWORDS	Transcription regulation	0.000168921
+LPS.0-1h	transcriptome	SP_PIR_KEYWORDS	Transcription	0.000158709
+LPS.0-1h	transcriptome	SP_PIR_KEYWORDS	metal-binding	1.00347e-10
+LPS.0-1h	transcriptome	GOTERM_BP_ALL	GO:0048869~cellular developmental process	7.64262e-06
+LPS.0-1h	transcriptome	SP_PIR_KEYWORDS	macrophage	0.00118552
+LPS.0-1h	transcriptome	INTERPRO	IPR007087:Zinc finger, C2H2-type	1.6568e-24
+LPS.0-1h	transcriptome	GOTERM_BP_ALL	GO:0000074~regulation of progression through cell cycle	6.18368e-06
+LPS.0-1h	transcriptome	INTERPRO	IPR007086:Zinc finger, C2H2-subtype	1.59645e-24
+LPS.0-1h	transcriptome	GOTERM_BP_ALL	GO:0006974~response to DNA damage stimulus	0.0125153
+LPS.0-1h	transcriptome	GOTERM_BP_ALL	GO:0043412~biopolymer modification	0.000507588
+LPS.0-1h	transcriptome	GOTERM_BP_ALL	GO:0006955~immune response	1.72087e-08
+LPS.0-1h	transcriptome	GOTERM_BP_ALL	GO:0006954~inflammatory response	7.5959e-06
+LPS.0-1h	transcriptome	GOTERM_BP_ALL	GO:0006950~response to stress	1.43358e-07
+LPS.0-1h	transcriptome	GOTERM_BP_ALL	GO:0043367~CD4-positive, alpha beta T cell differentiation	0.014144
+LPS.0-1h	transcriptome	GOTERM_BP_ALL	GO:0006935~chemotaxis	0.00681034
+LPS.0-1h	transcriptome	INTERPRO	IPR013087:Zinc finger, C2H2-type/integrase, DNA-binding	2.98279e-27
+LPS.0-1h	transcriptome	INTERPRO	IPR000387:Protein-tyrosine phosphatase, Tyr-specific/dual-specificity type	0.0260148
+LPS.0-1h	transcriptome	GOTERM_BP_ALL	GO:0006917~induction of apoptosis	0.00312462
+LPS.0-1h	transcriptome	GOTERM_BP_ALL	GO:0031328~positive regulation of cellular biosynthetic process	0.00121379
+LPS.0-1h	transcriptome	GOTERM_BP_ALL	GO:0006915~apoptosis	4.87946e-11
+LPS.0-1h	transcriptome	GOTERM_BP_ALL	GO:0031323~regulation of cellular metabolic process	1.12728e-21
+LPS.0-1h	transcriptome	GOTERM_BP_ALL	GO:0043283~biopolymer metabolic process	1.04128e-24
+LPS.0-1h	transcriptome	GOTERM_MF_ALL	GO:0003677~DNA binding	1.37207e-07
+LPS.0-1h	transcriptome	GOTERM_MF_ALL	GO:0003676~nucleic acid binding	2.08621e-14
+LPS.0-1h	transcriptome	SP_PIR_KEYWORDS	GTP-binding	0.0218883
+LPS.0-1h	transcriptome	GOTERM_BP_ALL	GO:0043170~macromolecule metabolic process	1.74664e-20
+LPS.0-1h	transcriptome	SP_PIR_KEYWORDS	inflammatory response	0.000455513
+LPS.0-1h	transcriptome	COG_ONTOLOGY	General function prediction only	1.50201e-17
+LPS.0-1h	transcriptome	SMART	SM00450:RHOD	0.0130569
+LPS.0-1h	transcriptome	GOTERM_BP_ALL	GO:0012502~induction of programmed cell death	0.00312462
+LPS.0-1h	transcriptome	GOTERM_BP_ALL	GO:0012501~programmed cell death	1.18442e-10
+LPS.0-1h	transcriptome	GOTERM_BP_ALL	GO:0010468~regulation of gene expression	1.06163e-21
+LPS.0-1h	transcriptome	GOTERM_MF_ALL	GO:0043169~cation binding	0.000193807
+LPS.0-1h	transcriptome	GOTERM_BP_ALL	GO:0010467~gene expression	4.78339e-15
+LPS.0-1h	transcriptome	GOTERM_MF_ALL	GO:0043167~ion binding	0.000548682
+LPS.0-1h	transcriptome	GOTERM_BP_ALL	GO:0043123~positive regulation of I-kappaB kinase/NF-kappaB cascade	0.00648487
+LPS.0-1h	transcriptome	SP_PIR_KEYWORDS	DNA binding	0.0313226
+LPS.0-1h	transcriptome	GOTERM_BP_ALL	GO:0043122~regulation of I-kappaB kinase/NF-kappaB cascade	0.000554125
+LPS.0-1h	transcriptome	SP_PIR_KEYWORDS	zinc-finger	6.08804e-23
+LPS.0-1h	transcriptome	SP_PIR_KEYWORDS	zinc finger	0.0465869
+LPS.0-1h	transcriptome	SP_PIR_KEYWORDS	zinc	1.56448e-17
+LPS.0-1h	transcriptome	PIR_SUPERFAMILY	PIRSF001950:small inducible chemokine, C/CC types	0.0406849
+LPS.0-1h	transcriptome	GOTERM_BP_ALL	GO:0051726~regulation of cell cycle	7.38792e-06
+LPS.0-1h	transcriptome	GOTERM_BP_ALL	GO:0043069~negative regulation of programmed cell death	0.00160061
+LPS.0-1h	transcriptome	GOTERM_BP_ALL	GO:0043068~positive regulation of programmed cell death	0.000417981
+LPS.0-1h	transcriptome	GOTERM_BP_ALL	GO:0043067~regulation of programmed cell death	6.30691e-08
+LPS.0-1h	transcriptome	GOTERM_BP_ALL	GO:0043066~negative regulation of apoptosis	0.00124704
+LPS.0-1h	transcriptome	GOTERM_BP_ALL	GO:0002521~leukocyte differentiation	0.0024414
+LPS.0-1h	transcriptome	GOTERM_BP_ALL	GO:0043065~positive regulation of apoptosis	0.000737941
+LPS.0-1h	transcriptome	GOTERM_BP_ALL	GO:0002520~immune system development	0.000118151
+LPS.0-1h	transcriptome	GOTERM_BP_ALL	GO:0002460~adaptive immune response based on somatic recombination of immune receptors built from immunoglobulin superfamily domains	0.0149018
+LPS.0-1h	transcriptome	SMART	SM00355:ZnF_C2H2	4.17505e-18
+LPS.0-1h	transcriptome	SMART	SM00349:KRAB	2.78827e-19
+LPS.0-1h	transcriptome	GOTERM_BP_ALL	GO:0002376~immune system process	9.40866e-07
+LPS.0-1h	transcriptome	GOTERM_BP_ALL	GO:0048534~hemopoietic or lymphoid organ development	0.000487431
+LPS.0-1h	transcriptome	SMART	SM00338:BRLZ	0.0225818
+LPS.0-1h	transcriptome	GOTERM_MF_ALL	GO:0008270~zinc ion binding	6.63692e-18
+LPS.0-1h	transcriptome	GOTERM_BP_ALL	GO:0002366~leukocyte activation during immune response	0.000498455
+LPS.0-1h	transcriptome	GOTERM_BP_ALL	GO:0048523~negative regulation of cellular process	2.46864e-05
+LPS.0-1h	transcriptome	GOTERM_BP_ALL	GO:0048522~positive regulation of cellular process	0.00581656
+LPS.0-1h	transcriptome	UP_SEQ_FEATURE	zinc finger region:C2H2-type 2	0.0419
+LPS.0-1h	transcriptome	GOTERM_BP_ALL	GO:0042981~regulation of apoptosis	3.97606e-08
+LPS.0-1h	transcriptome	GOTERM_BP_ALL	GO:0048519~negative regulation of biological process	2.8412e-05
+LPS.0-1h	transcriptome	GOTERM_BP_ALL	GO:0048518~positive regulation of biological process	0.000705444
+LPS.0-1h	transcriptome	INTERPRO	IPR001909:KRAB box	1.24508e-23
+LPS.0-1h	transcriptome	GOTERM_BP_ALL	GO:0002294~CD4-positive, alpha-beta T cell differentiation during immune response	0.00377451
+LPS.0-1h	transcriptome	GOTERM_BP_ALL	GO:0002293~alpha-beta T cell differentiation during immune response	0.00377451
+LPS.0-1h	transcriptome	GOTERM_BP_ALL	GO:0002292~T cell differentiation during immune response	0.00377451
+LPS.0-1h	transcriptome	GOTERM_BP_ALL	GO:0002286~T cell activation during immune response	0.00377451
+LPS.0-1h	transcriptome	GOTERM_MF_ALL	GO:0042379~chemokine receptor binding	0.0176316
+LPS.0-1h	transcriptome	GOTERM_BP_ALL	GO:0002285~lymphocyte activation during immune response	0.00377451
+LPS.0-1h	transcriptome	GOTERM_BP_ALL	GO:0002263~cell activation during immune response	0.000498455
+LPS.0-1h	transcriptome	GOTERM_BP_ALL	GO:0008219~cell death	7.34068e-10
+LPS.0-1h	transcriptome	GOTERM_BP_ALL	GO:0019222~regulation of metabolic process	1.97509e-21
+LPS.0-1h	transcriptome	UP_SEQ_FEATURE	zinc finger region:C2H2-type 1	0.0419
+LPS.0-1h	transcriptome	GOTERM_BP_ALL	GO:0002250~adaptive immune response	0.0149018
+LPS.0-1h	transcriptome	GOTERM_BP_ALL	GO:0019219~regulation of nucleobase, nucleoside, nucleotide and nucleic acid metabolic process	2.63845e-22
+LPS.0-1h	transcriptome	GOTERM_BP_ALL	GO:0048468~cell development	2.48936e-05
+LPS.0-1h	transcriptome	GOTERM_BP_ALL	GO:0008152~metabolic process	2.13881e-10
+LPS.0-1h	transcriptome	GOTERM_BP_ALL	GO:0045727~positive regulation of translation	0.000615875
+LPS.0-1h	transcriptome	INTERPRO	IPR001811:Small chemokine, interleukin-8-like	0.0278499
+LPS.0-1h	transcriptome	GOTERM_MF_ALL	GO:0008009~chemokine activity	0.0153087
+LPS.0-1h	transcriptome	GOTERM_BP_ALL	GO:0045637~regulation of myeloid cell differentiation	0.00921965
+LPS.0-1h	transcriptome	SP_PIR_KEYWORDS	dna-binding	3.22476e-07
+LPS.0-1h	transcriptome	SMART	SM00199:SCY	0.0273775
+LPS.0-1h	transcriptome	SP_PIR_KEYWORDS	signal transduction inhibitor	0.027176
+LPS.0-1h	transcriptome	GOTERM_MF_ALL	GO:0033549~MAP kinase phosphatase activity	2.8947e-05
+LPS.0-1h	transcriptome	UP_SEQ_FEATURE	domain:Leucine-zipper	0.0274407
+LPS.0-1h	transcriptome	INTERPRO	IPR001763:Rhodanese-like	0.00959258
+LPS.0-1h	transcriptome	GOTERM_MF_ALL	GO:0005515~protein binding	0.00114622
+LPS.0-1h	transcriptome	GOTERM_CC_ALL	GO:0044424~intracellular part	3.01739e-17
+LPS.0-1h	transcriptome	GOTERM_MF_ALL	GO:0005488~binding	1.48385e-14
+LPS.0-1h	transcriptome	INTERPRO	IPR008343:MAP kinase phosphatase	0.000875359
+LPS.0-1h	transcriptome	GOTERM_BP_ALL	GO:0051247~positive regulation of protein metabolic process	0.00369583
+LPS.0-1h	transcriptome	GOTERM_BP_ALL	GO:0006512~ubiquitin cycle	0.0125652
+LPS.0-1h	transcriptome	GOTERM_BP_ALL	GO:0032774~RNA biosynthetic process	1.04843e-20
+LPS.0-1h	transcriptome	SP_PIR_KEYWORDS	cytokine	0.000155585
+LPS.0-1h	transcriptome	GOTERM_BP_ALL	GO:0009987~cellular process	0.00101464
+LPS.0-1h	transcriptome	GOTERM_MF_ALL	GO:0017017~MAP kinase tyrosine/serine/threonine phosphatase activity	2.8947e-05
+LPS.0-1h	transcriptome	GOTERM_BP_ALL	GO:0009966~regulation of signal transduction	0.00517642
+LPS.0-1h	transcriptome	GOTERM_CC_ALL	GO:0043231~intracellular membrane-bound organelle	7.26362e-21
+LPS.0-1h	transcriptome	GOTERM_CC_ALL	GO:0043229~intracellular organelle	7.04582e-17
+LPS.0-1h	transcriptome	GOTERM_BP_ALL	GO:0006464~protein modification process	0.00106417
+LPS.0-1h	translatome	GOTERM_CC_ALL	GO:0043227~membrane-bound organelle	7.61357e-21
+LPS.0-1h	translatome	GOTERM_CC_ALL	GO:0043226~organelle	1.7229e-16
+LPS.0-1h	translatome	GOTERM_BP_ALL	GO:0045449~regulation of transcription	3.6562e-19
+LPS.0-1h	translatome	SP_PIR_KEYWORDS	chemotaxis	0.0166934
+LPS.0-1h	translatome	GOTERM_BP_ALL	GO:0032502~developmental process	0.0258797
+LPS.0-1h	translatome	GOTERM_BP_ALL	GO:0006366~transcription from RNA polymerase II promoter	0.0436587
+LPS.0-1h	translatome	GOTERM_BP_ALL	GO:0006355~regulation of transcription, DNA-dependent	9.57661e-21
+LPS.0-1h	translatome	GOTERM_BP_ALL	GO:0006351~transcription, DNA-dependent	6.34416e-21
+LPS.0-1h	translatome	GOTERM_BP_ALL	GO:0006350~transcription	2.99731e-19
+LPS.0-1h	translatome	GOTERM_BP_ALL	GO:0030154~cell differentiation	0.000969654
+LPS.0-1h	translatome	GOTERM_BP_ALL	GO:0016265~death	4.12424e-07
+LPS.0-1h	translatome	GOTERM_BP_ALL	GO:0042330~taxis	0.0179651
+LPS.0-1h	translatome	GOTERM_BP_ALL	GO:0030099~myeloid cell differentiation	0.000198167
+LPS.0-1h	translatome	GOTERM_BP_ALL	GO:0030097~hemopoiesis	0.00190872
+LPS.0-1h	translatome	INTERPRO	IPR015880:Zinc finger, C2H2-like	3.96365e-18
+LPS.0-1h	translatome	GOTERM_MF_ALL	GO:0005125~cytokine activity	5.36597e-06
+LPS.0-1h	translatome	GOTERM_BP_ALL	GO:0016070~RNA metabolic process	2.97419e-19
+LPS.0-1h	translatome	GOTERM_BP_ALL	GO:0022402~cell cycle process	0.000952984
+LPS.0-1h	translatome	KEGG_PATHWAY	mmu04640:Hematopoietic cell lineage	0.0441551
+LPS.0-1h	translatome	KEGG_PATHWAY	mmu04620:Toll-like receptor signaling pathway	0.00871459
+LPS.0-1h	translatome	KEGG_PATHWAY	mmu04115:p53 signaling pathway	0.038814
+LPS.0-1h	translatome	SP_PIR_KEYWORDS	apoptosis	0.000351023
+LPS.0-1h	translatome	KEGG_PATHWAY	mmu04060:Cytokine-cytokine receptor interaction	0.000138439
+LPS.0-1h	translatome	GOTERM_BP_ALL	GO:0042093~T-helper cell differentiation	0.0234909
+LPS.0-1h	translatome	GOTERM_BP_ALL	GO:0009611~response to wounding	0.00288067
+LPS.0-1h	translatome	KEGG_PATHWAY	mmu04010:MAPK signaling pathway	5.01439e-05
+LPS.0-1h	translatome	GOTERM_BP_ALL	GO:0006139~nucleobase, nucleoside, nucleotide and nucleic acid metabolic process	1.2812e-13
+LPS.0-1h	translatome	GOTERM_BP_ALL	GO:0065007~biological regulation	1.05455e-25
+LPS.0-1h	translatome	GOTERM_BP_ALL	GO:0050794~regulation of cellular process	4.4677e-29
+LPS.0-1h	translatome	GOTERM_BP_ALL	GO:0050789~regulation of biological process	5.57586e-27
+LPS.0-1h	translatome	SP_PIR_KEYWORDS	nucleus	1.92513e-13
+LPS.0-1h	translatome	INTERPRO	IPR004827:Basic-leucine zipper (bZIP) transcription factor	0.0303921
+LPS.0-1h	translatome	GOTERM_MF_ALL	GO:0046914~transition metal ion binding	2.54707e-15
+LPS.0-1h	translatome	GOTERM_BP_ALL	GO:0044238~primary metabolic process	1.41946e-15
+LPS.0-1h	translatome	GOTERM_BP_ALL	GO:0044237~cellular metabolic process	2.42695e-13
+LPS.0-1h	translatome	GOTERM_MF_ALL	GO:0046872~metal ion binding	6.15473e-07
+LPS.0-1h	translatome	GOTERM_MF_ALL	GO:0030528~transcription regulator activity	0.000510094
+LPS.0-1h	translatome	GOTERM_CC_ALL	GO:0005634~nucleus	7.38594e-21
+LPS.0-1h	translatome	GOTERM_CC_ALL	GO:0005622~intracellular	6.24143e-18
+LPS.0-1h	translatome	GOTERM_BP_ALL	GO:0007049~cell cycle	5.33622e-05
+LPS.0-1h	translatome	SP_PIR_KEYWORDS	Transcription regulation	3.78579e-06
+LPS.0-1h	translatome	SP_PIR_KEYWORDS	Transcription	2.50751e-06
+LPS.0-1h	translatome	SP_PIR_KEYWORDS	metal-binding	6.41709e-14
+LPS.0-1h	translatome	GOTERM_BP_ALL	GO:0048869~cellular developmental process	0.000969654
+LPS.0-1h	translatome	SP_PIR_KEYWORDS	macrophage	0.00037488
+LPS.0-1h	translatome	INTERPRO	IPR007087:Zinc finger, C2H2-type	8.94971e-22
+LPS.0-1h	translatome	GOTERM_BP_ALL	GO:0000074~regulation of progression through cell cycle	2.27847e-05
+LPS.0-1h	translatome	INTERPRO	IPR007086:Zinc finger, C2H2-subtype	9.41417e-18
+LPS.0-1h	translatome	GOTERM_BP_ALL	GO:0006955~immune response	6.95728e-05
+LPS.0-1h	translatome	GOTERM_BP_ALL	GO:0006954~inflammatory response	2.25894e-05
+LPS.0-1h	translatome	GOTERM_BP_ALL	GO:0006950~response to stress	0.0116085
+LPS.0-1h	translatome	COG_ONTOLOGY	Transcription / Cell division and chromosome partitioning	0.0094344
+LPS.0-1h	translatome	GOTERM_BP_ALL	GO:0006935~chemotaxis	0.0179651
+LPS.0-1h	translatome	INTERPRO	IPR013087:Zinc finger, C2H2-type/integrase, DNA-binding	7.23142e-23
+LPS.0-1h	translatome	INTERPRO	IPR013069:BTB/POZ	0.0248729
+LPS.0-1h	translatome	GOTERM_BP_ALL	GO:0006915~apoptosis	5.51487e-08
+LPS.0-1h	translatome	GOTERM_BP_ALL	GO:0031323~regulation of cellular metabolic process	5.80686e-20
+LPS.0-1h	translatome	GOTERM_BP_ALL	GO:0043283~biopolymer metabolic process	3.65321e-20
+LPS.0-1h	translatome	GOTERM_MF_ALL	GO:0003677~DNA binding	1.06838e-06
+LPS.0-1h	translatome	GOTERM_MF_ALL	GO:0003676~nucleic acid binding	3.98819e-09
+LPS.0-1h	translatome	GOTERM_BP_ALL	GO:0043170~macromolecule metabolic process	1.39106e-18
+LPS.0-1h	translatome	SP_PIR_KEYWORDS	inflammatory response	0.000793697
+LPS.0-1h	translatome	COG_ONTOLOGY	General function prediction only	6.26792e-11
+LPS.0-1h	translatome	SMART	SM00450:RHOD	0.00132435
+LPS.0-1h	translatome	GOTERM_BP_ALL	GO:0012501~programmed cell death	1.04053e-07
+LPS.0-1h	translatome	GOTERM_BP_ALL	GO:0010468~regulation of gene expression	4.56909e-19
+LPS.0-1h	translatome	GOTERM_MF_ALL	GO:0043169~cation binding	6.57625e-07
+LPS.0-1h	translatome	GOTERM_BP_ALL	GO:0010467~gene expression	1.13442e-15
+LPS.0-1h	translatome	GOTERM_MF_ALL	GO:0043167~ion binding	8.79974e-07
+LPS.0-1h	translatome	SP_PIR_KEYWORDS	DNA binding	0.0023673
+LPS.0-1h	translatome	SP_PIR_KEYWORDS	zinc-finger	9.44201e-21
+LPS.0-1h	translatome	SP_PIR_KEYWORDS	zinc finger	0.00801552
+LPS.0-1h	translatome	SP_PIR_KEYWORDS	zinc	6.93973e-20
+LPS.0-1h	translatome	GOTERM_BP_ALL	GO:0051726~regulation of cell cycle	2.5987e-05
+LPS.0-1h	translatome	GOTERM_BP_ALL	GO:0043069~negative regulation of programmed cell death	0.000620323
+LPS.0-1h	translatome	GOTERM_BP_ALL	GO:0043067~regulation of programmed cell death	5.0254e-06
+LPS.0-1h	translatome	GOTERM_BP_ALL	GO:0043066~negative regulation of apoptosis	0.000495789
+LPS.0-1h	translatome	GOTERM_BP_ALL	GO:0002521~leukocyte differentiation	0.0234894
+LPS.0-1h	translatome	GOTERM_BP_ALL	GO:0002520~immune system development	0.00742153
+LPS.0-1h	translatome	UP_SEQ_FEATURE	zinc finger region:C2H2-type 5	0.0469238
+LPS.0-1h	translatome	UP_SEQ_FEATURE	zinc finger region:C2H2-type 4	0.00917043
+LPS.0-1h	translatome	SMART	SM00355:ZnF_C2H2	2.40463e-16
+LPS.0-1h	translatome	UP_SEQ_FEATURE	zinc finger region:C2H2-type 3	0.000237238
+LPS.0-1h	translatome	SMART	SM00349:KRAB	6.87328e-10
+LPS.0-1h	translatome	GOTERM_BP_ALL	GO:0002376~immune system process	0.000104248
+LPS.0-1h	translatome	GOTERM_BP_ALL	GO:0048534~hemopoietic or lymphoid organ development	0.00748836
+LPS.0-1h	translatome	SMART	SM00338:BRLZ	0.0320409
+LPS.0-1h	translatome	GOTERM_MF_ALL	GO:0008270~zinc ion binding	6.21525e-18
+LPS.0-1h	translatome	GOTERM_BP_ALL	GO:0002366~leukocyte activation during immune response	0.0350891
+LPS.0-1h	translatome	GOTERM_BP_ALL	GO:0048523~negative regulation of cellular process	2.34822e-07
+LPS.0-1h	translatome	GOTERM_BP_ALL	GO:0048522~positive regulation of cellular process	0.0092512
+LPS.0-1h	translatome	UP_SEQ_FEATURE	zinc finger region:C2H2-type 2	3.36338e-05
+LPS.0-1h	translatome	GOTERM_BP_ALL	GO:0042981~regulation of apoptosis	3.59925e-06
+LPS.0-1h	translatome	GOTERM_BP_ALL	GO:0048519~negative regulation of biological process	1.4848e-06
+LPS.0-1h	translatome	GOTERM_BP_ALL	GO:0048518~positive regulation of biological process	0.00254862
+LPS.0-1h	translatome	INTERPRO	IPR001909:KRAB box	5.95756e-11
+LPS.0-1h	translatome	GOTERM_BP_ALL	GO:0002294~CD4-positive, alpha-beta T cell differentiation during immune response	0.0234909
+LPS.0-1h	translatome	GOTERM_BP_ALL	GO:0002293~alpha-beta T cell differentiation during immune response	0.0234909
+LPS.0-1h	translatome	GOTERM_BP_ALL	GO:0002292~T cell differentiation during immune response	0.0234909
+LPS.0-1h	translatome	GOTERM_BP_ALL	GO:0002286~T cell activation during immune response	0.0234909
+LPS.0-1h	translatome	GOTERM_BP_ALL	GO:0002285~lymphocyte activation during immune response	0.0234909
+LPS.0-1h	translatome	GOTERM_BP_ALL	GO:0002263~cell activation during immune response	0.0350891
+LPS.0-1h	translatome	GOTERM_BP_ALL	GO:0008219~cell death	3.83712e-07
+LPS.0-1h	translatome	GOTERM_BP_ALL	GO:0019222~regulation of metabolic process	4.07689e-20
+LPS.0-1h	translatome	UP_SEQ_FEATURE	zinc finger region:C2H2-type 1	3.36338e-05
+LPS.0-1h	translatome	GOTERM_BP_ALL	GO:0019219~regulation of nucleobase, nucleoside, nucleotide and nucleic acid metabolic process	1.92492e-19
+LPS.0-1h	translatome	GOTERM_BP_ALL	GO:0048468~cell development	0.0160299
+LPS.0-1h	translatome	GOTERM_BP_ALL	GO:0008152~metabolic process	3.59403e-11
+LPS.0-1h	translatome	GOTERM_MF_ALL	GO:0008083~growth factor activity	0.0439295
+LPS.0-1h	translatome	GOTERM_BP_ALL	GO:0045637~regulation of myeloid cell differentiation	0.00157753
+LPS.0-1h	translatome	SP_PIR_KEYWORDS	dna-binding	6.10198e-05
+LPS.0-1h	translatome	GOTERM_MF_ALL	GO:0033549~MAP kinase phosphatase activity	2.32685e-06
+LPS.0-1h	translatome	UP_SEQ_FEATURE	domain:Leucine-zipper	0.00990923
+LPS.0-1h	translatome	INTERPRO	IPR001763:Rhodanese-like	0.00147182
+LPS.0-1h	translatome	GOTERM_MF_ALL	GO:0005515~protein binding	0.000411435
+LPS.0-1h	translatome	GOTERM_CC_ALL	GO:0044424~intracellular part	8.49136e-18
+LPS.0-1h	translatome	GOTERM_MF_ALL	GO:0005488~binding	1.31137e-11
+LPS.0-1h	translatome	INTERPRO	IPR008343:MAP kinase phosphatase	0.000163456
+LPS.0-1h	translatome	GOTERM_BP_ALL	GO:0032774~RNA biosynthetic process	6.51322e-21
+LPS.0-1h	translatome	SP_PIR_KEYWORDS	cytokine	1.98647e-06
+LPS.0-1h	translatome	GOTERM_BP_ALL	GO:0009987~cellular process	1.07162e-06
+LPS.0-1h	translatome	GOTERM_MF_ALL	GO:0017017~MAP kinase tyrosine/serine/threonine phosphatase activity	2.32685e-06
+LPS.0-1h	translatome	SMART	SM00125:IL1	0.0370816
+LPS.0-1h	translatome	GOTERM_CC_ALL	GO:0043231~intracellular membrane-bound organelle	1.22733e-20
+LPS.0-1h	translatome	GOTERM_CC_ALL	GO:0043229~intracellular organelle	1.71632e-16
+LPS.0-2h	transcriptome	GOTERM_MF_ALL	GO:0000166~nucleotide binding	0.00290705
+LPS.0-2h	transcriptome	SP_PIR_KEYWORDS	prenylation	0.00342055
+LPS.0-2h	transcriptome	GOTERM_BP_ALL	GO:0048534~hemopoietic or lymphoid organ development	3.1228e-10
+LPS.0-2h	transcriptome	GOTERM_BP_ALL	GO:0048523~negative regulation of cellular process	8.00558e-07
+LPS.0-2h	transcriptome	GOTERM_BP_ALL	GO:0048522~positive regulation of cellular process	7.15266e-06
+LPS.0-2h	transcriptome	GOTERM_BP_ALL	GO:0042981~regulation of apoptosis	1.23419e-08
+LPS.0-2h	transcriptome	GOTERM_BP_ALL	GO:0048519~negative regulation of biological process	1.40215e-06
+LPS.0-2h	transcriptome	GOTERM_BP_ALL	GO:0048518~positive regulation of biological process	6.15729e-07
+LPS.0-2h	transcriptome	GOTERM_BP_ALL	GO:0048513~organ development	0.000781654
+LPS.0-2h	transcriptome	SP_PIR_KEYWORDS	phosphoprotein	0.000227215
+LPS.0-2h	transcriptome	GOTERM_BP_ALL	GO:0048468~cell development	1.73306e-05
+LPS.0-2h	transcriptome	INTERPRO	IPR001763:Rhodanese-like	0.00490364
+LPS.0-2h	transcriptome	INTERPRO	IPR008343:MAP kinase phosphatase	0.0199517
+LPS.0-2h	transcriptome	GOTERM_MF_ALL	GO:0005524~ATP binding	0.0418842
+LPS.0-2h	transcriptome	GOTERM_MF_ALL	GO:0005515~protein binding	4.19937e-08
+LPS.0-2h	transcriptome	GOTERM_MF_ALL	GO:0017076~purine nucleotide binding	0.00117219
+LPS.0-2h	transcriptome	GOTERM_MF_ALL	GO:0005488~binding	6.66727e-08
+LPS.0-2h	transcriptome	SP_PIR_KEYWORDS	nucleus	0.000295846
+LPS.0-2h	transcriptome	SP_PIR_KEYWORDS	nucleotide-binding	0.0033564
+LPS.0-2h	transcriptome	GOTERM_MF_ALL	GO:0017017~MAP kinase tyrosine/serine/threonine phosphatase activity	0.000399338
+LPS.0-2h	transcriptome	GOTERM_CC_ALL	GO:0044424~intracellular part	1.73387e-10
+LPS.0-2h	transcriptome	GOTERM_CC_ALL	GO:0043231~intracellular membrane-bound organelle	1.15205e-07
+LPS.0-2h	transcriptome	GOTERM_CC_ALL	GO:0043229~intracellular organelle	5.58193e-07
+LPS.0-2h	transcriptome	GOTERM_CC_ALL	GO:0043227~membrane-bound organelle	1.13771e-07
+LPS.0-2h	transcriptome	GOTERM_CC_ALL	GO:0043226~organelle	5.60053e-07
+LPS.0-2h	transcriptome	GOTERM_BP_ALL	GO:0009987~cellular process	0.00533009
+LPS.0-2h	transcriptome	GOTERM_BP_ALL	GO:0009966~regulation of signal transduction	5.30508e-06
+LPS.0-2h	transcriptome	GOTERM_BP_ALL	GO:0006468~protein amino acid phosphorylation	0.00413844
+LPS.0-2h	transcriptome	GOTERM_BP_ALL	GO:0006464~protein modification process	0.00232175
+LPS.0-2h	transcriptome	SP_PIR_KEYWORDS	metal-binding	0.028657
+LPS.0-2h	transcriptome	GOTERM_BP_ALL	GO:0030316~osteoclast differentiation	0.000426883
+LPS.0-2h	transcriptome	GOTERM_BP_ALL	GO:0006417~regulation of translation	1.4251e-05
+LPS.0-2h	transcriptome	GOTERM_BP_ALL	GO:0009893~positive regulation of metabolic process	0.00872203
+LPS.0-2h	transcriptome	GOTERM_BP_ALL	GO:0009891~positive regulation of biosynthetic process	0.00124133
+LPS.0-2h	transcriptome	GOTERM_BP_ALL	GO:0009889~regulation of biosynthetic process	2.91123e-05
+LPS.0-2h	transcriptome	SP_PIR_KEYWORDS	macrophage	0.00695309
+LPS.0-2h	transcriptome	GOTERM_MF_ALL	GO:0016791~phosphoric monoester hydrolase activity	0.0173705
+LPS.0-2h	transcriptome	GOTERM_BP_ALL	GO:0030217~T cell differentiation	0.0128417
+LPS.0-2h	transcriptome	GOTERM_MF_ALL	GO:0016773~phosphotransferase activity, alcohol group as acceptor	0.00242595
+LPS.0-2h	transcriptome	GOTERM_MF_ALL	GO:0005125~cytokine activity	0.0297176
+LPS.0-2h	transcriptome	GOTERM_MF_ALL	GO:0016772~transferase activity, transferring phosphorus-containing groups	0.0238516
+LPS.0-2h	transcriptome	GOTERM_BP_ALL	GO:0006355~regulation of transcription, DNA-dependent	5.07343e-06
+LPS.0-2h	transcriptome	GOTERM_BP_ALL	GO:0006351~transcription, DNA-dependent	3.35909e-06
+LPS.0-2h	transcriptome	GOTERM_BP_ALL	GO:0006350~transcription	8.03262e-07
+LPS.0-2h	transcriptome	GOTERM_MF_ALL	GO:0005096~GTPase activator activity	0.032881
+LPS.0-2h	transcriptome	GOTERM_BP_ALL	GO:0030154~cell differentiation	4.76409e-07
+LPS.0-2h	transcriptome	GOTERM_MF_ALL	GO:0016740~transferase activity	0.0284904
+LPS.0-2h	transcriptome	GOTERM_BP_ALL	GO:0042330~taxis	0.00224636
+LPS.0-2h	transcriptome	GOTERM_BP_ALL	GO:0030099~myeloid cell differentiation	2.38853e-07
+LPS.0-2h	transcriptome	GOTERM_BP_ALL	GO:0030098~lymphocyte differentiation	0.00286282
+LPS.0-2h	transcriptome	GOTERM_BP_ALL	GO:0030097~hemopoiesis	3.47513e-08
+LPS.0-2h	transcriptome	SP_PIR_KEYWORDS	kinase	0.00748098
+LPS.0-2h	transcriptome	GOTERM_BP_ALL	GO:0009719~response to endogenous stimulus	0.011319
+LPS.0-2h	transcriptome	GOTERM_BP_ALL	GO:0006260~DNA replication	0.00756139
+LPS.0-2h	transcriptome	GOTERM_BP_ALL	GO:0006259~DNA metabolic process	0.0100447
+LPS.0-2h	transcriptome	SP_PIR_KEYWORDS	inflammatory response	0.000753582
+LPS.0-2h	transcriptome	SP_PIR_KEYWORDS	immune response	0.00772905
+LPS.0-2h	transcriptome	GOTERM_BP_ALL	GO:0022402~cell cycle process	1.4165e-05
+LPS.0-2h	transcriptome	GOTERM_BP_ALL	GO:0046649~lymphocyte activation	0.0452976
+LPS.0-2h	transcriptome	GOTERM_MF_ALL	GO:0046914~transition metal ion binding	0.00620341
+LPS.0-2h	transcriptome	GOTERM_MF_ALL	GO:0016564~transcription repressor activity	0.00801127
+LPS.0-2h	transcriptome	GOTERM_BP_ALL	GO:0042108~positive regulation of cytokine biosynthetic process	2.14208e-05
+LPS.0-2h	transcriptome	GOTERM_BP_ALL	GO:0042107~cytokine metabolic process	1.96184e-06
+LPS.0-2h	transcriptome	GOTERM_BP_ALL	GO:0009615~response to virus	0.00943239
+LPS.0-2h	transcriptome	GOTERM_BP_ALL	GO:0009611~response to wounding	0.000423785
+LPS.0-2h	transcriptome	GOTERM_BP_ALL	GO:0006139~nucleobase, nucleoside, nucleotide and nucleic acid metabolic process	1.46119e-05
+LPS.0-2h	transcriptome	GOTERM_BP_ALL	GO:0042093~T-helper cell differentiation	0.0147696
+LPS.0-2h	transcriptome	GOTERM_BP_ALL	GO:0009607~response to biotic stimulus	0.0171961
+LPS.0-2h	transcriptome	GOTERM_MF_ALL	GO:0016502~nucleotide receptor activity	0.0308135
+LPS.0-2h	transcriptome	GOTERM_BP_ALL	GO:0042089~cytokine biosynthetic process	1.64134e-06
+LPS.0-2h	transcriptome	GOTERM_BP_ALL	GO:0009605~response to external stimulus	0.000271363
+LPS.0-2h	transcriptome	GOTERM_BP_ALL	GO:0065009~regulation of a molecular function	0.00703167
+LPS.0-2h	transcriptome	GOTERM_BP_ALL	GO:0065007~biological regulation	1.03606e-18
+LPS.0-2h	transcriptome	INTERPRO	IPR001346:Interferon regulatory factor	0.0199517
+LPS.0-2h	transcriptome	GOTERM_BP_ALL	GO:0042035~regulation of cytokine biosynthetic process	1.11081e-05
+LPS.0-2h	transcriptome	GOTERM_MF_ALL	GO:0016301~kinase activity	0.00305391
+LPS.0-2h	transcriptome	GOTERM_MF_ALL	GO:0004674~protein serine/threonine kinase activity	0.00984489
+LPS.0-2h	transcriptome	GOTERM_MF_ALL	GO:0004672~protein kinase activity	0.00942578
+LPS.0-2h	transcriptome	SP_PIR_KEYWORDS	dna-binding	0.00775945
+LPS.0-2h	transcriptome	SP_PIR_KEYWORDS	cytokine	0.00200624
+LPS.0-2h	transcriptome	GOTERM_BP_ALL	GO:0002761~regulation of myeloid leukocyte differentiation	0.00295622
+LPS.0-2h	transcriptome	GOTERM_BP_ALL	GO:0019538~protein metabolic process	0.0273263
+LPS.0-2h	transcriptome	GOTERM_BP_ALL	GO:0002573~myeloid leukocyte differentiation	7.09528e-06
+LPS.0-2h	transcriptome	GOTERM_BP_ALL	GO:0051726~regulation of cell cycle	3.12004e-05
+LPS.0-2h	transcriptome	GOTERM_BP_ALL	GO:0002562~somatic diversification of immune receptors via germline recombination within a single locus	0.0343272
+LPS.0-2h	transcriptome	GOTERM_BP_ALL	GO:0002521~leukocyte differentiation	4.1334e-07
+LPS.0-2h	transcriptome	GOTERM_BP_ALL	GO:0002520~immune system development	1.00613e-11
+LPS.0-2h	transcriptome	GOTERM_BP_ALL	GO:0008630~DNA damage response, signal transduction resulting in induction of apoptosis	0.0421868
+LPS.0-2h	transcriptome	SP_PIR_KEYWORDS	chemotaxis	0.0222543
+LPS.0-2h	transcriptome	GOTERM_BP_ALL	GO:0002460~adaptive immune response based on somatic recombination of immune receptors built from immunoglobulin superfamily domains	0.00265834
+LPS.0-2h	transcriptome	SP_PIR_KEYWORDS	cell cycle	2.43847e-05
+LPS.0-2h	transcriptome	GOTERM_BP_ALL	GO:0002376~immune system process	6.3396e-15
+LPS.0-2h	transcriptome	SMART	SM00450:RHOD	0.0041228
+LPS.0-2h	transcriptome	GOTERM_BP_ALL	GO:0002366~leukocyte activation during immune response	0.00246619
+LPS.0-2h	transcriptome	GOTERM_BP_ALL	GO:0002294~CD4-positive, alpha-beta T cell differentiation during immune response	0.0147696
+LPS.0-2h	transcriptome	GOTERM_BP_ALL	GO:0002293~alpha-beta T cell differentiation during immune response	0.0147696
+LPS.0-2h	transcriptome	GOTERM_BP_ALL	GO:0002292~T cell differentiation during immune response	0.0147696
+LPS.0-2h	transcriptome	GOTERM_BP_ALL	GO:0002286~T cell activation during immune response	0.0147696
+LPS.0-2h	transcriptome	GOTERM_BP_ALL	GO:0002285~lymphocyte activation during immune response	0.0147696
+LPS.0-2h	transcriptome	GOTERM_BP_ALL	GO:0008283~cell proliferation	0.0311649
+LPS.0-2h	transcriptome	GOTERM_BP_ALL	GO:0002263~cell activation during immune response	0.00246619
+LPS.0-2h	transcriptome	GOTERM_BP_ALL	GO:0008219~cell death	9.60709e-12
+LPS.0-2h	transcriptome	GOTERM_BP_ALL	GO:0002252~immune effector process	0.00089373
+LPS.0-2h	transcriptome	GOTERM_BP_ALL	GO:0019222~regulation of metabolic process	7.57538e-09
+LPS.0-2h	transcriptome	GOTERM_BP_ALL	GO:0002250~adaptive immune response	0.00265834
+LPS.0-2h	transcriptome	GOTERM_BP_ALL	GO:0019219~regulation of nucleobase, nucleoside, nucleotide and nucleic acid metabolic process	1.10757e-07
+LPS.0-2h	transcriptome	GOTERM_BP_ALL	GO:0008152~metabolic process	1.77458e-06
+LPS.0-2h	transcriptome	SMART	SM00348:IRF	0.0060106
+LPS.0-2h	transcriptome	GOTERM_MF_ALL	GO:0033549~MAP kinase phosphatase activity	0.000399338
+LPS.0-2h	transcriptome	GOTERM_BP_ALL	GO:0045727~positive regulation of translation	3.57286e-05
+LPS.0-2h	transcriptome	SP_PIR_KEYWORDS	apoptosis	3.23418e-05
+LPS.0-2h	transcriptome	GOTERM_BP_ALL	GO:0045670~regulation of osteoclast differentiation	0.00305714
+LPS.0-2h	transcriptome	GOTERM_BP_ALL	GO:0051301~cell division	0.0444268
+LPS.0-2h	transcriptome	GOTERM_BP_ALL	GO:0045638~negative regulation of myeloid cell differentiation	0.000426883
+LPS.0-2h	transcriptome	GOTERM_BP_ALL	GO:0045637~regulation of myeloid cell differentiation	4.72497e-05
+LPS.0-2h	transcriptome	SP_PIR_KEYWORDS	alternative splicing	0.017007
+LPS.0-2h	transcriptome	GOTERM_MF_ALL	GO:0032559~adenyl ribonucleotide binding	0.0376043
+LPS.0-2h	transcriptome	GOTERM_MF_ALL	GO:0032555~purine ribonucleotide binding	0.0011272
+LPS.0-2h	transcriptome	GOTERM_MF_ALL	GO:0032553~ribonucleotide binding	0.0011272
+LPS.0-2h	transcriptome	GOTERM_BP_ALL	GO:0051247~positive regulation of protein metabolic process	0.00192976
+LPS.0-2h	transcriptome	GOTERM_BP_ALL	GO:0051246~regulation of protein metabolic process	0.0060989
+LPS.0-2h	transcriptome	GOTERM_BP_ALL	GO:0032774~RNA biosynthetic process	1.80599e-06
+LPS.0-2h	transcriptome	SP_PIR_KEYWORDS	Transcription regulation	0.00301297
+LPS.0-2h	transcriptome	SP_PIR_KEYWORDS	Transcription	0.00339227
+LPS.0-2h	transcriptome	GOTERM_BP_ALL	GO:0001816~cytokine production	3.64124e-06
+LPS.0-2h	transcriptome	GOTERM_BP_ALL	GO:0045449~regulation of transcription	1.10229e-06
+LPS.0-2h	transcriptome	SP_PIR_KEYWORDS	Serine/threonine-protein kinase	0.0181778
+LPS.0-2h	transcriptome	GOTERM_BP_ALL	GO:0001775~cell activation	0.00851665
+LPS.0-2h	transcriptome	GOTERM_BP_ALL	GO:0051092~activation of NF-kappaB transcription factor	0.031023
+LPS.0-2h	transcriptome	KEGG_PATHWAY	mmu05222:Small cell lung cancer	2.12724e-06
+LPS.0-2h	transcriptome	KEGG_PATHWAY	mmu05221:Acute myeloid leukemia	0.00596491
+LPS.0-2h	transcriptome	KEGG_PATHWAY	mmu05220:Chronic myeloid leukemia	0.00523589
+LPS.0-2h	transcriptome	GOTERM_BP_ALL	GO:0016447~somatic recombination of immunoglobulin gene segments	0.021487
+LPS.0-2h	transcriptome	KEGG_PATHWAY	mmu05215:Prostate cancer	0.0426898
+LPS.0-2h	transcriptome	GOTERM_BP_ALL	GO:0016444~somatic cell DNA recombination	0.0343272
+LPS.0-2h	transcriptome	KEGG_PATHWAY	mmu05212:Pancreatic cancer	0.0229248
+LPS.0-2h	transcriptome	GOTERM_BP_ALL	GO:0032502~developmental process	2.00583e-07
+LPS.0-2h	transcriptome	GOTERM_BP_ALL	GO:0051056~regulation of small GTPase mediated signal transduction	0.00925462
+LPS.0-2h	transcriptome	GOTERM_BP_ALL	GO:0045321~leukocyte activation	0.0104045
+LPS.0-2h	transcriptome	KEGG_PATHWAY	mmu04920:Adipocytokine signaling pathway	0.00594806
+LPS.0-2h	transcriptome	KEGG_PATHWAY	mmu04660:T cell receptor signaling pathway	0.041467
+LPS.0-2h	transcriptome	GOTERM_BP_ALL	GO:0016265~death	1.04909e-11
+LPS.0-2h	transcriptome	KEGG_PATHWAY	mmu04630:Jak-STAT signaling pathway	0.00117505
+LPS.0-2h	transcriptome	KEGG_PATHWAY	mmu04620:Toll-like receptor signaling pathway	3.74973e-05
+LPS.0-2h	transcriptome	KEGG_PATHWAY	mmu04210:Apoptosis	0.000577816
+LPS.0-2h	transcriptome	KEGG_PATHWAY	mmu04115:p53 signaling pathway	0.000348338
+LPS.0-2h	transcriptome	KEGG_PATHWAY	mmu04110:Cell cycle	0.00129198
+LPS.0-2h	transcriptome	KEGG_PATHWAY	mmu04060:Cytokine-cytokine receptor interaction	0.000726407
+LPS.0-2h	transcriptome	KEGG_PATHWAY	mmu04010:MAPK signaling pathway	0.000314094
+LPS.0-2h	transcriptome	SP_PIR_KEYWORDS	GTP-binding	0.0309573
+LPS.0-2h	transcriptome	GOTERM_BP_ALL	GO:0007264~small GTPase mediated signal transduction	7.7969e-05
+LPS.0-2h	transcriptome	GOTERM_MF_ALL	GO:0030695~GTPase regulator activity	0.0073332
+LPS.0-2h	transcriptome	SP_PIR_KEYWORDS	DNA damage	0.0473947
+LPS.0-2h	transcriptome	GOTERM_BP_ALL	GO:0016070~RNA metabolic process	8.85764e-05
+LPS.0-2h	transcriptome	GOTERM_BP_ALL	GO:0007249~I-kappaB kinase/NF-kappaB cascade	0.00124133
+LPS.0-2h	transcriptome	GOTERM_BP_ALL	GO:0007243~protein kinase cascade	0.000271386
+LPS.0-2h	transcriptome	GOTERM_BP_ALL	GO:0007242~intracellular signaling cascade	1.6469e-12
+LPS.0-2h	transcriptome	SP_PIR_KEYWORDS	zinc-finger	0.0137218
+LPS.0-2h	transcriptome	SP_PIR_KEYWORDS	zinc	0.0143073
+LPS.0-2h	transcriptome	KEGG_PATHWAY	mmu00533:Keratan sulfate biosynthesis	0.0250371
+LPS.0-2h	transcriptome	GOTERM_MF_ALL	GO:0030554~adenyl nucleotide binding	0.0335938
+LPS.0-2h	transcriptome	GOTERM_BP_ALL	GO:0050794~regulation of cellular process	2.67485e-23
+LPS.0-2h	transcriptome	GOTERM_MF_ALL	GO:0030528~transcription regulator activity	0.00103755
+LPS.0-2h	transcriptome	GOTERM_BP_ALL	GO:0050790~regulation of catalytic activity	0.0114631
+LPS.0-2h	transcriptome	GOTERM_BP_ALL	GO:0050789~regulation of biological process	1.3317e-20
+LPS.0-2h	transcriptome	GOTERM_BP_ALL	GO:0044267~cellular protein metabolic process	0.0140857
+LPS.0-2h	transcriptome	GOTERM_BP_ALL	GO:0044260~cellular macromolecule metabolic process	0.00547593
+LPS.0-2h	transcriptome	GOTERM_BP_ALL	GO:0044238~primary metabolic process	6.22738e-08
+LPS.0-2h	transcriptome	GOTERM_BP_ALL	GO:0044237~cellular metabolic process	1.93543e-07
+LPS.0-2h	transcriptome	GOTERM_BP_ALL	GO:0050727~regulation of inflammatory response	0.0422739
+LPS.0-2h	transcriptome	GOTERM_BP_ALL	GO:0043687~post-translational protein modification	0.00207795
+LPS.0-2h	transcriptome	GOTERM_CC_ALL	GO:0005634~nucleus	4.52064e-10
+LPS.0-2h	transcriptome	GOTERM_CC_ALL	GO:0005622~intracellular	2.61124e-13
+LPS.0-2h	transcriptome	INTERPRO	IPR000387:Protein-tyrosine phosphatase, Tyr-specific/dual-specificity type	0.0189715
+LPS.0-2h	transcriptome	GOTERM_BP_ALL	GO:0007049~cell cycle	3.50391e-08
+LPS.0-2h	transcriptome	GOTERM_BP_ALL	GO:0048869~cellular developmental process	4.76409e-07
+LPS.0-2h	transcriptome	GOTERM_MF_ALL	GO:0003700~transcription factor activity	0.0140911
+LPS.0-2h	transcriptome	GOTERM_BP_ALL	GO:0048856~anatomical structure development	3.53382e-05
+LPS.0-2h	transcriptome	GOTERM_BP_ALL	GO:0000074~regulation of progression through cell cycle	2.50074e-05
+LPS.0-2h	transcriptome	GOTERM_MF_ALL	GO:0003677~DNA binding	0.000274423
+LPS.0-2h	transcriptome	GOTERM_MF_ALL	GO:0003676~nucleic acid binding	0.0298227
+LPS.0-2h	transcriptome	GOTERM_BP_ALL	GO:0006974~response to DNA damage stimulus	0.0107063
+LPS.0-2h	transcriptome	GOTERM_BP_ALL	GO:0043412~biopolymer modification	0.00203
+LPS.0-2h	transcriptome	GOTERM_BP_ALL	GO:0006955~immune response	5.24086e-14
+LPS.0-2h	transcriptome	GOTERM_MF_ALL	GO:0019955~cytokine binding	0.00281397
+LPS.0-2h	transcriptome	GOTERM_BP_ALL	GO:0006954~inflammatory response	2.57319e-06
+LPS.0-2h	transcriptome	SP_PIR_KEYWORDS	signal transduction inhibitor	0.0295928
+LPS.0-2h	transcriptome	GOTERM_BP_ALL	GO:0006950~response to stress	5.01757e-08
+LPS.0-2h	transcriptome	GOTERM_BP_ALL	GO:0006935~chemotaxis	0.00224636
+LPS.0-2h	transcriptome	GOTERM_BP_ALL	GO:0031347~regulation of defense response	0.0422739
+LPS.0-2h	transcriptome	GOTERM_BP_ALL	GO:0006927~transformed cell apoptosis	0.0499262
+LPS.0-2h	transcriptome	GOTERM_BP_ALL	GO:0006917~induction of apoptosis	0.00068074
+LPS.0-2h	transcriptome	GOTERM_BP_ALL	GO:0006915~apoptosis	8.64642e-13
+LPS.0-2h	transcriptome	GOTERM_BP_ALL	GO:0031328~positive regulation of cellular biosynthetic process	9.8263e-05
+LPS.0-2h	transcriptome	GOTERM_BP_ALL	GO:0031326~regulation of cellular biosynthetic process	7.79535e-06
+LPS.0-2h	transcriptome	GOTERM_BP_ALL	GO:0031325~positive regulation of cellular metabolic process	0.0193935
+LPS.0-2h	transcriptome	GOTERM_BP_ALL	GO:0031323~regulation of cellular metabolic process	4.89667e-09
+LPS.0-2h	transcriptome	GOTERM_BP_ALL	GO:0043283~biopolymer metabolic process	3.26036e-10
+LPS.0-2h	transcriptome	GOTERM_BP_ALL	GO:0048731~system development	0.00174792
+LPS.0-2h	transcriptome	GOTERM_MF_ALL	GO:0001608~nucleotide receptor activity, G-protein coupled	0.0293624
+LPS.0-2h	transcriptome	GOTERM_BP_ALL	GO:0043170~macromolecule metabolic process	5.82632e-08
+LPS.0-2h	transcriptome	SP_PIR_KEYWORDS	repressor	0.021823
+LPS.0-2h	transcriptome	GOTERM_BP_ALL	GO:0012502~induction of programmed cell death	0.00068074
+LPS.0-2h	transcriptome	GOTERM_BP_ALL	GO:0012501~programmed cell death	2.23366e-12
+LPS.0-2h	transcriptome	GOTERM_BP_ALL	GO:0010468~regulation of gene expression	8.18585e-09
+LPS.0-2h	transcriptome	GOTERM_BP_ALL	GO:0010467~gene expression	0.000583362
+LPS.0-2h	transcriptome	GOTERM_BP_ALL	GO:0043123~positive regulation of I-kappaB kinase/NF-kappaB cascade	0.0150853
+LPS.0-2h	transcriptome	GOTERM_BP_ALL	GO:0043122~regulation of I-kappaB kinase/NF-kappaB cascade	0.00229403
+LPS.0-2h	transcriptome	GOTERM_BP_ALL	GO:0006796~phosphate metabolic process	0.00244748
+LPS.0-2h	transcriptome	GOTERM_BP_ALL	GO:0006793~phosphorus metabolic process	0.00244748
+LPS.0-2h	transcriptome	GOTERM_MF_ALL	GO:0008270~zinc ion binding	0.00526198
+LPS.0-2h	transcriptome	GOTERM_BP_ALL	GO:0043085~positive regulation of catalytic activity	0.0134326
+LPS.0-2h	transcriptome	GOTERM_BP_ALL	GO:0043069~negative regulation of programmed cell death	0.0186856
+LPS.0-2h	transcriptome	GOTERM_BP_ALL	GO:0043068~positive regulation of programmed cell death	4.7115e-05
+LPS.0-2h	transcriptome	GOTERM_BP_ALL	GO:0043067~regulation of programmed cell death	2.15595e-08
+LPS.0-2h	transcriptome	GOTERM_BP_ALL	GO:0043066~negative regulation of apoptosis	0.0148879
+LPS.0-2h	transcriptome	GOTERM_BP_ALL	GO:0043065~positive regulation of apoptosis	3.45478e-05
+LPS.0-2h	translatome	GOTERM_CC_ALL	GO:0043227~membrane-bound organelle	4.03958e-06
+LPS.0-2h	translatome	GOTERM_CC_ALL	GO:0043226~organelle	0.00028364
+LPS.0-2h	translatome	SP_PIR_KEYWORDS	repressor	0.0128148
+LPS.0-2h	translatome	GOTERM_BP_ALL	GO:0045449~regulation of transcription	0.00036839
+LPS.0-2h	translatome	GOTERM_BP_ALL	GO:0001816~cytokine production	0.0406601
+LPS.0-2h	translatome	GOTERM_BP_ALL	GO:0009893~positive regulation of metabolic process	0.00206786
+LPS.0-2h	translatome	GOTERM_BP_ALL	GO:0001775~cell activation	0.0214741
+LPS.0-2h	translatome	SP_PIR_KEYWORDS	chemotaxis	0.00091888
+LPS.0-2h	translatome	GOTERM_BP_ALL	GO:0032502~developmental process	9.44745e-06
+LPS.0-2h	translatome	GOTERM_BP_ALL	GO:0045321~leukocyte activation	0.0415548
+LPS.0-2h	translatome	GOTERM_BP_ALL	GO:0006357~regulation of transcription from RNA polymerase II promoter	0.049186
+LPS.0-2h	translatome	GOTERM_BP_ALL	GO:0006355~regulation of transcription, DNA-dependent	0.0063562
+LPS.0-2h	translatome	GOTERM_BP_ALL	GO:0006351~transcription, DNA-dependent	0.00695942
+LPS.0-2h	translatome	GOTERM_BP_ALL	GO:0006350~transcription	0.00112952
+LPS.0-2h	translatome	SP_PIR_KEYWORDS	cell cycle	0.0024361
+LPS.0-2h	translatome	GOTERM_BP_ALL	GO:0030154~cell differentiation	4.73249e-06
+LPS.0-2h	translatome	GOTERM_BP_ALL	GO:0016265~death	6.34071e-12
+LPS.0-2h	translatome	GOTERM_BP_ALL	GO:0042330~taxis	0.000931559
+LPS.0-2h	translatome	GOTERM_BP_ALL	GO:0030099~myeloid cell differentiation	4.38671e-05
+LPS.0-2h	translatome	GOTERM_BP_ALL	GO:0030097~hemopoiesis	0.00209909
+LPS.0-2h	translatome	GOTERM_MF_ALL	GO:0005125~cytokine activity	0.00614844
+LPS.0-2h	translatome	KEGG_PATHWAY	mmu05222:Small cell lung cancer	0.000341359
+LPS.0-2h	translatome	SP_PIR_KEYWORDS	phosphoprotein	3.90249e-07
+LPS.0-2h	translatome	KEGG_PATHWAY	mmu05220:Chronic myeloid leukemia	0.022191
+LPS.0-2h	translatome	GOTERM_BP_ALL	GO:0042221~response to chemical stimulus	0.0057945
+LPS.0-2h	translatome	GOTERM_BP_ALL	GO:0007264~small GTPase mediated signal transduction	0.00464697
+LPS.0-2h	translatome	KEGG_PATHWAY	mmu04920:Adipocytokine signaling pathway	0.0133309
+LPS.0-2h	translatome	GOTERM_BP_ALL	GO:0016070~RNA metabolic process	0.0150586
+LPS.0-2h	translatome	GOTERM_BP_ALL	GO:0022402~cell cycle process	0.000983706
+LPS.0-2h	translatome	GOTERM_BP_ALL	GO:0007249~I-kappaB kinase/NF-kappaB cascade	0.000189767
+LPS.0-2h	translatome	GOTERM_BP_ALL	GO:0007243~protein kinase cascade	0.0377774
+LPS.0-2h	translatome	GOTERM_BP_ALL	GO:0007242~intracellular signaling cascade	2.10302e-07
+LPS.0-2h	translatome	KEGG_PATHWAY	mmu04660:T cell receptor signaling pathway	0.0432688
+LPS.0-2h	translatome	KEGG_PATHWAY	mmu04620:Toll-like receptor signaling pathway	0.000137485
+LPS.0-2h	translatome	GOTERM_BP_ALL	GO:0046632~alpha-beta T cell differentiation	0.0320438
+LPS.0-2h	translatome	KEGG_PATHWAY	mmu04210:Apoptosis	0.00121692
+LPS.0-2h	translatome	KEGG_PATHWAY	mmu04115:p53 signaling pathway	0.000551835
+LPS.0-2h	translatome	KEGG_PATHWAY	mmu04110:Cell cycle	0.0012438
+LPS.0-2h	translatome	SP_PIR_KEYWORDS	apoptosis	3.3141e-05
+LPS.0-2h	translatome	KEGG_PATHWAY	mmu04060:Cytokine-cytokine receptor interaction	0.000134587
+LPS.0-2h	translatome	GOTERM_BP_ALL	GO:0042093~T-helper cell differentiation	0.000179669
+LPS.0-2h	translatome	GOTERM_BP_ALL	GO:0009611~response to wounding	3.68631e-05
+LPS.0-2h	translatome	KEGG_PATHWAY	mmu04010:MAPK signaling pathway	0.0106084
+LPS.0-2h	translatome	GOTERM_BP_ALL	GO:0006139~nucleobase, nucleoside, nucleotide and nucleic acid metabolic process	0.0139817
+LPS.0-2h	translatome	GOTERM_BP_ALL	GO:0065007~biological regulation	1.76567e-14
+LPS.0-2h	translatome	GOTERM_BP_ALL	GO:0009605~response to external stimulus	1.03156e-05
+LPS.0-2h	translatome	GOTERM_BP_ALL	GO:0050794~regulation of cellular process	5.2413e-18
+LPS.0-2h	translatome	GOTERM_BP_ALL	GO:0050789~regulation of biological process	4.12581e-16
+LPS.0-2h	translatome	GOTERM_MF_ALL	GO:0030695~GTPase regulator activity	0.0224692
+LPS.0-2h	translatome	SP_PIR_KEYWORDS	nucleus	0.0031416
+LPS.0-2h	translatome	GOTERM_BP_ALL	GO:0044238~primary metabolic process	0.00113482
+LPS.0-2h	translatome	GOTERM_BP_ALL	GO:0044237~cellular metabolic process	0.00393818
+LPS.0-2h	translatome	GOTERM_MF_ALL	GO:0016502~nucleotide receptor activity	0.00657195
+LPS.0-2h	translatome	GOTERM_CC_ALL	GO:0005634~nucleus	1.16441e-08
+LPS.0-2h	translatome	GOTERM_CC_ALL	GO:0005622~intracellular	4.91697e-10
+LPS.0-2h	translatome	GOTERM_BP_ALL	GO:0007049~cell cycle	1.65761e-05
+LPS.0-2h	translatome	SP_PIR_KEYWORDS	Transcription regulation	0.0154991
+LPS.0-2h	translatome	SP_PIR_KEYWORDS	Transcription	0.0258416
+LPS.0-2h	translatome	GOTERM_BP_ALL	GO:0048869~cellular developmental process	4.73249e-06
+LPS.0-2h	translatome	SP_PIR_KEYWORDS	macrophage	0.00127232
+LPS.0-2h	translatome	GOTERM_BP_ALL	GO:0000074~regulation of progression through cell cycle	7.26697e-05
+LPS.0-2h	translatome	GOTERM_BP_ALL	GO:0043412~biopolymer modification	0.0218492
+LPS.0-2h	translatome	GOTERM_BP_ALL	GO:0006955~immune response	1.75823e-08
+LPS.0-2h	translatome	GOTERM_BP_ALL	GO:0006954~inflammatory response	2.0568e-06
+LPS.0-2h	translatome	GOTERM_BP_ALL	GO:0006950~response to stress	1.31954e-06
+LPS.0-2h	translatome	GOTERM_BP_ALL	GO:0043367~CD4-positive, alpha beta T cell differentiation	0.000956538
+LPS.0-2h	translatome	GOTERM_BP_ALL	GO:0006935~chemotaxis	0.000931559
+LPS.0-2h	translatome	GOTERM_BP_ALL	GO:0006917~induction of apoptosis	0.0218941
+LPS.0-2h	translatome	GOTERM_BP_ALL	GO:0006915~apoptosis	1.29696e-12
+LPS.0-2h	translatome	GOTERM_BP_ALL	GO:0031325~positive regulation of cellular metabolic process	0.0113385
+LPS.0-2h	translatome	GOTERM_BP_ALL	GO:0031323~regulation of cellular metabolic process	2.82141e-05
+LPS.0-2h	translatome	GOTERM_BP_ALL	GO:0043283~biopolymer metabolic process	8.71624e-06
+LPS.0-2h	translatome	GOTERM_MF_ALL	GO:0003677~DNA binding	0.0458104
+LPS.0-2h	translatome	SP_PIR_KEYWORDS	GTP-binding	0.0471004
+LPS.0-2h	translatome	GOTERM_BP_ALL	GO:0043170~macromolecule metabolic process	0.000202172
+LPS.0-2h	translatome	SP_PIR_KEYWORDS	inflammatory response	5.18897e-05
+LPS.0-2h	translatome	SP_PIR_KEYWORDS	inflammation	0.00409324
+LPS.0-2h	translatome	GOTERM_BP_ALL	GO:0012502~induction of programmed cell death	0.0218941
+LPS.0-2h	translatome	GOTERM_BP_ALL	GO:0012501~programmed cell death	2.88214e-12
+LPS.0-2h	translatome	GOTERM_BP_ALL	GO:0010468~regulation of gene expression	0.000230329
+LPS.0-2h	translatome	GOTERM_BP_ALL	GO:0043123~positive regulation of I-kappaB kinase/NF-kappaB cascade	0.000731179
+LPS.0-2h	translatome	GOTERM_BP_ALL	GO:0043122~regulation of I-kappaB kinase/NF-kappaB cascade	0.00150882
+LPS.0-2h	translatome	GOTERM_MF_ALL	GO:0001608~nucleotide receptor activity, G-protein coupled	0.0066437
+LPS.0-2h	translatome	PIR_SUPERFAMILY	PIRSF001950:small inducible chemokine, C/CC types	0.0440464
+LPS.0-2h	translatome	GOTERM_BP_ALL	GO:0051726~regulation of cell cycle	8.6691e-05
+LPS.0-2h	translatome	GOTERM_BP_ALL	GO:0045941~positive regulation of transcription	0.0316417
+LPS.0-2h	translatome	GOTERM_BP_ALL	GO:0043069~negative regulation of programmed cell death	0.00122854
+LPS.0-2h	translatome	GOTERM_BP_ALL	GO:0043068~positive regulation of programmed cell death	0.00171777
+LPS.0-2h	translatome	GOTERM_BP_ALL	GO:0043067~regulation of programmed cell death	1.57762e-09
+LPS.0-2h	translatome	GOTERM_BP_ALL	GO:0045935~positive regulation of nucleobase, nucleoside, nucleotide and nucleic acid metabolic process	0.0432421
+LPS.0-2h	translatome	GOTERM_BP_ALL	GO:0043066~negative regulation of apoptosis	0.000999693
+LPS.0-2h	translatome	GOTERM_BP_ALL	GO:0043065~positive regulation of apoptosis	0.00378592
+LPS.0-2h	translatome	GOTERM_BP_ALL	GO:0002520~immune system development	5.14657e-05
+LPS.0-2h	translatome	GOTERM_BP_ALL	GO:0002376~immune system process	4.81778e-09
+LPS.0-2h	translatome	GOTERM_BP_ALL	GO:0048534~hemopoietic or lymphoid organ development	0.00067565
+LPS.0-2h	translatome	GOTERM_BP_ALL	GO:0002366~leukocyte activation during immune response	1.73598e-05
+LPS.0-2h	translatome	GOTERM_BP_ALL	GO:0048523~negative regulation of cellular process	1.92902e-06
+LPS.0-2h	translatome	GOTERM_BP_ALL	GO:0048522~positive regulation of cellular process	1.21087e-05
+LPS.0-2h	translatome	GOTERM_BP_ALL	GO:0042981~regulation of apoptosis	1.04211e-09
+LPS.0-2h	translatome	GOTERM_BP_ALL	GO:0048519~negative regulation of biological process	1.20971e-05
+LPS.0-2h	translatome	GOTERM_BP_ALL	GO:0048518~positive regulation of biological process	1.0761e-05
+LPS.0-2h	translatome	GOTERM_BP_ALL	GO:0002294~CD4-positive, alpha-beta T cell differentiation during immune response	0.000179669
+LPS.0-2h	translatome	GOTERM_BP_ALL	GO:0002293~alpha-beta T cell differentiation during immune response	0.000179669
+LPS.0-2h	translatome	GOTERM_BP_ALL	GO:0002292~T cell differentiation during immune response	0.000179669
+LPS.0-2h	translatome	GOTERM_BP_ALL	GO:0002286~T cell activation during immune response	0.000179669
+LPS.0-2h	translatome	GOTERM_MF_ALL	GO:0042379~chemokine receptor binding	0.00534193
+LPS.0-2h	translatome	GOTERM_BP_ALL	GO:0002285~lymphocyte activation during immune response	0.000179669
+LPS.0-2h	translatome	GOTERM_BP_ALL	GO:0008283~cell proliferation	0.000732113
+LPS.0-2h	translatome	GOTERM_BP_ALL	GO:0002263~cell activation during immune response	1.73598e-05
+LPS.0-2h	translatome	GOTERM_BP_ALL	GO:0008219~cell death	6.34071e-12
+LPS.0-2h	translatome	GOTERM_BP_ALL	GO:0019222~regulation of metabolic process	1.23815e-05
+LPS.0-2h	translatome	GOTERM_BP_ALL	GO:0019219~regulation of nucleobase, nucleoside, nucleotide and nucleic acid metabolic process	3.17015e-05
+LPS.0-2h	translatome	GOTERM_BP_ALL	GO:0048468~cell development	1.19742e-06
+LPS.0-2h	translatome	GOTERM_BP_ALL	GO:0008152~metabolic process	0.0107168
+LPS.0-2h	translatome	GOTERM_MF_ALL	GO:0008009~chemokine activity	0.0134105
+LPS.0-2h	translatome	SMART	SM00199:SCY	0.0421145
+LPS.0-2h	translatome	GOTERM_MF_ALL	GO:0005515~protein binding	4.68195e-08
+LPS.0-2h	translatome	GOTERM_CC_ALL	GO:0044424~intracellular part	5.14503e-07
+LPS.0-2h	translatome	GOTERM_MF_ALL	GO:0005488~binding	1.58365e-06
+LPS.0-2h	translatome	GOTERM_BP_ALL	GO:0032774~RNA biosynthetic process	0.00765
+LPS.0-2h	translatome	SP_PIR_KEYWORDS	cytokine	5.49323e-05
+LPS.0-2h	translatome	GOTERM_BP_ALL	GO:0009987~cellular process	0.043802
+LPS.0-2h	translatome	GOTERM_BP_ALL	GO:0009966~regulation of signal transduction	0.00094311
+LPS.0-2h	translatome	GOTERM_CC_ALL	GO:0043231~intracellular membrane-bound organelle	4.40834e-06
+LPS.0-2h	translatome	GOTERM_CC_ALL	GO:0043229~intracellular organelle	0.000300399
+LPS.0-2h	translatome	GOTERM_BP_ALL	GO:0006464~protein modification process	0.025563
+LPS.0-4h	transcriptome	GOTERM_MF_ALL	GO:0000166~nucleotide binding	0.000764594
+LPS.0-4h	transcriptome	GOTERM_BP_ALL	GO:0010324~membrane invagination	0.0420361
+LPS.0-4h	transcriptome	GOTERM_BP_ALL	GO:0048534~hemopoietic or lymphoid organ development	1.97315e-11
+LPS.0-4h	transcriptome	GOTERM_BP_ALL	GO:0048523~negative regulation of cellular process	3.14276e-07
+LPS.0-4h	transcriptome	GOTERM_BP_ALL	GO:0048522~positive regulation of cellular process	0.000169563
+LPS.0-4h	transcriptome	GOTERM_BP_ALL	GO:0042981~regulation of apoptosis	1.65893e-09
+LPS.0-4h	transcriptome	GOTERM_BP_ALL	GO:0048519~negative regulation of biological process	8.41466e-07
+LPS.0-4h	transcriptome	GOTERM_BP_ALL	GO:0048518~positive regulation of biological process	7.33232e-05
+LPS.0-4h	transcriptome	GOTERM_BP_ALL	GO:0048513~organ development	0.00233567
+LPS.0-4h	transcriptome	INTERPRO	IPR001811:Small chemokine, interleukin-8-like	0.0256118
+LPS.0-4h	transcriptome	SP_PIR_KEYWORDS	phosphoprotein	1.79915e-14
+LPS.0-4h	transcriptome	GOTERM_MF_ALL	GO:0008094~DNA-dependent ATPase activity	1.09235e-05
+LPS.0-4h	transcriptome	GOTERM_BP_ALL	GO:0048468~cell development	1.4871e-07
+LPS.0-4h	transcriptome	GOTERM_MF_ALL	GO:0008047~enzyme activator activity	0.0362524
+LPS.0-4h	transcriptome	INTERPRO	IPR001763:Rhodanese-like	0.0380478
+LPS.0-4h	transcriptome	GOTERM_MF_ALL	GO:0008009~chemokine activity	0.00209624
+LPS.0-4h	transcriptome	GOTERM_MF_ALL	GO:0005524~ATP binding	0.0161013
+LPS.0-4h	transcriptome	GOTERM_MF_ALL	GO:0005515~protein binding	1.81997e-18
+LPS.0-4h	transcriptome	GOTERM_CC_ALL	GO:0044464~cell part	0.00505387
+LPS.0-4h	transcriptome	GOTERM_MF_ALL	GO:0017076~purine nucleotide binding	0.000606545
+LPS.0-4h	transcriptome	GOTERM_MF_ALL	GO:0005488~binding	1.60668e-11
+LPS.0-4h	transcriptome	SP_PIR_KEYWORDS	nucleus	3.81323e-08
+LPS.0-4h	transcriptome	SP_PIR_KEYWORDS	nucleotide-binding	2.94841e-05
+LPS.0-4h	transcriptome	GOTERM_CC_ALL	GO:0044427~chromosomal part	0.00180279
+LPS.0-4h	transcriptome	GOTERM_CC_ALL	GO:0044424~intracellular part	3.24283e-21
+LPS.0-4h	transcriptome	GOTERM_CC_ALL	GO:0043231~intracellular membrane-bound organelle	2.45979e-11
+LPS.0-4h	transcriptome	GOTERM_BP_ALL	GO:0042535~positive regulation of tumor necrosis factor biosynthetic process	0.0454447
+LPS.0-4h	transcriptome	GOTERM_CC_ALL	GO:0043229~intracellular organelle	2.89355e-10
+LPS.0-4h	transcriptome	GOTERM_BP_ALL	GO:0042534~regulation of tumor necrosis factor biosynthetic process	0.0171853
+LPS.0-4h	transcriptome	GOTERM_BP_ALL	GO:0042533~tumor necrosis factor biosynthetic process	0.0171853
+LPS.0-4h	transcriptome	GOTERM_CC_ALL	GO:0043227~membrane-bound organelle	2.60036e-11
+LPS.0-4h	transcriptome	GOTERM_CC_ALL	GO:0043226~organelle	3.01934e-10
+LPS.0-4h	transcriptome	GOTERM_BP_ALL	GO:0009987~cellular process	0.0378256
+LPS.0-4h	transcriptome	GOTERM_BP_ALL	GO:0009966~regulation of signal transduction	0.000357268
+LPS.0-4h	transcriptome	SP_PIR_KEYWORDS	mitosis	0.0398983
+LPS.0-4h	transcriptome	GOTERM_BP_ALL	GO:0006468~protein amino acid phosphorylation	0.00914716
+LPS.0-4h	transcriptome	GOTERM_BP_ALL	GO:0006464~protein modification process	0.00876045
+LPS.0-4h	transcriptome	GOTERM_BP_ALL	GO:0030316~osteoclast differentiation	0.00149234
+LPS.0-4h	transcriptome	GOTERM_BP_ALL	GO:0006417~regulation of translation	0.00106967
+LPS.0-4h	transcriptome	GOTERM_BP_ALL	GO:0009891~positive regulation of biosynthetic process	0.00234588
+LPS.0-4h	transcriptome	GOTERM_BP_ALL	GO:0009889~regulation of biosynthetic process	0.0094847
+LPS.0-4h	transcriptome	GOTERM_MF_ALL	GO:0005149~interleukin-1 receptor binding	0.0364737
+LPS.0-4h	transcriptome	SP_PIR_KEYWORDS	macrophage	0.0100577
+LPS.0-4h	transcriptome	GOTERM_MF_ALL	GO:0016791~phosphoric monoester hydrolase activity	0.0167393
+LPS.0-4h	transcriptome	GOTERM_BP_ALL	GO:0030217~T cell differentiation	0.0485699
+LPS.0-4h	transcriptome	GOTERM_MF_ALL	GO:0016773~phosphotransferase activity, alcohol group as acceptor	0.0247275
+LPS.0-4h	transcriptome	GOTERM_MF_ALL	GO:0005125~cytokine activity	0.00180013
+LPS.0-4h	transcriptome	GOTERM_MF_ALL	GO:0016772~transferase activity, transferring phosphorus-containing groups	0.00223336
+LPS.0-4h	transcriptome	GOTERM_BP_ALL	GO:0006350~transcription	0.0239935
+LPS.0-4h	transcriptome	GOTERM_BP_ALL	GO:0030154~cell differentiation	1.44287e-10
+LPS.0-4h	transcriptome	GOTERM_MF_ALL	GO:0016740~transferase activity	0.0270445
+LPS.0-4h	transcriptome	GOTERM_BP_ALL	GO:0042330~taxis	0.00120329
+LPS.0-4h	transcriptome	GOTERM_BP_ALL	GO:0030099~myeloid cell differentiation	8.0681e-09
+LPS.0-4h	transcriptome	GOTERM_BP_ALL	GO:0030098~lymphocyte differentiation	0.00142069
+LPS.0-4h	transcriptome	GOTERM_BP_ALL	GO:0030097~hemopoiesis	1.25601e-09
+LPS.0-4h	transcriptome	GOTERM_BP_ALL	GO:0006310~DNA recombination	0.0246314
+LPS.0-4h	transcriptome	SP_PIR_KEYWORDS	kinase	0.00296504
+LPS.0-4h	transcriptome	GOTERM_BP_ALL	GO:0006281~DNA repair	0.0161222
+LPS.0-4h	transcriptome	GOTERM_BP_ALL	GO:0006270~DNA replication initiation	7.08731e-05
+LPS.0-4h	transcriptome	GOTERM_BP_ALL	GO:0009719~response to endogenous stimulus	0.000111417
+LPS.0-4h	transcriptome	GOTERM_BP_ALL	GO:0006261~DNA-dependent DNA replication	1.38078e-07
+LPS.0-4h	transcriptome	GOTERM_BP_ALL	GO:0006260~DNA replication	2.749e-14
+LPS.0-4h	transcriptome	GOTERM_BP_ALL	GO:0006259~DNA metabolic process	2.60805e-08
+LPS.0-4h	transcriptome	SP_PIR_KEYWORDS	inflammatory response	6.86377e-05
+LPS.0-4h	transcriptome	SP_PIR_KEYWORDS	immune response	0.0252841
+LPS.0-4h	transcriptome	GOTERM_BP_ALL	GO:0022403~cell cycle phase	0.0074662
+LPS.0-4h	transcriptome	GOTERM_BP_ALL	GO:0022402~cell cycle process	2.25722e-10
+LPS.0-4h	transcriptome	GOTERM_BP_ALL	GO:0046651~lymphocyte proliferation	0.0220708
+LPS.0-4h	transcriptome	GOTERM_BP_ALL	GO:0046649~lymphocyte activation	7.085e-06
+LPS.0-4h	transcriptome	GOTERM_BP_ALL	GO:0042127~regulation of cell proliferation	0.00937699
+LPS.0-4h	transcriptome	GOTERM_MF_ALL	GO:0046914~transition metal ion binding	0.0377644
+LPS.0-4h	transcriptome	GOTERM_BP_ALL	GO:0042113~B cell activation	0.00215371
+LPS.0-4h	transcriptome	GOTERM_MF_ALL	GO:0016564~transcription repressor activity	0.000278137
+LPS.0-4h	transcriptome	GOTERM_BP_ALL	GO:0042110~T cell activation	0.00161577
+LPS.0-4h	transcriptome	GOTERM_BP_ALL	GO:0042108~positive regulation of cytokine biosynthetic process	3.49054e-05
+LPS.0-4h	transcriptome	GOTERM_BP_ALL	GO:0042107~cytokine metabolic process	3.91291e-07
+LPS.0-4h	transcriptome	GOTERM_BP_ALL	GO:0009615~response to virus	1.75373e-05
+LPS.0-4h	transcriptome	GOTERM_BP_ALL	GO:0009611~response to wounding	7.98416e-06
+LPS.0-4h	transcriptome	GOTERM_BP_ALL	GO:0006139~nucleobase, nucleoside, nucleotide and nucleic acid metabolic process	0.000708071
+LPS.0-4h	transcriptome	GOTERM_BP_ALL	GO:0042093~T-helper cell differentiation	0.028206
+LPS.0-4h	transcriptome	GOTERM_BP_ALL	GO:0009607~response to biotic stimulus	0.00202192
+LPS.0-4h	transcriptome	GOTERM_BP_ALL	GO:0042089~cytokine biosynthetic process	3.1456e-07
+LPS.0-4h	transcriptome	GOTERM_BP_ALL	GO:0009605~response to external stimulus	3.5407e-05
+LPS.0-4h	transcriptome	GOTERM_BP_ALL	GO:0065009~regulation of a molecular function	0.00414658
+LPS.0-4h	transcriptome	GOTERM_BP_ALL	GO:0065007~biological regulation	1.22903e-10
+LPS.0-4h	transcriptome	GOTERM_BP_ALL	GO:0042035~regulation of cytokine biosynthetic process	7.01402e-06
+LPS.0-4h	transcriptome	GOTERM_BP_ALL	GO:0042033~chemokine biosynthetic process	0.00909393
+LPS.0-4h	transcriptome	GOTERM_MF_ALL	GO:0016301~kinase activity	0.0156886
+LPS.0-4h	transcriptome	INTERPRO	IPR001208:MCM	0.0204088
+LPS.0-4h	transcriptome	SP_PIR_KEYWORDS	dna-binding	0.0049969
+LPS.0-4h	transcriptome	SP_PIR_KEYWORDS	dna replication	5.10159e-12
+LPS.0-4h	transcriptome	SP_PIR_KEYWORDS	cytoplasm	5.48411e-05
+LPS.0-4h	transcriptome	SP_PIR_KEYWORDS	cytokine receptor	0.0384598
+LPS.0-4h	transcriptome	SP_PIR_KEYWORDS	cytokine	0.000119394
+LPS.0-4h	transcriptome	GOTERM_BP_ALL	GO:0002761~regulation of myeloid leukocyte differentiation	0.0419645
+LPS.0-4h	transcriptome	GOTERM_BP_ALL	GO:0002573~myeloid leukocyte differentiation	6.52259e-05
+LPS.0-4h	transcriptome	GOTERM_BP_ALL	GO:0051726~regulation of cell cycle	3.01152e-07
+LPS.0-4h	transcriptome	GOTERM_BP_ALL	GO:0051707~response to other organism	0.00180467
+LPS.0-4h	transcriptome	GOTERM_MF_ALL	GO:0042578~phosphoric ester hydrolase activity	0.0124657
+LPS.0-4h	transcriptome	GOTERM_BP_ALL	GO:0051704~multi-organism process	0.00917444
+LPS.0-4h	transcriptome	GOTERM_BP_ALL	GO:0008637~apoptotic mitochondrial changes	0.0498848
+LPS.0-4h	transcriptome	GOTERM_BP_ALL	GO:0002521~leukocyte differentiation	4.74276e-07
+LPS.0-4h	transcriptome	GOTERM_BP_ALL	GO:0002520~immune system development	4.03455e-13
+LPS.0-4h	transcriptome	GOTERM_BP_ALL	GO:0008632~apoptotic program	0.0285519
+LPS.0-4h	transcriptome	GOTERM_BP_ALL	GO:0008630~DNA damage response, signal transduction resulting in induction of apoptosis	0.00276228
+LPS.0-4h	transcriptome	GOTERM_BP_ALL	GO:0045934~negative regulation of nucleobase, nucleoside, nucleotide and nucleic acid metabolic process	0.00944013
+LPS.0-4h	transcriptome	SP_PIR_KEYWORDS	chemotaxis	0.00954435
+LPS.0-4h	transcriptome	GOTERM_BP_ALL	GO:0008629~induction of apoptosis by intracellular signals	0.00154432
+LPS.0-4h	transcriptome	GOTERM_BP_ALL	GO:0008624~induction of apoptosis by extracellular signals	0.0498848
+LPS.0-4h	transcriptome	GOTERM_MF_ALL	GO:0042379~chemokine receptor binding	0.0024592
+LPS.0-4h	transcriptome	GOTERM_BP_ALL	GO:0002460~adaptive immune response based on somatic recombination of immune receptors built from immunoglobulin superfamily domains	0.000107278
+LPS.0-4h	transcriptome	GOTERM_BP_ALL	GO:0002449~lymphocyte mediated immunity	0.0241037
+LPS.0-4h	transcriptome	GOTERM_BP_ALL	GO:0002443~leukocyte mediated immunity	0.0447346
+LPS.0-4h	transcriptome	SP_PIR_KEYWORDS	cell division	0.000463344
+LPS.0-4h	transcriptome	SP_PIR_KEYWORDS	cell cycle control	0.000417254
+LPS.0-4h	transcriptome	SP_PIR_KEYWORDS	cell cycle	5.20702e-09
+LPS.0-4h	transcriptome	GOTERM_BP_ALL	GO:0051607~defense response to virus	0.0426341
+LPS.0-4h	transcriptome	INTERPRO	IPR000980:SH2 motif	0.00681145
+LPS.0-4h	transcriptome	GOTERM_BP_ALL	GO:0002376~immune system process	6.09592e-25
+LPS.0-4h	transcriptome	SMART	SM00450:RHOD	0.0306098
+LPS.0-4h	transcriptome	GOTERM_BP_ALL	GO:0002366~leukocyte activation during immune response	0.00576718
+LPS.0-4h	transcriptome	GOTERM_BP_ALL	GO:0002294~CD4-positive, alpha-beta T cell differentiation during immune response	0.028206
+LPS.0-4h	transcriptome	GOTERM_BP_ALL	GO:0002293~alpha-beta T cell differentiation during immune response	0.028206
+LPS.0-4h	transcriptome	GOTERM_BP_ALL	GO:0002292~T cell differentiation during immune response	0.028206
+LPS.0-4h	transcriptome	GOTERM_BP_ALL	GO:0002286~T cell activation during immune response	0.028206
+LPS.0-4h	transcriptome	GOTERM_BP_ALL	GO:0002285~lymphocyte activation during immune response	0.028206
+LPS.0-4h	transcriptome	GOTERM_BP_ALL	GO:0008283~cell proliferation	0.000100927
+LPS.0-4h	transcriptome	GOTERM_BP_ALL	GO:0002263~cell activation during immune response	0.00576718
+LPS.0-4h	transcriptome	GOTERM_BP_ALL	GO:0008219~cell death	2.58357e-14
+LPS.0-4h	transcriptome	GOTERM_BP_ALL	GO:0002252~immune effector process	0.000345791
+LPS.0-4h	transcriptome	GOTERM_BP_ALL	GO:0019222~regulation of metabolic process	0.00104267
+LPS.0-4h	transcriptome	GOTERM_BP_ALL	GO:0002250~adaptive immune response	0.000107278
+LPS.0-4h	transcriptome	GOTERM_BP_ALL	GO:0019219~regulation of nucleobase, nucleoside, nucleotide and nucleic acid metabolic process	0.00300452
+LPS.0-4h	transcriptome	GOTERM_BP_ALL	GO:0002237~response to molecule of bacterial origin	0.0439648
+LPS.0-4h	transcriptome	GOTERM_BP_ALL	GO:0045786~negative regulation of progression through cell cycle	0.0201666
+LPS.0-4h	transcriptome	GOTERM_BP_ALL	GO:0008152~metabolic process	2.6644e-06
+LPS.0-4h	transcriptome	SMART	SM00350:MCM	0.0111382
+LPS.0-4h	transcriptome	SP_PIR_KEYWORDS	atp-binding	0.00185839
+LPS.0-4h	transcriptome	GOTERM_BP_ALL	GO:0045727~positive regulation of translation	7.29094e-05
+LPS.0-4h	transcriptome	SP_PIR_KEYWORDS	apoptosis	4.03204e-06
+LPS.0-4h	transcriptome	GOTERM_BP_ALL	GO:0032944~regulation of mononuclear cell proliferation	0.0424258
+LPS.0-4h	transcriptome	GOTERM_BP_ALL	GO:0032943~mononuclear cell proliferation	0.0220708
+LPS.0-4h	transcriptome	GOTERM_BP_ALL	GO:0045670~regulation of osteoclast differentiation	0.0439648
+LPS.0-4h	transcriptome	INTERPRO	IPR000827:Small chemokine, C-C	0.0353554
+LPS.0-4h	transcriptome	GOTERM_BP_ALL	GO:0051301~cell division	0.000104297
+LPS.0-4h	transcriptome	GOTERM_BP_ALL	GO:0045638~negative regulation of myeloid cell differentiation	0.000196329
+LPS.0-4h	transcriptome	GOTERM_BP_ALL	GO:0045637~regulation of myeloid cell differentiation	7.05066e-05
+LPS.0-4h	transcriptome	SP_PIR_KEYWORDS	alternative splicing	0.00131036
+LPS.0-4h	transcriptome	GOTERM_MF_ALL	GO:0032559~adenyl ribonucleotide binding	0.0166317
+LPS.0-4h	transcriptome	GOTERM_MF_ALL	GO:0032555~purine ribonucleotide binding	0.000806717
+LPS.0-4h	transcriptome	GOTERM_MF_ALL	GO:0032553~ribonucleotide binding	0.000806717
+LPS.0-4h	transcriptome	SMART	SM00252:SH2	0.00741805
+LPS.0-4h	transcriptome	GOTERM_BP_ALL	GO:0051249~regulation of lymphocyte activation	0.0487491
+LPS.0-4h	transcriptome	GOTERM_BP_ALL	GO:0051247~positive regulation of protein metabolic process	0.000671933
+LPS.0-4h	transcriptome	GOTERM_BP_ALL	GO:0051246~regulation of protein metabolic process	0.0347634
+LPS.0-4h	transcriptome	GOTERM_BP_ALL	GO:0032774~RNA biosynthetic process	0.0412161
+LPS.0-4h	transcriptome	INTERPRO	IPR007421:ATPase associated with various cellular activities, AAA-4	0.0283747
+LPS.0-4h	transcriptome	SP_PIR_KEYWORDS	Transcription regulation	0.0263146
+LPS.0-4h	transcriptome	SP_PIR_KEYWORDS	Transcription	0.022093
+LPS.0-4h	transcriptome	GOTERM_BP_ALL	GO:0032640~tumor necrosis factor production	0.0331939
+LPS.0-4h	transcriptome	SMART	SM00199:SCY	0.0223422
+LPS.0-4h	transcriptome	GOTERM_BP_ALL	GO:0001816~cytokine production	5.97229e-08
+LPS.0-4h	transcriptome	GOTERM_BP_ALL	GO:0045449~regulation of transcription	0.0366719
+LPS.0-4h	transcriptome	SP_PIR_KEYWORDS	Serine/threonine-protein kinase	0.031997
+LPS.0-4h	transcriptome	GOTERM_BP_ALL	GO:0032606~interferon type I production	0.0426341
+LPS.0-4h	transcriptome	GOTERM_BP_ALL	GO:0032602~chemokine production	0.0171853
+LPS.0-4h	transcriptome	GOTERM_BP_ALL	GO:0001775~cell activation	1.2814e-07
+LPS.0-4h	transcriptome	KEGG_PATHWAY	mmu05222:Small cell lung cancer	0.000745314
+LPS.0-4h	transcriptome	GOTERM_BP_ALL	GO:0045351~interferon type I biosynthetic process	0.0426341
+LPS.0-4h	transcriptome	KEGG_PATHWAY	mmu05220:Chronic myeloid leukemia	0.0310528
+LPS.0-4h	transcriptome	KEGG_PATHWAY	mmu05212:Pancreatic cancer	0.00906882
+LPS.0-4h	transcriptome	GOTERM_BP_ALL	GO:0032502~developmental process	1.2766e-07
+LPS.0-4h	transcriptome	GOTERM_BP_ALL	GO:0045321~leukocyte activation	5.03086e-07
+LPS.0-4h	transcriptome	GOTERM_BP_ALL	GO:0016310~phosphorylation	0.0459693
+LPS.0-4h	transcriptome	KEGG_PATHWAY	mmu04662:B cell receptor signaling pathway	0.0103465
+LPS.0-4h	transcriptome	GOTERM_BP_ALL	GO:0016265~death	2.87899e-14
+LPS.0-4h	transcriptome	KEGG_PATHWAY	mmu04630:Jak-STAT signaling pathway	2.03791e-05
+LPS.0-4h	transcriptome	KEGG_PATHWAY	mmu04620:Toll-like receptor signaling pathway	5.60291e-07
+LPS.0-4h	transcriptome	KEGG_PATHWAY	mmu04210:Apoptosis	2.03041e-05
+LPS.0-4h	transcriptome	KEGG_PATHWAY	mmu04115:p53 signaling pathway	7.03826e-06
+LPS.0-4h	transcriptome	KEGG_PATHWAY	mmu04110:Cell cycle	4.71967e-06
+LPS.0-4h	transcriptome	KEGG_PATHWAY	mmu04060:Cytokine-cytokine receptor interaction	1.19123e-05
+LPS.0-4h	transcriptome	KEGG_PATHWAY	mmu04010:MAPK signaling pathway	0.00513998
+LPS.0-4h	transcriptome	GOTERM_BP_ALL	GO:0045087~innate immune response	0.00143565
+LPS.0-4h	transcriptome	GOTERM_BP_ALL	GO:0007264~small GTPase mediated signal transduction	0.0453078
+LPS.0-4h	transcriptome	GOTERM_BP_ALL	GO:0045073~regulation of chemokine biosynthetic process	0.0454447
+LPS.0-4h	transcriptome	SP_PIR_KEYWORDS	DNA replication initiation	0.010949
+LPS.0-4h	transcriptome	GOTERM_BP_ALL	GO:0007249~I-kappaB kinase/NF-kappaB cascade	5.40517e-05
+LPS.0-4h	transcriptome	GOTERM_BP_ALL	GO:0016064~immunoglobulin mediated immune response	0.0420898
+LPS.0-4h	transcriptome	GOTERM_BP_ALL	GO:0007243~protein kinase cascade	0.00157198
+LPS.0-4h	transcriptome	GOTERM_BP_ALL	GO:0007242~intracellular signaling cascade	1.1973e-09
+LPS.0-4h	transcriptome	GOTERM_BP_ALL	GO:0050865~regulation of cell activation	0.0319418
+LPS.0-4h	transcriptome	KEGG_PATHWAY	mmu00533:Keratan sulfate biosynthesis	0.0203986
+LPS.0-4h	transcriptome	GOTERM_CC_ALL	GO:0005737~cytoplasm	1.53814e-08
+LPS.0-4h	transcriptome	GOTERM_MF_ALL	GO:0030554~adenyl nucleotide binding	0.0127602
+LPS.0-4h	transcriptome	GOTERM_BP_ALL	GO:0050794~regulation of cellular process	1.46659e-14
+LPS.0-4h	transcriptome	GOTERM_CC_ALL	GO:0005694~chromosome	0.00446194
+LPS.0-4h	transcriptome	GOTERM_BP_ALL	GO:0050790~regulation of catalytic activity	0.00743826
+LPS.0-4h	transcriptome	GOTERM_BP_ALL	GO:0050789~regulation of biological process	7.10931e-12
+LPS.0-4h	transcriptome	GOTERM_BP_ALL	GO:0044267~cellular protein metabolic process	0.0430278
+LPS.0-4h	transcriptome	SP_PIR_KEYWORDS	ubl conjugation	0.0333399
+LPS.0-4h	transcriptome	GOTERM_BP_ALL	GO:0044260~cellular macromolecule metabolic process	0.0235748
+LPS.0-4h	transcriptome	GOTERM_BP_ALL	GO:0044238~primary metabolic process	9.16455e-08
+LPS.0-4h	transcriptome	GOTERM_BP_ALL	GO:0050755~chemokine metabolic process	0.00909393
+LPS.0-4h	transcriptome	GOTERM_BP_ALL	GO:0044237~cellular metabolic process	3.83067e-07
+LPS.0-4h	transcriptome	GOTERM_CC_ALL	GO:0005657~replication fork	0.00603916
+LPS.0-4h	transcriptome	GOTERM_BP_ALL	GO:0050727~regulation of inflammatory response	0.0281004
+LPS.0-4h	transcriptome	GOTERM_BP_ALL	GO:0043687~post-translational protein modification	0.0154258
+LPS.0-4h	transcriptome	SP_PIR_KEYWORDS	transferase	0.0336059
+LPS.0-4h	transcriptome	GOTERM_CC_ALL	GO:0005634~nucleus	2.05999e-11
+LPS.0-4h	transcriptome	GOTERM_CC_ALL	GO:0005623~cell	0.00505387
+LPS.0-4h	transcriptome	GOTERM_CC_ALL	GO:0005622~intracellular	1.25404e-23
+LPS.0-4h	transcriptome	GOTERM_BP_ALL	GO:0050670~regulation of lymphocyte proliferation	0.0424258
+LPS.0-4h	transcriptome	GOTERM_MF_ALL	GO:0003824~catalytic activity	5.55846e-05
+LPS.0-4h	transcriptome	GOTERM_BP_ALL	GO:0000278~mitotic cell cycle	0.00331526
+LPS.0-4h	transcriptome	GOTERM_BP_ALL	GO:0043549~regulation of kinase activity	0.0429051
+LPS.0-4h	transcriptome	GOTERM_BP_ALL	GO:0007049~cell cycle	3.56049e-15
+LPS.0-4h	transcriptome	GOTERM_BP_ALL	GO:0048869~cellular developmental process	1.44287e-10
+LPS.0-4h	transcriptome	GOTERM_BP_ALL	GO:0048856~anatomical structure development	0.00213092
+LPS.0-4h	transcriptome	GOTERM_BP_ALL	GO:0000074~regulation of progression through cell cycle	2.3504e-07
+LPS.0-4h	transcriptome	GOTERM_MF_ALL	GO:0003677~DNA binding	0.00717447
+LPS.0-4h	transcriptome	GOTERM_BP_ALL	GO:0006974~response to DNA damage stimulus	0.000269148
+LPS.0-4h	transcriptome	GOTERM_BP_ALL	GO:0043412~biopolymer modification	0.00951118
+LPS.0-4h	transcriptome	GOTERM_MF_ALL	GO:0019965~interleukin binding	0.0488283
+LPS.0-4h	transcriptome	GOTERM_BP_ALL	GO:0006955~immune response	3.60971e-19
+LPS.0-4h	transcriptome	GOTERM_MF_ALL	GO:0019955~cytokine binding	9.71785e-05
+LPS.0-4h	transcriptome	GOTERM_BP_ALL	GO:0006954~inflammatory response	6.01533e-07
+LPS.0-4h	transcriptome	SP_PIR_KEYWORDS	signal-anchor	0.0224918
+LPS.0-4h	transcriptome	GOTERM_BP_ALL	GO:0006950~response to stress	1.93889e-12
+LPS.0-4h	transcriptome	SP_PIR_KEYWORDS	sh2 domain	0.000382864
+LPS.0-4h	transcriptome	GOTERM_BP_ALL	GO:0006935~chemotaxis	0.00120329
+LPS.0-4h	transcriptome	GOTERM_BP_ALL	GO:0031347~regulation of defense response	0.0281004
+LPS.0-4h	transcriptome	GOTERM_BP_ALL	GO:0006917~induction of apoptosis	2.28649e-07
+LPS.0-4h	transcriptome	GOTERM_BP_ALL	GO:0006915~apoptosis	3.97046e-15
+LPS.0-4h	transcriptome	GOTERM_BP_ALL	GO:0031328~positive regulation of cellular biosynthetic process	0.000194095
+LPS.0-4h	transcriptome	GOTERM_BP_ALL	GO:0031326~regulation of cellular biosynthetic process	0.00163154
+LPS.0-4h	transcriptome	GOTERM_BP_ALL	GO:0031324~negative regulation of cellular metabolic process	0.00743047
+LPS.0-4h	transcriptome	GOTERM_BP_ALL	GO:0031323~regulation of cellular metabolic process	0.000578348
+LPS.0-4h	transcriptome	GOTERM_BP_ALL	GO:0043283~biopolymer metabolic process	3.16026e-07
+LPS.0-4h	transcriptome	GOTERM_BP_ALL	GO:0048731~system development	0.00731369
+LPS.0-4h	transcriptome	GOTERM_BP_ALL	GO:0006897~endocytosis	0.0420361
+LPS.0-4h	transcriptome	GOTERM_BP_ALL	GO:0043170~macromolecule metabolic process	2.83274e-06
+LPS.0-4h	transcriptome	SP_PIR_KEYWORDS	repressor	0.00194562
+LPS.0-4h	transcriptome	GOTERM_BP_ALL	GO:0012502~induction of programmed cell death	2.28649e-07
+LPS.0-4h	transcriptome	GOTERM_BP_ALL	GO:0012501~programmed cell death	1.33855e-14
+LPS.0-4h	transcriptome	GOTERM_BP_ALL	GO:0010468~regulation of gene expression	0.00432572
+LPS.0-4h	transcriptome	GOTERM_BP_ALL	GO:0043123~positive regulation of I-kappaB kinase/NF-kappaB cascade	0.000945104
+LPS.0-4h	transcriptome	GOTERM_BP_ALL	GO:0043122~regulation of I-kappaB kinase/NF-kappaB cascade	0.000120234
+LPS.0-4h	transcriptome	GOTERM_BP_ALL	GO:0006796~phosphate metabolic process	0.0030545
+LPS.0-4h	transcriptome	GOTERM_BP_ALL	GO:0006793~phosphorus metabolic process	0.0030545
+LPS.0-4h	transcriptome	SP_PIR_KEYWORDS	proto-oncogene	0.0157233
+LPS.0-4h	transcriptome	GOTERM_BP_ALL	GO:0043085~positive regulation of catalytic activity	0.0182542
+LPS.0-4h	transcriptome	SP_PIR_KEYWORDS	protein phosphatase	0.0378256
+LPS.0-4h	transcriptome	GOTERM_BP_ALL	GO:0043068~positive regulation of programmed cell death	4.45229e-07
+LPS.0-4h	transcriptome	GOTERM_BP_ALL	GO:0043067~regulation of programmed cell death	3.19187e-09
+LPS.0-4h	transcriptome	GOTERM_BP_ALL	GO:0043065~positive regulation of apoptosis	3.15204e-07
+LPS.0-4h	translatome	GOTERM_MF_ALL	GO:0000166~nucleotide binding	0.00374635
+LPS.0-4h	translatome	GOTERM_BP_ALL	GO:0048534~hemopoietic or lymphoid organ development	6.43035e-05
+LPS.0-4h	translatome	GOTERM_BP_ALL	GO:0048523~negative regulation of cellular process	3.9699e-05
+LPS.0-4h	translatome	GOTERM_MF_ALL	GO:0008134~transcription factor binding	0.00847093
+LPS.0-4h	translatome	GOTERM_BP_ALL	GO:0048522~positive regulation of cellular process	0.0020455
+LPS.0-4h	translatome	GOTERM_BP_ALL	GO:0042981~regulation of apoptosis	6.72186e-06
+LPS.0-4h	translatome	GOTERM_BP_ALL	GO:0048519~negative regulation of biological process	0.00019889
+LPS.0-4h	translatome	GOTERM_BP_ALL	GO:0048518~positive regulation of biological process	0.000880137
+LPS.0-4h	translatome	INTERPRO	IPR001811:Small chemokine, interleukin-8-like	0.0330041
+LPS.0-4h	translatome	SP_PIR_KEYWORDS	phosphotransferase	0.0205413
+LPS.0-4h	translatome	SP_PIR_KEYWORDS	phosphoprotein	1.63314e-15
+LPS.0-4h	translatome	GOTERM_BP_ALL	GO:0048468~cell development	0.00288038
+LPS.0-4h	translatome	GOTERM_MF_ALL	GO:0008009~chemokine activity	0.00675058
+LPS.0-4h	translatome	GOTERM_MF_ALL	GO:0005515~protein binding	2.70884e-10
+LPS.0-4h	translatome	GOTERM_MF_ALL	GO:0017076~purine nucleotide binding	0.00712399
+LPS.0-4h	translatome	GOTERM_MF_ALL	GO:0005488~binding	3.57615e-09
+LPS.0-4h	translatome	SP_PIR_KEYWORDS	nucleus	1.95303e-07
+LPS.0-4h	translatome	SP_PIR_KEYWORDS	nucleotide-binding	0.0035152
+LPS.0-4h	translatome	GOTERM_CC_ALL	GO:0044424~intracellular part	5.92418e-20
+LPS.0-4h	translatome	GOTERM_CC_ALL	GO:0043233~organelle lumen	0.0418724
+LPS.0-4h	translatome	GOTERM_CC_ALL	GO:0043231~intracellular membrane-bound organelle	1.49714e-12
+LPS.0-4h	translatome	GOTERM_CC_ALL	GO:0043229~intracellular organelle	4.61569e-11
+LPS.0-4h	translatome	GOTERM_BP_ALL	GO:0042534~regulation of tumor necrosis factor biosynthetic process	0.0163138
+LPS.0-4h	translatome	GOTERM_BP_ALL	GO:0042533~tumor necrosis factor biosynthetic process	0.0163138
+LPS.0-4h	translatome	GOTERM_CC_ALL	GO:0043227~membrane-bound organelle	1.54499e-12
+LPS.0-4h	translatome	GOTERM_CC_ALL	GO:0043226~organelle	4.29985e-11
+LPS.0-4h	translatome	GOTERM_BP_ALL	GO:0009987~cellular process	0.0278271
+LPS.0-4h	translatome	GOTERM_BP_ALL	GO:0009966~regulation of signal transduction	0.00556624
+LPS.0-4h	translatome	GOTERM_BP_ALL	GO:0006470~protein amino acid dephosphorylation	0.0395849
+LPS.0-4h	translatome	GOTERM_BP_ALL	GO:0006464~protein modification process	0.00193068
+LPS.0-4h	translatome	GOTERM_BP_ALL	GO:0006417~regulation of translation	0.00554326
+LPS.0-4h	translatome	GOTERM_BP_ALL	GO:0009891~positive regulation of biosynthetic process	0.0129484
+LPS.0-4h	translatome	GOTERM_BP_ALL	GO:0009889~regulation of biosynthetic process	0.0156153
+LPS.0-4h	translatome	SP_PIR_KEYWORDS	macrophage	0.00850095
+LPS.0-4h	translatome	GOTERM_MF_ALL	GO:0016791~phosphoric monoester hydrolase activity	0.0300283
+LPS.0-4h	translatome	GOTERM_MF_ALL	GO:0005125~cytokine activity	0.0269039
+LPS.0-4h	translatome	GOTERM_BP_ALL	GO:0006366~transcription from RNA polymerase II promoter	0.0286354
+LPS.0-4h	translatome	GOTERM_BP_ALL	GO:0030154~cell differentiation	0.00575934
+LPS.0-4h	translatome	GOTERM_MF_ALL	GO:0016740~transferase activity	0.0100495
+LPS.0-4h	translatome	GOTERM_BP_ALL	GO:0042330~taxis	0.000582569
+LPS.0-4h	translatome	GOTERM_BP_ALL	GO:0030099~myeloid cell differentiation	0.000866599
+LPS.0-4h	translatome	GOTERM_BP_ALL	GO:0030098~lymphocyte differentiation	0.0114048
+LPS.0-4h	translatome	GOTERM_BP_ALL	GO:0030097~hemopoiesis	0.000194874
+LPS.0-4h	translatome	SP_PIR_KEYWORDS	kinase	0.00362076
+LPS.0-4h	translatome	GOTERM_BP_ALL	GO:0006260~DNA replication	0.00796719
+LPS.0-4h	translatome	GOTERM_BP_ALL	GO:0006259~DNA metabolic process	0.00283794
+LPS.0-4h	translatome	SP_PIR_KEYWORDS	inflammatory response	0.000129647
+LPS.0-4h	translatome	SP_PIR_KEYWORDS	inflammation	0.0372236
+LPS.0-4h	translatome	SP_PIR_KEYWORDS	immune response	0.0198574
+LPS.0-4h	translatome	GOTERM_BP_ALL	GO:0022402~cell cycle process	1.03588e-06
+LPS.0-4h	translatome	GOTERM_BP_ALL	GO:0046649~lymphocyte activation	0.00807048
+LPS.0-4h	translatome	GOTERM_CC_ALL	GO:0031981~nuclear lumen	0.00767971
+LPS.0-4h	translatome	GOTERM_BP_ALL	GO:0042113~B cell activation	0.020303
+LPS.0-4h	translatome	GOTERM_MF_ALL	GO:0016564~transcription repressor activity	0.00669906
+LPS.0-4h	translatome	GOTERM_BP_ALL	GO:0042108~positive regulation of cytokine biosynthetic process	0.000608149
+LPS.0-4h	translatome	GOTERM_CC_ALL	GO:0031974~membrane-enclosed lumen	0.0418724
+LPS.0-4h	translatome	GOTERM_BP_ALL	GO:0042107~cytokine metabolic process	1.50426e-05
+LPS.0-4h	translatome	GOTERM_BP_ALL	GO:0009615~response to virus	0.00859797
+LPS.0-4h	translatome	GOTERM_BP_ALL	GO:0009611~response to wounding	0.00803102
+LPS.0-4h	translatome	GOTERM_BP_ALL	GO:0006139~nucleobase, nucleoside, nucleotide and nucleic acid metabolic process	0.0055591
+LPS.0-4h	translatome	GOTERM_MF_ALL	GO:0016502~nucleotide receptor activity	0.0306616
+LPS.0-4h	translatome	GOTERM_BP_ALL	GO:0042089~cytokine biosynthetic process	1.2711e-05
+LPS.0-4h	translatome	GOTERM_BP_ALL	GO:0009605~response to external stimulus	0.00778363
+LPS.0-4h	translatome	GOTERM_BP_ALL	GO:0065007~biological regulation	2.183e-07
+LPS.0-4h	translatome	GOTERM_BP_ALL	GO:0042035~regulation of cytokine biosynthetic process	7.59762e-05
+LPS.0-4h	translatome	GOTERM_MF_ALL	GO:0016301~kinase activity	0.0276375
+LPS.0-4h	translatome	SP_PIR_KEYWORDS	cytoplasm	0.000172331
+LPS.0-4h	translatome	SP_PIR_KEYWORDS	cytokine	0.000421399
+LPS.0-4h	translatome	GOTERM_BP_ALL	GO:0002761~regulation of myeloid leukocyte differentiation	0.0379049
+LPS.0-4h	translatome	SP_PIR_KEYWORDS	cyclin	0.023803
+LPS.0-4h	translatome	GOTERM_BP_ALL	GO:0019538~protein metabolic process	0.00142875
+LPS.0-4h	translatome	GOTERM_BP_ALL	GO:0002573~myeloid leukocyte differentiation	0.00336121
+LPS.0-4h	translatome	GOTERM_BP_ALL	GO:0051726~regulation of cell cycle	1.33026e-07
+LPS.0-4h	translatome	GOTERM_BP_ALL	GO:0002521~leukocyte differentiation	0.000135198
+LPS.0-4h	translatome	GOTERM_BP_ALL	GO:0002520~immune system development	5.28283e-06
+LPS.0-4h	translatome	SP_PIR_KEYWORDS	chemotaxis	0.00503788
+LPS.0-4h	translatome	BIOCARTA	m_HivnefPathway:HIV-I Nef: negative effector of Fas and TNF	0.00821608
+LPS.0-4h	translatome	GOTERM_MF_ALL	GO:0042379~chemokine receptor binding	0.00309769
+LPS.0-4h	translatome	SP_PIR_KEYWORDS	cell cycle	0.00187994
+LPS.0-4h	translatome	INTERPRO	IPR000980:SH2 motif	0.0228775
+LPS.0-4h	translatome	GOTERM_BP_ALL	GO:0002376~immune system process	1.72928e-12
+LPS.0-4h	translatome	GOTERM_BP_ALL	GO:0002366~leukocyte activation during immune response	0.043757
+LPS.0-4h	translatome	GOTERM_CC_ALL	GO:0016604~nuclear body	0.042283
+LPS.0-4h	translatome	GOTERM_BP_ALL	GO:0002263~cell activation during immune response	0.043757
+LPS.0-4h	translatome	GOTERM_BP_ALL	GO:0008219~cell death	2.0688e-09
+LPS.0-4h	translatome	GOTERM_BP_ALL	GO:0019222~regulation of metabolic process	0.0103699
+LPS.0-4h	translatome	GOTERM_BP_ALL	GO:0019219~regulation of nucleobase, nucleoside, nucleotide and nucleic acid metabolic process	0.0324325
+LPS.0-4h	translatome	GOTERM_BP_ALL	GO:0008152~metabolic process	9.59107e-08
+LPS.0-4h	translatome	SMART	SM00385:CYCLIN	0.0373638
+LPS.0-4h	translatome	GOTERM_BP_ALL	GO:0045727~positive regulation of translation	0.0008565
+LPS.0-4h	translatome	SP_PIR_KEYWORDS	apoptosis	3.75693e-05
+LPS.0-4h	translatome	SP_PIR_KEYWORDS	antiviral defense	0.0133107
+LPS.0-4h	translatome	GOTERM_BP_ALL	GO:0045670~regulation of osteoclast differentiation	0.0430619
+LPS.0-4h	translatome	GOTERM_BP_ALL	GO:0045638~negative regulation of myeloid cell differentiation	0.0379049
+LPS.0-4h	translatome	GOTERM_BP_ALL	GO:0045637~regulation of myeloid cell differentiation	0.00108659
+LPS.0-4h	translatome	GOTERM_MF_ALL	GO:0032555~purine ribonucleotide binding	0.00753297
+LPS.0-4h	translatome	GOTERM_MF_ALL	GO:0032553~ribonucleotide binding	0.00753297
+LPS.0-4h	translatome	GOTERM_BP_ALL	GO:0051258~protein polymerization	0.00616664
+LPS.0-4h	translatome	GOTERM_BP_ALL	GO:0051252~regulation of RNA metabolic process	0.0205226
+LPS.0-4h	translatome	SMART	SM00252:SH2	0.0213811
+LPS.0-4h	translatome	GOTERM_BP_ALL	GO:0051247~positive regulation of protein metabolic process	0.0179792
+LPS.0-4h	translatome	INTERPRO	IPR007421:ATPase associated with various cellular activities, AAA-4	0.0259664
+LPS.0-4h	translatome	GOTERM_BP_ALL	GO:0032640~tumor necrosis factor production	0.0314913
+LPS.0-4h	translatome	SMART	SM00199:SCY	0.0171207
+LPS.0-4h	translatome	GOTERM_BP_ALL	GO:0001816~cytokine production	0.000119803
+LPS.0-4h	translatome	GOTERM_BP_ALL	GO:0001775~cell activation	0.000855869
+LPS.0-4h	translatome	KEGG_PATHWAY	mmu05222:Small cell lung cancer	0.00029325
+LPS.0-4h	translatome	KEGG_PATHWAY	mmu05221:Acute myeloid leukemia	0.0277456
+LPS.0-4h	translatome	KEGG_PATHWAY	mmu05220:Chronic myeloid leukemia	0.0265692
+LPS.0-4h	translatome	KEGG_PATHWAY	mmu05215:Prostate cancer	0.0278187
+LPS.0-4h	translatome	GOTERM_BP_ALL	GO:0032502~developmental process	0.00818772
+LPS.0-4h	translatome	GOTERM_BP_ALL	GO:0045321~leukocyte activation	0.00194856
+LPS.0-4h	translatome	KEGG_PATHWAY	mmu04920:Adipocytokine signaling pathway	0.00931555
+LPS.0-4h	translatome	KEGG_PATHWAY	mmu04662:B cell receptor signaling pathway	0.0292465
+LPS.0-4h	translatome	KEGG_PATHWAY	mmu04660:T cell receptor signaling pathway	0.0470469
+LPS.0-4h	translatome	GOTERM_BP_ALL	GO:0016265~death	2.11813e-09
+LPS.0-4h	translatome	KEGG_PATHWAY	mmu04630:Jak-STAT signaling pathway	0.0210642
+LPS.0-4h	translatome	KEGG_PATHWAY	mmu04620:Toll-like receptor signaling pathway	6.0972e-05
+LPS.0-4h	translatome	KEGG_PATHWAY	mmu04210:Apoptosis	3.676e-05
+LPS.0-4h	translatome	KEGG_PATHWAY	mmu04115:p53 signaling pathway	9.31003e-05
+LPS.0-4h	translatome	KEGG_PATHWAY	mmu04110:Cell cycle	0.0190114
+LPS.0-4h	translatome	KEGG_PATHWAY	mmu04060:Cytokine-cytokine receptor interaction	0.00622338
+LPS.0-4h	translatome	KEGG_PATHWAY	mmu04010:MAPK signaling pathway	0.0258306
+LPS.0-4h	translatome	KEGG_PATHWAY	mmu01030:Glycan structures - biosynthesis 1	0.0452927
+LPS.0-4h	translatome	GOTERM_BP_ALL	GO:0045087~innate immune response	0.0128279
+LPS.0-4h	translatome	GOTERM_MF_ALL	GO:0030695~GTPase regulator activity	0.0295682
+LPS.0-4h	translatome	GOTERM_MF_ALL	GO:0030693~caspase activity	0.0111479
+LPS.0-4h	translatome	GOTERM_BP_ALL	GO:0007249~I-kappaB kinase/NF-kappaB cascade	0.000475786
+LPS.0-4h	translatome	GOTERM_BP_ALL	GO:0007243~protein kinase cascade	0.0169245
+LPS.0-4h	translatome	GOTERM_BP_ALL	GO:0007242~intracellular signaling cascade	1.97935e-08
+LPS.0-4h	translatome	KEGG_PATHWAY	mmu00533:Keratan sulfate biosynthesis	0.0189092
+LPS.0-4h	translatome	GOTERM_CC_ALL	GO:0005737~cytoplasm	1.43111e-05
+LPS.0-4h	translatome	GOTERM_BP_ALL	GO:0050794~regulation of cellular process	8.96633e-10
+LPS.0-4h	translatome	GOTERM_BP_ALL	GO:0050789~regulation of biological process	1.00286e-07
+LPS.0-4h	translatome	GOTERM_BP_ALL	GO:0044267~cellular protein metabolic process	0.000833778
+LPS.0-4h	translatome	GOTERM_BP_ALL	GO:0044260~cellular macromolecule metabolic process	0.000593153
+LPS.0-4h	translatome	GOTERM_BP_ALL	GO:0044238~primary metabolic process	1.43485e-07
+LPS.0-4h	translatome	GOTERM_BP_ALL	GO:0044237~cellular metabolic process	1.77494e-08
+LPS.0-4h	translatome	GOTERM_BP_ALL	GO:0043687~post-translational protein modification	0.0102843
+LPS.0-4h	translatome	SP_PIR_KEYWORDS	transferase	0.0132802
+LPS.0-4h	translatome	GOTERM_CC_ALL	GO:0005634~nucleus	1.00057e-14
+LPS.0-4h	translatome	GOTERM_CC_ALL	GO:0005622~intracellular	7.61075e-26
+LPS.0-4h	translatome	PIR_SUPERFAMILY	PIRSF001950:small inducible chemokine, C/CC types	0.0300033
+LPS.0-4h	translatome	GOTERM_MF_ALL	GO:0003824~catalytic activity	8.32699e-05
+LPS.0-4h	translatome	GOTERM_MF_ALL	GO:0030234~enzyme regulator activity	0.0418028
+LPS.0-4h	translatome	GOTERM_BP_ALL	GO:0007049~cell cycle	9.75682e-08
+LPS.0-4h	translatome	GOTERM_MF_ALL	GO:0003712~transcription cofactor activity	0.0434989
+LPS.0-4h	translatome	GOTERM_BP_ALL	GO:0048869~cellular developmental process	0.00575934
+LPS.0-4h	translatome	GOTERM_BP_ALL	GO:0006996~organelle organization and biogenesis	0.0275323
+LPS.0-4h	translatome	GOTERM_BP_ALL	GO:0000074~regulation of progression through cell cycle	1.00927e-07
+LPS.0-4h	translatome	GOTERM_BP_ALL	GO:0043412~biopolymer modification	0.00144889
+LPS.0-4h	translatome	GOTERM_BP_ALL	GO:0006955~immune response	2.10396e-11
+LPS.0-4h	translatome	GOTERM_BP_ALL	GO:0006954~inflammatory response	0.000561914
+LPS.0-4h	translatome	GOTERM_BP_ALL	GO:0006950~response to stress	1.23591e-05
+LPS.0-4h	translatome	SP_PIR_KEYWORDS	sh2 domain	0.00295902
+LPS.0-4h	translatome	GOTERM_BP_ALL	GO:0006935~chemotaxis	0.000582569
+LPS.0-4h	translatome	GOTERM_BP_ALL	GO:0006917~induction of apoptosis	0.00849401
+LPS.0-4h	translatome	GOTERM_BP_ALL	GO:0006915~apoptosis	6.72883e-10
+LPS.0-4h	translatome	GOTERM_BP_ALL	GO:0031328~positive regulation of cellular biosynthetic process	0.00189444
+LPS.0-4h	translatome	GOTERM_BP_ALL	GO:0031326~regulation of cellular biosynthetic process	0.0142968
+LPS.0-4h	translatome	GOTERM_MF_ALL	GO:0001664~G-protein-coupled receptor binding	0.0346428
+LPS.0-4h	translatome	GOTERM_BP_ALL	GO:0031323~regulation of cellular metabolic process	0.0102192
+LPS.0-4h	translatome	GOTERM_BP_ALL	GO:0043283~biopolymer metabolic process	3.67329e-07
+LPS.0-4h	translatome	GOTERM_MF_ALL	GO:0001608~nucleotide receptor activity, G-protein coupled	0.0286579
+LPS.0-4h	translatome	GOTERM_BP_ALL	GO:0043170~macromolecule metabolic process	1.38617e-07
+LPS.0-4h	translatome	SP_PIR_KEYWORDS	repressor	0.00463909
+LPS.0-4h	translatome	GOTERM_BP_ALL	GO:0012502~induction of programmed cell death	0.00849401
+LPS.0-4h	translatome	GOTERM_BP_ALL	GO:0012501~programmed cell death	1.25062e-09
+LPS.0-4h	translatome	GOTERM_BP_ALL	GO:0010468~regulation of gene expression	0.0354338
+LPS.0-4h	translatome	GOTERM_BP_ALL	GO:0043123~positive regulation of I-kappaB kinase/NF-kappaB cascade	0.000681414
+LPS.0-4h	translatome	GOTERM_BP_ALL	GO:0043122~regulation of I-kappaB kinase/NF-kappaB cascade	0.000477994
+LPS.0-4h	translatome	GOTERM_BP_ALL	GO:0006796~phosphate metabolic process	0.00839073
+LPS.0-4h	translatome	GOTERM_BP_ALL	GO:0006793~phosphorus metabolic process	0.00839073
+LPS.0-4h	translatome	SP_PIR_KEYWORDS	proto-oncogene	0.0196965
+LPS.0-4h	translatome	GOTERM_BP_ALL	GO:0043068~positive regulation of programmed cell death	0.0012175
+LPS.0-4h	translatome	GOTERM_BP_ALL	GO:0043067~regulation of programmed cell death	1.08787e-05
+LPS.0-4h	translatome	GOTERM_BP_ALL	GO:0043065~positive regulation of apoptosis	0.00196745
+eIF4E	transcriptome	GOTERM_BP_ALL	GO:0032502~developmental process	0.00842764
+eIF4E	transcriptome	GOTERM_BP_ALL	GO:0030154~cell differentiation	0.011588
+eIF4E	transcriptome	GOTERM_BP_ALL	GO:0016126~sterol biosynthetic process	0.0309494
+eIF4E	transcriptome	GOTERM_BP_ALL	GO:0016125~sterol metabolic process	0.0127301
+eIF4E	transcriptome	GOTERM_BP_ALL	GO:0042221~response to chemical stimulus	0.00196862
+eIF4E	transcriptome	GOTERM_BP_ALL	GO:0045087~innate immune response	0.00864748
+eIF4E	transcriptome	GOTERM_BP_ALL	GO:0007275~multicellular organismal development	0.0450242
+eIF4E	transcriptome	GOTERM_BP_ALL	GO:0050896~response to stimulus	2.11819e-07
+eIF4E	transcriptome	GOTERM_BP_ALL	GO:0009615~response to virus	1.3538e-06
+eIF4E	transcriptome	SP_PIR_KEYWORDS	antiviral defense	0.000718189
+eIF4E	transcriptome	GOTERM_BP_ALL	GO:0009611~response to wounding	1.90451e-10
+eIF4E	transcriptome	GOTERM_BP_ALL	GO:0009607~response to biotic stimulus	2.13212e-07
+eIF4E	transcriptome	GOTERM_BP_ALL	GO:0009605~response to external stimulus	8.22469e-11
+eIF4E	transcriptome	GOTERM_CC_ALL	GO:0005615~extracellular space	2.43649e-10
+eIF4E	transcriptome	GOTERM_CC_ALL	GO:0005576~extracellular region	5.3002e-12
+eIF4E	transcriptome	SP_PIR_KEYWORDS	Secreted	3.28539e-10
+eIF4E	transcriptome	GOTERM_BP_ALL	GO:0048869~cellular developmental process	0.011588
+eIF4E	transcriptome	SP_PIR_KEYWORDS	lipid synthesis	0.00562348
+eIF4E	transcriptome	GOTERM_BP_ALL	GO:0006955~immune response	9.76535e-07
+eIF4E	transcriptome	GOTERM_BP_ALL	GO:0006954~inflammatory response	5.41109e-09
+eIF4E	transcriptome	GOTERM_BP_ALL	GO:0006952~defense response	5.85839e-10
+eIF4E	transcriptome	GOTERM_BP_ALL	GO:0006950~response to stress	2.36894e-08
+eIF4E	transcriptome	GOTERM_BP_ALL	GO:0048731~system development	0.0285654
+eIF4E	transcriptome	SP_PIR_KEYWORDS	inflammatory response	0.00128623
+eIF4E	transcriptome	SP_PIR_KEYWORDS	inflammation	0.00237326
+eIF4E	transcriptome	SP_PIR_KEYWORDS	Direct protein sequencing	0.0246598
+eIF4E	transcriptome	GOTERM_BP_ALL	GO:0051707~response to other organism	2.61442e-08
+eIF4E	transcriptome	GOTERM_BP_ALL	GO:0051704~multi-organism process	1.35783e-06
+eIF4E	transcriptome	GOTERM_BP_ALL	GO:0043068~positive regulation of programmed cell death	0.0104557
+eIF4E	transcriptome	GOTERM_BP_ALL	GO:0043067~regulation of programmed cell death	0.0444324
+eIF4E	transcriptome	GOTERM_BP_ALL	GO:0043065~positive regulation of apoptosis	0.0102778
+eIF4E	transcriptome	INTERPRO	IPR001089:Small chemokine, C-X-C	0.000307246
+eIF4E	transcriptome	GOTERM_BP_ALL	GO:0002376~immune system process	2.23626e-07
+eIF4E	transcriptome	GOTERM_BP_ALL	GO:0008283~cell proliferation	0.016418
+eIF4E	transcriptome	GOTERM_BP_ALL	GO:0008202~steroid metabolic process	0.0282058
+eIF4E	transcriptome	SP_PIR_KEYWORDS	sterol biosynthesis	0.00421409
+eIF4E	transcriptome	SP_PIR_KEYWORDS	steroid biosynthesis	0.0202164
+eIF4E	transcriptome	SP_PIR_KEYWORDS	signal	1.68643e-06
+eIF4E	transcriptome	GOTERM_CC_ALL	GO:0044421~extracellular region part	5.3002e-12
+eIF4E	transcriptome	SP_PIR_KEYWORDS	cytokine	0.00295566
+eIF4E	transcriptome	PIR_SUPERFAMILY	PIRSF002522:CXC chemokine	0.0328856
+eIF4E	translatome	GOTERM_CC_ALL	GO:0043227~membrane-bound organelle	0.000701602
+eIF4E	translatome	KEGG_PATHWAY	hsa00100:Biosynthesis of steroids	0.000205131
+eIF4E	translatome	SP_PIR_KEYWORDS	cholesterol biosynthesis	9.35951e-05
+eIF4E	translatome	GOTERM_BP_ALL	GO:0016126~sterol biosynthetic process	0.000829987
+eIF4E	translatome	GOTERM_BP_ALL	GO:0016125~sterol metabolic process	0.00284734
+eIF4E	translatome	GOTERM_BP_ALL	GO:0009615~response to virus	0.000768319
+eIF4E	translatome	GOTERM_BP_ALL	GO:0009611~response to wounding	0.0380216
+eIF4E	translatome	GOTERM_BP_ALL	GO:0009607~response to biotic stimulus	0.020878
+eIF4E	translatome	GOTERM_CC_ALL	GO:0031974~membrane-enclosed lumen	0.0388476
+eIF4E	translatome	GOTERM_CC_ALL	GO:0005737~cytoplasm	2.93115e-08
+eIF4E	translatome	SP_PIR_KEYWORDS	acetylation	0.0223474
+eIF4E	translatome	GOTERM_CC_ALL	GO:0005622~intracellular	0.000141009
+eIF4E	translatome	SP_PIR_KEYWORDS	lipid synthesis	8.20209e-05
+eIF4E	translatome	GOTERM_BP_ALL	GO:0006952~defense response	0.0326017
+eIF4E	translatome	SP_PIR_KEYWORDS	inflammatory response	0.0282255
+eIF4E	translatome	SP_PIR_KEYWORDS	Direct protein sequencing	0.00014988
+eIF4E	translatome	SP_PIR_KEYWORDS	host-virus interaction	0.0195899
+eIF4E	translatome	GOTERM_BP_ALL	GO:0051707~response to other organism	0.000605402
+eIF4E	translatome	GOTERM_BP_ALL	GO:0051704~multi-organism process	0.00161552
+eIF4E	translatome	GOTERM_BP_ALL	GO:0006695~cholesterol biosynthetic process	0.00303524
+eIF4E	translatome	GOTERM_BP_ALL	GO:0008203~cholesterol metabolic process	0.0183286
+eIF4E	translatome	SP_PIR_KEYWORDS	sterol biosynthesis	6.53282e-06
+eIF4E	translatome	SP_PIR_KEYWORDS	steroid biosynthesis	0.000117216
+eIF4E	translatome	GOTERM_MF_ALL	GO:0005515~protein binding	0.000124207
+eIF4E	translatome	GOTERM_CC_ALL	GO:0044424~intracellular part	9.05656e-07
+eIF4E	translatome	SP_PIR_KEYWORDS	cytoplasm	0.00829589
+eIF4E	translatome	GOTERM_CC_ALL	GO:0043233~organelle lumen	0.0388476
+eIF4E	translatome	GOTERM_CC_ALL	GO:0043231~intracellular membrane-bound organelle	0.000845606
-eIF4GI	transcriptome	GOTERM_CC_ALL	GO:0043228~non-membrane-bound organelle	0.00128583
-eIF4GI	transcriptome	GOTERM_CC_ALL	GO:0043227~membrane-bound organelle	0.00816267
-eIF4GI	transcriptome	GOTERM_CC_ALL	GO:0043226~organelle	0.0400506
-eIF4GI	transcriptome	GOTERM_BP_ALL	GO:0007398~ectoderm development	0.000288529
-eIF4GI	transcriptome	GOTERM_BP_ALL	GO:0032508~DNA duplex unwinding	0.0040854
-eIF4GI	transcriptome	GOTERM_BP_ALL	GO:0032502~developmental process	3.4204e-06
-eIF4GI	transcriptome	SP_PIR_KEYWORDS	centromere	5.87457e-06
-eIF4GI	transcriptome	SP_PIR_KEYWORDS	cell division	9.3021e-15
-eIF4GI	transcriptome	SP_PIR_KEYWORDS	cell cycle control	9.89031e-06
-eIF4GI	transcriptome	SP_PIR_KEYWORDS	cell cycle	2.98241e-11
-eIF4GI	transcriptome	GOTERM_BP_ALL	GO:0030154~cell differentiation	0.00891412
-eIF4GI	transcriptome	GOTERM_BP_ALL	GO:0016265~death	0.000339489
-eIF4GI	transcriptome	GOTERM_BP_ALL	GO:0032392~DNA geometric change	0.0040854
-eIF4GI	transcriptome	GOTERM_CC_ALL	GO:0005876~spindle microtubule	0.0347301
-eIF4GI	transcriptome	GOTERM_CC_ALL	GO:0005874~microtubule	0.036143
-eIF4GI	transcriptome	GOTERM_CC_ALL	GO:0005856~cytoskeleton	0.0156374
-eIF4GI	transcriptome	GOTERM_BP_ALL	GO:0006270~DNA replication initiation	0.0166981
-eIF4GI	transcriptome	SP_PIR_KEYWORDS	phosphoprotein	8.39075e-05
-eIF4GI	transcriptome	GOTERM_BP_ALL	GO:0006268~DNA unwinding during replication	0.0197004
-eIF4GI	transcriptome	GOTERM_BP_ALL	GO:0009719~response to endogenous stimulus	0.0490234
-eIF4GI	transcriptome	GOTERM_BP_ALL	GO:0006260~DNA replication	1.29204e-06
-eIF4GI	transcriptome	GOTERM_BP_ALL	GO:0006259~DNA metabolic process	0.000732325
-eIF4GI	transcriptome	GOTERM_BP_ALL	GO:0007275~multicellular organismal development	0.00894303
-eIF4GI	transcriptome	SP_PIR_KEYWORDS	basement membrane	0.0159895
-eIF4GI	transcriptome	GOTERM_CC_ALL	GO:0005819~spindle	3.85201e-05
-eIF4GI	transcriptome	GOTERM_BP_ALL	GO:0022403~cell cycle phase	9.72555e-14
-eIF4GI	transcriptome	GOTERM_BP_ALL	GO:0022402~cell cycle process	2.10831e-14
-eIF4GI	transcriptome	GOTERM_BP_ALL	GO:0000819~sister chromatid segregation	0.000503647
-eIF4GI	transcriptome	GOTERM_BP_ALL	GO:0016043~cellular component organization and biogenesis	0.00987609
-eIF4GI	transcriptome	GOTERM_BP_ALL	GO:0009611~response to wounding	0.000488725
-eIF4GI	transcriptome	GOTERM_BP_ALL	GO:0009605~response to external stimulus	0.00374696
-eIF4GI	transcriptome	SP_PIR_KEYWORDS	nucleus	0.00359265
-eIF4GI	transcriptome	SP_PIR_KEYWORDS	nucleotide-binding	0.0390832
-eIF4GI	transcriptome	GOTERM_CC_ALL	GO:0005737~cytoplasm	0.000308114
-eIF4GI	transcriptome	GOTERM_CC_ALL	GO:0005694~chromosome	2.32965e-05
-eIF4GI	transcriptome	GOTERM_BP_ALL	GO:0007088~regulation of mitosis	0.00013103
-eIF4GI	transcriptome	SP_PIR_KEYWORDS	acetylation	4.29133e-05
-eIF4GI	transcriptome	GOTERM_CC_ALL	GO:0005634~nucleus	0.00770244
-eIF4GI	transcriptome	GOTERM_BP_ALL	GO:0007067~mitosis	6.97072e-15
-eIF4GI	transcriptome	SP_PIR_KEYWORDS	mitosis	7.92352e-16
-eIF4GI	transcriptome	GOTERM_BP_ALL	GO:0000279~M phase	9.62767e-16
-eIF4GI	transcriptome	GOTERM_BP_ALL	GO:0000278~mitotic cell cycle	3.33289e-13
-eIF4GI	transcriptome	GOTERM_CC_ALL	GO:0005622~intracellular	0.00399042
-eIF4GI	transcriptome	GOTERM_BP_ALL	GO:0007059~chromosome segregation	0.000899358
-eIF4GI	transcriptome	GOTERM_CC_ALL	GO:0005615~extracellular space	0.0466426
-eIF4GI	transcriptome	GOTERM_BP_ALL	GO:0007051~spindle organization and biogenesis	7.64231e-06
-eIF4GI	transcriptome	GOTERM_BP_ALL	GO:0000226~microtubule cytoskeleton organization and biogenesis	0.0100522
-eIF4GI	transcriptome	GOTERM_BP_ALL	GO:0007049~cell cycle	4.69885e-15
-eIF4GI	transcriptome	GOTERM_BP_ALL	GO:0007017~microtubule-based process	0.0024885
-eIF4GI	transcriptome	GOTERM_BP_ALL	GO:0007010~cytoskeleton organization and biogenesis	0.0102018
-eIF4GI	transcriptome	GOTERM_BP_ALL	GO:0048869~cellular developmental process	0.00891412
-eIF4GI	transcriptome	GOTERM_BP_ALL	GO:0006996~organelle organization and biogenesis	0.00122628
-eIF4GI	transcriptome	GOTERM_BP_ALL	GO:0000087~M phase of mitotic cell cycle	4.90837e-15
-eIF4GI	transcriptome	GOTERM_BP_ALL	GO:0048856~anatomical structure development	0.0194377
-eIF4GI	transcriptome	GOTERM_BP_ALL	GO:0000074~regulation of progression through cell cycle	2.97412e-07
-eIF4GI	transcriptome	GOTERM_BP_ALL	GO:0000070~mitotic sister chromatid segregation	0.000407439
-eIF4GI	transcriptome	GOTERM_BP_ALL	GO:0006974~response to DNA damage stimulus	0.00896106
-eIF4GI	transcriptome	SP_PIR_KEYWORDS	lipid metabolism	0.0441844
-eIF4GI	transcriptome	GOTERM_BP_ALL	GO:0006954~inflammatory response	0.0141139
-eIF4GI	transcriptome	GOTERM_BP_ALL	GO:0006950~response to stress	1.55275e-07
-eIF4GI	transcriptome	GOTERM_BP_ALL	GO:0006928~cell motility	0.000330125
-eIF4GI	transcriptome	GOTERM_BP_ALL	GO:0006915~apoptosis	0.00133559
-eIF4GI	transcriptome	GOTERM_CC_ALL	GO:0000775~chromosome, pericentric region	0.000633538
-eIF4GI	transcriptome	GOTERM_BP_ALL	GO:0048731~system development	0.0338316
-eIF4GI	transcriptome	GOTERM_CC_ALL	GO:0030496~midbody	0.0192293
-eIF4GI	transcriptome	SP_PIR_KEYWORDS	Direct protein sequencing	1.27626e-07
-eIF4GI	transcriptome	GOTERM_BP_ALL	GO:0012501~programmed cell death	0.000915178
-eIF4GI	transcriptome	SP_PIR_KEYWORDS	Chromosomal protein	0.00143959
-eIF4GI	transcriptome	GOTERM_BP_ALL	GO:0051726~regulation of cell cycle	3.30102e-07
-eIF4GI	transcriptome	GOTERM_BP_ALL	GO:0043067~regulation of programmed cell death	0.0191057
-eIF4GI	transcriptome	GOTERM_BP_ALL	GO:0051674~localization of cell	0.000330125
-eIF4GI	transcriptome	GOTERM_BP_ALL	GO:0008544~epidermis development	0.000342422
-eIF4GI	transcriptome	GOTERM_BP_ALL	GO:0048523~negative regulation of cellular process	0.00199304
-eIF4GI	transcriptome	GOTERM_BP_ALL	GO:0042981~regulation of apoptosis	0.0286328
-eIF4GI	transcriptome	GOTERM_BP_ALL	GO:0048519~negative regulation of biological process	0.00240222
-eIF4GI	transcriptome	GOTERM_BP_ALL	GO:0048513~organ development	0.0336592
-eIF4GI	transcriptome	GOTERM_BP_ALL	GO:0008283~cell proliferation	3.76982e-06
-eIF4GI	transcriptome	GOTERM_BP_ALL	GO:0008219~cell death	0.000339489
-eIF4GI	transcriptome	GOTERM_BP_ALL	GO:0048468~cell development	0.0243941
-eIF4GI	transcriptome	SP_PIR_KEYWORDS	extracellular matrix	0.0453415
-eIF4GI	transcriptome	GOTERM_CC_ALL	GO:0015630~microtubule cytoskeleton	0.00473753
-eIF4GI	transcriptome	SP_PIR_KEYWORDS	epidermolysis bullosa	0.0268724
-eIF4GI	transcriptome	KEGG_PATHWAY	hsa04110:Cell cycle	0.00069843
-eIF4GI	transcriptome	GOTERM_BP_ALL	GO:0051301~cell division	1.23956e-12
-eIF4GI	transcriptome	SP_PIR_KEYWORDS	dna replication	7.81273e-06
-eIF4GI	transcriptome	GOTERM_CC_ALL	GO:0044446~intracellular organelle part	0.00477119
-eIF4GI	transcriptome	GOTERM_BP_ALL	GO:0051276~chromosome organization and biogenesis	0.00877826
-eIF4GI	transcriptome	GOTERM_MF_ALL	GO:0005515~protein binding	1.27809e-12
-eIF4GI	transcriptome	GOTERM_CC_ALL	GO:0044430~cytoskeletal part	0.032919
-eIF4GI	transcriptome	GOTERM_CC_ALL	GO:0044427~chromosomal part	0.00029431
-eIF4GI	transcriptome	GOTERM_CC_ALL	GO:0044424~intracellular part	7.56199e-05
-eIF4GI	transcriptome	GOTERM_MF_ALL	GO:0005488~binding	0.000529313
-eIF4GI	transcriptome	GOTERM_CC_ALL	GO:0044422~organelle part	0.00362048
-eIF4GI	transcriptome	GOTERM_CC_ALL	GO:0044421~extracellular region part	0.00783823
-eIF4GI	transcriptome	SP_PIR_KEYWORDS	cytoplasm	6.41212e-06
-eIF4GI	transcriptome	GOTERM_BP_ALL	GO:0009987~cellular process	0.00239276
-eIF4GI	transcriptome	GOTERM_CC_ALL	GO:0043232~intracellular non-membrane-bound organelle	0.00128583
-eIF4GI	transcriptome	GOTERM_CC_ALL	GO:0043231~intracellular membrane-bound organelle	0.00842206
-eIF4GI	transcriptome	GOTERM_CC_ALL	GO:0043229~intracellular organelle	0.0401118
-eIF4GI	translatome	GOTERM_CC_ALL	GO:0043227~membrane-bound organelle	0.00103416
-eIF4GI	translatome	GOTERM_CC_ALL	GO:0043226~organelle	0.00461085
-eIF4GI	translatome	GOTERM_BP_ALL	GO:0007398~ectoderm development	0.0276118
-eIF4GI	translatome	GOTERM_BP_ALL	GO:0032502~developmental process	0.0146189
-eIF4GI	translatome	SP_PIR_KEYWORDS	protease inhibitor	0.049545
-eIF4GI	translatome	GOTERM_BP_ALL	GO:0016265~death	0.012255
-eIF4GI	translatome	SP_PIR_KEYWORDS	phosphoprotein	0.0356423
-eIF4GI	translatome	GOTERM_CC_ALL	GO:0005829~cytosol	0.0496982
-eIF4GI	translatome	SP_PIR_KEYWORDS	oxidoreductase	1.3194e-05
-eIF4GI	translatome	SP_PIR_KEYWORDS	apoptosis	0.0453485
-eIF4GI	translatome	GOTERM_CC_ALL	GO:0005759~mitochondrial matrix	0.000316049
-eIF4GI	translatome	GOTERM_CC_ALL	GO:0031980~mitochondrial lumen	0.000316049
-eIF4GI	translatome	GOTERM_CC_ALL	GO:0005743~mitochondrial inner membrane	0.0267515
-eIF4GI	translatome	GOTERM_CC_ALL	GO:0031975~envelope	0.0064123
-eIF4GI	translatome	GOTERM_CC_ALL	GO:0031974~membrane-enclosed lumen	0.00582742
-eIF4GI	translatome	GOTERM_CC_ALL	GO:0005740~mitochondrial envelope	0.00116594
-eIF4GI	translatome	GOTERM_CC_ALL	GO:0005739~mitochondrion	0.000530023
-eIF4GI	translatome	GOTERM_CC_ALL	GO:0005737~cytoplasm	1.57753e-10
-eIF4GI	translatome	GOTERM_BP_ALL	GO:0044255~cellular lipid metabolic process	0.0164269
-eIF4GI	translatome	GOTERM_CC_ALL	GO:0031967~organelle envelope	0.00629591
-eIF4GI	translatome	GOTERM_CC_ALL	GO:0031966~mitochondrial membrane	0.00119036
-eIF4GI	translatome	GOTERM_MF_ALL	GO:0016616~oxidoreductase activity, acting on the CH-OH group of donors, NAD or NADP as acceptor	0.00291438
-eIF4GI	translatome	GOTERM_MF_ALL	GO:0016614~oxidoreductase activity, acting on CH-OH group of donors	0.00469942
-eIF4GI	translatome	SP_PIR_KEYWORDS	nadp	0.0122045
-eIF4GI	translatome	GOTERM_MF_ALL	GO:0004857~enzyme inhibitor activity	0.0376332
-eIF4GI	translatome	GOTERM_MF_ALL	GO:0016491~oxidoreductase activity	0.00379905
-eIF4GI	translatome	SP_PIR_KEYWORDS	acetylation	0.000874421
-eIF4GI	translatome	GOTERM_CC_ALL	GO:0005622~intracellular	1.99945e-06
-eIF4GI	translatome	GOTERM_BP_ALL	GO:0043549~regulation of kinase activity	0.0363911
-eIF4GI	translatome	GOTERM_CC_ALL	GO:0005615~extracellular space	0.0132781
-eIF4GI	translatome	GOTERM_MF_ALL	GO:0003824~catalytic activity	0.0348654
-eIF4GI	translatome	GOTERM_CC_ALL	GO:0031090~organelle membrane	0.000175877
-eIF4GI	translatome	GOTERM_BP_ALL	GO:0019748~secondary metabolic process	0.0482711
-eIF4GI	translatome	GOTERM_BP_ALL	GO:0006950~response to stress	0.00345946
-eIF4GI	translatome	SP_PIR_KEYWORDS	Mitochondrion	0.000139986
-eIF4GI	translatome	GOTERM_BP_ALL	GO:0006915~apoptosis	0.0159922
-eIF4GI	translatome	GOTERM_CC_ALL	GO:0000267~cell fraction	0.0225346
-eIF4GI	translatome	SP_PIR_KEYWORDS	Direct protein sequencing	3.4783e-09
-eIF4GI	translatome	GOTERM_BP_ALL	GO:0012501~programmed cell death	0.0145578
-eIF4GI	translatome	SP_PIR_KEYWORDS	4Fe-4S	0.0364761
-eIF4GI	translatome	GOTERM_CC_ALL	GO:0019866~organelle inner membrane	0.0128699
-eIF4GI	translatome	GOTERM_BP_ALL	GO:0008544~epidermis development	0.0163914
-eIF4GI	translatome	SP_PIR_KEYWORDS	transit peptide	0.000852938
-eIF4GI	translatome	GOTERM_BP_ALL	GO:0048513~organ development	0.0490285
-eIF4GI	translatome	GOTERM_BP_ALL	GO:0008283~cell proliferation	0.00440349
-eIF4GI	translatome	GOTERM_BP_ALL	GO:0008219~cell death	0.012255
-eIF4GI	translatome	GOTERM_BP_ALL	GO:0008202~steroid metabolic process	0.0444556
-eIF4GI	translatome	GOTERM_BP_ALL	GO:0006629~lipid metabolic process	0.0465157
-eIF4GI	translatome	GOTERM_BP_ALL	GO:0051338~regulation of transferase activity	0.0443555
-eIF4GI	translatome	SP_PIR_KEYWORDS	endoplasmic reticulum	0.0120678
-eIF4GI	translatome	GOTERM_CC_ALL	GO:0044446~intracellular organelle part	0.00114628
-eIF4GI	translatome	SP_PIR_KEYWORDS	disease mutation	0.000180633
-eIF4GI	translatome	GOTERM_CC_ALL	GO:0044444~cytoplasmic part	2.04131e-07
-eIF4GI	translatome	GOTERM_MF_ALL	GO:0005515~protein binding	5.97506e-11
-eIF4GI	translatome	GOTERM_CC_ALL	GO:0044432~endoplasmic reticulum part	0.0217028
-eIF4GI	translatome	GOTERM_CC_ALL	GO:0044429~mitochondrial part	2.2374e-05
-eIF4GI	translatome	GOTERM_CC_ALL	GO:0044424~intracellular part	1.7635e-07
-eIF4GI	translatome	GOTERM_MF_ALL	GO:0005488~binding	0.00253767
-eIF4GI	translatome	GOTERM_CC_ALL	GO:0044422~organelle part	0.00129441
-eIF4GI	translatome	GOTERM_CC_ALL	GO:0044421~extracellular region part	0.0208273
-eIF4GI	translatome	SP_PIR_KEYWORDS	cytoplasm	0.0112478
-eIF4GI	translatome	GOTERM_CC_ALL	GO:0043233~organelle lumen	0.00582742
-eIF4GI	translatome	GOTERM_CC_ALL	GO:0043231~intracellular membrane-bound organelle	0.00109435
-eIF4GI	translatome	GOTERM_CC_ALL	GO:0043229~intracellular organelle	0.00467869
+v-Ki-ras	transcriptome	GOTERM_BP_ALL	GO:0030334~regulation of cell migration	0.02118
+v-Ki-ras	transcriptome	UP_SEQ_FEATURE	region of interest:Beta	0.0493457
+v-Ki-ras	transcriptome	GOTERM_BP_ALL	GO:0009888~tissue development	0.00541492
+v-Ki-ras	transcriptome	GOTERM_BP_ALL	GO:0009887~organ morphogenesis	6.47927e-09
+v-Ki-ras	transcriptome	GOTERM_BP_ALL	GO:0016477~cell migration	6.37075e-05
+v-Ki-ras	transcriptome	GOTERM_BP_ALL	GO:0007398~ectoderm development	0.0316765
+v-Ki-ras	transcriptome	GOTERM_BP_ALL	GO:0032502~developmental process	2.79724e-15
+v-Ki-ras	transcriptome	SP_PIR_KEYWORDS	chelation	0.000163062
+v-Ki-ras	transcriptome	GOTERM_BP_ALL	GO:0032501~multicellular organismal process	4.61649e-09
+v-Ki-ras	transcriptome	UP_SEQ_FEATURE	region of interest:Alpha	0.0493457
+v-Ki-ras	transcriptome	GOTERM_BP_ALL	GO:0030154~cell differentiation	9.60556e-05
+v-Ki-ras	transcriptome	SP_PIR_KEYWORDS	cell adhesion	0.000429297
+v-Ki-ras	transcriptome	INTERPRO	IPR000742:EGF-like, type 3	0.0174595
+v-Ki-ras	transcriptome	GOTERM_BP_ALL	GO:0009790~embryonic development	0.0183406
+v-Ki-ras	transcriptome	GOTERM_CC_ALL	GO:0005887~integral to plasma membrane	0.0028565
+v-Ki-ras	transcriptome	GOTERM_BP_ALL	GO:0001568~blood vessel development	5.0621e-07
+v-Ki-ras	transcriptome	GOTERM_BP_ALL	GO:0001558~regulation of cell growth	0.00209384
+v-Ki-ras	transcriptome	GOTERM_MF_ALL	GO:0005125~cytokine activity	0.00956259
+v-Ki-ras	transcriptome	SP_PIR_KEYWORDS	cadmium	8.6317e-05
+v-Ki-ras	transcriptome	GOTERM_BP_ALL	GO:0001525~angiogenesis	2.93302e-06
+v-Ki-ras	transcriptome	GOTERM_MF_ALL	GO:0005102~receptor binding	3.06359e-06
+v-Ki-ras	transcriptome	SP_PIR_KEYWORDS	phosphoprotein	0.0154252
+v-Ki-ras	transcriptome	INTERPRO	IPR002400:Growth factor, cystine knot	0.0320344
+v-Ki-ras	transcriptome	GOTERM_BP_ALL	GO:0001501~skeletal development	0.0375926
+v-Ki-ras	transcriptome	GOTERM_BP_ALL	GO:0022610~biological adhesion	0.000129097
+v-Ki-ras	transcriptome	SP_PIR_KEYWORDS	blocked carboxyl end	0.0389695
+v-Ki-ras	transcriptome	GOTERM_BP_ALL	GO:0050900~leukocyte migration	0.0209862
+v-Ki-ras	transcriptome	GOTERM_BP_ALL	GO:0007275~multicellular organismal development	5.83311e-13
+v-Ki-ras	transcriptome	GOTERM_BP_ALL	GO:0007267~cell-cell signaling	9.1239e-05
+v-Ki-ras	transcriptome	GOTERM_BP_ALL	GO:0050878~regulation of body fluid levels	7.23756e-06
+v-Ki-ras	transcriptome	SP_PIR_KEYWORDS	basement membrane	0.0429123
+v-Ki-ras	transcriptome	GOTERM_BP_ALL	GO:0009653~anatomical structure morphogenesis	6.31917e-12
+v-Ki-ras	transcriptome	GOTERM_BP_ALL	GO:0000902~cell morphogenesis	0.00940569
+v-Ki-ras	transcriptome	GOTERM_BP_ALL	GO:0042127~regulation of cell proliferation	0.000103505
+v-Ki-ras	transcriptome	GOTERM_BP_ALL	GO:0016049~cell growth	0.000147284
+v-Ki-ras	transcriptome	GOTERM_BP_ALL	GO:0050817~coagulation	9.16324e-05
+v-Ki-ras	transcriptome	GOTERM_BP_ALL	GO:0009611~response to wounding	5.91965e-07
+v-Ki-ras	transcriptome	GOTERM_BP_ALL	GO:0065008~regulation of biological quality	2.71154e-07
+v-Ki-ras	transcriptome	GOTERM_BP_ALL	GO:0009605~response to external stimulus	2.40231e-07
+v-Ki-ras	transcriptome	GOTERM_BP_ALL	GO:0065007~biological regulation	1.12835e-05
+v-Ki-ras	transcriptome	GOTERM_BP_ALL	GO:0050794~regulation of cellular process	0.0284011
+v-Ki-ras	transcriptome	GOTERM_BP_ALL	GO:0050793~regulation of developmental process	0.0219923
+v-Ki-ras	transcriptome	GOTERM_BP_ALL	GO:0050789~regulation of biological process	0.00017554
+v-Ki-ras	transcriptome	GOTERM_BP_ALL	GO:0007178~transmembrane receptor protein serine/threonine kinase signaling pathway	0.0220917
+v-Ki-ras	transcriptome	GOTERM_BP_ALL	GO:0042060~wound healing	3.11261e-06
+v-Ki-ras	transcriptome	GOTERM_BP_ALL	GO:0007167~enzyme linked receptor protein signaling pathway	0.000122584
+v-Ki-ras	transcriptome	GOTERM_BP_ALL	GO:0007165~signal transduction	0.0131181
+v-Ki-ras	transcriptome	GOTERM_BP_ALL	GO:0007155~cell adhesion	0.000129097
+v-Ki-ras	transcriptome	GOTERM_BP_ALL	GO:0007154~cell communication	0.000550608
+v-Ki-ras	transcriptome	GOTERM_MF_ALL	GO:0046870~cadmium ion binding	0.000223341
+v-Ki-ras	transcriptome	GOTERM_BP_ALL	GO:0040008~regulation of growth	0.0321097
+v-Ki-ras	transcriptome	GOTERM_BP_ALL	GO:0040007~growth	0.000155886
+v-Ki-ras	transcriptome	SP_PIR_KEYWORDS	actin binding	0.00036738
+v-Ki-ras	transcriptome	SP_PIR_KEYWORDS	acetylation	0.000613952
+v-Ki-ras	transcriptome	SP_PIR_KEYWORDS	acetylated amino end	0.000235838
+v-Ki-ras	transcriptome	UP_SEQ_FEATURE	domain:IGFBP N-terminal	0.0116545
+v-Ki-ras	transcriptome	SP_PIR_KEYWORDS	mitogen	0.00253764
+v-Ki-ras	transcriptome	GOTERM_CC_ALL	GO:0005615~extracellular space	1.24466e-08
+v-Ki-ras	transcriptome	GOTERM_CC_ALL	GO:0005605~basal lamina	0.0225586
+v-Ki-ras	transcriptome	GOTERM_CC_ALL	GO:0005604~basement membrane	0.0126721
+v-Ki-ras	transcriptome	SP_PIR_KEYWORDS	metal-thiolate cluster	0.00171593
+v-Ki-ras	transcriptome	SP_PIR_KEYWORDS	metal binding	0.00407547
+v-Ki-ras	transcriptome	GOTERM_CC_ALL	GO:0005578~proteinaceous extracellular matrix	0.000400657
+v-Ki-ras	transcriptome	GOTERM_CC_ALL	GO:0005576~extracellular region	9.14653e-16
+v-Ki-ras	transcriptome	SP_PIR_KEYWORDS	Secreted	2.54531e-10
+v-Ki-ras	transcriptome	GOTERM_CC_ALL	GO:0031226~intrinsic to plasma membrane	0.00353956
+v-Ki-ras	transcriptome	GOTERM_BP_ALL	GO:0048869~cellular developmental process	9.60556e-05
+v-Ki-ras	transcriptome	GOTERM_BP_ALL	GO:0048856~anatomical structure development	2.14049e-15
+v-Ki-ras	transcriptome	GOTERM_MF_ALL	GO:0030247~polysaccharide binding	8.99415e-06
+v-Ki-ras	transcriptome	GOTERM_CC_ALL	GO:0031012~extracellular matrix	0.000438762
+v-Ki-ras	transcriptome	SP_PIR_KEYWORDS	lipoprotein	0.00209938
+v-Ki-ras	transcriptome	INTERPRO	IPR003019:Metallothionein superfamily	0.019719
+v-Ki-ras	transcriptome	GOTERM_BP_ALL	GO:0006950~response to stress	0.0125709
+v-Ki-ras	transcriptome	GOTERM_BP_ALL	GO:0006928~cell motility	3.62861e-07
+v-Ki-ras	transcriptome	GOTERM_BP_ALL	GO:0048731~system development	1.04994e-12
+v-Ki-ras	transcriptome	INTERPRO	IPR013032:EGF-like region	0.00020779
+v-Ki-ras	transcriptome	INTERPRO	IPR006210:EGF	0.0159049
+v-Ki-ras	transcriptome	INTERPRO	IPR006209:EGF-like	0.00330333
+v-Ki-ras	transcriptome	GOTERM_MF_ALL	GO:0001871~pattern binding	3.02101e-05
+v-Ki-ras	transcriptome	UP_SEQ_FEATURE	disulfide bond	0.0380957
+v-Ki-ras	transcriptome	SP_PIR_KEYWORDS	Direct protein sequencing	2.4528e-10
+v-Ki-ras	transcriptome	GOTERM_MF_ALL	GO:0019838~growth factor binding	0.000689756
+v-Ki-ras	transcriptome	SP_PIR_KEYWORDS	Developmental protein	0.0351669
+v-Ki-ras	transcriptome	GOTERM_BP_ALL	GO:0048646~anatomical structure formation	4.1696e-06
+v-Ki-ras	transcriptome	UP_SEQ_FEATURE	signal peptide	1.97389e-05
+v-Ki-ras	transcriptome	SP_PIR_KEYWORDS	Cardiomyopathy	0.0146643
+v-Ki-ras	transcriptome	GOTERM_BP_ALL	GO:0051674~localization of cell	3.62861e-07
+v-Ki-ras	transcriptome	SP_PIR_KEYWORDS	heterodimer	0.00255882
+v-Ki-ras	transcriptome	SP_PIR_KEYWORDS	heparin-binding	4.35677e-07
+v-Ki-ras	transcriptome	SP_PIR_KEYWORDS	heparin binding	0.0028552
+v-Ki-ras	transcriptome	GOTERM_BP_ALL	GO:0008544~epidermis development	0.0181847
+v-Ki-ras	transcriptome	GOTERM_BP_ALL	GO:0008361~regulation of cell size	0.00019724
+v-Ki-ras	transcriptome	SP_PIR_KEYWORDS	growth factor binding	0.000195664
+v-Ki-ras	transcriptome	SP_PIR_KEYWORDS	growth factor	0.035436
+v-Ki-ras	transcriptome	SP_PIR_KEYWORDS	gpi-anchor	0.0330942
+v-Ki-ras	transcriptome	SP_PIR_KEYWORDS	transmembrane protein	0.0464983
+v-Ki-ras	transcriptome	GOTERM_BP_ALL	GO:0045859~regulation of protein kinase activity	0.0406614
+v-Ki-ras	transcriptome	GOTERM_BP_ALL	GO:0048523~negative regulation of cellular process	0.000104266
+v-Ki-ras	transcriptome	GOTERM_BP_ALL	GO:0048522~positive regulation of cellular process	5.39651e-05
+v-Ki-ras	transcriptome	GOTERM_BP_ALL	GO:0048519~negative regulation of biological process	5.44528e-06
+v-Ki-ras	transcriptome	GOTERM_BP_ALL	GO:0048518~positive regulation of biological process	5.75156e-06
+v-Ki-ras	transcriptome	GOTERM_BP_ALL	GO:0048514~blood vessel morphogenesis	5.29647e-06
+v-Ki-ras	transcriptome	GOTERM_BP_ALL	GO:0048513~organ development	4.37428e-13
+v-Ki-ras	transcriptome	SP_PIR_KEYWORDS	glycoprotein	2.96734e-08
+v-Ki-ras	transcriptome	GOTERM_BP_ALL	GO:0008285~negative regulation of cell proliferation	0.00358309
+v-Ki-ras	transcriptome	GOTERM_BP_ALL	GO:0008284~positive regulation of cell proliferation	0.0251328
+v-Ki-ras	transcriptome	GOTERM_BP_ALL	GO:0008283~cell proliferation	1.99184e-08
+v-Ki-ras	transcriptome	GOTERM_MF_ALL	GO:0008201~heparin binding	2.23447e-06
+v-Ki-ras	transcriptome	GOTERM_BP_ALL	GO:0032989~cellular structure morphogenesis	0.00940569
+v-Ki-ras	transcriptome	SP_PIR_KEYWORDS	extracellular matrix	0.0023271
+v-Ki-ras	transcriptome	GOTERM_BP_ALL	GO:0007626~locomotory behavior	0.0273447
+v-Ki-ras	transcriptome	GOTERM_MF_ALL	GO:0008083~growth factor activity	0.0383522
+v-Ki-ras	transcriptome	GOTERM_BP_ALL	GO:0002009~morphogenesis of an epithelium	0.0347428
+v-Ki-ras	transcriptome	GOTERM_BP_ALL	GO:0007599~hemostasis	2.43342e-05
+v-Ki-ras	transcriptome	GOTERM_BP_ALL	GO:0007596~blood coagulation	7.38254e-05
+v-Ki-ras	transcriptome	SP_PIR_KEYWORDS	egf-like domain	0.00230809
+v-Ki-ras	transcriptome	SP_PIR_KEYWORDS	duplication	0.00724103
+v-Ki-ras	transcriptome	GOTERM_MF_ALL	GO:0005539~glycosaminoglycan binding	6.47506e-06
+v-Ki-ras	transcriptome	SP_PIR_KEYWORDS	signal	2.7522e-14
+v-Ki-ras	transcriptome	SP_PIR_KEYWORDS	disease mutation	0.0179174
+v-Ki-ras	transcriptome	GOTERM_MF_ALL	GO:0005520~insulin-like growth factor binding	0.000809517
+v-Ki-ras	transcriptome	GOTERM_MF_ALL	GO:0005515~protein binding	9.71028e-10
+v-Ki-ras	transcriptome	SMART	SM00181:EGF	0.00461388
+v-Ki-ras	transcriptome	GOTERM_MF_ALL	GO:0005507~copper ion binding	0.0184412
+v-Ki-ras	transcriptome	GOTERM_BP_ALL	GO:0051270~regulation of cell motility	0.0443471
+v-Ki-ras	transcriptome	GOTERM_BP_ALL	GO:0001944~vasculature development	6.05685e-07
+v-Ki-ras	transcriptome	INTERPRO	IPR000006:Metallothionein, vertebrate	0.019719
+v-Ki-ras	transcriptome	GOTERM_MF_ALL	GO:0005488~binding	0.000697668
+v-Ki-ras	transcriptome	GOTERM_CC_ALL	GO:0044421~extracellular region part	7.22755e-13
+v-Ki-ras	transcriptome	GOTERM_CC_ALL	GO:0044420~extracellular matrix part	0.0196915
+v-Ki-ras	transcriptome	INTERPRO	IPR000867:Insulin-like growth factor-binding protein, IGFBP	0.000352617
+v-Ki-ras	transcriptome	GOTERM_BP_ALL	GO:0009987~cellular process	0.000151671
+v-Ki-ras	transcriptome	GOTERM_CC_ALL	GO:0043256~laminin complex	0.00987235
+v-Ki-ras	transcriptome	SMART	SM00121:IB	0.000379148
+v-Ki-ras	transcriptome	SP_PIR_KEYWORDS	copper	0.00113241
+v-Ki-ras	translatome	GOTERM_BP_ALL	GO:0009887~organ morphogenesis	5.2712e-06
+v-Ki-ras	translatome	GOTERM_BP_ALL	GO:0032502~developmental process	8.22742e-07
+v-Ki-ras	translatome	GOTERM_BP_ALL	GO:0032501~multicellular organismal process	0.000627625
+v-Ki-ras	translatome	GOTERM_BP_ALL	GO:0009790~embryonic development	0.0203668
+v-Ki-ras	translatome	GOTERM_BP_ALL	GO:0001568~blood vessel development	0.000269135
+v-Ki-ras	translatome	GOTERM_BP_ALL	GO:0001525~angiogenesis	0.000421082
+v-Ki-ras	translatome	GOTERM_MF_ALL	GO:0005102~receptor binding	0.000516638
+v-Ki-ras	translatome	GOTERM_BP_ALL	GO:0007275~multicellular organismal development	1.86941e-07
+v-Ki-ras	translatome	GOTERM_BP_ALL	GO:0007267~cell-cell signaling	0.0364495
+v-Ki-ras	translatome	GOTERM_BP_ALL	GO:0009653~anatomical structure morphogenesis	0.000127751
+v-Ki-ras	translatome	GOTERM_BP_ALL	GO:0042127~regulation of cell proliferation	0.000131243
+v-Ki-ras	translatome	GOTERM_BP_ALL	GO:0009611~response to wounding	0.0117822
+v-Ki-ras	translatome	GOTERM_BP_ALL	GO:0009605~response to external stimulus	0.00168325
+v-Ki-ras	translatome	GOTERM_BP_ALL	GO:0007167~enzyme linked receptor protein signaling pathway	0.0144535
+v-Ki-ras	translatome	UP_SEQ_FEATURE	domain:IGFBP N-terminal	0.00519352
+v-Ki-ras	translatome	SP_PIR_KEYWORDS	mitogen	0.0200927
+v-Ki-ras	translatome	GOTERM_CC_ALL	GO:0005615~extracellular space	3.3508e-07
+v-Ki-ras	translatome	GOTERM_CC_ALL	GO:0005578~proteinaceous extracellular matrix	0.0234431
+v-Ki-ras	translatome	GOTERM_CC_ALL	GO:0005576~extracellular region	4.62563e-12
+v-Ki-ras	translatome	SP_PIR_KEYWORDS	Secreted	1.34386e-09
+v-Ki-ras	translatome	GOTERM_BP_ALL	GO:0048856~anatomical structure development	3.6372e-08
+v-Ki-ras	translatome	GOTERM_BP_ALL	GO:0003013~circulatory system process	0.00172239
+v-Ki-ras	translatome	GOTERM_MF_ALL	GO:0030247~polysaccharide binding	0.00598466
+v-Ki-ras	translatome	GOTERM_CC_ALL	GO:0031012~extracellular matrix	0.0228954
+v-Ki-ras	translatome	GOTERM_BP_ALL	GO:0048731~system development	5.10998e-08
+v-Ki-ras	translatome	GOTERM_MF_ALL	GO:0001871~pattern binding	0.0112951
+v-Ki-ras	translatome	SP_PIR_KEYWORDS	Direct protein sequencing	2.44119e-05
+v-Ki-ras	translatome	GOTERM_MF_ALL	GO:0019838~growth factor binding	0.00310818
+v-Ki-ras	translatome	GOTERM_BP_ALL	GO:0048646~anatomical structure formation	0.00291997
+v-Ki-ras	translatome	UP_SEQ_FEATURE	signal peptide	0.003379
+v-Ki-ras	translatome	SP_PIR_KEYWORDS	heparin-binding	0.000305424
+v-Ki-ras	translatome	SP_PIR_KEYWORDS	growth factor binding	0.000315379
+v-Ki-ras	translatome	GOTERM_BP_ALL	GO:0048523~negative regulation of cellular process	0.0142381
+v-Ki-ras	translatome	GOTERM_BP_ALL	GO:0048522~positive regulation of cellular process	0.00910792
+v-Ki-ras	translatome	GOTERM_BP_ALL	GO:0048519~negative regulation of biological process	0.0145551
+v-Ki-ras	translatome	GOTERM_BP_ALL	GO:0048518~positive regulation of biological process	0.0205034
+v-Ki-ras	translatome	GOTERM_BP_ALL	GO:0048514~blood vessel morphogenesis	0.00173425
+v-Ki-ras	translatome	GOTERM_BP_ALL	GO:0048513~organ development	1.13337e-09
+v-Ki-ras	translatome	SP_PIR_KEYWORDS	glycoprotein	0.00501216
+v-Ki-ras	translatome	GOTERM_BP_ALL	GO:0008285~negative regulation of cell proliferation	0.0118293
+v-Ki-ras	translatome	GOTERM_BP_ALL	GO:0008283~cell proliferation	7.83284e-05
+v-Ki-ras	translatome	GOTERM_MF_ALL	GO:0008201~heparin binding	0.00109023
+v-Ki-ras	translatome	GOTERM_BP_ALL	GO:0008015~blood circulation	0.00172239
+v-Ki-ras	translatome	SP_PIR_KEYWORDS	extracellular matrix	0.00558896
+v-Ki-ras	translatome	GOTERM_BP_ALL	GO:0051338~regulation of transferase activity	0.0346422
+v-Ki-ras	translatome	SMART	SM00211:TY	0.0341554
+v-Ki-ras	translatome	GOTERM_MF_ALL	GO:0005539~glycosaminoglycan binding	0.00515394
+v-Ki-ras	translatome	SP_PIR_KEYWORDS	signal	1.06115e-08
+v-Ki-ras	translatome	GOTERM_MF_ALL	GO:0005520~insulin-like growth factor binding	0.000899394
+v-Ki-ras	translatome	GOTERM_MF_ALL	GO:0005515~protein binding	0.000110357
+v-Ki-ras	translatome	GOTERM_BP_ALL	GO:0001944~vasculature development	0.000296452
+v-Ki-ras	translatome	GOTERM_MF_ALL	GO:0005488~binding	0.0246767
+v-Ki-ras	translatome	GOTERM_CC_ALL	GO:0044421~extracellular region part	1.74044e-09
+v-Ki-ras	translatome	GOTERM_CC_ALL	GO:0044420~extracellular matrix part	0.0294825
+v-Ki-ras	translatome	INTERPRO	IPR000867:Insulin-like growth factor-binding protein, IGFBP	0.000414544
+v-Ki-ras	translatome	SMART	SM00121:IB	0.000252676
+diff.WT.hepa	transcriptome	GOTERM_MF_ALL	GO:0000166~nucleotide binding	0.0206361
+diff.WT.hepa	transcriptome	GOTERM_BP_ALL	GO:0048523~negative regulation of cellular process	0.00908261
+diff.WT.hepa	transcriptome	GOTERM_BP_ALL	GO:0048522~positive regulation of cellular process	0.00309423
+diff.WT.hepa	transcriptome	SP_PIR_KEYWORDS	plasma	6.93003e-08
+diff.WT.hepa	transcriptome	GOTERM_BP_ALL	GO:0042981~regulation of apoptosis	0.0141995
+diff.WT.hepa	transcriptome	GOTERM_BP_ALL	GO:0048519~negative regulation of biological process	0.00209669
+diff.WT.hepa	transcriptome	GOTERM_BP_ALL	GO:0048518~positive regulation of biological process	0.00522555
+diff.WT.hepa	transcriptome	KEGG_PATHWAY	hsa04610:Complement and coagulation cascades	0.000242672
+diff.WT.hepa	transcriptome	GOTERM_CC_ALL	GO:0046930~pore complex	0.000399029
+diff.WT.hepa	transcriptome	KEGG_PATHWAY	hsa04115:p53 signaling pathway	5.14953e-05
+diff.WT.hepa	transcriptome	KEGG_PATHWAY	hsa04110:Cell cycle	4.50996e-11
+diff.WT.hepa	transcriptome	SP_PIR_KEYWORDS	phosphoprotein	2.41533e-20
+diff.WT.hepa	transcriptome	GOTERM_MF_ALL	GO:0008094~DNA-dependent ATPase activity	0.000634184
+diff.WT.hepa	transcriptome	GOTERM_MF_ALL	GO:0008092~cytoskeletal protein binding	0.0268521
+diff.WT.hepa	transcriptome	GOTERM_BP_ALL	GO:0048468~cell development	0.0450588
+diff.WT.hepa	transcriptome	GOTERM_MF_ALL	GO:0005524~ATP binding	0.0216213
+diff.WT.hepa	transcriptome	GOTERM_MF_ALL	GO:0017111~nucleoside-triphosphatase activity	0.00162687
+diff.WT.hepa	transcriptome	GOTERM_MF_ALL	GO:0005515~protein binding	9.88513e-22
+diff.WT.hepa	transcriptome	GOTERM_MF_ALL	GO:0017076~purine nucleotide binding	0.0193756
+diff.WT.hepa	transcriptome	GOTERM_CC_ALL	GO:0044453~nuclear membrane part	0.000587767
+diff.WT.hepa	transcriptome	GOTERM_MF_ALL	GO:0005488~binding	5.29183e-06
+diff.WT.hepa	transcriptome	GOTERM_CC_ALL	GO:0044446~intracellular organelle part	5.20362e-13
+diff.WT.hepa	transcriptome	SP_PIR_KEYWORDS	nucleus	6.37314e-11
+diff.WT.hepa	transcriptome	SP_PIR_KEYWORDS	nucleotide-binding	9.06355e-06
+diff.WT.hepa	transcriptome	SP_PIR_KEYWORDS	nucleotide binding	0.023463
+diff.WT.hepa	transcriptome	GOTERM_CC_ALL	GO:0044430~cytoskeletal part	4.29797e-07
+diff.WT.hepa	transcriptome	GOTERM_CC_ALL	GO:0044428~nuclear part	2.03774e-09
+diff.WT.hepa	transcriptome	GOTERM_CC_ALL	GO:0044427~chromosomal part	6.88338e-14
+diff.WT.hepa	transcriptome	GOTERM_CC_ALL	GO:0044424~intracellular part	3.51691e-16
+diff.WT.hepa	transcriptome	GOTERM_CC_ALL	GO:0044422~organelle part	6.65801e-13
+diff.WT.hepa	transcriptome	GOTERM_CC_ALL	GO:0044421~extracellular region part	0.0288176
+diff.WT.hepa	transcriptome	KEGG_PATHWAY	hsa00240:Pyrimidine metabolism	0.0033338
+diff.WT.hepa	transcriptome	GOTERM_CC_ALL	GO:0043234~protein complex	0.000158292
+diff.WT.hepa	transcriptome	GOTERM_CC_ALL	GO:0043233~organelle lumen	0.0407406
+diff.WT.hepa	transcriptome	GOTERM_CC_ALL	GO:0043232~intracellular non-membrane-bound organelle	7.22755e-14
+diff.WT.hepa	transcriptome	GOTERM_CC_ALL	GO:0043231~intracellular membrane-bound organelle	3.14232e-11
+diff.WT.hepa	transcriptome	GOTERM_CC_ALL	GO:0043229~intracellular organelle	7.70495e-14
+diff.WT.hepa	transcriptome	GOTERM_CC_ALL	GO:0043228~non-membrane-bound organelle	7.22755e-14
+diff.WT.hepa	transcriptome	GOTERM_CC_ALL	GO:0043227~membrane-bound organelle	3.11473e-11
+diff.WT.hepa	transcriptome	GOTERM_CC_ALL	GO:0043226~organelle	6.42819e-14
+diff.WT.hepa	transcriptome	GOTERM_BP_ALL	GO:0009987~cellular process	0.0210643
+diff.WT.hepa	transcriptome	SP_PIR_KEYWORDS	monooxygenase	0.0154353
+diff.WT.hepa	transcriptome	SP_PIR_KEYWORDS	mitosis	1.92964e-16
+diff.WT.hepa	transcriptome	SP_PIR_KEYWORDS	microtubule	0.000626139
+diff.WT.hepa	transcriptome	SP_PIR_KEYWORDS	microsome	0.000514859
+diff.WT.hepa	transcriptome	SP_PIR_KEYWORDS	metalloprotein	0.0225035
+diff.WT.hepa	transcriptome	GOTERM_MF_ALL	GO:0016818~hydrolase activity, acting on acid anhydrides, in phosphorus-containing anhydrides	0.00133584
+diff.WT.hepa	transcriptome	GOTERM_CC_ALL	GO:0042598~vesicular fraction	0.00305301
+diff.WT.hepa	transcriptome	GOTERM_MF_ALL	GO:0016817~hydrolase activity, acting on acid anhydrides	0.00159827
+diff.WT.hepa	transcriptome	GOTERM_BP_ALL	GO:0030261~chromosome condensation	0.047481
+diff.WT.hepa	transcriptome	GOTERM_BP_ALL	GO:0006403~RNA localization	0.0227534
+diff.WT.hepa	transcriptome	SP_PIR_KEYWORDS	liver	0.00037851
+diff.WT.hepa	transcriptome	GOTERM_BP_ALL	GO:0046907~intracellular transport	0.0277429
+diff.WT.hepa	transcriptome	GOTERM_BP_ALL	GO:0030036~actin cytoskeleton organization and biogenesis	0.0340755
+diff.WT.hepa	transcriptome	GOTERM_BP_ALL	GO:0006284~base-excision repair	0.033787
+diff.WT.hepa	transcriptome	GOTERM_BP_ALL	GO:0030029~actin filament-based process	0.0301011
+diff.WT.hepa	transcriptome	GOTERM_BP_ALL	GO:0006281~DNA repair	0.000406749
+diff.WT.hepa	transcriptome	GOTERM_CC_ALL	GO:0032991~macromolecular complex	0.000506115
+diff.WT.hepa	transcriptome	GOTERM_BP_ALL	GO:0006275~regulation of DNA replication	0.00891918
+diff.WT.hepa	transcriptome	GOTERM_BP_ALL	GO:0006270~DNA replication initiation	1.05952e-05
+diff.WT.hepa	transcriptome	GOTERM_BP_ALL	GO:0009719~response to endogenous stimulus	1.8214e-06
+diff.WT.hepa	transcriptome	GOTERM_BP_ALL	GO:0006261~DNA-dependent DNA replication	9.33015e-09
+diff.WT.hepa	transcriptome	GOTERM_BP_ALL	GO:0006260~DNA replication	2.59237e-13
+diff.WT.hepa	transcriptome	GOTERM_BP_ALL	GO:0006259~DNA metabolic process	6.53311e-12
+diff.WT.hepa	transcriptome	GOTERM_BP_ALL	GO:0022403~cell cycle phase	6.77014e-17
+diff.WT.hepa	transcriptome	GOTERM_BP_ALL	GO:0022402~cell cycle process	2.99679e-15
+diff.WT.hepa	transcriptome	SP_PIR_KEYWORDS	host-virus interaction	0.00740558
+diff.WT.hepa	transcriptome	GOTERM_CC_ALL	GO:0031981~nuclear lumen	0.0125324
+diff.WT.hepa	transcriptome	SP_PIR_KEYWORDS	homodimer	0.0472541
+diff.WT.hepa	transcriptome	GOTERM_CC_ALL	GO:0031974~membrane-enclosed lumen	0.0407406
+diff.WT.hepa	transcriptome	GOTERM_CC_ALL	GO:0031965~nuclear membrane	0.00459235
+diff.WT.hepa	transcriptome	GOTERM_BP_ALL	GO:0009611~response to wounding	0.0226987
+diff.WT.hepa	transcriptome	GOTERM_MF_ALL	GO:0004867~serine-type endopeptidase inhibitor activity	0.0177113
+diff.WT.hepa	transcriptome	GOTERM_MF_ALL	GO:0004866~endopeptidase inhibitor activity	0.000361947
+diff.WT.hepa	transcriptome	GOTERM_BP_ALL	GO:0009605~response to external stimulus	0.00851802
+diff.WT.hepa	transcriptome	GOTERM_MF_ALL	GO:0004857~enzyme inhibitor activity	4.39679e-06
+diff.WT.hepa	transcriptome	GOTERM_MF_ALL	GO:0016462~pyrophosphatase activity	0.00127674
+diff.WT.hepa	transcriptome	SP_PIR_KEYWORDS	growth factor binding	0.0359204
+diff.WT.hepa	transcriptome	INTERPRO	IPR001208:MCM	0.0348929
+diff.WT.hepa	transcriptome	SP_PIR_KEYWORDS	electron transfer	0.0361695
+diff.WT.hepa	transcriptome	GOTERM_MF_ALL	GO:0043566~structure-specific DNA binding	0.0208454
+diff.WT.hepa	transcriptome	SP_PIR_KEYWORDS	duplication	0.000554728
+diff.WT.hepa	transcriptome	SP_PIR_KEYWORDS	dna replication	9.88798e-10
+diff.WT.hepa	transcriptome	SP_PIR_KEYWORDS	dna condensation	0.00744136
+diff.WT.hepa	transcriptome	SP_PIR_KEYWORDS	disease mutation	0.0259164
+diff.WT.hepa	transcriptome	SP_PIR_KEYWORDS	cytoplasm	9.9001e-09
+diff.WT.hepa	transcriptome	SP_PIR_KEYWORDS	complement pathway	0.0366555
+diff.WT.hepa	transcriptome	SP_PIR_KEYWORDS	chromoprotein	0.0322595
+diff.WT.hepa	transcriptome	GOTERM_BP_ALL	GO:0051726~regulation of cell cycle	3.16142e-07
+diff.WT.hepa	transcriptome	SP_PIR_KEYWORDS	centromere	1.98783e-09
+diff.WT.hepa	transcriptome	SP_PIR_KEYWORDS	cell division	7.07432e-16
+diff.WT.hepa	transcriptome	SP_PIR_KEYWORDS	cell cycle control	6.28614e-09
+diff.WT.hepa	transcriptome	SP_PIR_KEYWORDS	cell cycle	1.98623e-16
+diff.WT.hepa	transcriptome	SP_PIR_KEYWORDS	calcium binding	0.00925982
+diff.WT.hepa	transcriptome	GOTERM_BP_ALL	GO:0008283~cell proliferation	0.000719941
+diff.WT.hepa	transcriptome	GOTERM_BP_ALL	GO:0008219~cell death	0.00439895
+diff.WT.hepa	transcriptome	SP_PIR_KEYWORDS	blood coagulation	0.000522848
+diff.WT.hepa	transcriptome	GOTERM_BP_ALL	GO:0008156~negative regulation of DNA replication	0.0257721
+diff.WT.hepa	transcriptome	GOTERM_CC_ALL	GO:0015630~microtubule cytoskeleton	4.74596e-09
+diff.WT.hepa	transcriptome	SMART	SM00382:AAA	0.0114029
+diff.WT.hepa	transcriptome	SMART	SM00350:MCM	0.0041017
+diff.WT.hepa	transcriptome	SP_PIR_KEYWORDS	atp-binding	6.22833e-05
+diff.WT.hepa	transcriptome	GOTERM_BP_ALL	GO:0051329~interphase of mitotic cell cycle	0.00261231
+diff.WT.hepa	transcriptome	GOTERM_BP_ALL	GO:0051325~interphase	0.0011624
+diff.WT.hepa	transcriptome	GOTERM_BP_ALL	GO:0007596~blood coagulation	0.0470643
+diff.WT.hepa	transcriptome	GOTERM_BP_ALL	GO:0051301~cell division	3.38914e-15
+diff.WT.hepa	transcriptome	GOTERM_BP_ALL	GO:0051276~chromosome organization and biogenesis	0.00666556
+diff.WT.hepa	transcriptome	GOTERM_MF_ALL	GO:0032559~adenyl ribonucleotide binding	0.0211851
+diff.WT.hepa	transcriptome	GOTERM_MF_ALL	GO:0032555~purine ribonucleotide binding	0.0205014
+diff.WT.hepa	transcriptome	GOTERM_MF_ALL	GO:0032553~ribonucleotide binding	0.0205014
+diff.WT.hepa	transcriptome	GOTERM_BP_ALL	GO:0051236~establishment of RNA localization	0.0207364
+diff.WT.hepa	transcriptome	SP_PIR_KEYWORDS	acute phase	0.01352
+diff.WT.hepa	transcriptome	SP_PIR_KEYWORDS	actin-binding	0.000600027
+diff.WT.hepa	transcriptome	SP_PIR_KEYWORDS	actin binding	0.000160614
+diff.WT.hepa	transcriptome	SP_PIR_KEYWORDS	acetylation	9.80105e-11
+diff.WT.hepa	transcriptome	SP_PIR_KEYWORDS	Serine protease inhibitor	0.013639
+diff.WT.hepa	transcriptome	SP_PIR_KEYWORDS	Secreted	0.0162439
+diff.WT.hepa	transcriptome	GOTERM_BP_ALL	GO:0051053~negative regulation of DNA metabolic process	0.0390911
+diff.WT.hepa	transcriptome	GOTERM_BP_ALL	GO:0051052~regulation of DNA metabolic process	0.0358883
+diff.WT.hepa	transcriptome	SP_PIR_KEYWORDS	P-loop	0.0358414
+diff.WT.hepa	transcriptome	GOTERM_BP_ALL	GO:0016265~death	0.00439895
+diff.WT.hepa	transcriptome	GOTERM_CC_ALL	GO:0005876~spindle microtubule	0.00121265
+diff.WT.hepa	transcriptome	GOTERM_CC_ALL	GO:0005874~microtubule	0.0012238
+diff.WT.hepa	transcriptome	GOTERM_BP_ALL	GO:0007346~regulation of progression through mitotic cell cycle	0.010363
+diff.WT.hepa	transcriptome	GOTERM_CC_ALL	GO:0005856~cytoskeleton	2.38492e-08
+diff.WT.hepa	transcriptome	SMART	SM00093:SERPIN	0.0196282
+diff.WT.hepa	transcriptome	GOTERM_CC_ALL	GO:0005819~spindle	5.13156e-12
+diff.WT.hepa	transcriptome	GOTERM_CC_ALL	GO:0005815~microtubule organizing center	0.0193249
+diff.WT.hepa	transcriptome	GOTERM_CC_ALL	GO:0005813~centrosome	0.025271
+diff.WT.hepa	transcriptome	GOTERM_CC_ALL	GO:0005792~microsome	0.00228838
+diff.WT.hepa	transcriptome	SP_PIR_KEYWORDS	EF hand	0.0428756
+diff.WT.hepa	transcriptome	SP_PIR_KEYWORDS	Direct protein sequencing	5.16821e-22
+diff.WT.hepa	transcriptome	SP_PIR_KEYWORDS	DNA replication initiation	5.07971e-05
+diff.WT.hepa	transcriptome	SP_PIR_KEYWORDS	DNA repair	0.0261911
+diff.WT.hepa	transcriptome	SP_PIR_KEYWORDS	DNA damage	0.00470141
+diff.WT.hepa	transcriptome	GOTERM_BP_ALL	GO:0000910~cytokinesis	0.0124835
+diff.WT.hepa	transcriptome	GOTERM_BP_ALL	GO:0000819~sister chromatid segregation	1.08389e-07
+diff.WT.hepa	transcriptome	SP_PIR_KEYWORDS	Chromosomal protein	0.0173789
+diff.WT.hepa	transcriptome	GOTERM_BP_ALL	GO:0016043~cellular component organization and biogenesis	1.04179e-06
+diff.WT.hepa	transcriptome	GOTERM_CC_ALL	GO:0005737~cytoplasm	1.96068e-07
+diff.WT.hepa	transcriptome	GOTERM_MF_ALL	GO:0030554~adenyl nucleotide binding	0.0214415
+diff.WT.hepa	transcriptome	GOTERM_CC_ALL	GO:0005694~chromosome	1.18074e-14
+diff.WT.hepa	transcriptome	GOTERM_BP_ALL	GO:0015931~nucleobase, nucleoside, nucleotide and nucleic acid transport	0.00562141
+diff.WT.hepa	transcriptome	SP_PIR_KEYWORDS	ubl conjugation	0.00120004
+diff.WT.hepa	transcriptome	GOTERM_MF_ALL	GO:0030414~protease inhibitor activity	0.000351435
+diff.WT.hepa	transcriptome	GOTERM_CC_ALL	GO:0005663~DNA replication factor C complex	0.00126252
+diff.WT.hepa	transcriptome	GOTERM_CC_ALL	GO:0005657~replication fork	1.73471e-07
+diff.WT.hepa	transcriptome	GOTERM_CC_ALL	GO:0005643~nuclear pore	0.00230926
+diff.WT.hepa	transcriptome	GOTERM_CC_ALL	GO:0005635~nuclear envelope	0.00124168
+diff.WT.hepa	transcriptome	GOTERM_CC_ALL	GO:0005634~nucleus	2.89102e-13
+diff.WT.hepa	transcriptome	GOTERM_CC_ALL	GO:0005622~intracellular	2.28817e-13
+diff.WT.hepa	transcriptome	GOTERM_CC_ALL	GO:0005615~extracellular space	0.00229763
+diff.WT.hepa	transcriptome	GOTERM_BP_ALL	GO:0007093~mitotic cell cycle checkpoint	0.0124835
+diff.WT.hepa	transcriptome	GOTERM_BP_ALL	GO:0007088~regulation of mitosis	0.00078966
+diff.WT.hepa	transcriptome	GOTERM_BP_ALL	GO:0007076~mitotic chromosome condensation	0.0161803
+diff.WT.hepa	transcriptome	GOTERM_MF_ALL	GO:0003824~catalytic activity	0.0199271
+diff.WT.hepa	transcriptome	GOTERM_BP_ALL	GO:0007067~mitosis	2.90687e-16
+diff.WT.hepa	transcriptome	GOTERM_BP_ALL	GO:0000279~M phase	3.02781e-16
+diff.WT.hepa	transcriptome	GOTERM_BP_ALL	GO:0050658~RNA transport	0.0207364
+diff.WT.hepa	transcriptome	GOTERM_BP_ALL	GO:0000278~mitotic cell cycle	3.32254e-22
+diff.WT.hepa	transcriptome	GOTERM_BP_ALL	GO:0050657~nucleic acid transport	0.0207364
+diff.WT.hepa	transcriptome	GOTERM_MF_ALL	GO:0030234~enzyme regulator activity	0.015629
+diff.WT.hepa	transcriptome	GOTERM_BP_ALL	GO:0007059~chromosome segregation	5.01136e-06
+diff.WT.hepa	transcriptome	GOTERM_CC_ALL	GO:0005577~fibrinogen complex	0.0147173
+diff.WT.hepa	transcriptome	GOTERM_CC_ALL	GO:0005576~extracellular region	0.0108447
+diff.WT.hepa	transcriptome	GOTERM_BP_ALL	GO:0007052~mitotic spindle organization and biogenesis	0.000248993
+diff.WT.hepa	transcriptome	GOTERM_BP_ALL	GO:0007051~spindle organization and biogenesis	1.28859e-10
+diff.WT.hepa	transcriptome	GOTERM_BP_ALL	GO:0000226~microtubule cytoskeleton organization and biogenesis	7.84703e-07
+diff.WT.hepa	transcriptome	GOTERM_BP_ALL	GO:0007049~cell cycle	9.93364e-17
+diff.WT.hepa	transcriptome	GOTERM_MF_ALL	GO:0003779~actin binding	0.0150521
+diff.WT.hepa	transcriptome	GOTERM_BP_ALL	GO:0031577~spindle checkpoint	0.0102785
+diff.WT.hepa	transcriptome	GOTERM_BP_ALL	GO:0007017~microtubule-based process	2.72952e-06
+diff.WT.hepa	transcriptome	GOTERM_BP_ALL	GO:0007010~cytoskeleton organization and biogenesis	3.74462e-08
+diff.WT.hepa	transcriptome	UP_SEQ_FEATURE	domain:MCM	0.0418395
+diff.WT.hepa	transcriptome	GOTERM_BP_ALL	GO:0000087~M phase of mitotic cell cycle	7.46173e-17
+diff.WT.hepa	transcriptome	GOTERM_BP_ALL	GO:0006996~organelle organization and biogenesis	2.53011e-10
+diff.WT.hepa	transcriptome	GOTERM_CC_ALL	GO:0000922~spindle pole	0.0293266
+diff.WT.hepa	transcriptome	GOTERM_BP_ALL	GO:0000079~regulation of cyclin-dependent protein kinase activity	0.00731783
+diff.WT.hepa	transcriptome	GOTERM_BP_ALL	GO:0000075~cell cycle checkpoint	4.18537e-06
+diff.WT.hepa	transcriptome	GOTERM_BP_ALL	GO:0000074~regulation of progression through cell cycle	2.95955e-07
+diff.WT.hepa	transcriptome	GOTERM_BP_ALL	GO:0000070~mitotic sister chromatid segregation	7.45951e-08
+diff.WT.hepa	transcriptome	GOTERM_BP_ALL	GO:0006974~response to DNA damage stimulus	2.19758e-06
+diff.WT.hepa	transcriptome	GOTERM_CC_ALL	GO:0000793~condensed chromosome	0.00302287
+diff.WT.hepa	transcriptome	GOTERM_CC_ALL	GO:0000785~chromatin	0.00251885
+diff.WT.hepa	transcriptome	GOTERM_BP_ALL	GO:0006950~response to stress	3.13185e-07
+diff.WT.hepa	transcriptome	GOTERM_CC_ALL	GO:0000776~kinetochore	0.0130052
+diff.WT.hepa	transcriptome	GOTERM_CC_ALL	GO:0000775~chromosome, pericentric region	1.29216e-09
+diff.WT.hepa	transcriptome	SP_PIR_KEYWORDS	serine proteinase inhibitor	0.000524186
+diff.WT.hepa	transcriptome	GOTERM_BP_ALL	GO:0006915~apoptosis	0.0305425
+diff.WT.hepa	transcriptome	GOTERM_CC_ALL	GO:0000228~nuclear chromosome	0.00130646
+diff.WT.hepa	transcriptome	GOTERM_BP_ALL	GO:0012501~programmed cell death	0.0219211
+diff.WT.hepa	transcriptome	GOTERM_BP_ALL	GO:0043069~negative regulation of programmed cell death	0.0398554
+diff.WT.hepa	transcriptome	GOTERM_BP_ALL	GO:0043067~regulation of programmed cell death	0.00911676
+diff.WT.hepa	transcriptome	SP_PIR_KEYWORDS	protease inhibitor	0.00177168
+diff.WT.hepa	translatome	SP_PIR_KEYWORDS	Secreted	2.77518e-09
+diff.WT.hepa	translatome	SP_PIR_KEYWORDS	liver	0.00039303
+diff.WT.hepa	translatome	GOTERM_MF_ALL	GO:0005515~protein binding	0.00449054
+diff.WT.hepa	translatome	GOTERM_BP_ALL	GO:0009653~anatomical structure morphogenesis	0.048148
+diff.WT.hepa	translatome	GOTERM_BP_ALL	GO:0048519~negative regulation of biological process	0.0214465
+diff.WT.hepa	translatome	GOTERM_BP_ALL	GO:0065008~regulation of biological quality	0.0312578
+diff.WT.hepa	translatome	GOTERM_BP_ALL	GO:0009611~response to wounding	0.00475044
+diff.WT.hepa	translatome	GOTERM_BP_ALL	GO:0009605~response to external stimulus	0.00130167
+diff.WT.hepa	translatome	GOTERM_CC_ALL	GO:0005615~extracellular space	2.84326e-08
+diff.WT.hepa	translatome	SP_PIR_KEYWORDS	Direct protein sequencing	9.07192e-05
+diff.WT.hepa	translatome	GOTERM_CC_ALL	GO:0005577~fibrinogen complex	0.00648107
+diff.WT.hepa	translatome	GOTERM_CC_ALL	GO:0005576~extracellular region	1.36018e-08
+diff.WT.hepa	translatome	GOTERM_CC_ALL	GO:0044421~extracellular region part	3.73517e-07
+diff.WT.hepa	translatome	SP_PIR_KEYWORDS	plasma	1.61781e-08
+diff.WT.hepa	translatome	SP_PIR_KEYWORDS	glycoprotein	0.0174408
+diff.WT.hepa	translatome	GOTERM_MF_ALL	GO:0005102~receptor binding	0.0281559
+diff.WT.hepa	translatome	GOTERM_BP_ALL	GO:0048856~anatomical structure development	0.0265519
+diff.WT.hepa	translatome	GOTERM_BP_ALL	GO:0006950~response to stress	0.0483963
+diff.WT.hepa	translatome	SP_PIR_KEYWORDS	signal	0.00016536
+mTOR.no-diff	transcriptome	GOTERM_MF_ALL	GO:0004867~serine-type endopeptidase inhibitor activity	0.000222933
+mTOR.no-diff	transcriptome	GOTERM_MF_ALL	GO:0004866~endopeptidase inhibitor activity	0.00043393
+mTOR.no-diff	transcriptome	SP_PIR_KEYWORDS	serine proteinase inhibitor	0.00204195
+mTOR.no-diff	transcriptome	GOTERM_MF_ALL	GO:0004857~enzyme inhibitor activity	0.00197905
+mTOR.no-diff	transcriptome	GOTERM_MF_ALL	GO:0030414~protease inhibitor activity	0.000167304
+mTOR.no-diff	transcriptome	SP_PIR_KEYWORDS	Serine protease inhibitor	0.0241111
+mTOR.no-diff	transcriptome	SP_PIR_KEYWORDS	Secreted	5.26952e-11
+mTOR.no-diff	transcriptome	SP_PIR_KEYWORDS	liver	0.000812825
+mTOR.no-diff	transcriptome	GOTERM_BP_ALL	GO:0002526~acute inflammatory response	0.00801779
+mTOR.no-diff	transcriptome	SP_PIR_KEYWORDS	lipid binding	0.00873147
+mTOR.no-diff	transcriptome	SP_PIR_KEYWORDS	complement pathway	0.0290691
+mTOR.no-diff	transcriptome	SP_PIR_KEYWORDS	chylomicron	0.023362
+mTOR.no-diff	transcriptome	GOTERM_BP_ALL	GO:0009611~response to wounding	2.38546e-06
+mTOR.no-diff	transcriptome	SMART	SM00093:SERPIN	0.014546
+mTOR.no-diff	transcriptome	GOTERM_BP_ALL	GO:0009605~response to external stimulus	3.92005e-06
+mTOR.no-diff	transcriptome	GOTERM_CC_ALL	GO:0005615~extracellular space	1.08413e-10
+mTOR.no-diff	transcriptome	SP_PIR_KEYWORDS	Direct protein sequencing	3.55049e-13
+mTOR.no-diff	transcriptome	GOTERM_CC_ALL	GO:0005577~fibrinogen complex	0.00920188
+mTOR.no-diff	transcriptome	GOTERM_CC_ALL	GO:0005576~extracellular region	1.74842e-10
+mTOR.no-diff	transcriptome	GOTERM_CC_ALL	GO:0044421~extracellular region part	1.25278e-11
+mTOR.no-diff	transcriptome	SP_PIR_KEYWORDS	plasma	2.367e-13
+mTOR.no-diff	transcriptome	SP_PIR_KEYWORDS	blood coagulation	0.0225258
+mTOR.no-diff	transcriptome	SP_PIR_KEYWORDS	tumor antigen	0.0102739
+mTOR.no-diff	transcriptome	SP_PIR_KEYWORDS	glycoprotein	2.35007e-06
+mTOR.no-diff	transcriptome	KEGG_PATHWAY	hsa04610:Complement and coagulation cascades	0.00245562
+mTOR.no-diff	transcriptome	UP_SEQ_FEATURE	signal peptide	1.5849e-05
+mTOR.no-diff	transcriptome	GOTERM_BP_ALL	GO:0006954~inflammatory response	0.00458734
+mTOR.no-diff	transcriptome	GOTERM_BP_ALL	GO:0006952~defense response	0.000502758
+mTOR.no-diff	transcriptome	SP_PIR_KEYWORDS	acute phase	0.0462944
+mTOR.no-diff	transcriptome	INTERPRO	IPR002190:MAGE protein	0.0351967
+mTOR.no-diff	transcriptome	SP_PIR_KEYWORDS	duplication	0.0457418
+mTOR.no-diff	transcriptome	SP_PIR_KEYWORDS	signal	5.12812e-13
+mTOR.no-diff	transcriptome	SP_PIR_KEYWORDS	disease mutation	0.000760292
+mTOR.no-diff	translatome	SP_PIR_KEYWORDS	Secreted	0.00122608
+mTOR.no-diff	translatome	SP_PIR_KEYWORDS	tumor antigen	0.00365437
+mTOR.no-diff	translatome	GOTERM_CC_ALL	GO:0044421~extracellular region part	0.00131091
+mTOR.no-diff	translatome	GOTERM_CC_ALL	GO:0005576~extracellular region	0.000580921
+mTOR.no-diff	translatome	UP_SEQ_FEATURE	domain:MAGE	0.00442242
+mTOR.no-diff	translatome	SP_PIR_KEYWORDS	signal	0.000429145
+mTOR.no-diff	translatome	INTERPRO	IPR002190:MAGE protein	3.97574e-05
+mTOR.no-diff	translatome	SP_PIR_KEYWORDS	serine proteinase inhibitor	0.00162548
+mTOR.diff	transcriptome	SP_PIR_KEYWORDS	Secreted	0.00265337
+mTOR.diff	transcriptome	INTERPRO	IPR006620:Prolyl 4-hydroxylase, alpha subunit	0.00906755
+mTOR.diff	transcriptome	SP_PIR_KEYWORDS	iron	0.00892126
+mTOR.diff	transcriptome	INTERPRO	IPR013787:S100/CaBP-9k-type, calcium binding, subdomain	0.0199798
+mTOR.diff	transcriptome	PIR_SUPERFAMILY	PIRSF002353:S-100 protein	0.00294979
+mTOR.diff	transcriptome	GOTERM_CC_ALL	GO:0005615~extracellular space	0.000346537
+mTOR.diff	transcriptome	SP_PIR_KEYWORDS	EF hand	2.75997e-05
+mTOR.diff	transcriptome	SP_PIR_KEYWORDS	Direct protein sequencing	9.80628e-05
+mTOR.diff	transcriptome	SP_PIR_KEYWORDS	Dioxygenase	0.00493495
+mTOR.diff	transcriptome	SMART	SM00054:EFh	0.0205173
+mTOR.diff	transcriptome	GOTERM_CC_ALL	GO:0005576~extracellular region	0.00569906
+mTOR.diff	transcriptome	GOTERM_CC_ALL	GO:0044421~extracellular region part	0.000586074
+mTOR.diff	transcriptome	INTERPRO	IPR011992:EF-Hand type	0.0444117
+mTOR.diff	transcriptome	SP_PIR_KEYWORDS	calcium binding	0.0039362
+mTOR.diff	transcriptome	SP_PIR_KEYWORDS	calcium	0.0270489
+mTOR.diff	transcriptome	UP_SEQ_FEATURE	calcium-binding region:2; high affinity	0.0254581
+mTOR.diff	transcriptome	UP_SEQ_FEATURE	calcium-binding region:1; low affinity	0.039395
+mTOR.diff	transcriptome	GOTERM_MF_ALL	GO:0031418~L-ascorbic acid binding	0.0207704
+mTOR.diff	transcriptome	SP_PIR_KEYWORDS	oxidoreductase	0.00551438
+mTOR.diff	transcriptome	GOTERM_MF_ALL	GO:0016706~oxidoreductase activity, acting on paired donors, with incorporation or reduction of molecular oxygen, 2-oxoglutarate as one donor, and incorporation of one atom each of oxygen into both donors	0.00773815
+mTOR.diff	transcriptome	GOTERM_MF_ALL	GO:0016705~oxidoreductase activity, acting on paired donors, with incorporation or reduction of molecular oxygen	0.0157515
+mTOR.diff	transcriptome	GOTERM_MF_ALL	GO:0016701~oxidoreductase activity, acting on single donors with incorporation of molecular oxygen	0.0489032
+mTOR.diff	transcriptome	INTERPRO	IPR005123:2OG-Fe(II) oxygenase	0.0121836
+mTOR.diff	transcriptome	INTERPRO	IPR001751:S100/CaBP-9k-type, calcium binding	0.0120375
+mTOR.diff	transcriptome	SMART	SM00702:P4Hc	0.00540295
+mTOR.diff	transcriptome	SP_PIR_KEYWORDS	Vitamin C	0.00335191
+mTOR.diff	transcriptome	SP_PIR_KEYWORDS	signal	0.00319739
+mTOR.diff	translatome	SP_PIR_KEYWORDS	oxidoreductase	0.00661714
+diff.mTOR.hepa	transcriptome	GOTERM_BP_ALL	GO:0006725~aromatic compound metabolic process	0.027163
+diff.mTOR.hepa	transcriptome	PIR_SUPERFAMILY	PIRSF001630:serpin	0.0270439
+diff.mTOR.hepa	transcriptome	GOTERM_MF_ALL	GO:0048037~cofactor binding	0.0455888
+diff.mTOR.hepa	transcriptome	GOTERM_BP_ALL	GO:0048523~negative regulation of cellular process	5.84156e-05
+diff.mTOR.hepa	transcriptome	SP_PIR_KEYWORDS	plasma	5.47076e-16
+diff.mTOR.hepa	transcriptome	GOTERM_BP_ALL	GO:0048519~negative regulation of biological process	1.10944e-05
+diff.mTOR.hepa	transcriptome	GOTERM_BP_ALL	GO:0048518~positive regulation of biological process	0.0109305
+diff.mTOR.hepa	transcriptome	KEGG_PATHWAY	hsa04610:Complement and coagulation cascades	3.49361e-08
+diff.mTOR.hepa	transcriptome	GOTERM_CC_ALL	GO:0046930~pore complex	0.00245335
+diff.mTOR.hepa	transcriptome	KEGG_PATHWAY	hsa04115:p53 signaling pathway	0.0253685
+diff.mTOR.hepa	transcriptome	KEGG_PATHWAY	hsa04110:Cell cycle	3.82677e-06
+diff.mTOR.hepa	transcriptome	SP_PIR_KEYWORDS	phosphoprotein	5.8503e-09
+diff.mTOR.hepa	transcriptome	GOTERM_MF_ALL	GO:0008092~cytoskeletal protein binding	0.0440929
+diff.mTOR.hepa	transcriptome	KEGG_PATHWAY	hsa03320:PPAR signaling pathway	0.0390365
+diff.mTOR.hepa	transcriptome	KEGG_PATHWAY	hsa00980:Metabolism of xenobiotics by cytochrome P450	0.0112795
+diff.mTOR.hepa	transcriptome	GOTERM_BP_ALL	GO:0006631~fatty acid metabolic process	1.14072e-06
+diff.mTOR.hepa	transcriptome	GOTERM_BP_ALL	GO:0006629~lipid metabolic process	6.85862e-07
+diff.mTOR.hepa	transcriptome	SP_PIR_KEYWORDS	peroxisome	0.00828492
+diff.mTOR.hepa	transcriptome	GOTERM_BP_ALL	GO:0006605~protein targeting	0.0490167
+diff.mTOR.hepa	transcriptome	GOTERM_MF_ALL	GO:0005515~protein binding	2.49834e-15
+diff.mTOR.hepa	transcriptome	SP_PIR_KEYWORDS	oxidoreductase	8.17326e-09
+diff.mTOR.hepa	transcriptome	GOTERM_CC_ALL	GO:0044454~nuclear chromosome part	0.0396727
+diff.mTOR.hepa	transcriptome	GOTERM_MF_ALL	GO:0005488~binding	9.86101e-07
+diff.mTOR.hepa	transcriptome	GOTERM_BP_ALL	GO:0006575~amino acid derivative metabolic process	0.0182371
+diff.mTOR.hepa	transcriptome	GOTERM_CC_ALL	GO:0044446~intracellular organelle part	7.08474e-08
+diff.mTOR.hepa	transcriptome	GOTERM_CC_ALL	GO:0044444~cytoplasmic part	6.00764e-05
+diff.mTOR.hepa	transcriptome	SP_PIR_KEYWORDS	nucleus	0.0179534
+diff.mTOR.hepa	transcriptome	SP_PIR_KEYWORDS	nucleotide-binding	0.00128608
+diff.mTOR.hepa	transcriptome	GOTERM_CC_ALL	GO:0044432~endoplasmic reticulum part	0.000662644
+diff.mTOR.hepa	transcriptome	GOTERM_CC_ALL	GO:0044430~cytoskeletal part	0.000191721
+diff.mTOR.hepa	transcriptome	GOTERM_CC_ALL	GO:0044428~nuclear part	0.0271018
+diff.mTOR.hepa	transcriptome	GOTERM_CC_ALL	GO:0044427~chromosomal part	3.32347e-09
+diff.mTOR.hepa	transcriptome	GOTERM_CC_ALL	GO:0044424~intracellular part	3.3208e-09
+diff.mTOR.hepa	transcriptome	GOTERM_CC_ALL	GO:0044422~organelle part	6.63047e-08
+diff.mTOR.hepa	transcriptome	GOTERM_CC_ALL	GO:0044421~extracellular region part	0.00129266
+diff.mTOR.hepa	transcriptome	KEGG_PATHWAY	hsa00280:Valine, leucine and isoleucine degradation	0.0199879
+diff.mTOR.hepa	transcriptome	KEGG_PATHWAY	hsa00220:Urea cycle and metabolism of amino groups	0.0462554
+diff.mTOR.hepa	transcriptome	KEGG_PATHWAY	hsa00071:Fatty acid metabolism	0.00960236
+diff.mTOR.hepa	transcriptome	SP_PIR_KEYWORDS	nadp	0.000654148
+diff.mTOR.hepa	transcriptome	GOTERM_BP_ALL	GO:0006519~amino acid and derivative metabolic process	0.0085568
+diff.mTOR.hepa	transcriptome	GOTERM_CC_ALL	GO:0043234~protein complex	0.0436037
+diff.mTOR.hepa	transcriptome	GOTERM_MF_ALL	GO:0005319~lipid transporter activity	0.0420105
+diff.mTOR.hepa	transcriptome	GOTERM_CC_ALL	GO:0043232~intracellular non-membrane-bound organelle	2.42386e-06
+diff.mTOR.hepa	transcriptome	GOTERM_CC_ALL	GO:0043231~intracellular membrane-bound organelle	8.28581e-07
+diff.mTOR.hepa	transcriptome	GOTERM_CC_ALL	GO:0043229~intracellular organelle	1.32732e-06
+diff.mTOR.hepa	transcriptome	GOTERM_CC_ALL	GO:0043228~non-membrane-bound organelle	2.42386e-06
+diff.mTOR.hepa	transcriptome	GOTERM_CC_ALL	GO:0043227~membrane-bound organelle	8.19122e-07
+diff.mTOR.hepa	transcriptome	GOTERM_CC_ALL	GO:0043226~organelle	1.3492e-06
+diff.mTOR.hepa	transcriptome	SP_PIR_KEYWORDS	monooxygenase	0.000454921
+diff.mTOR.hepa	transcriptome	SP_PIR_KEYWORDS	mitosis	4.5328e-11
+diff.mTOR.hepa	transcriptome	SP_PIR_KEYWORDS	microtubule	9.37091e-05
+diff.mTOR.hepa	transcriptome	SP_PIR_KEYWORDS	microsome	1.44726e-08
+diff.mTOR.hepa	transcriptome	SP_PIR_KEYWORDS	metalloprotein	2.18559e-05
+diff.mTOR.hepa	transcriptome	GOTERM_MF_ALL	GO:0016818~hydrolase activity, acting on acid anhydrides, in phosphorus-containing anhydrides	0.0408465
+diff.mTOR.hepa	transcriptome	GOTERM_CC_ALL	GO:0042598~vesicular fraction	7.56367e-08
+diff.mTOR.hepa	transcriptome	GOTERM_MF_ALL	GO:0016817~hydrolase activity, acting on acid anhydrides	0.047977
+diff.mTOR.hepa	transcriptome	GOTERM_BP_ALL	GO:0009892~negative regulation of metabolic process	0.0170851
+diff.mTOR.hepa	transcriptome	GOTERM_CC_ALL	GO:0042579~microbody	0.012119
+diff.mTOR.hepa	transcriptome	GOTERM_CC_ALL	GO:0042175~nuclear envelope-endoplasmic reticulum network	0.00194832
+diff.mTOR.hepa	transcriptome	SP_PIR_KEYWORDS	liver	2.28099e-10
+diff.mTOR.hepa	transcriptome	GOTERM_BP_ALL	GO:0046907~intracellular transport	0.0478617
+diff.mTOR.hepa	transcriptome	SP_PIR_KEYWORDS	lipid metabolism	0.0128136
+diff.mTOR.hepa	transcriptome	SP_PIR_KEYWORDS	lipid binding	0.0241445
+diff.mTOR.hepa	transcriptome	GOTERM_MF_ALL	GO:0016712~oxidoreductase activity, acting on paired donors, with incorporation or reduction of molecular oxygen, reduced flavin or flavoprotein as one donor, and incorporation of one atom of oxygen	0.00367981
+diff.mTOR.hepa	transcriptome	GOTERM_MF_ALL	GO:0016705~oxidoreductase activity, acting on paired donors, with incorporation or reduction of molecular oxygen	0.000894691
+diff.mTOR.hepa	transcriptome	SP_PIR_KEYWORDS	iron	0.00157656
+diff.mTOR.hepa	transcriptome	GOTERM_BP_ALL	GO:0006270~DNA replication initiation	0.000260029
+diff.mTOR.hepa	transcriptome	GOTERM_BP_ALL	GO:0009719~response to endogenous stimulus	0.000203255
+diff.mTOR.hepa	transcriptome	GOTERM_BP_ALL	GO:0042221~response to chemical stimulus	0.000167059
+diff.mTOR.hepa	transcriptome	GOTERM_BP_ALL	GO:0006261~DNA-dependent DNA replication	9.82946e-05
+diff.mTOR.hepa	transcriptome	SP_PIR_KEYWORDS	innate immunity	0.00185945
+diff.mTOR.hepa	transcriptome	GOTERM_BP_ALL	GO:0006260~DNA replication	1.34631e-07
+diff.mTOR.hepa	transcriptome	GOTERM_BP_ALL	GO:0006259~DNA metabolic process	0.000349626
+diff.mTOR.hepa	transcriptome	SP_PIR_KEYWORDS	inflammation	0.0459549
+diff.mTOR.hepa	transcriptome	GOTERM_MF_ALL	GO:0046983~protein dimerization activity	0.00336064
+diff.mTOR.hepa	transcriptome	GOTERM_BP_ALL	GO:0022403~cell cycle phase	3.55278e-09
+diff.mTOR.hepa	transcriptome	GOTERM_BP_ALL	GO:0022402~cell cycle process	1.94437e-11
+diff.mTOR.hepa	transcriptome	SP_PIR_KEYWORDS	hydrolase	0.0075874
+diff.mTOR.hepa	transcriptome	GOTERM_MF_ALL	GO:0016616~oxidoreductase activity, acting on the CH-OH group of donors, NAD or NADP as acceptor	0.0142368
+diff.mTOR.hepa	transcriptome	GOTERM_MF_ALL	GO:0016614~oxidoreductase activity, acting on CH-OH group of donors	0.00425091
+diff.mTOR.hepa	transcriptome	SP_PIR_KEYWORDS	homodimer	2.94663e-05
+diff.mTOR.hepa	transcriptome	GOTERM_BP_ALL	GO:0009611~response to wounding	3.60595e-06
+diff.mTOR.hepa	transcriptome	GOTERM_MF_ALL	GO:0004867~serine-type endopeptidase inhibitor activity	0.000401585
+diff.mTOR.hepa	transcriptome	GOTERM_MF_ALL	GO:0004866~endopeptidase inhibitor activity	3.17026e-05
+diff.mTOR.hepa	transcriptome	GOTERM_BP_ALL	GO:0009605~response to external stimulus	3.63612e-06
+diff.mTOR.hepa	transcriptome	GOTERM_BP_ALL	GO:0006118~electron transport	0.0482716
+diff.mTOR.hepa	transcriptome	GOTERM_BP_ALL	GO:0065008~regulation of biological quality	0.00675775
+diff.mTOR.hepa	transcriptome	GOTERM_MF_ALL	GO:0004857~enzyme inhibitor activity	2.64265e-05
+diff.mTOR.hepa	transcriptome	GOTERM_MF_ALL	GO:0016491~oxidoreductase activity	3.11653e-05
+diff.mTOR.hepa	transcriptome	GOTERM_MF_ALL	GO:0016462~pyrophosphatase activity	0.047732
+diff.mTOR.hepa	transcriptome	GOTERM_BP_ALL	GO:0042060~wound healing	0.0216096
+diff.mTOR.hepa	transcriptome	SP_PIR_KEYWORDS	heme	0.00828453
+diff.mTOR.hepa	transcriptome	GOTERM_BP_ALL	GO:0006082~organic acid metabolic process	9.97427e-09
+diff.mTOR.hepa	transcriptome	GOTERM_BP_ALL	GO:0009410~response to xenobiotic stimulus	0.00256404
+diff.mTOR.hepa	transcriptome	GOTERM_BP_ALL	GO:0009308~amine metabolic process	0.0140081
+diff.mTOR.hepa	transcriptome	GOTERM_CC_ALL	GO:0031090~organelle membrane	0.0422384
+diff.mTOR.hepa	transcriptome	SP_PIR_KEYWORDS	endoplasmic reticulum	0.0017489
+diff.mTOR.hepa	transcriptome	SP_PIR_KEYWORDS	electron transfer	0.000199791
+diff.mTOR.hepa	transcriptome	SP_PIR_KEYWORDS	duplication	3.21706e-05
+diff.mTOR.hepa	transcriptome	SP_PIR_KEYWORDS	dna replication	5.30398e-08
+diff.mTOR.hepa	transcriptome	GOTERM_BP_ALL	GO:0019752~carboxylic acid metabolic process	1.93144e-08
+diff.mTOR.hepa	transcriptome	SP_PIR_KEYWORDS	dna condensation	0.0179086
+diff.mTOR.hepa	transcriptome	SP_PIR_KEYWORDS	disease mutation	3.30839e-08
+diff.mTOR.hepa	transcriptome	GOTERM_BP_ALL	GO:0019724~B cell mediated immunity	0.0325204
+diff.mTOR.hepa	transcriptome	SP_PIR_KEYWORDS	cytoskeleton	0.0448397
+diff.mTOR.hepa	transcriptome	SP_PIR_KEYWORDS	cytoplasm	5.58897e-08
+diff.mTOR.hepa	transcriptome	SP_PIR_KEYWORDS	complement pathway	0.00079679
+diff.mTOR.hepa	transcriptome	SP_PIR_KEYWORDS	coenzyme A	0.0127077
+diff.mTOR.hepa	transcriptome	SP_PIR_KEYWORDS	chylomicron	0.0179086
+diff.mTOR.hepa	transcriptome	SP_PIR_KEYWORDS	chromoprotein	0.000401581
+diff.mTOR.hepa	transcriptome	GOTERM_BP_ALL	GO:0009056~catabolic process	0.0487387
+diff.mTOR.hepa	transcriptome	GOTERM_BP_ALL	GO:0051726~regulation of cell cycle	1.9096e-07
+diff.mTOR.hepa	transcriptome	GOTERM_BP_ALL	GO:0002541~activation of plasma proteins during acute inflammatory response	0.000785325
+diff.mTOR.hepa	transcriptome	GOTERM_BP_ALL	GO:0002526~acute inflammatory response	1.08616e-06
+diff.mTOR.hepa	transcriptome	GOTERM_MF_ALL	GO:0004497~monooxygenase activity	0.0101867
+diff.mTOR.hepa	transcriptome	GOTERM_BP_ALL	GO:0045934~negative regulation of nucleobase, nucleoside, nucleotide and nucleic acid metabolic process	0.04225
+diff.mTOR.hepa	transcriptome	SP_PIR_KEYWORDS	centromere	1.43948e-08
+diff.mTOR.hepa	transcriptome	GOTERM_BP_ALL	GO:0002455~humoral immune response mediated by circulating immunoglobulin	0.00678378
+diff.mTOR.hepa	transcriptome	SP_PIR_KEYWORDS	cell division	4.82935e-10
+diff.mTOR.hepa	transcriptome	SP_PIR_KEYWORDS	cell cycle control	4.0147e-06
+diff.mTOR.hepa	transcriptome	SP_PIR_KEYWORDS	cell cycle	1.1835e-13
+diff.mTOR.hepa	transcriptome	SP_PIR_KEYWORDS	calcium binding	0.00129339
+diff.mTOR.hepa	transcriptome	GOTERM_BP_ALL	GO:0008283~cell proliferation	0.00553513
+diff.mTOR.hepa	transcriptome	GOTERM_BP_ALL	GO:0008219~cell death	0.0385294
+diff.mTOR.hepa	transcriptome	GOTERM_BP_ALL	GO:0002252~immune effector process	0.0381739
+diff.mTOR.hepa	transcriptome	SP_PIR_KEYWORDS	blood coagulation	2.88977e-05
+diff.mTOR.hepa	transcriptome	GOTERM_BP_ALL	GO:0008152~metabolic process	0.0323759
+diff.mTOR.hepa	transcriptome	GOTERM_CC_ALL	GO:0015630~microtubule cytoskeleton	4.10685e-07
+diff.mTOR.hepa	transcriptome	GOTERM_CC_ALL	GO:0012505~endomembrane system	0.011715
+diff.mTOR.hepa	transcriptome	SP_PIR_KEYWORDS	atp-binding	0.000825617
+diff.mTOR.hepa	transcriptome	GOTERM_BP_ALL	GO:0051329~interphase of mitotic cell cycle	0.0170953
+diff.mTOR.hepa	transcriptome	GOTERM_BP_ALL	GO:0051325~interphase	0.0108156
+diff.mTOR.hepa	transcriptome	GOTERM_BP_ALL	GO:0007599~hemostasis	0.00667939
+diff.mTOR.hepa	transcriptome	GOTERM_BP_ALL	GO:0007596~blood coagulation	0.00391013
+diff.mTOR.hepa	transcriptome	SP_PIR_KEYWORDS	amyloid	0.00317964
+diff.mTOR.hepa	transcriptome	GOTERM_BP_ALL	GO:0051301~cell division	6.99818e-09
+diff.mTOR.hepa	transcriptome	GOTERM_BP_ALL	GO:0032787~monocarboxylic acid metabolic process	1.81103e-08
+diff.mTOR.hepa	transcriptome	SP_PIR_KEYWORDS	acute phase	4.02393e-05
+diff.mTOR.hepa	transcriptome	SP_PIR_KEYWORDS	actin binding	0.0346009
+diff.mTOR.hepa	transcriptome	SP_PIR_KEYWORDS	acetylation	4.11621e-11
+diff.mTOR.hepa	transcriptome	SP_PIR_KEYWORDS	Serine protease inhibitor	6.38222e-06
+diff.mTOR.hepa	transcriptome	SP_PIR_KEYWORDS	Secreted	1.50135e-08
+diff.mTOR.hepa	transcriptome	GOTERM_BP_ALL	GO:0016265~death	0.0385294
+diff.mTOR.hepa	transcriptome	GOTERM_CC_ALL	GO:0005876~spindle microtubule	0.00704612
+diff.mTOR.hepa	transcriptome	GOTERM_CC_ALL	GO:0005874~microtubule	0.000847841
+diff.mTOR.hepa	transcriptome	GOTERM_CC_ALL	GO:0005856~cytoskeleton	2.94027e-05
+diff.mTOR.hepa	transcriptome	SMART	SM00093:SERPIN	4.87279e-05
+diff.mTOR.hepa	transcriptome	GOTERM_CC_ALL	GO:0005819~spindle	3.54844e-09
+diff.mTOR.hepa	transcriptome	SP_PIR_KEYWORDS	Fatty acid metabolism	0.00743726
+diff.mTOR.hepa	transcriptome	GOTERM_CC_ALL	GO:0005792~microsome	5.24509e-08
+diff.mTOR.hepa	transcriptome	GOTERM_CC_ALL	GO:0005789~endoplasmic reticulum membrane	0.00126293
+diff.mTOR.hepa	transcriptome	SP_PIR_KEYWORDS	Direct protein sequencing	1.42139e-23
+diff.mTOR.hepa	transcriptome	GOTERM_CC_ALL	GO:0005783~endoplasmic reticulum	5.25988e-05
+diff.mTOR.hepa	transcriptome	SP_PIR_KEYWORDS	DNA replication initiation	0.00414369
+diff.mTOR.hepa	transcriptome	GOTERM_CC_ALL	GO:0005777~peroxisome	0.012119
+diff.mTOR.hepa	transcriptome	GOTERM_BP_ALL	GO:0050878~regulation of body fluid levels	0.0139962
+diff.mTOR.hepa	transcriptome	GOTERM_BP_ALL	GO:0016064~immunoglobulin mediated immune response	0.0250858
+diff.mTOR.hepa	transcriptome	GOTERM_BP_ALL	GO:0000819~sister chromatid segregation	4.93902e-06
+diff.mTOR.hepa	transcriptome	SP_PIR_KEYWORDS	Chromosomal protein	0.0347012
+diff.mTOR.hepa	transcriptome	GOTERM_BP_ALL	GO:0016043~cellular component organization and biogenesis	0.000322239
+diff.mTOR.hepa	transcriptome	GOTERM_BP_ALL	GO:0016042~lipid catabolic process	0.0292583
+diff.mTOR.hepa	transcriptome	SP_PIR_KEYWORDS	vldl	0.0249295
+diff.mTOR.hepa	transcriptome	GOTERM_CC_ALL	GO:0005737~cytoplasm	6.31206e-11
+diff.mTOR.hepa	transcriptome	GOTERM_BP_ALL	GO:0050817~coagulation	0.00482835
+diff.mTOR.hepa	transcriptome	GOTERM_CC_ALL	GO:0005694~chromosome	4.92173e-09
+diff.mTOR.hepa	transcriptome	SP_PIR_KEYWORDS	ubl conjugation	0.018724
+diff.mTOR.hepa	transcriptome	GOTERM_MF_ALL	GO:0030414~protease inhibitor activity	2.90369e-05
+diff.mTOR.hepa	transcriptome	GOTERM_BP_ALL	GO:0044255~cellular lipid metabolic process	0.000100492
+diff.mTOR.hepa	transcriptome	GOTERM_CC_ALL	GO:0005657~replication fork	0.000511352
+diff.mTOR.hepa	transcriptome	GOTERM_CC_ALL	GO:0005643~nuclear pore	0.0333269
+diff.mTOR.hepa	transcriptome	GOTERM_CC_ALL	GO:0005634~nucleus	0.0344287
+diff.mTOR.hepa	transcriptome	GOTERM_CC_ALL	GO:0005624~membrane fraction	0.000574545
+diff.mTOR.hepa	transcriptome	GOTERM_CC_ALL	GO:0005622~intracellular	7.64626e-07
+diff.mTOR.hepa	transcriptome	GOTERM_CC_ALL	GO:0005615~extracellular space	3.04131e-06
+diff.mTOR.hepa	transcriptome	GOTERM_BP_ALL	GO:0007094~mitotic cell cycle spindle assembly checkpoint	0.0170718
+diff.mTOR.hepa	transcriptome	GOTERM_BP_ALL	GO:0007093~mitotic cell cycle checkpoint	0.00303516
+diff.mTOR.hepa	transcriptome	GOTERM_BP_ALL	GO:0007088~regulation of mitosis	0.00113216
+diff.mTOR.hepa	transcriptome	GOTERM_MF_ALL	GO:0003824~catalytic activity	1.68716e-07
+diff.mTOR.hepa	transcriptome	GOTERM_BP_ALL	GO:0007067~mitosis	2.19442e-10
+diff.mTOR.hepa	transcriptome	GOTERM_BP_ALL	GO:0000279~M phase	7.81805e-09
+diff.mTOR.hepa	transcriptome	GOTERM_BP_ALL	GO:0000278~mitotic cell cycle	2.91656e-13
+diff.mTOR.hepa	transcriptome	GOTERM_BP_ALL	GO:0007059~chromosome segregation	0.000336898
+diff.mTOR.hepa	transcriptome	GOTERM_BP_ALL	GO:0031647~regulation of protein stability	0.0328165
+diff.mTOR.hepa	transcriptome	GOTERM_CC_ALL	GO:0005577~fibrinogen complex	0.0389749
+diff.mTOR.hepa	transcriptome	GOTERM_CC_ALL	GO:0005576~extracellular region	4.84768e-06
+diff.mTOR.hepa	transcriptome	GOTERM_BP_ALL	GO:0007052~mitotic spindle organization and biogenesis	0.0166244
+diff.mTOR.hepa	transcriptome	GOTERM_BP_ALL	GO:0007051~spindle organization and biogenesis	1.93034e-07
+diff.mTOR.hepa	transcriptome	GOTERM_BP_ALL	GO:0000226~microtubule cytoskeleton organization and biogenesis	0.000113252
+diff.mTOR.hepa	transcriptome	GOTERM_BP_ALL	GO:0007049~cell cycle	5.83311e-13
+diff.mTOR.hepa	transcriptome	SP_PIR_KEYWORDS	sushi	0.00664803
+diff.mTOR.hepa	transcriptome	GOTERM_BP_ALL	GO:0031577~spindle checkpoint	0.00194711
+diff.mTOR.hepa	transcriptome	GOTERM_BP_ALL	GO:0007017~microtubule-based process	1.38032e-05
+diff.mTOR.hepa	transcriptome	GOTERM_BP_ALL	GO:0007010~cytoskeleton organization and biogenesis	4.23363e-06
+diff.mTOR.hepa	transcriptome	GOTERM_BP_ALL	GO:0000087~M phase of mitotic cell cycle	2.49268e-10
+diff.mTOR.hepa	transcriptome	GOTERM_BP_ALL	GO:0006996~organelle organization and biogenesis	3.7101e-06
+diff.mTOR.hepa	transcriptome	GOTERM_CC_ALL	GO:0000922~spindle pole	0.0276106
+diff.mTOR.hepa	transcriptome	GOTERM_BP_ALL	GO:0000079~regulation of cyclin-dependent protein kinase activity	0.0169005
+diff.mTOR.hepa	transcriptome	GOTERM_BP_ALL	GO:0000075~cell cycle checkpoint	5.96699e-05
+diff.mTOR.hepa	transcriptome	GOTERM_BP_ALL	GO:0000074~regulation of progression through cell cycle	1.64989e-07
+diff.mTOR.hepa	transcriptome	GOTERM_BP_ALL	GO:0000070~mitotic sister chromatid segregation	3.51679e-06
+diff.mTOR.hepa	transcriptome	GOTERM_BP_ALL	GO:0006974~response to DNA damage stimulus	0.00237713
+diff.mTOR.hepa	transcriptome	GOTERM_CC_ALL	GO:0000793~condensed chromosome	0.0109192
+diff.mTOR.hepa	transcriptome	GOTERM_BP_ALL	GO:0006959~humoral immune response	0.0215548
+diff.mTOR.hepa	transcriptome	GOTERM_BP_ALL	GO:0006958~complement activation, classical pathway	0.00423768
+diff.mTOR.hepa	transcriptome	GOTERM_BP_ALL	GO:0006956~complement activation	0.000785325
+diff.mTOR.hepa	transcriptome	GOTERM_BP_ALL	GO:0006954~inflammatory response	3.71243e-05
+diff.mTOR.hepa	transcriptome	GOTERM_BP_ALL	GO:0006952~defense response	0.0353448
+diff.mTOR.hepa	transcriptome	GOTERM_BP_ALL	GO:0006950~response to stress	8.48718e-11
+diff.mTOR.hepa	transcriptome	SP_PIR_KEYWORDS	signal	0.000526258
+diff.mTOR.hepa	transcriptome	GOTERM_CC_ALL	GO:0000776~kinetochore	0.000511352
+diff.mTOR.hepa	transcriptome	GOTERM_CC_ALL	GO:0000775~chromosome, pericentric region	2.7214e-08
+diff.mTOR.hepa	transcriptome	SP_PIR_KEYWORDS	serine proteinase inhibitor	3.79286e-07
+diff.mTOR.hepa	transcriptome	GOTERM_BP_ALL	GO:0031324~negative regulation of cellular metabolic process	0.0140324
+diff.mTOR.hepa	transcriptome	UP_SEQ_FEATURE	site:Reactive bond	0.0336612
+diff.mTOR.hepa	transcriptome	GOTERM_CC_ALL	GO:0000267~cell fraction	3.60061e-05
+diff.mTOR.hepa	transcriptome	GOTERM_CC_ALL	GO:0000228~nuclear chromosome	0.000337279
+diff.mTOR.hepa	transcriptome	INTERPRO	IPR000215:Protease inhibitor I4, serpin	0.000591349
+diff.mTOR.hepa	transcriptome	GOTERM_BP_ALL	GO:0006807~nitrogen compound metabolic process	0.00158938
+diff.mTOR.hepa	transcriptome	SP_PIR_KEYWORDS	protease inhibitor	5.79776e-07
+diff.mTOR.hepa	translatome	SMART	SM00093:SERPIN	0.0310298
+diff.mTOR.hepa	translatome	SP_PIR_KEYWORDS	protease inhibitor	0.0117965
+diff.mTOR.hepa	translatome	SP_PIR_KEYWORDS	cell division	0.000129307
+diff.mTOR.hepa	translatome	SP_PIR_KEYWORDS	cell cycle	0.0326432
[truncated: 1,675 more rows]
