# Supplementary material for: Widespread uncoupling between transcriptome and translatome variations after a stimulus in mammalian cells
Source: BMC Genomics. 2012 Jun 6;13:220. doi: 10.1186/1471-2164-13-220 (PMC3441405; doi:10.1186/1471-2164-13-220)
Supplement: Additional file 7 — Contains the complete IPA pathway enrichment analysis of all the reanalyzed datasets included in our survey, for both the transcriptome and the translatome. [file 1471-2164-13-220-S7.xls]

## Sheet: Foglio1
# Ingenuity canonical pathways and enrichment p-values corresponding to each dataset, classified as coming from the analysis of transcriptome DEGs or translatome DEGs
Dataset short name	Reading level	IPA pathway	Fisher enrichment p-value Benjamini-Hochberg corrected	Involved DEGs
+diff.lung.E19-E22	transcriptome	Mismatch Repair in Eukaryotes	1.25893e-07	PCNA,MSH2,RFC4,MSH3 (includes EG:17686),RFC2,FEN1,RPA1,RFC5,POLD1,EXO1 (includes EG:26909),RFC3
+diff.lung.E19-E22	transcriptome	Cell Cycle Control of Chromosomal Replication	3.63078e-05	MCM5,MCM6,RPA3,MCM2,CDT1,ORC6 (includes EG:23594),RPA1,MCM4,MCM7,ORC1 (includes EG:18392),RPA2
+diff.lung.E19-E22	transcriptome	Role of BRCA1 in DNA Damage Response	0.00288403	RBL2 (includes EG:100331892),PLK1,RPA1,RFC5,CHEK1,RAD51,FANCB,FANCD2,MSH2,RFC4,RFC2,BLM,RFC3
+diff.lung.E19-E22	transcriptome	Nitrogen Metabolism	0.0147911	TGM2,CA3,VNN1,CA4,CA5B,CTH,ASNS,CA1,CA8
+diff.lung.E19-E22	transcriptome	Purine Metabolism	0.0199526	NME1 (includes EG:18102),GDA,POLA1,HSPA5,POLD4,POLE,ENPP2,BLM,AK7,GUCY1B3,GUCY1A3,POLR1B,POLE2,RHOBTB3,DCTPP1,ATP5A1,POLR1E,HSPD1,PDE4B,RFC5,POLD1,GART,NUDT5,ENPP3,MSH2,GMPS,NT5E,NPR1 (includes EG:18160),KIF20B,POLA2,PFAS,POLD2
+diff.lung.E19-E22	transcriptome	Coagulation System	0.0199526	PLG,F5,PLAUR,PLAU,THBD,A2M,FGG,F2,PLAT
+diff.lung.E19-E22	transcriptome	Mitotic Roles of Polo-Like Kinase	0.0199526	KIF23,PLK4,ESPL1,CDC20,PTTG1,WEE1,PRC1 (includes EG:233406),CCNB2,PLK1,CDK1,KIF11,CCNB1
+diff.lung.E19-E22	transcriptome	Role of CHK Proteins in Cell Cycle Checkpoint Control	0.020893	PCNA,RFC4,RFC2,RPA1,RFC5,CDK1,CHEK1,RFC3
+diff.lung.E19-E22	transcriptome	LPS/IL-1 Mediated Inhibition of RXR Function	0.020893	APOE,GSTM5,ABCG1,FMO5,ABCA1,MAOB,CYP3A7,XPO1,ACSL4,FMO3,MGST1,FMO2,GSTA1,GSTM3,NR1H3,APOC1,MGST2,SREBF1,SULT1A1,CD14,ALDH3B1,ALDH18A1,HS3ST6,NDST1,ABCC4 (includes EG:10257)
+diff.lung.E19-E22	transcriptome	Hepatic Fibrosis / Hepatic Stellate Cell Activation	0.020893	MYH10,ICAM1,FN1,EDNRB,MYH14,IL6R,IFNGR1,CCL5,MYL1,TGFBR2,MET,EDN1,IGF1,CYP2E1,TIMP1,CCL21,TGFB2,CD14,A2M,AGTR1
+diff.lung.E19-E22	transcriptome	Pyrimidine Metabolism	0.020893	NME1 (includes EG:18102),POLR1B,POLE2,DCTPP1,POLA1,POLR1E,POLD4,DCTD,RFC5,POLD1,POLE,Dut,NUDT5,ENPP3,NT5E,POLA2,AK7,UNG,POLD2
+diff.lung.E19-E22	transcriptome	LXR/RXR Activation	0.020893	APOE,SCD,TTR,APOH,VTN,AHSG,NR1H3,ABCG1,ABCA1,APOC1,ALB,SREBF1,LPL,C4B (includes others),CD14,S100A8,PON3
+diff.lung.E19-E22	transcriptome	Hereditary Breast Cancer Signaling	0.0239883	WEE1,TUBG1,RPA1,RFC5,CCND1,CDK1,CHEK1,CCNB1,RAD51,FANCB,FANCD2,MSH2,RFC4,H2AFX,RFC2,BLM,RFC3
+diff.lung.E19-E22	transcriptome	Histidine Metabolism	0.0239883	CNDP1,MAOB,CYP2E1,SUV39H2,DDC,HDC,PRMT5,ALDH3B1,ABP1 (includes EG:26),ELOVL6
+diff.lung.E19-E22	transcriptome	Aryl Hydrocarbon Receptor Signaling	0.0363078	MGST1,GSTM5,GSTM3,GSTA1,POLA1,CCND1,CHEK1,MYC,TGM2,FOS,CCNA2,CCNE1,CCNA1,MGST2,TGFB2,ALDH3B1,ALDH18A1,DHFR,MCM7
+diff.lung.E19-E22	transcriptome	Role of IL-17A in Psoriasis	0.0363078	S100A9,CXCL1,S100A8,IL17RA
+diff.lung.E19-E22	transcriptome	ATM Signaling	0.040738	RAD51,NFKBIA,SMC2,FANCD2,H2AFX,MDC1,CCNB2,CDK1,CHEK1,CCNB1
+diff.lung.E19-E22	transcriptome	Cell Cycle: G2/M DNA Damage Checkpoint Regulation	0.042658	CKS2,WEE1,TOP2A,CCNB2,PLK1,CDK1,SKP2 (includes EG:27401),CHEK1,CCNB1
+diff.lung.E19-E22	transcriptome	Phenylalanine Metabolism	0.042658	MAOB,MIF,CYP2E1,DDC,ALDH3B1,ABP1 (includes EG:26),PRDX6,ELOVL6
+diff.lung.E19-E22	transcriptome	Cyclins and Cell Cycle Regulation	0.0776247	CCNA2,CCNE1,CCNA1,PA2G4,WEE1,TGFB2,CCNB2,CCND1,CDKN2B,CDK1,SKP2 (includes EG:27401),CCNB1
+diff.lung.E19-E22	transcriptome	Glutathione Metabolism	0.1	GPX3,MGST1,MGST2,GSTM5,GSTM3,GSTA1,GLRX,ANPEP,PRDX6
+diff.lung.E19-E22	transcriptome	MIF-mediated Glucocorticoid Regulation	0.111429	MIF,NFKBIA,PLA2G1B,CD14,PLA2G2A,CD74
+diff.lung.E19-E22	transcriptome	MIF Regulation of Innate Immunity	0.116413	FOS,MIF,NFKBIA,PLA2G1B,CD14,PLA2G2A,CD74
+diff.lung.E19-E22	transcriptome	Antiproliferative Role of TOB in T Cell Signaling	0.116413	TGFBR2,CCNA2,CCNE1,CCNA1,TGFB2,SKP2 (includes EG:27401)
+diff.lung.E19-E22	transcriptome	Intrinsic Prothrombin Activation Pathway	0.116413	F5,COL2A1 (includes EG:1280),THBD,COL18A1,FGG,F2
+diff.lung.E19-E22	transcriptome	Methionine Metabolism	0.116413	TGM2,SRM,CBS,CTH,CA1,DNMT1
+diff.lung.E19-E22	transcriptome	Atherosclerosis Signaling	0.158855	ALOX15,APOE,ICAM1,COL2A1 (includes EG:1280),PLA2G1B,PLA2G2A,PRDX6,APOC1,ITGB2,ALB,LPL,S100A8,COL18A1
+diff.lung.E19-E22	transcriptome	DNA Double-Strand Break Repair by Homologous Recombination	0.158855	RAD51,LIG1,POLA1,RPA1
+diff.lung.E19-E22	transcriptome	Acute Phase Response Signaling	0.158855	SERPING1,TTR,FN1,APOH,SOCS2,AHSG,IL6R,CP,FGG,F2,CRABP1,PLG,FOS,ALB,HP,NFKBIA,CFB,C4B (includes others),A2M
+diff.lung.E19-E22	transcriptome	Extrinsic Prothrombin Activation Pathway	0.195434	F5,THBD,FGG,F2
+diff.lung.E19-E22	transcriptome	Glioma Invasiveness Signaling	0.25293	PLG,TIMP3,RND3,TIMP1,VTN,CD44 (includes EG:100330801),PLAUR,PLAU
+diff.lung.E19-E22	transcriptome	Cell Cycle: G1/S Checkpoint Regulation	0.25293	MYC,RBL2 (includes EG:100331892),CCNE1,PA2G4,TGFB2,CCND1,CDKN2B,SKP2 (includes EG:27401)
+diff.lung.E19-E22	transcriptome	Starch and Sucrose Metabolism	0.25293	UCHL1,ENPP3,NUDT5,UCHL3,UGDH,PGM5,ENPP2,CSGALNACT1
+diff.lung.E19-E22	transcriptome	Antigen Presentation Pathway	0.254097	PSMB9,HLA-DRA,HLA-DMB,PSMB8,CD74
+diff.lung.E19-E22	transcriptome	Tyrosine Metabolism	0.290402	MAOB,MIF,CYP2E1,SUV39H2,DDC,PRMT5,ALDH3B1,ABP1 (includes EG:26),ELOVL6
+diff.lung.E19-E22	transcriptome	One Carbon Pool by Folate	0.39355	DHFR,MTHFD1,MTHFD1L,GART
+diff.lung.E19-E22	transcriptome	Regulation of Actin-based Motility by Rho	0.399025	RAC2,RND3,MYLPF,PFN2,ACTG2,PIP5K1B,GSN,MYL1,ACTA1
+diff.lung.E19-E22	transcriptome	VDR/RXR Activation	0.425598	SERPINB1,CAMP,TGFB2,CD14,SEMA3B,CCL5,THBD,CST6 (includes EG:1474),S100G,KLF4
+diff.lung.E19-E22	transcriptome	Urea Cycle and Metabolism of Amino Groups	0.54325	SRM,CKMT1A/CKMT1B,DARS,ALDH18A1,PYCR1
+diff.lung.E19-E22	transcriptome	RAN Signaling	0.58479	CSE1L,RAN,XPO1
+diff.lung.E19-E22	transcriptome	Complement System	0.58479	SERPING1,CD55,CFB,C4B (includes others),C6
+diff.lung.E19-E22	transcriptome	Leukocyte Extravasation Signaling	0.618016	RAC2,TIMP3,ICAM1,THY1,RAPGEF4,CLDN6,ITGAL,ITGB2,CLDN8,CLDN4,CDH5,TIMP1,CYBB,CD44 (includes EG:100330801),ACTG2,ACTA1,ARHGAP8/PRR5-ARHGAP8
+diff.lung.E19-E22	transcriptome	B Cell Development	0.662217	PTPRC,HLA-DRA,HLA-DMB
+diff.lung.E19-E22	transcriptome	RhoA Signaling	0.662217	LPAR6,IGF1,MYLPF,CIT,PFN2,ANLN,ACTG2,PIP5K1B,MYL1,PLD1,ACTA1,ARHGAP8/PRR5-ARHGAP8
+diff.lung.E19-E22	transcriptome	IL-17A Signaling in Gastric Cells	0.682339	FOS,CXCL1,CCL5,IL17RA
+diff.lung.E19-E22	transcriptome	Granzyme B Signaling	0.709578	LMNB2,LMNB1,PARP1
+diff.lung.E19-E22	transcriptome	Differential Regulation of Cytokine Production in Intestinal Epithelial Cells by IL-17A and IL-17F	0.709578	LCN2,CXCL1,CCL5
+diff.lung.E19-E22	transcriptome	Eicosanoid Signaling	0.709578	ALOX15,DPEP1,PLA2G1B,ALOX5AP,PLA2G2A,PRDX6
+diff.lung.E19-E22	transcriptome	Systemic Lupus Erythematosus Signaling	0.763836	PPIH,PTPN6,SNRPB,IL6R,PTPRC,FOS,SNRPA,NAA38,LYN,SNRPD1,PRPF40A,C6,LSM4 (includes EG:25804),SNRPF,PRPF38A
+diff.lung.E19-E22	transcriptome	Parkinsons Signaling	0.785236	UCHL1,SNCAIP,SNCA
+diff.lung.E19-E22	transcriptome	Glycine, Serine and Threonine Metabolism	0.785236	PSAT1,MAOB,CBS,PHGDH,PLCB1,CTH,ABP1 (includes EG:26),ELOVL6
+diff.lung.E19-E22	transcriptome	Pathogenesis of Multiple Sclerosis	0.785236	CCR1,CCL5
+diff.lung.E19-E22	transcriptome	Interferon Signaling	0.807049	IFITM1,IFNGR1,IRF9,PSMB8
+diff.lung.E19-E22	transcriptome	Pentose and Glucuronate Interconversions	0.807049	UCHL1,UCHL3,UGDH,CSGALNACT1
+diff.lung.E19-E22	transcriptome	Mechanisms of Viral Exit from Host Cells	0.807049	XPO1,LMNB2,ACTG2,LMNB1,ACTA1
+diff.lung.E19-E22	transcriptome	Reelin Signaling in Neurons	0.818653	ITGB2,APOE,ARHGEF15,CNR1,LYN,ARHGEF3,ITGAL,FGR
+diff.lung.E19-E22	transcriptome	Chondroitin Sulfate Biosynthesis	0.834257	CSGALNACT2,SULT1A1,CSGALNACT1,HS3ST6,NDST1
+diff.lung.E19-E22	transcriptome	Cysteine Metabolism	0.834257	SULT1A1,HS3ST6,CTH,CDO1,NDST1
+diff.lung.E19-E22	transcriptome	Lysine Biosynthesis	0.848008	TGM2,VNN1
+diff.lung.E19-E22	transcriptome	Caveolar-mediated Endocytosis Signaling	0.848399	ITGB2,ALB,CD55,CAV1,ACTG2,ITGAL,ACTA1
+diff.lung.E19-E22	transcriptome	Thyroid Cancer Signaling	0.848399	PPARG,MYC,NTRK2,CXCL1,CCND1
+diff.lung.E19-E22	transcriptome	Selenoamino Acid Metabolism	0.848399	CBS,SUV39H2,PRMT5,CTH
+diff.lung.E19-E22	transcriptome	Metabolism of Xenobiotics by Cytochrome P450	0.848399	MGST1,MGST2,GSTM5,CYP2E1,CYP3A7,GSTM3,GSTA1,ALDH3B1,CSGALNACT1
+diff.lung.E19-E22	transcriptome	Germ Cell-Sertoli Cell Junction Signaling	0.848399	PLS1,RAC2,TUBG1,GSN,TUBB,TUBB2B,TGFBR2,TUBB6,RND3,TGFB2,ACTG2,A2M,ACTA1
+diff.lung.E19-E22	transcriptome	T Helper Cell Differentiation	0.874782	TGFBR2,IL2RG,HLA-DRA,IL6R,IFNGR1,HLA-DMB
+diff.lung.E19-E22	transcriptome	Oncostatin M Signaling	0.874782	TIMP3,EPAS1,PLAU,CHI3L1
+diff.lung.E19-E22	transcriptome	IL-17A Signaling in Fibroblasts	0.874782	FOS,NFKBIA,LCN2,IL17RA
+diff.lung.E19-E22	transcriptome	Small Cell Lung Cancer Signaling	0.909285	MYC,CCNE1,NFKBIA,PA2G4,CCND1,CDKN2B,SKP2 (includes EG:27401)
+diff.lung.E19-E22	transcriptome	Virus Entry via Endocytic Pathways	0.927043	ITGB2,RAC2,CD55,CAV1,TFRC,ACTG2,ITGAL,ACTA1
+diff.lung.E19-E22	transcriptome	Aminophosphonate Metabolism	0.927043	TGM2,SUV39H2,PRMT5
+diff.lung.E19-E22	transcriptome	Nucleotide Excision Repair Pathway	0.974092	RPA3,RPA1,MNAT1,RPA2
+diff.lung.E19-E22	transcriptome	Actin Cytoskeleton Signaling	0.974092	MYH10,RAC2,FN1,MYH14,MYLPF,DIAPH3,PFN2,PIP5K1B,GSN,F2,MYL1,CD14,ACTG2,ACTA1,Kng1,IQGAP3
+diff.lung.E19-E22	transcriptome	Sertoli Cell-Sertoli Cell Junction Signaling	0.974092	PLS1,GUCY1A3,TUBG1,SPTA1,CLDN6,TUBB,TUBB2B,TUBB6,CLDN4,CLDN8,ACTG2,A2M,GUCY1B3,ACTA1
+diff.lung.E19-E22	transcriptome	Inhibition of Angiogenesis by TSP1	0.995956	TGFBR2,SDC1 (includes EG:20969),GUCY1A3,GUCY1B3
+diff.lung.E19-E22	transcriptome	Phospholipid Degradation	0.995956	PLA2G1B,PLCB1,LIPG,PLA2G2A,ENPP2,PPAP2C,PLD1,PRDX6
+diff.lung.E19-E22	transcriptome	Folate Biosynthesis	0.995956	DHFR,ALPL
+diff.lung.E19-E22	transcriptome	IL-12 Signaling and Production in Macrophages	0.995956	PPARG,APOC1,ALOX15,APOE,FOS,ALB,TGFB2,MST1 (includes EG:15235),IFNGR1,S100A8
+diff.lung.E19-E22	transcriptome	Linoleic Acid Metabolism	0.995956	ALOX15,CYP2E1,CYP3A7,PLA2G1B,PLA2G2A,PRDX6
+diff.lung.E19-E22	transcriptome	Tumoricidal Function of Hepatic Natural Killer Cells	0.995956	ICAM1,SRGN,ITGAL
+diff.lung.E19-E22	transcriptome	Sonic Hedgehog Signaling	0.995956	GLI1,CDK1,CCNB1
+diff.lung.E19-E22	transcriptome	Role of Oct4 in Mammalian Embryonic Stem Cell Pluripotency	0.995956	PCGF6,CCNF,IGF2BP1,PARP1
+diff.lung.E19-E22	transcriptome	Retinoic acid Mediated Apoptosis Signaling	0.995956	PARP2,PARP9,CRABP1,PARP1
+diff.lung.E19-E22	transcriptome	Neuroprotective Role of THOP1 in Alzheimers Disease	0.995956	MME,PLG,THOP1,ACE
+diff.lung.E19-E22	transcriptome	RhoGDI Signaling	0.995956	ARHGEF15,MYLPF,PIP5K1B,MYL1,ARHGDIB,CDH5,RND3,CDH3,CD44 (includes EG:100330801),ARHGEF3,ACTG2,ACTA1,ARHGAP8/PRR5-ARHGAP8
+diff.lung.E19-E22	transcriptome	Gap Junction Signaling	0.995956	GUCY1A3,TUBG1,TUBB,TUBB2B,NOV,ADRB1,TUBB6,NPR1 (includes EG:18160),CAV1,PLCB1,ACTG2,ACTA1,GUCY1B3
+diff.lung.E19-E22	transcriptome	Androgen and Estrogen Metabolism	0.995956	CYP2E1,SUV39H2,PRMT5,HSD17B7,HSD17B12,CSGALNACT1
+diff.lung.E19-E22	transcriptome	ILK Signaling	0.995956	MUC1,MYH10,FN1,MYH14,PPP1R14B,CCND1,MYL1,MYC,ITGB2,FOS,RND3,ACTG2,Irs3,ACTA1
+diff.lung.E19-E22	transcriptome	p38 MAPK Signaling	0.995956	TGFBR2,MYC,MAPKAPK3,DUSP1,PLA2G1B,TGFB2,PLA2G2A,IRAK2
+diff.lung.E19-E22	transcriptome	Pancreatic Adenocarcinoma Signaling	0.995956	RAD51,TGFBR2,CCNE1,PA2G4,CYP2E1,TGFB2,CCND1,CDKN2B,PLD1
+diff.lung.E19-E22	transcriptome	Differential Regulation of Cytokine Production in Macrophages and T Helper Cells by IL-17A and IL-17F	0.995956	CXCL1,CCL5
+diff.lung.E19-E22	translatome	Coagulation System	0.000165959	PLG,SERPINC1,F5,VWF,PLAUR,PLAU,THBD,FGA,A2M,FGG,PLAT,SERPIND1
+diff.lung.E19-E22	translatome	Acute Phase Response Signaling	0.000165959	ITIH3,SERPING1,FN1,APOH,SOCS2,CP,FGG,SERPIND1,NFKBIA,CFB,LBP,C1S,AHSG,IL6R,VWF,C5,STAT3,TCF3,CRABP1,PLG,FOS,ALB,IL18 (includes EG:16173),HP,C4BPA,C4B (includes others),FGA,A2M,RBP4
+diff.lung.E19-E22	translatome	Mismatch Repair in Eukaryotes	0.000229087	PCNA,RFC4,RFC2,FEN1,RFC5,POLD1,EXO1 (includes EG:26909),RFC3
+diff.lung.E19-E22	translatome	Cell Cycle: G2/M DNA Damage Checkpoint Regulation	0.000229087	CKS2,WEE1,CCNB2,PLK1,CDK1,SKP2 (includes EG:27401),CHEK1,CCNB1,CDC25B,TOP2A,PKMYT1,BRCA1,CHEK2
+diff.lung.E19-E22	translatome	LXR/RXR Activation	0.000251189	SCD,APOE,APOH,VTN,AHSG,NR1H3,ABCG1,ABCA1,APOC1,PON1,IL18 (includes EG:16173),ALB,SREBF1,LPL,C4B (includes others),CD14,S100A8,LBP,FGA,PON3,RBP4
+diff.lung.E19-E22	translatome	Mitotic Roles of Polo-Like Kinase	0.000794328	KIF23,ESPL1,PTTG1,WEE1,PRC1 (includes EG:233406),CCNB2,PLK1,CDK1,CCNB1,CDC25B,PLK4,PKMYT1,KIF11,CHEK2
+diff.lung.E19-E22	translatome	LPS/IL-1 Mediated Inhibition of RXR Function	0.000912011	APOE,GSTM5,SLC27A2,ABCG1,FMO5,ABCA1,MAOB,ALDH1A1,ALDH1A3,CYP3A7,ACSL4,FABP4,FABP1,XPO1,LBP,MGST1,FMO3,FMO2,GSTA1,GSTM3,NR1H3,APOC1,MGST2,SREBF1,SULT1A1,CD14,ALDH3B1,ABCC4 (includes EG:10257)
+diff.lung.E19-E22	translatome	Atherosclerosis Signaling	0.0017378	ALOX15,APOE,ICAM1,COL2A1 (includes EG:1280),PLA2G1B,PLA2G2A,PRDX6,APOC1,PON1,ITGB2,IL18 (includes EG:16173),ALB,PLA2G2D,LPL,S100A8,COL18A1,ALOX5,RBP4
+diff.lung.E19-E22	translatome	Role of BRCA1 in DNA Damage Response	0.0025704	RAD51,FANCB,FANCD2,RFC4,RFC2,PLK1,RFC5,BLM,BRCA1,CHEK2,CHEK1,RFC3
+diff.lung.E19-E22	translatome	Role of CHK Proteins in Cell Cycle Checkpoint Control	0.0025704	PCNA,RFC4,RFC2,RFC5,BRCA1,CDK1,CHEK2,CHEK1,RFC3
+diff.lung.E19-E22	translatome	ATM Signaling	0.0025704	RAD51,NFKBIA,SMC2,FANCD2,H2AFX,MDC1,CCNB2,BRCA1,CDK1,CHEK2,CHEK1,CCNB1
+diff.lung.E19-E22	translatome	Cell Cycle Control of Chromosomal Replication	0.00354813	MCM5,MCM6,MCM2,CDT1,ORC6 (includes EG:23594),CHEK2,ORC1 (includes EG:18392),RPA2
+diff.lung.E19-E22	translatome	Complement System	0.00446684	CFD,SERPING1,CD55,C4BPA,C1S,CFB,C4B (includes others),C5,C6
+diff.lung.E19-E22	translatome	Interferon Signaling	0.00794328	OAS1,IFITM1,MX1,IFI35,STAT2,IRF9,PSMB8,IRF1 (includes EG:16362)
+diff.lung.E19-E22	translatome	Hereditary Breast Cancer Signaling	0.0134896	WEE1,TUBG1,RFC5,CDK1,CHEK1,CCNB1,RAD51,FANCB,FANCD2,RFC4,H2AFX,XPC,RFC2,BLM,BRCA1,CHEK2,RFC3
+diff.lung.E19-E22	translatome	Histidine Metabolism	0.0154882	CNDP1,MAOB,ALDH1A1,ALDH1A3,SUV39H2,DDC,HDC,ALDH3B1,ABP1 (includes EG:26),ASPA
+diff.lung.E19-E22	translatome	Pyrimidine Metabolism	0.0218776	TYMS,NME1 (includes EG:18102),DPYD,POLE2,DCTPP1,POLR1E,DCTD,RFC5,POLD1,TXNRD1,POLE,Dut,ENPP3,NT5E,POLA2,AK7,UNG,POLD2
+diff.lung.E19-E22	translatome	MIF-mediated Glucocorticoid Regulation	0.0218776	MIF,NFKBIA,PLA2G2D,PLA2G1B,CD14,PLA2G2A,CD74
+diff.lung.E19-E22	translatome	Role of IL-17A in Psoriasis	0.0245471	S100A9,CXCL1,S100A8,IL17RA
+diff.lung.E19-E22	translatome	MIF Regulation of Innate Immunity	0.0245471	FOS,MIF,NFKBIA,PLA2G2D,PLA2G1B,CD14,PLA2G2A,CD74
+diff.lung.E19-E22	translatome	Intrinsic Prothrombin Activation Pathway	0.0245471	SERPINC1,F5,COL2A1 (includes EG:1280),THBD,COL18A1,FGA,FGG
+diff.lung.E19-E22	translatome	Extrinsic Prothrombin Activation Pathway	0.0338844	SERPINC1,F5,THBD,FGA,FGG
+diff.lung.E19-E22	translatome	Eicosanoid Signaling	0.0436516	ALOX15,LTA4H,DPEP1,PLA2G2D,PLA2G1B,ALOX5AP,PLA2G2A,ALOX5,PRDX6
+diff.lung.E19-E22	translatome	Nitrogen Metabolism	0.047863	TGM2,CA3,VNN1,CA4,CA5B,CTH,CA8
+diff.lung.E19-E22	translatome	Urea Cycle and Metabolism of Amino Groups	0.047863	SRM,ASS1,CKMT1A/CKMT1B,ODC1,ASPA,PYCR1,ARG1
+diff.lung.E19-E22	translatome	Arginine and Proline Metabolism	0.047863	SRM,MAOB,ALDH1A1,VNN1,ALDH1A3,ASS1,CKMT1A/CKMT1B,ABP1 (includes EG:26),ODC1,PYCR1,ARG1
+diff.lung.E19-E22	translatome	β-alanine Metabolism	0.0831764	CNDP1,SRM,ALDH1A1,DPYD,ALDH1A3,ABP1 (includes EG:26),EHHADH,ACADM
+diff.lung.E19-E22	translatome	Phenylalanine Metabolism	0.0954993	MAOB,MIF,ALDH1A3,DDC,ALDH3B1,ABP1 (includes EG:26),PRDX6
+diff.lung.E19-E22	translatome	Cyclins and Cell Cycle Regulation	0.110662	CCNA2,CCNE1,PA2G4,WEE1,SUV39H1,TGFB2,CCNB2,CDKN2B,CDK1,SKP2 (includes EG:27401),CCNB1
+diff.lung.E19-E22	translatome	Aryl Hydrocarbon Receptor Signaling	0.149624	MGST1,GSTM5,GSTM3,GSTA1,CHEK1,TGM2,FOS,CCNA2,CCNE1,ALDH1A1,MGST2,ALDH1A3,TGFB2,ALDH3B1,DHFR,CHEK2
+diff.lung.E19-E22	translatome	Leukocyte Extravasation Signaling	0.18197	TIMP3,RAC2,ICAM1,GNAI1,CRK,RAPGEF4,CLDN6,ITGAL,ITGB2,CLDN8,CDH5,CLDN4,ARHGAP9,JAM3,CYBB,CD44 (includes EG:100330801),ACTG2,ACTA1,ARHGAP8/PRR5-ARHGAP8
+diff.lung.E19-E22	translatome	Cardiomyocyte Differentiation via BMP Receptors	0.203704	BMP4,BMP7,NPPA,BMP5
+diff.lung.E19-E22	translatome	IL-12 Signaling and Production in Macrophages	0.328852	PPARG,ALOX15,APOE,MST1 (includes EG:15235),IRF1 (includes EG:16362),APOC1,PON1,FOS,ALB,IL18 (includes EG:16173),TGFB2,S100A8,RBP4
+diff.lung.E19-E22	translatome	Regulation of Actin-based Motility by Rho	0.346737	RAC2,RND3,MYLPF,PFN2,ACTG2,PIP5K1B,GSN,MYL1,ACTA1
+diff.lung.E19-E22	translatome	Glutathione Metabolism	0.425598	MGST1,MGST2,GSTM5,GSTM3,GSTA1,ANPEP,PRDX6
+diff.lung.E19-E22	translatome	Linoleic Acid Metabolism	0.425598	ALOX15,PLA2G2D,CYP3A7,CYP4B1,PLA2G1B,PLA2G2A,ALOX5,PRDX6
+diff.lung.E19-E22	translatome	Activation of IRF by Cytosolic Pattern Recognition Receptors	0.448745	IRF7,NFKBIA,DDX58,STAT2,IRF9,IFIT2,ISG15
+diff.lung.E19-E22	translatome	Glioma Invasiveness Signaling	0.468813	PLG,TIMP3,RND3,VTN,CD44 (includes EG:100330801),PLAUR,PLAU
+diff.lung.E19-E22	translatome	Oncostatin M Signaling	0.468813	TIMP3,EPAS1,STAT3,PLAU,CHI3L1
+diff.lung.E19-E22	translatome	Tyrosine Metabolism	0.497737	MAOB,MIF,ALDH1A3,SUV39H2,DDC,ALDH3B1,ABP1 (includes EG:26),FAH
+diff.lung.E19-E22	translatome	Granzyme A Signaling	0.516416	NME1 (includes EG:18102),APEX1,ANP32A
+diff.lung.E19-E22	translatome	Antigen Presentation Pathway	0.628058	PSMB9,HLA-DMB,PSMB8,CD74
+diff.lung.E19-E22	translatome	RhoGDI Signaling	0.628058	MYLPF,GNB2L1,GNAI1,PIP5K1B,MYL1,ARHGEF19,RND3,CDH5,ARHGAP9,CD44 (includes EG:100330801),ARHGEF3,ACTG2,GNB1L,ACTA1,ARHGAP8/PRR5-ARHGAP8
+diff.lung.E19-E22	translatome	Propanoate Metabolism	0.644169	ALDH1A1,ACAT2,SLC27A2,ALDH1A3,ACSS2,EHHADH,ACADM
+diff.lung.E19-E22	translatome	Purine Metabolism	0.653131	NME1 (includes EG:18102),TJP2,GDA,POLE2,DCTPP1,RHOBTB3,POLR1E,PDE4B,RFC5,POLD1,POLE,ENPP3,NT5E,MPP5,NPR1 (includes EG:18160),KIF20B,POLA2,ENPP2,BLM,AK7,POLD2,GUCY1B3
+diff.lung.E19-E22	translatome	Antiproliferative Role of TOB in T Cell Signaling	0.698232	CCNA2,CCNE1,TGFB2,SKP2 (includes EG:27401)
+diff.lung.E19-E22	translatome	Methionine Metabolism	0.698232	TGM2,SRM,CTH,AHCY
+diff.lung.E19-E22	translatome	Parkinsons Signaling	0.698232	UCHL1,SNCAIP,SNCA
+diff.lung.E19-E22	translatome	Sertoli Cell-Sertoli Cell Junction Signaling	0.698232	TJP2,MAP3K6,TUBG1,SPTA1,CLDN6,TUBB,TUBB6,CLDN4,CLDN8,JAM3,JUP,ACTG2,A2M,GUCY1B3,ACTA1
+diff.lung.E19-E22	translatome	IL-10 Signaling	0.698232	CCR1,FOS,IL18 (includes EG:16173),NFKBIA,CD14,STAT3,LBP
+diff.lung.E19-E22	translatome	Molecular Mechanisms of Cancer	0.698232	RAP2B,RAC2,BMP4,PA2G4,SUV39H1,CRK,CDKN2B,CHEK1,CDC25B,ARHGEF19,NFKBIA,FANCD2,TGFB2,PLCB1,ARHGEF3,BRCA1,CHEK2,HAT1,GNAI1,AURKA,TCF3,BMP5,FOS,CCNE1,RND3,BMP7,GLI1
+diff.lung.E19-E22	translatome	Mechanisms of Viral Exit from Host Cells	0.701455	XPO1,LMNB2,ACTG2,LMNB1,ACTA1
+diff.lung.E19-E22	translatome	Reelin Signaling in Neurons	0.701455	ITGB2,APOE,CNR1,ITGA1,ARHGEF3,ITGAL,FGR,PAFAH1B3
+diff.lung.E19-E22	translatome	Arachidonic Acid Metabolism	0.701455	ALOX15,LTA4H,PLA2G2D,MGST2,CYP3A7,CYP4B1,PLA2G1B,PLA2G2A,ALOX5,PRDX6
+diff.lung.E19-E22	translatome	TREM1 Signaling	0.701455	IL18 (includes EG:16173),ICAM1,TYROBP,CASP1,STAT3
+diff.lung.E19-E22	translatome	Cell Cycle: G1/S Checkpoint Regulation	0.751623	CCNE1,PA2G4,SUV39H1,TGFB2,CDKN2B,SKP2 (includes EG:27401)
+diff.lung.E19-E22	translatome	Lysine Biosynthesis	0.751623	TGM2,VNN1
+diff.lung.E19-E22	translatome	Caveolar-mediated Endocytosis Signaling	0.751623	ITGB2,ALB,CD55,ITGA1,ACTG2,ITGAL,ACTA1
+diff.lung.E19-E22	translatome	Metabolism of Xenobiotics by Cytochrome P450	0.751623	MGST1,MGST2,GSTM5,ALDH1A3,CYP3A7,GSTM3,GSTA1,CYP4B1,ALDH3B1
+diff.lung.E19-E22	translatome	Growth Hormone Signaling	0.751623	RPS6KB1,FOS,RPS6KA6,PTPN6,SOCS2,STAT3,A2M
+diff.lung.E19-E22	translatome	Pantothenate and CoA Biosynthesis	0.751623	ENPP3,DPYD,ENPP2
+diff.lung.E19-E22	translatome	Production of Nitric Oxide and Reactive Oxygen Species in Macrophages	0.751623	APOE,PTPN6,MAP3K6,PPP1R14B,IRF1 (includes EG:16362),APOC1,FOS,PON1,ALB,NFKBIA,RND3,PPP1R7,CYBB,S100A8,RBP4
+diff.lung.E19-E22	translatome	Systemic Lupus Erythematosus Signaling	0.78343	PPIH,PTPN6,IL6R,C5,FCGR1A,PTPRC,FOS,SNRPA,IL18 (includes EG:16173),SNRPD1,C6,LSM4 (includes EG:25804),SNRPF,PRPF38A
+diff.lung.E19-E22	translatome	Nicotinate and Nicotinamide Metabolism	0.78343	ENPP3,VNN1,MAP3K6,NT5E,SGK1,PLK1,ENPP2,CDK1,BST1 (includes EG:12182)
+diff.lung.E19-E22	translatome	VDR/RXR Activation	0.790679	SERPINB1,CAMP,TGFB2,CD14,SEMA3B,THBD,CST6 (includes EG:1474),S100G
+diff.lung.E19-E22	translatome	IL-17A Signaling in Fibroblasts	0.790679	FOS,NFKBIA,LCN2,IL17RA
+diff.lung.E19-E22	translatome	Virus Entry via Endocytic Pathways	0.790679	ITGB2,RAC2,CD55,TFRC,ITGA1,ACTG2,ITGAL,ACTA1
+diff.lung.E19-E22	translatome	Toll-like Receptor Signaling	0.790679	FOS,NFKBIA,CD14,LBP,IRAK2
+diff.lung.E19-E22	translatome	Role of JAK1, JAK2 and TYK2 in Interferon Signaling	0.790679	PTPN6,STAT2,STAT3
+diff.lung.E19-E22	translatome	Hepatic Fibrosis / Hepatic Stellate Cell Activation	0.799282	MET,ICAM1,FN1,EDN1,MYH14,IL6R,CCL21,TGFB2,CD14,LBP,A2M,MYL1
+diff.lung.E19-E22	translatome	Role of JAK2 in Hormone-like Cytokine Signaling	0.801678	PTPN6,SOCS2,STAT3,Irs3
+diff.lung.E19-E22	translatome	Nucleotide Excision Repair Pathway	0.860003	XPC,MNAT1,RAD23B,RPA2
+diff.lung.E19-E22	translatome	FXR/RXR Activation	0.871565	PPARG,APOE,PON1,IL18 (includes EG:16173),SDC1 (includes EG:20969),SREBF1,FETUB,NR1H3
+diff.lung.E19-E22	translatome	Glycine, Serine and Threonine Metabolism	0.88308	PSAT1,MAOB,CHDH,PHGDH,PLCB1,CTH,ABP1 (includes EG:26)
+diff.lung.E19-E22	translatome	Phospholipid Degradation	0.88308	PLA2G2D,PLA2G1B,PLCB1,LIPG,PLA2G2A,ENPP2,PPAP2C,PRDX6
+diff.lung.E19-E22	translatome	Role of Pattern Recognition Receptors in Recognition of Bacteria and Viruses	0.892483	CLEC7A,OAS1,IRF7,DDX58,CASP1,C5
+diff.lung.E19-E22	translatome	Lysine Degradation	0.892483	ALDH1A1,ACAT2,ALDH1A3,SUV39H2,SUV39H1,EHHADH
+diff.lung.E19-E22	translatome	Germ Cell-Sertoli Cell Junction Signaling	0.903441	RAC2,TUBB6,MAP3K6,RND3,TUBG1,TGFB2,JUP,ACTG2,GSN,TUBB,A2M,ACTA1
+diff.lung.E19-E22	translatome	Folate Biosynthesis	0.929822	DHFR,ALPL
+diff.lung.E19-E22	translatome	RhoA Signaling	0.932825	LPAR4,ARHGAP9,MYLPF,PFN2,ANLN,ACTG2,PIP5K1B,MYL1,ACTA1,ARHGAP8/PRR5-ARHGAP8
+diff.lung.E19-E22	translatome	IL-17A Signaling in Gastric Cells	0.932825	FOS,CXCL1,IL17RA
+diff.lung.E19-E22	translatome	Sonic Hedgehog Signaling	0.932825	GLI1,CDK1,CCNB1
+diff.lung.E19-E22	translatome	Role of Oct4 in Mammalian Embryonic Stem Cell Pluripotency	0.932825	PCGF6,CCNF,BRCA1,IGF2BP1
+diff.lung.E19-E22	translatome	Fcγ Receptor-mediated Phagocytosis in Macrophages and Monocytes	0.932825	RPS6KB1,RAC2,CRK,ACTG2,FCGR1A,FGR,ACTA1,LCP2
+diff.lung.E19-E22	translatome	DNA Double-Strand Break Repair by Homologous Recombination	0.96117	RAD51,BRCA1
+diff.lung.E19-E22	translatome	RAN Signaling	0.96117	RAN,XPO1
+diff.lung.E19-E22	translatome	IL-6 Signaling	0.96117	FOS,IL18 (includes EG:16173),NFKBIA,IL6R,CD14,STAT3,LBP,A2M
+diff.lung.E19-E22	translatome	Starch and Sucrose Metabolism	0.963163	UCHL1,ENPP3,UCHL3,PGM5,ENPP2,HK3
+diff.lung.E19-E22	translatome	B Cell Development	0.963163	PTPRC,HLA-DMB
+diff.lung.E19-E22	translatome	Granzyme B Signaling	0.963163	LMNB2,LMNB1
+diff.lung.E19-E22	translatome	Differential Regulation of Cytokine Production in Intestinal Epithelial Cells by IL-17A and IL-17F	0.963163	LCN2,CXCL1
+diff.lung.E19-E22	translatome	Thyroid Cancer Signaling	0.963163	PPARG,NTRK2,CXCL1,TCF3
+diff.lung.E19-E22	translatome	T Helper Cell Differentiation	0.963163	IL2RG,IL18 (includes EG:16173),IL6R,HLA-DMB,STAT3
+diff.lung.E19-E22	translatome	Small Cell Lung Cancer Signaling	0.963163	CCNE1,NFKBIA,PA2G4,SUV39H1,CDKN2B,SKP2 (includes EG:27401)
+diff.lung.E19-E22	translatome	MSP-RON Signaling Pathway	0.963163	ITGB2,MST1 (includes EG:15235),ACTG2,ACTA1
+diff.lung.E19-E22	translatome	Sulfur Metabolism	0.963163	SULT1A1,CTH
+diff.lung.E19-E22	translatome	Crosstalk between Dendritic Cells and Natural Killer Cells	0.963163	IL2RG,IL18 (includes EG:16173),TYROBP,ACTG2,ITGAL,ACTA1
+diff.lung.E19-E22	translatome	Tight Junction Signaling	0.963163	FOS,TJP2,CLDN4,CLDN8,JAM3,MPP5,MYH14,TGFB2,ACTG2,CLDN6,MYL1,ACTA1
+diff.lung.E19-E22	translatome	Primary Immunodeficiency Signaling	0.963163	PTPRC,IL2RG,UNG
+diff.lung.E19-E22	translatome	Serotonin Receptor Signaling	0.963163	MAOB,DDC,PCBD1
+diff.lung.E19-E22	translatome	Phenylalanine, Tyrosine and Tryptophan Biosynthesis	0.963163	YARS2,PCBD1
+diff.lung.E19-E22	translatome	Riboflavin Metabolism	0.963163	ENPP3,ENPP2
+diff.lung.E19-E22	translatome	Agrin Interactions at Neuromuscular Junction	0.963163	ITGB2,RAC2,ITGA1,ACTG2,ITGAL,ACTA1
+diff.lung.E19-E22	translatome	IGF-1 Signaling	0.963163	RPS6KB1,FOS,NOV,SOCS2,IGFBP7,STAT3,IGFBP2,GRB10
+diff.lung.E19-E22	translatome	Pentose Phosphate Pathway	0.963163	RBKS,PGM5,ALDOC
+diff.lung.E19-E22	translatome	Tryptophan Metabolism	0.963163	MAOB,ALDH1A1,ACAT2,ALDH1A3,CYP3A7,SUV39H2,CYP4B1,DDC,ABP1 (includes EG:26),EHHADH
+diff.lung.E19-E22	translatome	Role of RIG1-like Receptors in Antiviral Innate Immunity	0.982675	IRF7,NFKBIA,DDX58
+diff.lung.E19-E22	translatome	Fatty Acid Metabolism	0.982675	ALDH1A1,ACAT2,SLC27A2,ALDH1A3,CYP3A7,CYP4B1,ACSL4,EHHADH,ACADM
+diff.lung.E19-P1	transcriptome	Mismatch Repair in Eukaryotes	6.76083e-08	PCNA,MSH2,RFC4,MSH3 (includes EG:17686),RFC2,FEN1,RPA1,RFC5,POLD1,MLH1,EXO1 (includes EG:26909),RFC3
+diff.lung.E19-P1	transcriptome	Role of BRCA1 in DNA Damage Response	2.13796e-05	RBL2 (includes EG:100331892),RPA1,PLK1,RFC5,SMARCA4,MLH1,CHEK1,RAD51,FANCB,RFC4,FANCD2,MSH2,CDKN1A,E2F1,RFC2,BLM,CHEK2,RFC3
+diff.lung.E19-P1	transcriptome	Cell Cycle Control of Chromosomal Replication	3.23594e-05	MCM5,MCM6,RPA3,MCM2,CDT1,ORC6 (includes EG:23594),RPA1,CHEK2,MCM4,MCM7,ORC1 (includes EG:18392),RPA2
+diff.lung.E19-P1	transcriptome	Aryl Hydrocarbon Receptor Signaling	0.000776247	GSTM5,NQO2,POLA1,SMARCA4,CHEK1,TGM2,CCNA2,HSP90B1,CCNA1,JUN,ALDH1A1,ALDH3A2,TGFB2,CHEK2,ALDH7A1,MGST1,CCNE2,GSTA1,FOS,CCNE1,MGST2,E2F1,CDKN1A,IL1B,ALDH3B1,DHFR,MCM7,HSPB1
+diff.lung.E19-P1	transcriptome	Role of CHK Proteins in Cell Cycle Checkpoint Control	0.00128825	PCNA,RFC4,E2F1,CDKN1A,RFC2,RPA1,RFC5,CDK1,CHEK2,CHEK1,RFC3
+diff.lung.E19-P1	transcriptome	Hepatic Fibrosis / Hepatic Stellate Cell Activation	0.00416869	CTGF,ICAM1,FN1,CCL5,IL1R2,TGFBR2,EDN1,IGF1,CYP2E1,TGFB2,ECE1,LBP,IL4R,MYH14,IL6R,BAMBI,IFNGR1,MYL1,MYL7,MET,CCL21,TGFA,IGFBP3,CD14,IL1B,IFNAR1
+diff.lung.E19-P1	transcriptome	Mitotic Roles of Polo-Like Kinase	0.00446684	KIF23,ESPL1,CDC20,PTTG1,PRC1 (includes EG:233406),CCNB2,PLK1,CDK1,CCNB1,PLK4,HSP90B1,PLK2,ANAPC5,KIF11,CHEK2
+diff.lung.E19-P1	transcriptome	ATM Signaling	0.0144544	MDC1,CCNB2,CDK1,CHEK1,CCNB1,RAD51,JUN,NFKBIA,SMC2,FANCD2,H2AFX,CDKN1A,CHEK2
+diff.lung.E19-P1	transcriptome	Hereditary Breast Cancer Signaling	0.0144544	TUBG1,RPA1,POLR2B,RFC5,SMARCA4,CDK1,MLH1,CHEK1,CCNB1,RAD51,FANCB,FANCD2,RFC4,MSH2,H2AFX,E2F1,CDKN1A,RFC2,PIK3CB,BLM,CHEK2,RFC3
+diff.lung.E19-P1	transcriptome	Histidine Metabolism	0.018197	CNDP1,ALDH1A1,CYP2E1,SUV39H2,ALDH3A2,DDC,HDC,PRMT5,ALDH3B1,ABP1 (includes EG:26),ALDH7A1,ELOVL6
+diff.lung.E19-P1	transcriptome	MIF Regulation of Innate Immunity	0.018197	PLA2G4A,FOS,MIF,JUN,NFKBIA,PLA2G2D,PLA2G1B,CD14,PLA2G2A,CD74
+diff.lung.E19-P1	transcriptome	Cell Cycle: G2/M DNA Damage Checkpoint Regulation	0.0295121	PRKDC,CKS2,CDKN1A,TOP2A,CCNB2,PLK1,CDK1,CHEK2,SKP2 (includes EG:27401),CHEK1,CCNB1
+diff.lung.E19-P1	transcriptome	LPS/IL-1 Mediated Inhibition of RXR Function	0.0301995	APOE,GSTM5,FMO5,ABCA1,IL1R2,JUN,ALDH1A1,CYP3A7,ALDH3A2,XPO1,ACSL4,FABP4,FMO1 (includes EG:14261),LBP,HMGCS1,ALDH7A1,MGST1,FMO3,CPT1A,FMO2,MYD88,GSTA1,MGST2,SULT1A1,CD14,IL1B,ALDH3B1,ABCC4 (includes EG:10257),NDST1
+diff.lung.E19-P1	transcriptome	MIF-mediated Glucocorticoid Regulation	0.0316228	PLA2G4A,MIF,NFKBIA,PLA2G2D,PLA2G1B,CD14,PLA2G2A,CD74
+diff.lung.E19-P1	transcriptome	VDR/RXR Activation	0.0338844	IGFBP6,SERPINB1,CCL5,THBD,KLF4,CAMP,CDKN1A,TGFB2,CSNK2A1,IGFBP3,PRKCE,CD14,PRKCH,SEMA3B,CST6 (includes EG:1474),S100G
+diff.lung.E19-P1	transcriptome	Antiproliferative Role of TOB in T Cell Signaling	0.0371535	TGFBR2,CCNA2,CCNE2,CCNE1,CCNA1,TGFB2,TOB1,SKP2 (includes EG:27401)
+diff.lung.E19-P1	transcriptome	IL-10 Signaling	0.0416869	MAP2K6,CCR1,SOCS3,IL4R,STAT3,IL1R2,HMOX1,FOS,JUN,NFKBIA,CD14,IL1B,LBP
+diff.lung.E19-P1	transcriptome	Pyrimidine Metabolism	0.047863	TYMS,NME1 (includes EG:18102),POLE2,DCTPP1,POLA1,UPP1,POLR2B,RFC5,DCTD,DTYMK,UMPS,POLD1,Dut,POLE,NUDT5,ENPP3,POLR3H,EHD4,AK7,UNG,POLD2
+diff.lung.E19-P1	transcriptome	Role of IL-17A in Psoriasis	0.0812831	S100A9,CXCL1,S100A8,IL17RA
+diff.lung.E19-P1	transcriptome	Cyclins and Cell Cycle Regulation	0.0831764	CCNE2,PA2G4,SUV39H1,CCNB2,CDKN2B,CDK1,SKP2 (includes EG:27401),CCNB1,CCNA2,CCNE1,CCNA1,E2F1,CDKN1A,TGFB2
+diff.lung.E19-P1	transcriptome	Purine Metabolism	0.0831764	NME1 (includes EG:18102),GDA,NUDT9,POLA1,POLR2B,HSPA5,SMARCA4,POLE,ENPP2,BLM,AK7,AMPD3,TJP2,ATP1B1,GUCY1A3,POLE2,PDE10A,RHOBTB3,DCTPP1,HSPD1,CASK,RFC5,POLD1,GART,PDE8A,ENPP3,NUDT5,POLR3H,MSH2,GMPS,NPR1 (includes EG:18160),KIF20B,PFAS,POLD2
+diff.lung.E19-P1	transcriptome	One Carbon Pool by Folate	0.0831764	TYMS,EHD4,DHFR,MTHFD1,MTHFD1L,GART
+diff.lung.E19-P1	transcriptome	Nicotinate and Nicotinamide Metabolism	0.0851138	MAP2K6,MAP3K6,SGK1,PLK1,CDK1,ENPP3,VNN1,NNT,PTPRJ,PRPF4B,PRKCE,MAP3K8,PRKCH,ENPP2,BST1 (includes EG:12182),DUSP16
+diff.lung.E19-P1	transcriptome	Atherosclerosis Signaling	0.127938	ALOX15,APOE,ICAM1,COL2A1 (includes EG:1280),PLA2G1B,PLA2G2A,F3,PRDX6,TNFRSF12A,ITGB2,PLA2G4A,PLA2G2D,LPL,IL1B,S100A8,COL18A1
+diff.lung.E19-P1	transcriptome	Inhibition of Angiogenesis by TSP1	0.127938	TGFBR2,FYN,CD47,JUN,SDC1 (includes EG:20969),GUCY1A3,SDC2,NOS3
+diff.lung.E19-P1	transcriptome	Cell Cycle: G1/S Checkpoint Regulation	0.184927	CCNE2,RBL2 (includes EG:100331892),CCNE1,PA2G4,SUV39H1,E2F1,CDKN1A,TGFB2,CDKN2B,SKP2 (includes EG:27401)
+diff.lung.E19-P1	transcriptome	NRF2-mediated Oxidative Stress Response	0.184927	MAP2K6,AKR7A2,GSTM5,NQO2,HSPB8,HMOX1,JUN,SOD2,PMF1,PRKCE,FMO1 (includes EG:14261),ACTG2,ACTA1,MGST1,DNAJC9,GSTA1,DNAJB9,MAFK,FOS,MGST2,STIP1,PIK3CB,PRKCH,ABCC4 (includes EG:10257),EPHX1
+diff.lung.E19-P1	transcriptome	IGF-1 Signaling	0.242661	IGFBP6,SOCS3,CTGF,SOCS2,IGFBP7,STAT3,IGFBP2,GRB10,FOS,JUN,NOV,IGF1,IGFBP3,CSNK2A1,PIK3CB,CYR61
+diff.lung.E19-P1	transcriptome	Acute Phase Response Signaling	0.298538	MAP2K6,SOCS3,SERPING1,FN1,MYD88,C1S,SOCS2,IL6R,CP,STAT3,FGG,FOS,HMOX1,HP,JUN,SOD2,NFKBIA,CFB,C4B (includes others),IL1B,PIK3CB,LBP,SERPINE1
+diff.lung.E19-P1	transcriptome	Glutathione Metabolism	0.319154	GPX3,MGST1,MGST2,GSTM5,GSTA1,IDH2,GLRX,ANPEP,PRDX6
+diff.lung.E19-P1	transcriptome	Coagulation System	0.319154	F5,PLAUR,THBD,SERPINE1,F3,FGG,PLAT
+diff.lung.E19-P1	transcriptome	DNA Double-Strand Break Repair by Homologous Recombination	0.319154	RAD51,LIG1,POLA1,RPA1
+diff.lung.E19-P1	transcriptome	Biosynthesis of Steroids	0.319154	SQLE,FDFT1,DHCR7,IDI1,CYP2E1
+diff.lung.E19-P1	transcriptome	Toll-like Receptor Signaling	0.319154	MAP2K6,FOS,JUN,NFKBIA,MYD88,CD14,LBP,IRAK2
+diff.lung.E19-P1	transcriptome	β-alanine Metabolism	0.319154	CNDP1,ALDH1A1,ALDH3A2,ECH1,MYO5B,ABP1 (includes EG:26),ACADM,ALDH7A1
+diff.lung.E19-P1	transcriptome	Phenylalanine Metabolism	0.319154	MIF,CYP2E1,DDC,ALDH3B1,ABP1 (includes EG:26),PRDX6,ELOVL6
+diff.lung.E19-P1	transcriptome	Butanoate Metabolism	0.319154	ALDH1A1,ACAT2,ALDH3A2,ECH1,MYO5B,HMGCS1,HADH,PRDX6,ALDH7A1,ELOVL6
+diff.lung.E19-P1	transcriptome	Lysine Degradation	0.319154	PLOD2,ALDH1A1,ACAT2,SUV39H2,ALDH3A2,SUV39H1,ECH1,HADH,ALDH7A1,ELOVL6
+diff.lung.E19-P1	transcriptome	B Cell Development	0.345144	PTPRC,HLA-DRA,HLA-DRB1,HLA-DMB
+diff.lung.E19-P1	transcriptome	Extrinsic Prothrombin Activation Pathway	0.345144	F5,THBD,F3,FGG
+diff.lung.E19-P1	transcriptome	p38 MAPK Signaling	0.370681	MAP2K6,MAPKAPK3,PLA2G1B,PLA2G2A,IL1R2,TGFBR2,PLA2G4A,PLA2G2D,DUSP1,TGFB2,IL1B,HSPB1,IRAK2
+diff.lung.E19-P1	transcriptome	T Helper Cell Differentiation	0.370681	TGFBR2,IL2RG,IL4R,HLA-DRA,IL6R,HLA-DRB1,IFNGR1,HLA-DMB,STAT3
+diff.lung.E19-P1	transcriptome	Lysine Biosynthesis	0.370681	TGM2,VNN1,ALDH7A1
+diff.lung.E19-P1	transcriptome	Granzyme B Signaling	0.370681	PRKDC,LMNB2,LMNB1,PARP1
+diff.lung.E19-P1	transcriptome	Differential Regulation of Cytokine Production in Intestinal Epithelial Cells by IL-17A and IL-17F	0.370681	LCN2,CXCL1,IL1B,CCL5
+diff.lung.E19-P1	transcriptome	Riboflavin Metabolism	0.370681	ENPP3,PTPRJ,ENPP2,DUSP16
+diff.lung.E19-P1	transcriptome	Eicosanoid Signaling	0.370681	ALOX15,PLA2G4A,DPEP1,PLA2G2D,PLA2G1B,ALOX5AP,PLA2G2A,PRDX6
+diff.lung.E19-P1	transcriptome	Mechanisms of Viral Exit from Host Cells	0.384592	PRKCE,XPO1,LMNB2,PRKCH,ACTG2,LMNB1,ACTA1
+diff.lung.E19-P1	transcriptome	IL-17A Signaling in Fibroblasts	0.389942	FOS,JUN,NFKBIA,CCL7,LCN2,IL17RA
+diff.lung.E19-P1	transcriptome	Pancreatic Adenocarcinoma Signaling	0.413048	PA2G4,SUV39H1,HBEGF,STAT3,CDKN2B,TGFBR2,RAD51,HMOX1,CCNE1,CYP2E1,E2F1,CDKN1A,TGFA,TGFB2,PIK3CB
+diff.lung.E19-P1	transcriptome	Glucocorticoid Receptor Signaling	0.413048	ICAM1,HSPA14,SGK1,CCL5,POLR2B,HSPA5,MNAT1,SMARCA4,FGG,IL1R2,TGFBR2,HSP90B1,NFKBIA,JUN,PCK2,TGFB2,SERPINE1,ADRB2,STAT3,FOS,SCGB1A1,Tsc22d3,TAF5,DUSP1,GTF2H4,CDKN1A,FKBP4,IL1B,PIK3CB,NPPA
+diff.lung.E19-P1	transcriptome	Complement System	0.416869	SERPING1,CD55,C1S,CFB,C4B (includes others),C6
+diff.lung.E19-P1	transcriptome	Arginine and Proline Metabolism	0.416869	ALDH1A1,VNN1,ALDH3A2,ASS1,CKMT1A/CKMT1B,SAT1,ABP1 (includes EG:26),NOS3,ALDH7A1,PYCR1
+diff.lung.E19-P1	transcriptome	IL-17A Signaling in Gastric Cells	0.416869	FOS,JUN,CXCL1,CCL5,IL17RA
+diff.lung.E19-P1	transcriptome	Nucleotide Excision Repair Pathway	0.458142	RPA3,GTF2H4,RPA1,POLR2B,MNAT1,RPA2
+diff.lung.E19-P1	transcriptome	Systemic Lupus Erythematosus Signaling	0.470977	PPIH,SNRNP27,IL6R,HNRNPA2B1,PTPRC,FOS,RNPC3,SNRPA,NAA38,JUN,PRPF4B,LYN,LSM1,SNRPD1,IL1B,PIK3CB,C6,HNRNPC,LSM4 (includes EG:25804),SNRPF
+diff.lung.E19-P1	transcriptome	Linoleic Acid Metabolism	0.521195	ALOX15,PLA2G4A,PLA2G2D,CYP2E1,CYP3A7,CYP4B1,PLA2G1B,PLA2G2A,PRDX6
+diff.lung.E19-P1	transcriptome	Intrinsic Prothrombin Activation Pathway	0.524807	F5,COL2A1 (includes EG:1280),THBD,COL18A1,FGG
+diff.lung.E19-P1	transcriptome	IL-6 Signaling	0.570164	IL1R2,MAP2K6,FOS,JUN,NFKBIA,IL6R,CSNK2A1,CD14,IL1B,STAT3,LBP,HSPB1
+diff.lung.E19-P1	transcriptome	Interferon Signaling	0.570164	IFITM1,IFNGR1,IRF9,IFNAR1,IRF1 (includes EG:16362)
+diff.lung.E19-P1	transcriptome	Type I Diabetes Mellitus Signaling	0.570164	MAP2K6,SOCS3,MYD88,SOCS2,HLA-DRB1,IFNGR1,HLA-DMB,HSPD1,IRF1 (includes EG:16362),NFKBIA,HLA-DRA,IL1B,MYO5B
+diff.lung.E19-P1	transcriptome	Valine, Leucine and Isoleucine Degradation	0.570164	ALDH1A1,ACAT2,ALDH3A2,ECH1,HMGCS1,ACADM,HADH,ALDH7A1,ELOVL6
+diff.lung.E19-P1	transcriptome	Calcium-induced T Lymphocyte Apoptosis	0.574116	HLA-DRA,NR4A1,PRKCE,HLA-DRB1,HLA-DMB,PRKCH,ITPR1,ORAI1
+diff.lung.E19-P1	transcriptome	Growth Hormone Signaling	0.599791	SOCS3,FOS,RPS6KA6,IGF1,SOCS2,IGFBP3,PRKCE,PIK3CB,PRKCH,STAT3
+diff.lung.E19-P1	transcriptome	IL-12 Signaling and Production in Macrophages	0.6223	ALOX15,APOE,MYD88,RAB7A,MST1 (includes EG:15235),IFNGR1,IRF1 (includes EG:16362),FOS,JUN,TGFB2,PRKCE,MAP3K8,PIK3CB,PRKCH,S100A8
+diff.lung.E19-P1	transcriptome	Aminophosphonate Metabolism	0.626614	TGM2,CDS1,SUV39H2,PRMT5
+diff.lung.E19-P1	transcriptome	Role of Hypercytokinemia/hyperchemokinemia in the Pathogenesis of Influenza	0.626614	CCR1,IL15 (includes EG:16168),IL1B,CCL5
+diff.lung.E19-P1	transcriptome	RAN Signaling	0.626614	CSE1L,RAN,XPO1
+diff.lung.E19-P1	transcriptome	Differential Regulation of Cytokine Production in Macrophages and T Helper Cells by IL-17A and IL-17F	0.626614	CXCL1,IL1B,CCL5
+diff.lung.E19-P1	transcriptome	Telomere Extension by Telomerase	0.626614	HNRNPA2B1,TERF2IP,TERF1
+diff.lung.E19-P1	transcriptome	Role of IL-17F in Allergic Inflammatory Airway Diseases	0.630957	RPS6KA6,IGF1,CCL7,CXCL1,IL1B,IL17RA
+diff.lung.E19-P1	transcriptome	HMGB1 Signaling	0.653131	MAP2K6,FOS,ICAM1,JUN,AGER,RHOB,HAT1,IFNGR1,PIK3CB,SERPINE1,KAT2A,PLAT
+diff.lung.E19-P1	transcriptome	LXR/RXR Activation	0.654636	APOE,SCD,ABCA1,IL1R2,CCL7,LPL,C4B (includes others),CD14,IL1B,S100A8,LBP,PON3,HADH
+diff.lung.E19-P1	transcriptome	Nitrogen Metabolism	0.672977	TGM2,VNN1,CA4,CA5B,CA8
+diff.lung.E19-P1	transcriptome	Role of Lipids/Lipid Rafts in the Pathogenesis of Influenza	0.672977	RSAD2,IFNAR1
+diff.lung.E19-P1	transcriptome	Regulation of Actin-based Motility by Rho	0.682339	RAC2,RHOB,PFN2,ACTG2,PIP5K1B,GSN,MYL1,ACTA1,MYL7
+diff.lung.E19-P1	transcriptome	Aldosterone Signaling in Epithelial Cells	0.709578	CRYAB,HSPA14,DNAJC9,SGK1,HSPB8,HSPD1,ITPR1,PIP5K1B,HSPA5,DNAJB9,SCNN1A,HSP90B1,SCNN1G,DUSP1,PRKCE,PIK3CB,PRKCH,HSPB1
+diff.lung.E19-P1	transcriptome	Virus Entry via Endocytic Pathways	0.731139	ITGB2,FYN,RAC2,CD55,CAV1,PRKCE,PIK3CB,PRKCH,ACTG2,ITGAL,ACTA1
+diff.lung.E19-P1	transcriptome	Leukocyte Extravasation Signaling	0.731139	TIMP3,RAC2,ICAM1,THY1,RAPGEF4,CLDN6,ITGAL,ITGB2,F11R,CDH5,ARHGAP9,EZR,CYBB,CD44 (includes EG:100330801),PRKCE,PIK3CB,PRKCH,ACTG2,ACTA1,MSN
+diff.lung.E19-P1	transcriptome	Cardiomyocyte Differentiation via BMP Receptors	0.731139	BMP2,NPPA,BMP5
+diff.lung.E19-P1	transcriptome	Antigen Presentation Pathway	0.731139	HLA-DRA,HLA-DRB1,HLA-DMB,CD74
+diff.lung.E19-P1	transcriptome	Sonic Hedgehog Signaling	0.731139	SMO,GLI1,CDK1,CCNB1
+diff.lung.E19-P1	transcriptome	Fatty Acid Metabolism	0.731139	ACAT2,CPT1A,ECH1,ALDH1A1,CYP2E1,CYP3A7,ALDH3A2,ECI2,CYP4B1,ACSL4,ACADM,HADH,ALDH7A1
+diff.lung.E19-P1	transcriptome	RhoA Signaling	0.731139	LPAR4,PFN2,ANLN,PIP5K1B,MYL1,MYL7,ARHGAP9,IGF1,EZR,CIT,ACTG2,ACTA1,MSN
+diff.lung.E19-P1	transcriptome	Role of Tissue Factor in Cancer	0.731139	FYN,CTGF,EGR1,CXCL1,PLAUR,HBEGF,F3,FGG,RPS6KA6,LYN,IL1B,PIK3CB,CYR61
+diff.lung.E19-P1	transcriptome	Pathogenesis of Multiple Sclerosis	0.731139	CCR1,CCL5
+diff.lung.E19-P1	transcriptome	Factors Promoting Cardiogenesis in Vertebrates	0.731139	TGFBR2,CCNE2,CCNE1,BMP2,SMO,TGFB2,PRKCE,LEF1,PRKCH,BMP5
+diff.lung.E19-P1	transcriptome	Xenobiotic Metabolism Signaling	0.74131	MAP2K6,GSTM5,NQO2,FMO5,HMOX1,HSP90B1,ALDH1A1,CYP3A7,ALDH3A2,PRKCE,FMO1 (includes EG:14261),ALDH7A1,MGST1,FMO3,FMO2,MAP3K6,GSTA1,ESD,MGST2,SULT1A1,IL1B,PRKCH,ALDH3B1,PIK3CB,MAP3K8,NDST1
+diff.lung.E19-P1	transcriptome	Sphingolipid Metabolism	0.746449	NAAA,PPAP2A,VNN1,SMPD4,PTPRJ,ACER2,ASAH1,DUSP16
+diff.lung.E19-P1	transcriptome	Pyruvate Metabolism	0.746449	AKR7A2,ALDH1A1,ACAT2,PCK2,ALDH3A2,ACYP1,HAGH,ALDH7A1
+diff.lung.E19-P1	transcriptome	Parkinsons Signaling	0.763836	UCHL1,SNCAIP,SNCA
+diff.lung.E19-P1	transcriptome	Prolactin Signaling	0.763836	FYN,SOCS3,FOS,JUN,SOCS2,PRKCE,PIK3CB,PRKCH,STAT3,IRF1 (includes EG:16362)
+diff.lung.E19-P1	transcriptome	Caveolar-mediated Endocytosis Signaling	0.763836	ITGB2,FYN,CD55,ITGA11,CAV1,ACTG2,ITGAL,ACTA1
+diff.lung.E19-P1	transcriptome	Tyrosine Metabolism	0.763836	MIF,CYP2E1,SUV39H2,DDC,PRMT5,ALDH3B1,ABP1 (includes EG:26),ELOVL6
+diff.lung.E19-P1	transcriptome	CD27 Signaling in Lymphocytes	0.785236	MAP2K6,FOS,JUN,NFKBIA,MAP3K6,MAP3K8
+diff.lung.E19-P1	transcriptome	Role of MAPK Signaling in the Pathogenesis of Influenza	0.785236	MAP2K6,PLA2G4A,PLA2G2D,PLA2G1B,PLA2G2A,CCL5,PRDX6
+diff.lung.E19-P1	transcriptome	Crosstalk between Dendritic Cells and Natural Killer Cells	0.785236	IL2RG,TYROBP,HLA-DRA,IL15 (includes EG:16168),HLA-DRB1,ACTG2,ITGAL,ACTA1
+diff.lung.E19-P1	transcriptome	Methionine Metabolism	0.785236	TGM2,CBS,DNMT3A,DNMT1
+diff.lung.E19-P1	transcriptome	Ascorbate and Aldarate Metabolism	0.798178	ALDH1A1,ALDH3A2,ALDH7A1
+diff.lung.E19-P1	transcriptome	Pentose and Glucuronate Interconversions	0.826038	AKR7A2,UCHL1,UCHL3,RPE
+diff.lung.E19-P1	transcriptome	Small Cell Lung Cancer Signaling	0.826038	CCNE2,CCNE1,NFKBIA,PA2G4,SUV39H1,E2F1,PIK3CB,CDKN2B,SKP2 (includes EG:27401)
+diff.lung.E19-P1	transcriptome	Arachidonic Acid Metabolism	0.826038	ALOX15,PLA2G4A,GPX3,PLA2G2D,MGST2,CYP2E1,CYP3A7,CYP4B1,PLA2G1B,PLA2G2A,PRDX6
+diff.lung.E19-P1	transcriptome	Glycerolipid Metabolism	0.826038	AKR7A2,GPAM,ABHD5,ALDH1A1,PPAP2A,SDC1 (includes EG:20969),ALDH3A2,LPL,PNPLA2,ALDH7A1
+diff.lung.E19-P1	transcriptome	Glycerophospholipid Metabolism	0.826038	HMOX1,GPAM,PLA2G4A,PPAP2A,CDS1,PLA2G2D,LPCAT1,PLA2G1B,PLA2G2A,ENPP2,PRDX6,ELOVL6
+diff.lung.E19-P1	transcriptome	Pantothenate and CoA Biosynthesis	0.826038	PANK1,ENPP3,ENPP2
+diff.lung.E19-P1	transcriptome	Taurine and Hypotaurine Metabolism	0.826038	MYO5B,CDO1
+diff.lung.E19-P1	transcriptome	Synthesis and Degradation of Ketone Bodies	0.826038	ACAT2,HMGCS1
+diff.lung.E19-P1	transcriptome	Synaptic Long Term Depression	0.826038	GUCY1A3,PLA2G1B,PLA2G2A,ITPR1,NOS3,PRDX6,PLA2G4A,PLA2G2D,IGF1,NPR1 (includes EG:18160),LYN,PRKCE,PRKCH
+diff.lung.E19-P1	transcriptome	Tryptophan Metabolism	0.826038	ACAT2,SUV39H2,DDC,ECH1,ALDH1A1,CYP2E1,CYP3A7,ALDH3A2,CYP4B1,PRMT5,ABP1 (includes EG:26),HADH,ALDH7A1
+diff.lung.E19-P1	transcriptome	Altered T Cell and B Cell Signaling in Rheumatoid Arthritis	0.826038	TNFSF13,HLA-DRA,IL15 (includes EG:16168),CCL21,HLA-DRB1,IL1B,HLA-DMB
+diff.lung.E19-P1	transcriptome	Role of IL-17A in Arthritis	0.826038	MAP2K6,NFKBIA,CCL7,CXCL1,PIK3CB,CCL5,IL17RA
+diff.lung.E19-P1	transcriptome	TREM1 Signaling	0.826038	ICAM1,CCL7,TYROBP,IL1B,STAT3
+diff.lung.E19-P1	transcriptome	p53 Signaling	0.826038	PRKDC,PCNA,JUN,TOPBP1,E2F1,CDKN1A,PERP,PIK3CB,CHEK2,CHEK1
+diff.lung.E19-P1	transcriptome	Prostate Cancer Signaling	0.826038	CCNE2,HSP90B1,CCNE1,NFKBIA,PA2G4,SUV39H1,E2F1,CDKN1A,LEF1,PIK3CB
+diff.lung.E19-P1	transcriptome	LPS-stimulated MAPK Signaling	0.834642	MAP2K6,FOS,JUN,NFKBIA,PRKCE,CD14,PIK3CB,PRKCH,LBP
+diff.lung.E19-P1	transcriptome	PXR/RXR Activation	0.840427	SCD,ALDH1A1,CPT1A,PCK2,CYP3A7,ALDH3A2,GSTA1
+diff.lung.E19-P1	transcriptome	Role of JAK1, JAK2 and TYK2 in Interferon Signaling	0.840427	IFNGR1,STAT3,IFNAR1
+diff.lung.E19-P1	transcriptome	Graft-versus-Host Disease Signaling	0.85055	HLA-DRA,HLA-DRB1,IL1B,HLA-DMB
+diff.lung.E19-P1	transcriptome	DNA Double-Strand Break Repair by Non-Homologous End Joining	0.866962	PRKDC,PARP1
+diff.lung.E19-P1	transcriptome	Phospholipid Degradation	0.874581	HMOX1,PLA2G4A,PPAP2A,PLA2G2D,PLA2G1B,PLA2G2A,ENPP2,PRDX6
+diff.lung.E19-P1	transcriptome	Molecular Mechanisms of Cancer	0.874581	MAP2K6,RAC2,FYN,PA2G4,BMP2,SUV39H1,CDKN2B,CHEK1,TGFBR2,ARHGEF19,JUN,NFKBIA,RHOB,FANCD2,TGFB2,SMO,PRKCE,ARHGEF3,CHEK2,PRKDC,CCNE2,HAT1,AURKA,BMP5,FOS,CCNE1,CDKN1A,E2F1,PIK3CB,LEF1,PRKCH,GLI1
+diff.lung.E19-P1	transcriptome	IL-9 Signaling	0.874581	SOCS3,IL2RG,SOCS2,PIK3CB,STAT3
+diff.lung.E19-P1	transcriptome	Oncostatin M Signaling	0.874581	TIMP3,EPAS1,STAT3,CHI3L1
+diff.lung.E19-P1	transcriptome	Urea Cycle and Metabolism of Amino Groups	0.874581	ASS1,CKMT1A/CKMT1B,DARS,PYCR1
+diff.lung.E19-P1	transcriptome	Communication between Innate and Adaptive Immune Cells	0.892278	TNFSF13,HLA-DRA,IL15 (includes EG:16168),HLA-DRB1,IL1B,CCL5
+diff.lung.E19-P1	transcriptome	Fc Epsilon RI Signaling	0.892278	MAP2K6,FYN,PLA2G4A,RAC2,PLA2G2D,PLA2G1B,LYN,PRKCE,PIK3CB,PLA2G2A,PRKCH
+diff.lung.E19-P1	transcriptome	Cell Cycle Regulation by BTG Family Proteins	0.892278	CCNE2,CCNE1,E2F1,BTG2
+diff.lung.E19-P1	transcriptome	April Mediated Signaling	0.892278	FOS,JUN,NFKBIA,TNFSF13
+diff.lung.E19-P1	transcriptome	Role of JAK2 in Hormone-like Cytokine Signaling	0.892278	SOCS3,SOCS2,STAT3,Irs3
+diff.lung.E19-P1	transcriptome	Reelin Signaling in Neurons	0.892278	ITGB2,FYN,APOE,LYN,PIK3CB,ARHGEF3,VLDLR,ITGAL,PAFAH1B3
+diff.lung.E19-P1	transcriptome	HER-2 Signaling in Breast Cancer	0.892278	ITGB2,CCNE2,CCNE1,CDKN1A,PRKCE,PARD6B,ERBB3,PIK3CB,PRKCH
+diff.lung.E19-P1	transcriptome	Agrin Interactions at Neuromuscular Junction	0.906985	ITGB2,RAC2,JUN,ERBB3,ACTG2,ITGAL,ACTA1
+diff.lung.E19-P1	transcriptome	Corticotropin Releasing Hormone Signaling	0.906985	FOS,JUN,GUCY1A3,NPR1 (includes EG:18160),NR4A1,SMO,PRKCE,PRKCH,ITPR1,NOS3,GLI1
+diff.lung.E19-P1	transcriptome	Circadian Rhythm Signaling	0.928966	ARNTL,BHLHE40,CRY1,GRINA
+diff.lung.E19-P1	transcriptome	Dendritic Cell Maturation	0.928966	ICAM1,MYD88,TYROBP,IL15 (includes EG:16168),COL2A1 (includes EG:1280),HLA-DRB1,HLA-DMB,NFKBIA,HLA-DRA,IL1B,PIK3CB,COL18A1,IFNAR1
+diff.lung.E19-P1	transcriptome	Role of JAK family kinases in IL-6-type Cytokine Signaling	0.928966	SOCS3,IL6R,STAT3
+diff.lung.E19-P1	transcriptome	OX40 Signaling Pathway	0.928966	JUN,NFKBIA,HLA-DRA,HLA-DRB1,HLA-DMB
+diff.lung.E19-P1	transcriptome	EGF Signaling	0.928966	FOS,JUN,CSNK2A1,PIK3CB,STAT3,ITPR1
+diff.lung.E19-P1	transcriptome	Granzyme A Signaling	0.928966	NME1 (includes EG:18102),ANP32A
+diff.lung.E19-P1	transcriptome	Endothelin-1 Signaling	0.928966	GUCY1A3,PLA2G1B,PLA2G2A,ITPR1,NOS3,PRDX6,HMOX1,PLA2G4A,FOS,JUN,EDN1,PLA2G2D,PRKCE,PIK3CB,ECE1,PRKCH
+diff.lung.E19-P1	transcriptome	Actin Cytoskeleton Signaling	0.929822	RAC2,FN1,FGF9,MYH14,DIAPH3,PFN2,PIP5K1B,GSN,MYL1,MYL7,EZR,CD14,PIK3CB,ACTG2,LBP,Kng1,ACTA1,MSN,IQGAP3
+diff.lung.E19-P1	transcriptome	Fcγ Receptor-mediated Phagocytosis in Macrophages and Monocytes	0.929822	HMOX1,FYN,RAC2,EZR,LYN,PRKCE,PRKCH,ACTG2,ACTA1
+diff.lung.E19-P1	transcriptome	PKCθ Signaling in T Lymphocytes	0.929822	FYN,RAC2,FOS,JUN,NFKBIA,MAP3K6,HLA-DRA,HLA-DRB1,PIK3CB,MAP3K8,HLA-DMB
+diff.lung.E19-P1	transcriptome	Ovarian Cancer Signaling	0.929822	PA2G4,FGF9,SUV39H1,WNT2,MLH1,RAD51,MSH2,EDN1,E2F1,CD44 (includes EG:100330801),SMO,LEF1,PIK3CB
+diff.lung.E19-P1	transcriptome	Role of JAK1 and JAK3 in γc Cytokine Signaling	0.929822	SOCS3,IL2RG,IL4R,IL15 (includes EG:16168),PIK3CB,STAT3,Irs3
+diff.lung.E19-P1	transcriptome	Wnt/β-catenin Signaling	0.929822	AXIN2,FRZB,SOX11,WNT2,TGFBR2,SOX17,JUN,WIF1,CDH5,TGFB2,CSNK2A1,CD44 (includes EG:100330801),SMO,LEF1,SOX18
+diff.lung.E19-P1	transcriptome	TNFR2 Signaling	0.929822	FOS,JUN,NFKBIA
+diff.lung.E19-P1	transcriptome	Tumoricidal Function of Hepatic Natural Killer Cells	0.929822	ICAM1,SRGN,ITGAL
+diff.lung.E19-P1	transcriptome	RANK Signaling in Osteoclasts	0.929822	MAP2K6,FOS,JUN,NFKBIA,MAP3K6,PIK3CB,MAP3K8,GSN,TNFRSF11A
+diff.lung.E19-P1	transcriptome	Notch Signaling	0.932395	DLL1,FURIN,JAG2,HEY2
+diff.lung.E19-P1	transcriptome	Methane Metabolism	0.932395	CYP2E1,PRDX6
+diff.lung.E19-P1	transcriptome	Bile Acid Biosynthesis	0.932395	ALDH1A1,CYP2E1,ALDH3A2,SOAT1,ALDH7A1
+diff.lung.E19-P1	transcriptome	CD40 Signaling	0.932395	MAP2K6,FOS,ICAM1,JUN,NFKBIA,PIK3CB,STAT3
+diff.lung.E19-P1	transcriptome	Propanoate Metabolism	0.932395	ALDH1A1,ACAT2,ALDH3A2,ECH1,ACADM,ALDH7A1
+diff.lung.E19-P1	transcriptome	ILK Signaling	0.93476	MUC1,MAP2K6,FN1,BMP2,MYH14,PPP1R14B,MYL1,MYL7,FOS,ITGB2,JUN,RHOB,LEF1,PIK3CB,ACTG2,Irs3,ACTA1
+diff.lung.E19-P1	transcriptome	Glioma Signaling	0.936268	RBL2 (includes EG:100331892),IGF1,PA2G4,SUV39H1,E2F1,CDKN1A,PRKCE,PIK3CB,PRKCH,CDKN2B
+diff.lung.E19-P1	transcriptome	Role of Oct4 in Mammalian Embryonic Stem Cell Pluripotency	0.936268	PCGF6,CCNF,IGF2BP1,PARP1
+diff.lung.E19-P1	transcriptome	Retinoic acid Mediated Apoptosis Signaling	0.936268	PARP2,IFNAR1,IRF1 (includes EG:16362),PARP1
+diff.lung.E19-P1	transcriptome	Neuroprotective Role of THOP1 in Alzheimers Disease	0.936268	MME,ECE1,THOP1,ACE
+diff.lung.E19-P1	transcriptome	Aminosugars Metabolism	0.936268	PDE8A,POR,FMO3,PTPRJ,PDE10A,CHIA,DUSP16
+diff.lung.E19-P1	transcriptome	Glyoxylate and Dicarboxylate Metabolism	0.947982	MTHFD1,MTHFD1L
+diff.lung.E19-P1	transcriptome	Phenylalanine, Tyrosine and Tryptophan Biosynthesis	0.947982	YARS2,PCBD1
+diff.lung.E19-P1	transcriptome	Stilbene, Coumarine and Lignin Biosynthesis	0.947982	CYP2E1,PRDX6
+diff.lung.E19-P1	transcriptome	Basal Cell Carcinoma Signaling	0.947982	BMP2,SMO,LEF1,GLI1,BMP5,WNT2
+diff.lung.E19-P1	transcriptome	Hypoxia Signaling in the Cardiovascular System	0.947982	HSP90B1,JUN,NFKBIA,EDN1,NOS3,UBE2C
+diff.lung.E19-P1	transcriptome	HGF Signaling	0.95918	MET,FOS,JUN,MAP3K6,CDKN1A,PRKCE,PIK3CB,MAP3K8,PRKCH,STAT3
+diff.lung.E19-P1	transcriptome	TGF-β Signaling	0.960285	MAP2K6,TGFBR2,FOS,JUN,BMP2,TGFB2,SERPINE1,INHBB
+diff.lung.E19-P1	transcriptome	Role of Macrophages, Fibroblasts and Endothelial Cells in Rheumatoid Arthritis	0.960506	MAP2K6,SOCS3,ICAM1,FN1,FRZB,CCL5,IL17RA,WNT2,IL1R2,NFKBIA,JUN,WIF1,SMO,PRKCE,MIF,MYD88,IL6R,IL15 (includes EG:16168),STAT3,FOS,IL1B,LEF1,PIK3CB,PRKCH,IRAK2
+diff.lung.E19-P1	transcriptome	Ubiquinone Biosynthesis	0.962055	NDUFA4,NDUFS8,CYP2E1,SUV39H2,PRMT5,NDUFA2
+diff.lung.E19-P1	transcriptome	Germ Cell-Sertoli Cell Junction Signaling	0.962055	MAP2K6,RAC2,MAP3K6,TUBG1,GSN,TUBB,TGFBR2,RHOB,TGFB2,PIK3CB,MAP3K8,JUP,ACTG2,ACTA1
+diff.lung.E19-P1	transcriptome	MSP-RON Signaling Pathway	0.967386	ITGB2,MST1 (includes EG:15235),PIK3CB,ACTG2,ACTA1
+diff.lung.E19-P1	transcriptome	Primary Immunodeficiency Signaling	0.969393	PTPRC,IL2RG,UNG
+diff.lung.E19-P1	transcriptome	Angiopoietin Signaling	0.975888	ANGPT2,GRB14,NFKBIA,PIK3CB,NOS3,ANGPTL1,TEK
+diff.lung.E19-P1	transcriptome	Activation of IRF by Cytosolic Pattern Recognition Receptors	0.975888	IRF7,JUN,NFKBIA,IRF9,IFNAR1
+diff.lung.E19-P1	transcriptome	Cdc42 Signaling	0.975888	FOS,JUN,DIAPH3,HLA-DRA,HLA-DRB1,HLA-DMB,EXOC6,MYL1,IQGAP3,MYL7
+diff.lung.E19-P1	transcriptome	RAR Activation	0.975888	RDH10,BMP2,MNAT1,SMARCA4,PARP1,FOS,ALDH1A1,JUN,DUSP1,GTF2H4,TGFB2,CSNK2A1,IGFBP3,PRKCE,PIK3CB,PRKCH
+diff.lung.E19-P1	transcriptome	ERK/MAPK Signaling	0.975888	FYN,RAC2,MYCN,PPP1R3C,PLA2G1B,PLA2G2A,RAPGEF4,STAT3,PPP1R14B,FOS,PLA2G4A,PLA2G2D,DUSP1,PRKCE,PIK3CB,HSPB1
+diff.lung.E19-P1	transcriptome	RhoGDI Signaling	0.976338	PIP5K1B,MYL1,CDH11,MYL7,ARHGEF19,RHOB,ARHGAP9,CDH5,EZR,CD44 (includes EG:100330801),ARHGEF3,ACTG2,ACTA1,MSN
+diff.lung.E19-P1	transcriptome	Autoimmune Thyroid Disease Signaling	0.976338	HLA-DRA,HLA-DRB1,HLA-DMB
+diff.lung.E19-P1	transcriptome	Citrate Cycle	0.976338	PCK2,IDH2,FH
+diff.lung.E19-P1	transcriptome	Starch and Sucrose Metabolism	0.976338	UCHL1,ENPP3,NUDT5,UCHL3,ENPP2
+diff.lung.E19-P1	transcriptome	Production of Nitric Oxide and Reactive Oxygen Species in Macrophages	0.976338	APOE,MAP3K6,PPP1R3C,IFNGR1,PPP1R14B,IRF1 (includes EG:16362),FOS,NFKBIA,JUN,RHOB,CYBB,PRKCE,MAP3K8,PIK3CB,S100A8,PRKCH
+diff.lung.E19-P1	transcriptome	Keratan Sulfate Biosynthesis	0.976338	B4GALT6,ST3GAL2,SULT1A1,NDST1
+diff.lung.E19-P1	transcriptome	Thyroid Cancer Signaling	0.976338	NTRK2,CXCL1,LEF1,RET
+diff.lung.E19-P1	transcriptome	N-Glycan Biosynthesis	0.976338	B4GALT6,MAN1A1,MAN2A1,MGAT1
+diff.lung.E19-P1	transcriptome	Renal Cell Carcinoma Signaling	0.976338	MET,FOS,JUN,SLC2A1,TGFA,PIK3CB,FH
+diff.lung.E19-P1	transcriptome	Regulation of IL-2 Expression in Activated and Anergic T Lymphocytes	0.984464	TGFBR2,FYN,FOS,JUN,NFKBIA,TGFB2,TOB1
+diff.lung.E19-P1	transcriptome	Selenoamino Acid Metabolism	0.984464	CBS,SUV39H2,PRMT5
+diff.lung.E19-P1	transcriptome	PI3K Signaling in B Lymphocytes	0.984464	PTPRC,FYN,FOS,IL4R,JUN,ATF3,NFKBIA,LYN,PIK3CB,PLEKHA1,ITPR1,Irs3
+diff.lung.E19-P1	transcriptome	CD28 Signaling in T Helper Cells	0.984464	PTPRC,FYN,FOS,JUN,NFKBIA,HLA-DRA,HLA-DRB1,PIK3CB,HLA-DMB,ITPR1
+diff.lung.E19-P1	transcriptome	Fatty Acid Elongation in Mitochondria	0.984464	ECH1,HADH
+diff.lung.E19-P1	transcriptome	DNA Methylation and Transcriptional Repression Signaling	0.984464	DNMT3A,DNMT1
+diff.lung.E19-P1	transcriptome	Thrombopoietin Signaling	0.984464	FOS,JUN,PRKCE,PIK3CB,PRKCH,STAT3
+diff.lung.E19-P1	transcriptome	Metabolism of Xenobiotics by Cytochrome P450	0.984464	MGST1,MGST2,GSTM5,CYP2E1,CYP3A7,GSTA1,CYP4B1,ALDH3B1
+diff.lung.E19-P1	transcriptome	Tight Junction Signaling	0.984464	TJP2,MYH14,CASK,CLDN6,MYL1,MYL7,TGFBR2,F11R,FOS,JUN,TGFB2,ACTG2,ACTA1
+diff.lung.E19-P1	transcriptome	Macropinocytosis Signaling	0.984464	MET,MRC1 (includes EG:100286774),ITGB2,PRKCE,CD14,PIK3CB,PRKCH
+diff.lung.E19-P1	transcriptome	Retinol Metabolism	0.984464	ALDH1A1,RDH10,BMP2
+diff.lung.E19-P1	transcriptome	Assembly of RNA Polymerase II Complex	0.99106	TAF5,GTF2H4,POLR2B,MNAT1
+diff.lung.E19-P1	translatome	Mismatch Repair in Eukaryotes	0.00186209	RFC4,MSH3 (includes EG:17686),RFC2,FEN1,RFC5,POLD1,EXO1 (includes EG:26909),RFC3
+diff.lung.E19-P1	translatome	Role of BRCA1 in DNA Damage Response	0.00186209	BARD1,PLK1,RFC5,CHEK1,RAD51,FANCB,FANCD2,RFC4,E2F1,CDKN1A,RFC2,BRCA1,BLM,CHEK2,RFC3
+diff.lung.E19-P1	translatome	Cell Cycle Control of Chromosomal Replication	0.00186209	MCM5,MCM6,RPA3,MCM2,CDT1,ORC6 (includes EG:23594),CHEK2,MCM4,ORC1 (includes EG:18392),RPA2
+diff.lung.E19-P1	translatome	Hereditary Breast Cancer Signaling	0.00186209	PIK3R1,BARD1,POLR2J,CHEK1,RAD51,FANCB,FANCD2,XPC,RFC2,BRCA1,BLM,CHEK2,HDAC8,WEE1,TUBG1,RFC5,CDK1,CCNB1,PALB2,RFC4,H2AFX,E2F1,CDKN1A,PIK3CB,RFC3
+diff.lung.E19-P1	translatome	Cell Cycle: G2/M DNA Damage Checkpoint Regulation	0.00186209	PRKDC,CKS2,WEE1,CCNB2,PLK1,CDK1,SKP2 (includes EG:27401),CHEK1,CCNB1,CDKN1A,TOP2A,PKMYT1,BRCA1,CHEK2
+diff.lung.E19-P1	translatome	Role of CHK Proteins in Cell Cycle Checkpoint Control	0.00501187	RFC4,E2F1,CDKN1A,RFC2,RFC5,BRCA1,CDK1,CHEK2,CHEK1,RFC3
+diff.lung.E19-P1	translatome	Mitotic Roles of Polo-Like Kinase	0.00501187	KIF23,ESPL1,PTTG1,WEE1,PRC1 (includes EG:233406),CCNB2,PLK1,CDK1,CCNB1,PLK4,ANAPC5,PKMYT1,ANAPC11,KIF11,CHEK2
+diff.lung.E19-P1	translatome	ATM Signaling	0.00501187	MDC1,CCNB2,CDK1,CHEK1,CCNB1,RAD51,NFKBIA,JUN,SMC2,FANCD2,H2AFX,CDKN1A,BRCA1,CHEK2
+diff.lung.E19-P1	translatome	MIF Regulation of Innate Immunity	0.00501187	PLA2G4A,FOS,MIF,JUN,NFKBIA,PLA2G2D,PLA2G12A,PLA2G1B,CD14,PLA2G2A,CD74
+diff.lung.E19-P1	translatome	MIF-mediated Glucocorticoid Regulation	0.00870964	PLA2G4A,MIF,NFKBIA,PLA2G2D,PLA2G12A,PLA2G1B,CD14,PLA2G2A,CD74
+diff.lung.E19-P1	translatome	LPS/IL-1 Mediated Inhibition of RXR Function	0.00891251	APOE,GSTM5,SLC27A2,ABCG1,HMGCS2,FMO5,ABCA1,IL1R2,JUN,GSTM2,ALDH1A1,ALDH1A3,CYP3A7,ALDH3A2,XPO1,FABP4,ACSL4,FMO1 (includes EG:14261),HS3ST1,LBP,FMO3,CPT1A,FMO2,ACOX1,GSTA1,MGST2,SULT1A1,CD14,IL1B,ALDH3B1,ABCC4 (includes EG:10257)
+diff.lung.E19-P1	translatome	Aryl Hydrocarbon Receptor Signaling	0.0147911	CCNE2,GSTM5,NQO2,GSTA1,POLA1,CHEK1,TGM2,FOS,CCNA2,CCNE1,ALDH1A1,CCNA1,JUN,GSTM2,MGST2,ALDH1A3,ALDH3A2,E2F1,CDKN1A,IL1B,ALDH3B1,DHFR,CHEK2,HSPB1
+diff.lung.E19-P1	translatome	Histidine Metabolism	0.0147911	CNDP1,ALDH2,ALDH1A1,CYP2E1,ALDH1A3,SUV39H2,ALDH3A2,DDC,HDC,ALDH3B1,ABP1 (includes EG:26),ELOVL6
+diff.lung.E19-P1	translatome	Atherosclerosis Signaling	0.0147911	ALOX15,APOE,ICAM1,ORM1/ORM2,PLA2G12A,PLA2G1B,PLA2G2A,F3,PRDX6,TNFRSF12A,PON1,ITGB2,PLA2G4A,IL18 (includes EG:16173),PLA2G2D,LPL,IL1B,S100A8,COL18A1
+diff.lung.E19-P1	translatome	Coagulation System	0.0147911	F5,VWF,PLAUR,PLAU,THBD,SERPINE1,F3,FGG,PLAT,SERPIND1
+diff.lung.E19-P1	translatome	Acute Phase Response Signaling	0.0194984	IL6ST,MAP2K6,SERPING1,FN1,PIK3R1,SOCS2,CP,FGG,SERPIND1,HMOX1,JUN,SOD2,NFKBIA,CFB,LBP,SERPINE1,ORM1/ORM2,C1S,IL6R,VWF,STAT3,FOS,IL18 (includes EG:16173),HP,C4BPA,C4B (includes others),IL1B,PIK3CB
+diff.lung.E19-P1	translatome	β-alanine Metabolism	0.0229087	CNDP1,ALDH2,SRM,ACADL,ALDH1A1,ALDH1A3,ALDH3A2,ECH1,MYO5B,ABP1 (includes EG:26),ACADM
+diff.lung.E19-P1	translatome	Pyrimidine Metabolism	0.0239883	TYMS,NME1 (includes EG:18102),POLE2,POLA1,DCTPP1,UPP1,POLR2J,RFC5,DCTD,DTYMK,POLD1,POLM,Dut,POLE,NUDT5,POLR3K,ENPP3,NT5E,EHD4,AK7,UNG,POLD2
+diff.lung.E19-P1	translatome	Arginine and Proline Metabolism	0.0316228	SRM,ASS1,CKMT1A/CKMT1B,SAT1,NOS3,AMD1,ALDH2,VNN1,ALDH1A1,GAMT,ALDH1A3,ALDH3A2,ABP1 (includes EG:26),PYCR1
+diff.lung.E19-P1	translatome	IL-10 Signaling	0.0389045	MAP2K6,CCR1,IL4R,STAT3,IL1R2,HMOX1,FOS,IL18 (includes EG:16173),JUN,NFKBIA,CD14,IL1B,LBP
+diff.lung.E19-P1	translatome	Role of IL-17A in Psoriasis	0.0758578	S100A9,CXCL1,S100A8,IL17RA
+diff.lung.E19-P1	translatome	Complement System	0.103276	CFD,SERPING1,CD55,C4BPA,C1S,CFB,C4B (includes others),C6
+diff.lung.E19-P1	translatome	Eicosanoid Signaling	0.10617	PTGIS,ALOX15,PLA2G4A,DPEP1,PLA2G2D,PLA2G12A,PLA2G1B,ALOX5AP,PLA2G2A,PRDX6
+diff.lung.E19-P1	translatome	Valine, Leucine and Isoleucine Degradation	0.11749	ALDH2,ACADL,ALDH1A1,ACAT2,BCAT2,ALDH1A3,ALDH3A2,ECH1,HMGCS2,ACADM,ACAA2,ELOVL6
+diff.lung.E19-P1	translatome	Fatty Acid Metabolism	0.11749	CPT1A,ACAT2,SLC27A2,ACOX1,ECH1,ACAA2,ALDH2,ACADL,ALDH1A1,CYP3A7,ALDH1A3,CYP2E1,CYP4B1,ECI2,ALDH3A2,ACSL4,ACADM,ADHFE1
+diff.lung.E19-P1	translatome	Sphingolipid Metabolism	0.11749	NAAA,PPAP2A,VNN1,PTPRJ,ACER2,SPTLC2,PPAP2B,PPAP2C,SMPD2,SPTSSA,KDSR,DUSP16
+diff.lung.E19-P1	translatome	Phospholipid Degradation	0.127938	PLA2G12A,PLA2G1B,PLA2G2A,PLA1A,PRDX6,PLCD1,HMOX1,PLA2G4A,PPAP2A,PLA2G2D,PPAP2B,ENPP2,PPAP2C
+diff.lung.E19-P1	translatome	Cardiomyocyte Differentiation via BMP Receptors	0.142561	BMP4,BMP2,BMP7,NPPA,BMP5
+diff.lung.E19-P1	translatome	Phenylalanine Metabolism	0.143549	MIF,CYP2E1,ALDH1A3,DDC,ALDH3B1,ABP1 (includes EG:26),PRDX6,ELOVL6
+diff.lung.E19-P1	translatome	Nicotinate and Nicotinamide Metabolism	0.166725	MAP2K6,MAP3K6,SGK1,PLK1,CDK1,ENPP3,VNN1,NNT,PTPRJ,NT5E,PRKCE,ENPP2,MAP3K8,BST1 (includes EG:12182),DUSP16
+diff.lung.E19-P1	translatome	Linoleic Acid Metabolism	0.195434	ALOX15,PLA2G4A,PLA2G2D,PLA2G12A,CYP2E1,CYP3A7,CYP4B1,PLA2G1B,PLA2G2A,PRDX6,FADS3
+diff.lung.E19-P1	translatome	Sonic Hedgehog Signaling	0.218776	SHH,PRKACA,SMO,GLI1,CDK1,CCNB1
+diff.lung.E19-P1	translatome	p38 MAPK Signaling	0.243781	MAP2K6,PLA2G12A,MAPKAPK3,PLA2G1B,PLA2G2A,IL1R2,PLA2G4A,IL18 (includes EG:16173),PLA2G2D,DUSP1,DUSP10,IL1B,IRAK2,HSPB1
+diff.lung.E19-P1	translatome	VDR/RXR Activation	0.254097	SERPINB1,IGFBP6,THBD,KLF4,CAMP,CDKN1A,IGFBP3,PRKCE,CD14,SEMA3B,CST6 (includes EG:1474),S100G,HSD17B2
+diff.lung.E19-P1	translatome	Hepatic Fibrosis / Hepatic Stellate Cell Activation	0.254683	IL4R,CTGF,ICAM1,FN1,MYH14,IL6R,IFNGR1,MYL1,MYL7,IL1R2,MET,EDN1,CYP2E1,CCL21,IGFBP3,CD14,IL1B,ECE1,LBP
+diff.lung.E19-P1	translatome	Systemic Lupus Erythematosus Signaling	0.263027	PPIH,SNRNP27,PIK3R1,IL6R,PTPRC,FOS,IL18 (includes EG:16173),RNPC3,SNRPA,NAA38,JUN,LSM12 (includes EG:124801),LSM1,LYN,IL1B,ZCRB1,PIK3CB,C6,HNRNPC,FCGR3A,LSM4 (includes EG:25804),SNRPF
+diff.lung.E19-P1	translatome	Propanoate Metabolism	0.279254	ALDH2,ACADL,ALDH1A1,ACAT2,SLC27A2,ALDH1A3,ALDH3A2,ECH1,ACSS1,ACADM
+diff.lung.E19-P1	translatome	Glycerophospholipid Metabolism	0.283139	GPD1,PLA2G12A,PLA2G1B,PLA2G2A,PLA1A,PRDX6,ELOVL6,PLCD1,HMOX1,PLA2G4A,PPAP2A,PLA2G2D,LPCAT1,PPAP2B,ENPP2,PPAP2C
+diff.lung.E19-P1	translatome	Cyclins and Cell Cycle Regulation	0.284446	CCNA2,CCNE2,CCNE1,CCNA1,HDAC8,WEE1,E2F1,CDKN1A,CCNB2,CDK1,SKP2 (includes EG:27401),CCNB1
+diff.lung.E19-P1	translatome	DNA Double-Strand Break Repair by Homologous Recombination	0.284446	RAD51,LIG1,POLA1,BRCA1
+diff.lung.E19-P1	translatome	Butanoate Metabolism	0.310456	ALDH2,ALDH1A1,ACAT2,ALDH1A3,ALDH3A2,ECH1,MYO5B,HMGCS2,PRDX6,ELOVL6
+diff.lung.E19-P1	translatome	Hypoxia Signaling in the Cardiovascular System	0.310456	JUN,NFKBIA,UBE2M,EDN1,UBE2R2,UBE2E3,UBE2S,NOS3,UBE2D1,UBE2C
+diff.lung.E19-P1	translatome	Extrinsic Prothrombin Activation Pathway	0.334195	F5,THBD,F3,FGG
+diff.lung.E19-P1	translatome	LXR/RXR Activation	0.369828	APOE,SCD,ORM1/ORM2,ABCG1,ABCA1,IL1R2,PON1,IL18 (includes EG:16173),LPL,C4B (includes others),IL1B,CD14,S100A8,LBP,PON3
+diff.lung.E19-P1	translatome	Endothelin-1 Signaling	0.38815	PLA2G12A,PIK3R1,PLA2G1B,PLA2G2A,ITPR1,NOS3,PRDX6,PLCD1,FOS,HMOX1,PLA2G4A,CASP12,JUN,PLA2G2D,EDN1,CASP2,CASP1,PRKCE,ECE1,PIK3CB,GUCY1B3
+diff.lung.E19-P1	translatome	Riboflavin Metabolism	0.394457	ENPP3,PTPRJ,ENPP2,DUSP16
+diff.lung.E19-P1	translatome	Bile Acid Biosynthesis	0.394457	ALDH2,ALDH1A1,CYP2E1,ALDH1A3,ALDH3A2,SOAT1,ADHFE1,ACAA2
+diff.lung.E19-P1	translatome	IL-6 Signaling	0.410204	MAP2K6,IL6ST,IL6R,STAT3,IL1R2,FOS,IL18 (includes EG:16173),JUN,NFKBIA,CD14,IL1B,LBP,HSPB1
+diff.lung.E19-P1	translatome	Oncostatin M Signaling	0.410204	IL6ST,TIMP3,EPAS1,STAT3,PLAU,CHI3L1
+diff.lung.E19-P1	translatome	Production of Nitric Oxide and Reactive Oxygen Species in Macrophages	0.452898	APOE,PPP1CC,PPP1R14C,ORM1/ORM2,MAP3K6,PPP1R3C,PIK3R1,RHOJ,IFNGR1,PPP1R14B,IRF1 (includes EG:16362),FOS,PON1,JUN,NFKBIA,CYBB,PPP1R12A,PRKCE,S100A8,PIK3CB,MAP3K8,IRF8
+diff.lung.E19-P1	translatome	IL-12 Signaling and Production in Macrophages	0.494311	ALOX15,APOE,ORM1/ORM2,PIK3R1,MST1 (includes EG:15235),IFNGR1,IRF1 (includes EG:16362),FOS,PON1,IL18 (includes EG:16173),JUN,PRKCE,MAP3K8,PIK3CB,S100A8,IRF8
+diff.lung.E19-P1	translatome	NRF2-mediated Oxidative Stress Response	0.496592	MAP2K6,AKR7A2,GSTM5,DNAJC9,PIK3R1,NQO2,GSTA1,HSPB8,MAFK,FOS,HMOX1,JUN,GSTM2,SOD2,MGST2,PRKCE,FMO1 (includes EG:14261),PIK3CB,FOSL1,UBE2E3,ABCC4 (includes EG:10257),EPHX1
+diff.lung.E19-P1	translatome	IGF-1 Signaling	0.496592	IGFBP6,CTGF,PIK3R1,SOCS2,STAT3,IGFBP2,GRB10,FOS,JUN,NOV,IGFBP3,PRKACA,PIK3CB,CYR61
+diff.lung.E19-P1	translatome	Glutathione Metabolism	0.496592	GSTM2,MGST2,GSTM5,GSTA1,GPX7,GLRX,ANPEP,PRDX6
+diff.lung.E19-P1	translatome	Nucleotide Excision Repair Pathway	0.496592	RPA3,GTF2H4,XPC,POLR2J,GTF2H3,RPA2
+diff.lung.E19-P1	translatome	Ascorbate and Aldarate Metabolism	0.496592	ALDH2,ALDH1A1,ALDH1A3,ALDH3A2
+diff.lung.E19-P1	translatome	PXR/RXR Activation	0.496592	SCD,GSTM2,ALDH1A1,CPT1A,CYP3A7,ALDH3A2,GSTA1,PRKACA,HMGCS2
+diff.lung.E19-P1	translatome	Basal Cell Carcinoma Signaling	0.496592	SHH,BMP4,BMP2,SMO,LEF1,BMP7,GLI1,BMP5,WNT2
+diff.lung.E19-P1	translatome	Antiproliferative Role of TOB in T Cell Signaling	0.505825	CCNA2,CCNE2,CCNE1,CCNA1,SKP2 (includes EG:27401)
+diff.lung.E19-P1	translatome	Toll-like Receptor Signaling	0.505825	MAP2K6,FOS,JUN,NFKBIA,CD14,LBP,IRAK2
+diff.lung.E19-P1	translatome	Methionine Metabolism	0.505825	TGM2,SRM,CBS,AMD1,AHCY
+diff.lung.E19-P1	translatome	Glycerolipid Metabolism	0.505825	AKR7A2,ALDH2,ALDH1A1,PPAP2A,SDC1 (includes EG:20969),ALDH1A3,ALDH3A2,PPAP2B,LPL,PPAP2C,PNPLA2,ADHFE1
+diff.lung.E19-P1	translatome	Pantothenate and CoA Biosynthesis	0.505825	PANK1,ENPP3,BCAT2,ENPP2
+diff.lung.E19-P1	translatome	Aminosugars Metabolism	0.505825	PDE8A,POR,FMO3,CYB5R4,PDE7A,PTPRJ,PDE10A,CHIA,DUSP16,PDE6D
+diff.lung.E19-P1	translatome	Arachidonic Acid Metabolism	0.509331	PTGIS,ALOX15,PLA2G12A,PLA2G1B,PLA2G2A,GPX7,PRDX6,PLA2G4A,PLA2G2D,MGST2,CYP2E1,CYP3A7,CYP4B1
+diff.lung.E19-P1	translatome	Purine Metabolism	0.547016	NME1 (includes EG:18102),GDA,PDE7A,POLA1,POLR2J,POLM,POLE,ENPP2,BLM,AK7,GUCY1B3,AMPD3,TJP2,POLE2,PDE10A,RHOBTB3,DCTPP1,RFC5,POLD1,PDE8A,NUDT5,POLR3K,ENPP3,NT5E,NPR1 (includes EG:18160),KIF20B,POLD2,PDE6D
+diff.lung.E19-P1	translatome	Interferon Signaling	0.547016	OAS1,IFITM1,IFNGR1,IRF9,IRF1 (includes EG:16362)
+diff.lung.E19-P1	translatome	Biosynthesis of Steroids	0.548277	DHCR7,VKORC1,IDI1,CYP2E1
+diff.lung.E19-P1	translatome	T Helper Cell Differentiation	0.548277	IL6ST,HLA-DMA,IL2RG,IL18 (includes EG:16173),IL4R,IL6R,IFNGR1,STAT3
+diff.lung.E19-P1	translatome	CD27 Signaling in Lymphocytes	0.548277	MAP2K6,FOS,SIVA1,JUN,NFKBIA,MAP3K6,MAP3K8
+diff.lung.E19-P1	translatome	Role of Tissue Factor in Cancer	0.564937	CTGF,PIK3R1,EGR1,CXCL1,PLAUR,HBEGF,F3,FGG,RPS6KA6,F2RL1,LYN,IL1B,PIK3CB,CYR61
+diff.lung.E19-P1	translatome	Tyrosine Metabolism	0.564937	MIF,CYP2E1,ALDH1A3,SUV39H2,DDC,ALDH3B1,ABP1 (includes EG:26),ADHFE1,ELOVL6
+diff.lung.E19-P1	translatome	IL-17A Signaling in Fibroblasts	0.665273	FOS,JUN,NFKBIA,LCN2,IL17RA
+diff.lung.E19-P1	translatome	HMGB1 Signaling	0.665273	MAP2K6,FOS,ICAM1,JUN,AGER,HAT1,PIK3R1,RHOJ,IFNGR1,PIK3CB,SERPINE1,PLAT
+diff.lung.E19-P1	translatome	Nitrogen Metabolism	0.665273	TGM2,VNN1,CA4,CA5B,GLS2
+diff.lung.E19-P1	translatome	Urea Cycle and Metabolism of Amino Groups	0.665273	SRM,GAMT,ASS1,CKMT1A/CKMT1B,PYCR1
+diff.lung.E19-P1	translatome	ERK/MAPK Signaling	0.665273	MYCN,PPP1CC,PPP1R14C,PLA2G12A,PIK3R1,PPP1R3C,PLA2G1B,PLA2G2A,RAPGEF4,STAT3,PPP1R14B,FOS,PLA2G4A,PLA2G2D,DUSP1,PRKACA,PPP1R12A,PRKCE,PIK3CB,HSPB1
+diff.lung.E19-P1	translatome	Role of Osteoblasts, Osteoclasts and Chondrocytes in Rheumatoid Arthritis	0.665273	MAP2K6,SFRP2,BMP4,FRZB,BMP2,PIK3R1,GSN,TNFRSF11A,BMP5,WNT2,IL1R2,FOS,IL18 (includes EG:16173),WIF1,JUN,NFKBIA,MMP8,SMO,IL1B,PIK3CB,LEF1,BMP7,ALPL
+diff.lung.E19-P1	translatome	Lysine Degradation	0.724436	ALDH2,ALDH1A1,ACAT2,ALDH1A3,SUV39H2,ALDH3A2,ECH1,ELOVL6
+diff.lung.E19-P1	translatome	Granzyme B Signaling	0.770903	PRKDC,LMNB2,LMNB1
+diff.lung.E19-P1	translatome	Differential Regulation of Cytokine Production in Intestinal Epithelial Cells by IL-17A and IL-17F	0.770903	LCN2,CXCL1,IL1B
+diff.lung.E19-P1	translatome	Role of Macrophages, Fibroblasts and Endothelial Cells in Rheumatoid Arthritis	0.770903	IL6ST,MAP2K6,ICAM1,FN1,SFRP2,FRZB,PIK3R1,IL17RA,CEBPG,WNT2,PLCD1,IL1R2,NFKBIA,JUN,WIF1,F2RL1,TRAF4,SMO,PRKCE,FCGR3A,MIF,IL6R,STAT3,FOS,IL18 (includes EG:16173),IL1B,PIK3CB,LEF1,IRAK2
+diff.lung.E19-P1	translatome	IL-17A Signaling in Gastric Cells	0.776247	FOS,JUN,CXCL1,IL17RA
+diff.lung.E19-P1	translatome	Inhibition of Angiogenesis by TSP1	0.829087	JUN,SDC1 (includes EG:20969),SDC2,NOS3,GUCY1B3
+diff.lung.E19-P1	translatome	Pyruvate Metabolism	0.829087	AKR7A2,ALDH2,ALDH1A1,ACAT2,ALDH1A3,ALDH3A2,ACSS1,PCK1 (includes EG:18534)
+diff.lung.E19-P1	translatome	Parkinsons Signaling	0.833681	UCHL1,SNCAIP,SNCA
+diff.lung.E19-P1	translatome	Growth Hormone Signaling	0.863774	FOS,RPS6KA6,GHR,PIK3R1,SOCS2,IGFBP3,PRKCE,PIK3CB,STAT3
+diff.lung.E19-P1	translatome	Lysine Biosynthesis	0.875185	TGM2,VNN1
+diff.lung.E19-P1	translatome	Intrinsic Prothrombin Activation Pathway	0.875185	F5,THBD,COL18A1,FGG
+diff.lung.E19-P1	translatome	Role of MAPK Signaling in the Pathogenesis of Influenza	0.875185	MAP2K6,PLA2G4A,PLA2G2D,PLA2G12A,PLA2G1B,PLA2G2A,PRDX6
+diff.lung.E19-P1	translatome	Pentose Phosphate Pathway	0.875185	RBKS,RPE,PGLS,PFKP
+diff.lung.E19-P1	translatome	ILK Signaling	0.897842	MAP2K6,MUC1,FN1,BMP2,MYH14,PIK3R1,RHOJ,PPP1R14B,MYL1,MYL7,FOS,ITGB2,JUN,PPAP2B,PPP1R12A,LEF1,PIK3CB,ILKAP,Irs3
+diff.lung.E19-P1	translatome	Docosahexaenoic Acid (DHA) Signaling	0.897842	ALOX15,PIK3R1,IL1B,PIK3CB,PNPLA2,APP
+diff.lung.E19-P1	translatome	Corticotropin Releasing Hormone Signaling	0.909494	SHH,FOS,JUN,NPR1 (includes EG:18160),NR4A1,PRKACA,SMO,PRKCE,ITPR1,NOS3,GLI1,GUCY1B3
+diff.lung.E19-P1	translatome	Pentose and Glucuronate Interconversions	0.918756	AKR7A2,UCHL1,UCHL3,RPE
+diff.lung.E19-P1	translatome	One Carbon Pool by Folate	0.926403	TYMS,EHD4,DHFR
+diff.lung.E19-P1	translatome	Synthesis and Degradation of Ketone Bodies	0.926403	ACAT2,HMGCS2
+diff.lung.E19-P1	translatome	CD40 Signaling	0.926403	MAP2K6,FOS,ICAM1,JUN,NFKBIA,PIK3R1,PIK3CB,STAT3
+diff.lung.E19-P1	translatome	Relaxin Signaling	0.926403	PDE7A,PDE10A,PIK3R1,NOS3,GNG10,PDE8A,FOS,NFKBIA,JUN,NPR1 (includes EG:18160),PRKACA,PIK3CB,GNB1L,GUCY1B3,PDE6D
+diff.lung.E19-P1	translatome	RANK Signaling in Osteoclasts	0.93713	MAP2K6,FOS,JUN,NFKBIA,MAP3K6,PIK3R1,PIK3CB,MAP3K8,GSN,TNFRSF11A
+diff.lung.E19-P1	translatome	TREM1 Signaling	0.940156	IL18 (includes EG:16173),ICAM1,CASP1,IL1B,STAT3
+diff.lung.E19-P1	translatome	Metabolism of Xenobiotics by Cytochrome P450	0.940156	GSTM2,MGST2,GSTM5,CYP2E1,ALDH1A3,CYP3A7,GSTA1,CYP4B1,ALDH3B1,ADHFE1
+diff.lung.E19-P1	translatome	D-glutamine and D-glutamate Metabolism	0.940156	GLS2
+diff.lung.E19-P1	translatome	p53 Signaling	0.947545	PRKDC,JUN,TOPBP1,PIK3R1,E2F1,CDKN1A,PIK3CB,BRCA1,CHEK2,CHEK1
+diff.lung.E19-P1	translatome	LPS-stimulated MAPK Signaling	0.953894	MAP2K6,FOS,JUN,NFKBIA,PIK3R1,PRKCE,CD14,PIK3CB,LBP
+diff.lung.E19-P1	translatome	Role of Hypercytokinemia/hyperchemokinemia in the Pathogenesis of Influenza	0.996552	CCR1,IL18 (includes EG:16173),IL1B
+diff.lung.E19-P1	translatome	Factors Promoting Cardiogenesis in Vertebrates	0.996552	CCNE2,CCNE1,BMP4,BMP2,SMO,PRKCE,LEF1,BMP7,BMP5
+diff.lung.E19-P1	translatome	IL-9 Signaling	0.996552	IL2RG,PIK3R1,SOCS2,PIK3CB,STAT3
+diff.lung.E19-P1	translatome	Activation of IRF by Cytosolic Pattern Recognition Receptors	0.996552	IRF7,JUN,NFKBIA,IRF9,IFIT2,ISG15
+diff.lung.E19-P1	translatome	N-Glycan Biosynthesis	0.996552	B4GALT6,MAN1C1,MAN1A1,MGAT4B,MAN2A1
+diff.lung.E19-P1	translatome	Glycosphingolipid Biosynthesis - Globoseries	0.996552	NAGA,ST3GAL2,B3GALNT1
+diff.lung.E19-P1	translatome	CCR3 Signaling in Eosinophils	0.996552	PLA2G4A,PLA2G2D,PLA2G12A,PIK3R1,PLA2G1B,PRKCE,PPP1R12A,PIK3CB,PLA2G2A,ITPR1,GNB1L,GNG10
+diff.lung.E19-P1	translatome	Cardiac β-adrenergic Signaling	0.996552	PPP1CC,PPP1R14C,PDE7A,PDE10A,PPP1R3C,PPP1R14B,GNG10,PDE8A,AKAP2/PALM2-AKAP2,PKIB,PRKACA,PPP1R12A,GNB1L,PDE6D
+diff.lung.E22-P1	transcriptome	Hepatic Fibrosis / Hepatic Stellate Cell Activation	0.0301995	IL4R,VCAM1,CTGF,MYH14,MYL1,MYL7,IL1R2,EDN1,TIMP1,TGFA,IGFBP3,CD14,ECE1
+diff.lung.E22-P1	transcriptome	Biosynthesis of Steroids	0.0301995	SQLE,FDFT1,DHCR7,IDI1,SC5DL
+diff.lung.E22-P1	transcriptome	Acute Phase Response Signaling	0.0301995	MAP2K6,SOCS3,TTR,ITIH3,PIK3R1,KRAS,STAT3,FGG,HMOX1,FOS,ALB,SOD2,C4B (includes others),SERPINE1
+diff.lung.E22-P1	transcriptome	IL-10 Signaling	0.0301995	IL1R2,MAP2K6,HMOX1,SOCS3,FOS,IL4R,CD14,STAT3
+diff.lung.E22-P1	transcriptome	IGF-1 Signaling	0.0301995	SOCS3,FOS,CTGF,NOV,PIK3R1,PIK3R6,IGFBP3,KRAS,STAT3,CYR61
+diff.lung.E22-P1	transcriptome	Growth Hormone Signaling	0.0301995	SOCS3,FOS,PIK3R1,PIK3R6,IGFBP3,RPS6KA3,PRKCH,STAT3
+diff.lung.E22-P1	transcriptome	Pancreatic Adenocarcinoma Signaling	0.0301995	RAD51,HMOX1,PIK3R1,E2F1,CDKN1A,PIK3R6,TGFA,KRAS,STAT3,CCND1
+diff.lung.E22-P1	transcriptome	Role of Tissue Factor in Cancer	0.0301995	FYN,CTGF,PIK3R1,EGR1,PIK3R6,RPS6KA3,KRAS,CYR61,F3,FGG
+diff.lung.E22-P1	transcriptome	Melanoma Signaling	0.0301995	PIK3R1,E2F1,CDKN1A,PIK3R6,KRAS,CCND1
+diff.lung.E22-P1	transcriptome	HMGB1 Signaling	0.0301995	MAP2K6,FOS,VCAM1,RHOB,PIK3R1,PIK3R6,KRAS,SERPINE1,PLAT
+diff.lung.E22-P1	transcriptome	ERK/MAPK Signaling	0.0338844	FYN,PPP1R3C,PIK3R1,KRAS,STAT3,RAPGEF4,PLA2G4A,FOS,DUSP9,DUSP1,PIK3R6,ATF4,HSPB1
+diff.lung.E22-P1	transcriptome	Prolactin Signaling	0.0389045	FYN,SOCS3,FOS,PIK3R1,PIK3R6,KRAS,PRKCH,STAT3
+diff.lung.E22-P1	transcriptome	NRF2-mediated Oxidative Stress Response	0.0416869	MAP2K6,GSTM3,NQO2,PIK3R1,HSPB8,KRAS,MAFK,HMOX1,FOS,SOD2,PIK3R6,ATF4,PRKCH
+diff.lung.E22-P1	transcriptome	Polyamine Regulation in Colon Cancer	0.0416869	AZIN1,SAT1,KRAS,ODC1
+diff.lung.E22-P1	transcriptome	Neurotrophin/TRK Signaling	0.0467735	MAP2K6,FOS,SPRY1,PIK3R1,PIK3R6,ATF4,KRAS
+diff.lung.E22-P1	transcriptome	Prostate Cancer Signaling	0.0467735	PIK3R1,E2F1,CDKN1A,PIK3R6,ATF4,LEF1,KRAS,CCND1
+diff.lung.E22-P1	transcriptome	CXCR4 Signaling	0.0537032	FOS,RHOB,MYLPF,PIK3R1,EGR1,PIK3R6,KRAS,PRKCH,ITPR1,MYL1,MYL7
+diff.lung.E22-P1	transcriptome	Non-Small Cell Lung Cancer Signaling	0.0537032	PIK3R1,E2F1,PIK3R6,TGFA,KRAS,ITPR1,CCND1
+diff.lung.E22-P1	transcriptome	Coagulation System	0.0562341	F5,SERPINE1,F3,FGG,PLAT
+diff.lung.E22-P1	transcriptome	ATM Signaling	0.060256	RAD51,SMC2,GADD45G,CDKN1A,ATF4,CDK1
+diff.lung.E22-P1	transcriptome	ILK Signaling	0.060256	MAP2K6,FOS,RHOB,PIK3R1,MYH14,BMP2,PIK3R6,ATF4,LEF1,CCND1,MYL1,MYL7
+diff.lung.E22-P1	transcriptome	Glioma Invasiveness Signaling	0.060256	TIMP3,RHOB,TIMP1,PIK3R1,PIK3R6,KRAS
+diff.lung.E22-P1	transcriptome	LPS-stimulated MAPK Signaling	0.060256	MAP2K6,FOS,PIK3R1,PIK3R6,CD14,KRAS,PRKCH
+diff.lung.E22-P1	transcriptome	Hereditary Breast Cancer Signaling	0.060256	RAD51,GADD45G,PIK3R1,E2F1,CDKN1A,PIK3R6,KRAS,CCND1,CDK1
+diff.lung.E22-P1	transcriptome	Acute Myeloid Leukemia Signaling	0.060256	MAP2K6,PIK3R1,PIK3R6,LEF1,KRAS,STAT3,CCND1
+diff.lung.E22-P1	transcriptome	Thrombopoietin Signaling	0.0630957	FOS,PIK3R1,PIK3R6,KRAS,PRKCH,STAT3
+diff.lung.E22-P1	transcriptome	Endothelin-1 Signaling	0.0660693	HMOX1,PLA2G4A,FOS,EDN1,PIK3R1,PIK3R6,ECE1,KRAS,PRKCH,ITPR1,NOS3
+diff.lung.E22-P1	transcriptome	Aryl Hydrocarbon Receptor Signaling	0.0676083	CCNA2,FOS,GSTM3,NQO2,POLA1,E2F1,CDKN1A,CCND1,CYP1B1,HSPB1
+diff.lung.E22-P1	transcriptome	Role of JAK1 and JAK3 in γc Cytokine Signaling	0.0676083	SOCS3,IL4R,PIK3R1,PIK3R6,KRAS,STAT3
+diff.lung.E22-P1	transcriptome	HGF Signaling	0.0676083	FOS,PIK3R1,CDKN1A,PIK3R6,KRAS,PRKCH,STAT3,CCND1
+diff.lung.E22-P1	transcriptome	PAK Signaling	0.0724436	MYLPF,PAK1IP1,PIK3R1,PIK3R6,KRAS,MYL1,MYL7
+diff.lung.E22-P1	transcriptome	Axonal Guidance Signaling	0.0724436	SEMA3G,FYN,ADAM15,BMP2,MYLPF,PIK3R1,KRAS,SLIT2,BMP5,PLXND1,MYL1,WNT2,MYL7,TUBB6,UNC5D,PIK3R6,PRKCH,EPHA2,NRP1 (includes EG:18186),UNC5C
+diff.lung.E22-P1	transcriptome	Glioblastoma Multiforme Signaling	0.074131	RHOB,PIK3R1,E2F1,CDKN1A,PIK3R6,LEF1,KRAS,ITPR1,CCND1,WNT2
+diff.lung.E22-P1	transcriptome	Estrogen-Dependent Breast Cancer Signaling	0.074131	FOS,PIK3R1,PIK3R6,ATF4,KRAS,CCND1
+diff.lung.E22-P1	transcriptome	JAK/Stat Signaling	0.074131	SOCS3,PIK3R1,CDKN1A,PIK3R6,KRAS,STAT3
+diff.lung.E22-P1	transcriptome	Cell Cycle: G2/M DNA Damage Checkpoint Regulation	0.074131	PRKDC,CKS2,CDKN1A,CDK1,SKP2 (includes EG:27401)
+diff.lung.E22-P1	transcriptome	p53 Signaling	0.074131	PRKDC,GADD45G,PIK3R1,E2F1,CDKN1A,PIK3R6,CCND1
+diff.lung.E22-P1	transcriptome	Extrinsic Prothrombin Activation Pathway	0.074131	F5,F3,FGG
+diff.lung.E22-P1	transcriptome	Ovarian Cancer Signaling	0.074131	RAD51,EDN1,PIK3R1,E2F1,PIK3R6,LEF1,KRAS,CCND1,WNT2
+diff.lung.E22-P1	transcriptome	Virus Entry via Endocytic Pathways	0.074131	FYN,CD55,PIK3R1,PIK3R6,TFRC,KRAS,PRKCH
+diff.lung.E22-P1	transcriptome	CNTF Signaling	0.074131	PIK3R1,PIK3R6,RPS6KA3,KRAS,STAT3
+diff.lung.E22-P1	transcriptome	EGF Signaling	0.074131	FOS,PIK3R1,PIK3R6,STAT3,ITPR1
+diff.lung.E22-P1	transcriptome	Cardiomyocyte Differentiation via BMP Receptors	0.0831764	BMP2,NPPA,BMP5
+diff.lung.E22-P1	transcriptome	Role of Macrophages, Fibroblasts and Endothelial Cells in Rheumatoid Arthritis	0.0831764	MAP2K6,SOCS3,VCAM1,FRZB,PIK3R1,KRAS,STAT3,CCND1,WNT2,IL1R2,FOS,PIK3R6,ATF4,LEF1,PRKCH
+diff.lung.E22-P1	transcriptome	Leukocyte Extravasation Signaling	0.0870964	TIMP3,VCAM1,CLDN4,RAP1GAP,TIMP1,EZR,PIK3R1,PIK3R6,PRKCH,CLDN7,RAPGEF4
+diff.lung.E22-P1	transcriptome	Fructose and Mannose Metabolism	0.0870964	AKR1B15,NUDT5,PTPRJ,ALDOB,DUSP16
+diff.lung.E22-P1	transcriptome	IL-9 Signaling	0.0870964	SOCS3,PIK3R1,PIK3R6,STAT3
+diff.lung.E22-P1	transcriptome	Oncostatin M Signaling	0.0870964	TIMP3,EPAS1,KRAS,STAT3
+diff.lung.E22-P1	transcriptome	IL-17 Signaling	0.0870964	MAP2K6,TIMP1,PIK3R1,PIK3R6,KRAS,MUC5AC/MUC5B
+diff.lung.E22-P1	transcriptome	G-Protein Coupled Receptor Signaling	0.0870964	FYN,LPAR4,RGS2 (includes EG:19735),PDE10A,PIK3R1,KRAS,RAPGEF4,STAT3,CD97,PDE4B,P2RY2,DUSP9,CCRL2,DUSP1,RAP1GAP,CXCR7,ELTD1,PIK3R6,ATF4,ADORA2B,ADRB2
+diff.lung.E22-P1	transcriptome	Glucocorticoid Receptor Signaling	0.0870964	VCAM1,PIK3R1,KRAS,STAT3,FGG,IL1R2,FOS,CCL13,DUSP1,CDKN1A,PIK3R6,NPPA,SERPINE1,ADRB2
+diff.lung.E22-P1	transcriptome	Erythropoietin Signaling	0.0870964	SOCS3,FOS,PIK3R1,PIK3R6,KRAS,PRKCH
+diff.lung.E22-P1	transcriptome	FLT3 Signaling in Hematopoietic Progenitor Cells	0.0870964	PIK3R1,PIK3R6,RPS6KA3,ATF4,KRAS,STAT3
+diff.lung.E22-P1	transcriptome	IL-3 Signaling	0.0954993	FOS,PIK3R1,PIK3R6,KRAS,PRKCH,STAT3
+diff.lung.E22-P1	transcriptome	Endometrial Cancer Signaling	0.0954993	PIK3R1,PIK3R6,LEF1,KRAS,CCND1
+diff.lung.E22-P1	transcriptome	Phospholipase C Signaling	0.0954993	HMOX1,FYN,PLA2G4A,RHOB,MYLPF,RPS6KA3,ATF4,KRAS,PRKCH,ITPR1,MYL1,MYL7
+diff.lung.E22-P1	transcriptome	cAMP-mediated signaling	0.0954993	RGS2 (includes EG:19735),DUSP9,RAP1GAP,DUSP1,PDE10A,PKIB,ATF4,ADORA2B,STAT3,PDE4B,RAPGEF4,ADRB2
+diff.lung.E22-P1	transcriptome	IL-6 Signaling	0.0954993	IL1R2,MAP2K6,FOS,CD14,KRAS,STAT3,HSPB1
+diff.lung.E22-P1	transcriptome	Glioma Signaling	0.1	PIK3R1,E2F1,CDKN1A,PIK3R6,KRAS,PRKCH,CCND1
+diff.lung.E22-P1	transcriptome	IL-8 Signaling	0.108893	HMOX1,VCAM1,ANGPT1,RHOB,PIK3R1,PIK3R6,KRAS,PRKCH,CCND1,MYL7
+diff.lung.E22-P1	transcriptome	Fc Epsilon RI Signaling	0.109396	MAP2K6,FYN,PLA2G4A,PIK3R1,PIK3R6,KRAS,PRKCH
+diff.lung.E22-P1	transcriptome	Role of NANOG in Mammalian Embryonic Stem Cell Pluripotency	0.109396	PIK3R1,BMP2,PIK3R6,KRAS,STAT3,BMP5,WNT2
+diff.lung.E22-P1	transcriptome	HER-2 Signaling in Breast Cancer	0.109396	PIK3R1,CDKN1A,PIK3R6,KRAS,PRKCH,CCND1
+diff.lung.E22-P1	transcriptome	Nitric Oxide Signaling in the Cardiovascular System	0.109396	PLN,PIK3R1,PIK3R6,SLC7A1,ITPR1,NOS3
+diff.lung.E22-P1	transcriptome	Docosahexaenoic Acid (DHA) Signaling	0.11272	ALOX15,PIK3R1,PIK3R6,PNPLA2
+diff.lung.E22-P1	transcriptome	Cyclins and Cell Cycle Regulation	0.11324	CCNA2,E2F1,CDKN1A,CCND1,CDK1,SKP2 (includes EG:27401)
+diff.lung.E22-P1	transcriptome	Gα12/13 Signaling	0.128529	LPAR4,MYLPF,PIK3R1,PIK3R6,KRAS,MYL1,MYL7
+diff.lung.E22-P1	transcriptome	CD40 Signaling	0.128529	MAP2K6,FOS,PIK3R1,PIK3R6,STAT3
+diff.lung.E22-P1	transcriptome	Molecular Mechanisms of Cancer	0.128529	MAP2K6,PRKDC,FYN,PIK3R1,BMP2,KRAS,CCND1,BMP5,DHH,FOS,RHOB,E2F1,CDKN1A,PIK3R6,LEF1,PRKCH
+diff.lung.E22-P1	transcriptome	PI3K Signaling in B Lymphocytes	0.133968	FYN,FOS,IL4R,ATF3,PIK3R1,ATF4,KRAS,ITPR1
+diff.lung.E22-P1	transcriptome	Cellular Effects of Sildenafil (Viagra)	0.138357	MYLPF,MYH14,PDE4B,ITPR1,NPPA,NOS3,MYL1,MYL7
+diff.lung.E22-P1	transcriptome	Aldosterone Signaling in Epithelial Cells	0.140281	SCNN1A,DUSP1,PIK3R1,PIK3R6,HSPB8,KRAS,PRKCH,ITPR1,HSPB1
+diff.lung.E22-P1	transcriptome	GM-CSF Signaling	0.147571	PIK3R1,PIK3R6,KRAS,STAT3,CCND1
+diff.lung.E22-P1	transcriptome	Angiopoietin Signaling	0.154882	ANGPT1,PIK3R1,PIK3R6,KRAS,NOS3
+diff.lung.E22-P1	transcriptome	LXR/RXR Activation	0.154882	IL1R2,TTR,ALB,CCL7,SREBF1,C4B (includes others),CD14
+diff.lung.E22-P1	transcriptome	Renin-Angiotensin Signaling	0.154882	FOS,PIK3R1,PIK3R6,KRAS,PRKCH,STAT3,ITPR1
+diff.lung.E22-P1	transcriptome	Thrombin Signaling	0.157398	RHOB,MYLPF,PIK3R1,PIK3R6,KRAS,PRKCH,ITPR1,GATA2,MYL1,MYL7
+diff.lung.E22-P1	transcriptome	Synthesis and Degradation of Ketone Bodies	0.159956	ACAT2,HMGCS1
+diff.lung.E22-P1	transcriptome	FGF Signaling	0.159956	MAP2K6,PIK3R1,PIK3R6,ATF4,STAT3,ITPR1
+diff.lung.E22-P1	transcriptome	Renal Cell Carcinoma Signaling	0.163305	FOS,PIK3R1,PIK3R6,TGFA,KRAS
+diff.lung.E22-P1	transcriptome	Breast Cancer Regulation by Stathmin1	0.166341	TUBB6,PPP1R3C,PIK3R1,E2F1,CDKN1A,PIK3R6,KRAS,PRKCH,ITPR1,CDK1
+diff.lung.E22-P1	transcriptome	Chronic Myeloid Leukemia Signaling	0.175792	PIK3R1,E2F1,CDKN1A,PIK3R6,KRAS,CCND1
+diff.lung.E22-P1	transcriptome	p38 MAPK Signaling	0.175792	IL1R2,MAP2K6,PLA2G4A,DUSP1,ATF4,HSPB1
+diff.lung.E22-P1	transcriptome	Macropinocytosis Signaling	0.175792	PIK3R1,PIK3R6,CD14,KRAS,PRKCH
+diff.lung.E22-P1	transcriptome	Small Cell Lung Cancer Signaling	0.18197	PIK3R1,E2F1,PIK3R6,CCND1,SKP2 (includes EG:27401)
+diff.lung.E22-P1	transcriptome	Protein Kinase A Signaling	0.18197	PLN,PDE10A,MYLPF,PPP1R3C,PYGL,PDE4B,ITPR1,NOS3,MYL1,MYL7,DHH,ATF4,LEF1,PRKCH
+diff.lung.E22-P1	transcriptome	PDGF Signaling	0.190546	FOS,PIK3R1,PIK3R6,KRAS,STAT3
+diff.lung.E22-P1	transcriptome	Role of CHK Proteins in Cell Cycle Checkpoint Control	0.199526	E2F1,CDKN1A,CDK1
+diff.lung.E22-P1	transcriptome	Role of IL-17A in Arthritis	0.201372	MAP2K6,CCL7,PIK3R1,PIK3R6
+diff.lung.E22-P1	transcriptome	mTOR Signaling	0.209411	HMOX1,EIF3B,DDIT4,RHOB,PIK3R1,PIK3R6,RPS6KA3,KRAS,PRKCH
+diff.lung.E22-P1	transcriptome	P2Y Purigenic Receptor Signaling Pathway	0.215278	P2RY2,FOS,PIK3R1,PIK3R6,ATF4,KRAS,PRKCH
+diff.lung.E22-P1	transcriptome	Role of Osteoblasts, Osteoclasts and Chondrocytes in Rheumatoid Arthritis	0.215278	IL1R2,MAP2K6,FOS,FRZB,PIK3R1,BMP2,PIK3R6,LEF1,BMP5,WNT2
+diff.lung.E22-P1	transcriptome	DNA Double-Strand Break Repair by Homologous Recombination	0.215278	RAD51,POLA1
+diff.lung.E22-P1	transcriptome	Cholecystokinin/Gastrin-mediated Signaling	0.215278	MAP2K6,FOS,RHOB,KRAS,PRKCH,ITPR1
+diff.lung.E22-P1	transcriptome	Atherosclerosis Signaling	0.215278	ALOX15,PLA2G4A,ALB,VCAM1,F3,TNFRSF12A
+diff.lung.E22-P1	transcriptome	IL-17A Signaling in Fibroblasts	0.215278	FOS,CCL7,LCN2
+diff.lung.E22-P1	transcriptome	Nitrogen Metabolism	0.215278	CA3,CTH,ASNS
+diff.lung.E22-P1	transcriptome	GNRH Signaling	0.215278	MAP2K6,FOS,EGR1,ATF4,KRAS,PRKCH,ITPR1
+diff.lung.E22-P1	transcriptome	Insulin Receptor Signaling	0.215278	SCNN1A,FYN,SOCS3,PPP1R3C,PIK3R1,PIK3R6,KRAS
+diff.lung.E22-P1	transcriptome	Cell Cycle: G1/S Checkpoint Regulation	0.215278	E2F1,CDKN1A,CCND1,SKP2 (includes EG:27401)
+diff.lung.E22-P1	transcriptome	IL-2 Signaling	0.215278	FOS,PIK3R1,PIK3R6,KRAS
+diff.lung.E22-P1	transcriptome	Tight Junction Signaling	0.219786	FOS,TJP2,CLDN4,MYH14,CPSF3,CLDN7,MYL1,MYL7
+diff.lung.E22-P1	transcriptome	Calcium-induced T Lymphocyte Apoptosis	0.238232	NR4A1,PRKCH,ITPR1,ORAI1
+diff.lung.E22-P1	transcriptome	Melanocyte Development and Pigmentation Signaling	0.247742	PIK3R1,PIK3R6,RPS6KA3,ATF4,KRAS
+diff.lung.E22-P1	transcriptome	Mismatch Repair in Eukaryotes	0.247742	MSH3 (includes EG:17686),POLD1
+diff.lung.E22-P1	transcriptome	Riboflavin Metabolism	0.247742	PTPRJ,DUSP16
+diff.lung.E22-P1	transcriptome	MIF Regulation of Innate Immunity	0.247742	PLA2G4A,FOS,CD14
+diff.lung.E22-P1	transcriptome	CCR3 Signaling in Eosinophils	0.251768	PLA2G4A,PIK3R1,PIK3R6,KRAS,PRKCH,ITPR1
+diff.lung.E22-P1	transcriptome	IL-17A Signaling in Airway Cells	0.251768	PIK3R1,PIK3R6,STAT3,MUC5AC/MUC5B
+diff.lung.E22-P1	transcriptome	Cardiac Hypertrophy Signaling	0.25293	MAP2K6,RHOB,MYLPF,PIK3R1,PIK3R6,KRAS,MYL1,HSPB1,MYL7,ADRB2
+diff.lung.E22-P1	transcriptome	VDR/RXR Activation	0.256448	CDKN1A,IGFBP3,CD14,PRKCH,KLF4
+diff.lung.E22-P1	transcriptome	IL-15 Signaling	0.256448	PIK3R1,PIK3R6,KRAS,STAT3
+diff.lung.E22-P1	transcriptome	IL-4 Signaling	0.256448	IL4R,PIK3R1,PIK3R6,KRAS
+diff.lung.E22-P1	transcriptome	ERK5 Signaling	0.266686	FOS,RPS6KA3,ATF4,KRAS
+diff.lung.E22-P1	transcriptome	Corticotropin Releasing Hormone Signaling	0.266686	FOS,NR4A1,ATF4,PRKCH,ITPR1,NOS3
+diff.lung.E22-P1	transcriptome	TGF-β Signaling	0.266686	MAP2K6,FOS,BMP2,KRAS,SERPINE1
+diff.lung.E22-P1	transcriptome	14-3-3-mediated Signaling	0.266686	FOS,TUBB6,PIK3R1,PIK3R6,KRAS,PRKCH
+diff.lung.E22-P1	transcriptome	Basal Cell Carcinoma Signaling	0.266686	BMP2,LEF1,BMP5,WNT2
+diff.lung.E22-P1	transcriptome	Hypoxia Signaling in the Cardiovascular System	0.266686	UBE2G2,EDN1,ATF4,NOS3
+diff.lung.E22-P1	transcriptome	Butanoate Metabolism	0.266686	ACAT2,ECH1,MYO5B,HMGCS1
+diff.lung.E22-P1	transcriptome	Actin Cytoskeleton Signaling	0.266686	MYLPF,EZR,PIK3R1,MYH14,PIK3R6,CD14,KRAS,MYL1,MYL7
+diff.lung.E22-P1	transcriptome	Human Embryonic Stem Cell Pluripotency	0.270396	PIK3R1,BMP2,PIK3R6,LEF1,BMP5,WNT2
+diff.lung.E22-P1	transcriptome	Colorectal Cancer Metastasis Signaling	0.270396	FOS,RHOB,MSH3 (includes EG:17686),PIK3R1,PIK3R6,LEF1,KRAS,STAT3,CCND1,WNT2
+diff.lung.E22-P1	transcriptome	Linoleic Acid Metabolism	0.270396	ALOX15,PLA2G4A,CYP1B1,FADS1
+diff.lung.E22-P1	transcriptome	Antiproliferative Role of Somatostatin Receptor 2	0.270396	PIK3R1,CDKN1A,PIK3R6,KRAS
+diff.lung.E22-P1	transcriptome	Natural Killer Cell Signaling	0.270396	FYN,PIK3R1,PIK3R6,KRAS,PRKCH
+diff.lung.E22-P1	transcriptome	FcγRIIB Signaling in B Lymphocytes	0.271644	PIK3R1,PIK3R6,KRAS
+diff.lung.E22-P1	transcriptome	Role of IL-17F in Allergic Inflammatory Airway Diseases	0.271644	CCL7,RPS6KA3,ATF4
+diff.lung.E22-P1	transcriptome	Fatty Acid Metabolism	0.275423	ACADL,ACAT2,CPT1A,ECI2,ECH1,CYP1B1
+diff.lung.E22-P1	transcriptome	Purine Metabolism	0.279254	NUDT5,AMPD3,TJP2,GDA,PDE10A,NUDT9,POLA1,KIF20B,ADA,PDE4B,POLD1
+diff.lung.E22-P1	transcriptome	IL-12 Signaling and Production in Macrophages	0.279898	ALOX15,FOS,ALB,PIK3R1,PIK3R6,PRKCH
+diff.lung.E22-P1	transcriptome	Sphingolipid Metabolism	0.279898	PPAP2A,PTPRJ,ACER2,DUSP16
+diff.lung.E22-P1	transcriptome	Valine, Leucine and Isoleucine Degradation	0.279898	ACADL,ACAT2,ECH1,HMGCS1
+diff.lung.E22-P1	transcriptome	Fcγ Receptor-mediated Phagocytosis in Macrophages and Monocytes	0.283792	HMOX1,FYN,EZR,PIK3R1,PRKCH
+diff.lung.E22-P1	transcriptome	T Cell Receptor Signaling	0.283792	FYN,FOS,PIK3R1,PIK3R6,KRAS
+diff.lung.E22-P1	transcriptome	Thyroid Cancer Signaling	0.286418	LEF1,KRAS,CCND1
+diff.lung.E22-P1	transcriptome	N-Glycan Biosynthesis	0.286418	B4GALT6,MAN1A1,MGAT1
+diff.lung.E22-P1	transcriptome	Arginine and Proline Metabolism	0.308319	MAOB,SAT1,NOS3,ODC1
+diff.lung.E22-P1	transcriptome	Nicotinate and Nicotinamide Metabolism	0.308319	MAP2K6,PTPRJ,PRKCH,CDK1,DUSP16
+diff.lung.E22-P1	transcriptome	Toll-like Receptor Signaling	0.309742	MAP2K6,FOS,CD14
+diff.lung.E22-P1	transcriptome	β-alanine Metabolism	0.309742	ACADL,ECH1,MYO5B
+diff.lung.E22-P1	transcriptome	NF-κB Signaling	0.309742	IL1R2,MAP2K6,PIK3R1,BMP2,PIK3R6,TGFA,KRAS
+diff.lung.E22-P1	transcriptome	Regulation of Actin-based Motility by Rho	0.323594	RHOB,MYLPF,MYL1,MYL7
+diff.lung.E22-P1	transcriptome	IL-22 Signaling	0.32434	SOCS3,STAT3
+diff.lung.E22-P1	transcriptome	Telomerase Signaling	0.328095	PIK3R1,E2F1,CDKN1A,PIK3R6,KRAS
+diff.lung.E22-P1	transcriptome	NF-κB Activation by Viruses	0.328095	PIK3R1,PIK3R6,KRAS,PRKCH
+diff.lung.E22-P1	transcriptome	Aminosugars Metabolism	0.328095	PTPRJ,PDE10A,PDE4B,DUSP16
+diff.lung.E22-P1	transcriptome	Chemokine Signaling	0.334965	FOS,CCL13,CCL7,KRAS
+diff.lung.E22-P1	transcriptome	Role of JAK family kinases in IL-6-type Cytokine Signaling	0.334965	SOCS3,STAT3
+diff.lung.E22-P1	transcriptome	fMLP Signaling in Neutrophils	0.334965	PIK3R1,PIK3R6,KRAS,PRKCH,ITPR1
+diff.lung.E22-P1	transcriptome	Xenobiotic Metabolism Signaling	0.334965	MAP2K6,HMOX1,MAOB,GSTM3,NQO2,PIK3R1,PIK3R6,KRAS,PRKCH,CYP1B1
+diff.lung.E22-P1	transcriptome	Eicosanoid Signaling	0.334965	PTGIS,ALOX15,PLA2G4A
+diff.lung.E22-P1	transcriptome	Role of NFAT in Regulation of the Immune Response	0.334965	FYN,FOS,PIK3R1,PIK3R6,KRAS,ITPR1,ORAI1
+diff.lung.E22-P1	transcriptome	Pyrimidine Metabolism	0.334965	NUDT5,EHD4,POLA1,UPP1,DCTD,POLD1
+diff.lung.E22-P1	transcriptome	HIF1α Signaling	0.334965	EDN1,PIK3R1,PIK3R6,KRAS,NOS3
+diff.lung.E22-P1	transcriptome	NGF Signaling	0.334965	PIK3R1,PIK3R6,RPS6KA3,ATF4,KRAS
+diff.lung.E22-P1	transcriptome	Integrin Signaling	0.334965	FYN,RHOB,PIK3R1,PIK3R6,TSPAN2,KRAS,BCAR3,MYL7
+diff.lung.E22-P1	transcriptome	Lymphotoxin β Receptor Signaling	0.334965	VCAM1,PIK3R1,PIK3R6
+diff.lung.E22-P1	transcriptome	Cell Cycle Control of Chromosomal Replication	0.334965	MCM6,MCM4
+diff.lung.E22-P1	transcriptome	BMP signaling pathway	0.334965	FST,BMP2,KRAS,BMP5
+diff.lung.E22-P1	transcriptome	PKCθ Signaling in T Lymphocytes	0.334965	FYN,FOS,PIK3R1,PIK3R6,KRAS
+diff.lung.E22-P1	transcriptome	Gap Junction Signaling	0.334965	NOV,TUBB6,PIK3R1,PIK3R6,KRAS,PRKCH,ITPR1
+diff.lung.E22-P1	transcriptome	CD28 Signaling in T Helper Cells	0.339625	FYN,FOS,PIK3R1,PIK3R6,ITPR1
+diff.lung.E22-P1	transcriptome	Reelin Signaling in Neurons	0.339625	FYN,PIK3R1,PIK3R6,VLDLR
+diff.lung.E22-P1	transcriptome	Leptin Signaling in Obesity	0.339625	SOCS3,PIK3R1,PIK3R6,STAT3
+diff.lung.E22-P1	transcriptome	Semaphorin Signaling in Neurons	0.339625	FYN,RHOB,NRP1 (includes EG:18186)
+diff.lung.E22-P1	transcriptome	Inositol Metabolism	0.339625	ALDOB
+diff.lung.E22-P1	transcriptome	RhoA Signaling	0.339625	LPAR4,MYLPF,EZR,MYL1,MYL7
+diff.lung.E22-P1	transcriptome	MIF-mediated Glucocorticoid Regulation	0.339625	PLA2G4A,CD14
+diff.lung.E22-P1	transcriptome	Relaxin Signaling	0.339625	FOS,PDE10A,PIK3R1,PIK3R6,PDE4B,NOS3
+diff.lung.E22-P1	transcriptome	Hepatic Cholestasis	0.346737	IL1R2,TJP2,SREBF1,PPRC1,CD14,PRKCH
+diff.lung.E22-P1	transcriptome	B Cell Receptor Signaling	0.348337	MAP2K6,PIK3R1,EGR1,PIK3R6,ATF4,KRAS
+diff.lung.E22-P1	transcriptome	Neuropathic Pain Signaling In Dorsal Horn Neurons	0.348337	FOS,PIK3R1,PIK3R6,PRKCH,ITPR1
+diff.lung.E22-P1	transcriptome	Antiproliferative Role of TOB in T Cell Signaling	0.348337	CCNA2,SKP2 (includes EG:27401)
+diff.lung.E22-P1	transcriptome	Intrinsic Prothrombin Activation Pathway	0.348337	F5,FGG
+diff.lung.E22-P1	transcriptome	Methionine Metabolism	0.348337	CBS,CTH
+diff.lung.E22-P1	transcriptome	Role of BRCA1 in DNA Damage Response	0.348337	RAD51,E2F1,CDKN1A
+diff.lung.E22-P1	transcriptome	Ceramide Signaling	0.350752	FOS,PIK3R1,PIK3R6,KRAS
+diff.lung.E22-P1	transcriptome	AMPK Signaling	0.357273	CPT1A,PIK3R1,PIK3R6,CFTR,NOS3,ADRB2
+diff.lung.E22-P1	transcriptome	Starch and Sucrose Metabolism	0.357273	NUDT5,PYGL,CSGALNACT1
+diff.lung.E22-P1	transcriptome	RANK Signaling in Osteoclasts	0.357273	MAP2K6,FOS,PIK3R1,PIK3R6
+diff.lung.E22-P1	transcriptome	Pentose and Glucuronate Interconversions	0.358922	AKR1B15,CSGALNACT1
+diff.lung.E22-P1	transcriptome	FAK Signaling	0.376704	FYN,PIK3R1,PIK3R6,KRAS
+diff.lung.E22-P1	transcriptome	Synaptic Long Term Potentiation	0.381066	PPP1R3C,ATF4,KRAS,PRKCH,ITPR1
+diff.lung.E22-P1	transcriptome	PI3K/AKT Signaling	0.381066	PIK3R1,CDKN1A,KRAS,NOS3,CCND1
+diff.lung.E22-P1	transcriptome	Factors Promoting Cardiogenesis in Vertebrates	0.381944	BMP2,LEF1,PRKCH,BMP5
+diff.lung.E22-P1	transcriptome	Production of Nitric Oxide and Reactive Oxygen Species in Macrophages	0.381944	FOS,ALB,RHOB,PPP1R3C,PIK3R1,PIK3R6,PRKCH
+diff.lung.E22-P1	transcriptome	Role of MAPK Signaling in the Pathogenesis of Influenza	0.385478	MAP2K6,PLA2G4A,KRAS
+diff.lung.E22-P1	transcriptome	Selenoamino Acid Metabolism	0.386367	CBS,CTH
+diff.lung.E22-P1	transcriptome	Germ Cell-Sertoli Cell Junction Signaling	0.389045	MAP2K6,TUBB6,RHOB,PIK3R1,PIK3R6,KRAS
+diff.lung.E22-P1	transcriptome	Bladder Cancer Signaling	0.395367	E2F1,CDKN1A,KRAS,CCND1
+diff.lung.E22-P1	transcriptome	Retinol Metabolism	0.399945	BMP2,CSGALNACT1
+diff.lung.E22-P1	transcriptome	Propanoate Metabolism	0.403645	ACADL,ACAT2,ECH1
+diff.lung.E22-P1	transcriptome	Neuregulin Signaling	0.403645	PIK3R1,TGFA,KRAS,PRKCH
+diff.lung.E22-P1	transcriptome	Signaling by Rho Family GTPases	0.403645	FOS,RHOB,MYLPF,EZR,PIK3R1,PIK3R6,MYL1,MYL7
+diff.lung.E22-P1	transcriptome	Cell Cycle Regulation by BTG Family Proteins	0.403645	E2F1,CCND1
+diff.lung.E22-P1	transcriptome	Role of JAK2 in Hormone-like Cytokine Signaling	0.403645	SOCS3,STAT3
+diff.lung.E22-P1	transcriptome	Complement System	0.403645	CD55,C4B (includes others)
+diff.lung.E22-P1	transcriptome	Aminoacyl-tRNA Biosynthesis	0.403645	YARS,IARS
+diff.lung.E22-P1	transcriptome	Myc Mediated Apoptosis Signaling	0.403645	PIK3R1,PIK3R6,KRAS
+diff.lung.E22-P1	transcriptome	Valine, Leucine and Isoleucine Biosynthesis	0.408319	IARS
+diff.lung.E22-P1	transcriptome	Circadian Rhythm Signaling	0.414954	ATF4,CRY1
+diff.lung.E22-P1	transcriptome	α-Adrenergic Signaling	0.414954	PYGL,KRAS,PRKCH,ITPR1
+diff.lung.E22-P1	transcriptome	VEGF Signaling	0.414954	PIK3R1,PIK3R6,KRAS,NOS3
+diff.lung.E22-P1	transcriptome	Inhibition of Angiogenesis by TSP1	0.431519	FYN,NOS3
+diff.lung.E22-P1	transcriptome	Taurine and Hypotaurine Metabolism	0.43451	MYO5B
+diff.lung.E22-P1	transcriptome	Synaptic Long Term Depression	0.43451	PLA2G4A,KRAS,PRKCH,ITPR1,NOS3
+diff.lung.E22-P1	transcriptome	Pyruvate Metabolism	0.44157	AKR1B15,ACAT2,ACOT9
+diff.lung.E22-P1	transcriptome	Notch Signaling	0.44157	DLL1,JAG2
+diff.lung.E22-P1	transcriptome	LPS/IL-1 Mediated Inhibition of RXR Function	0.444631	IL1R2,MAOB,CPT1A,SREBF1,GSTM3,CD14,HMGCS1
+diff.lung.E22-P1	transcriptome	p70S6K Signaling	0.444631	IL4R,PIK3R1,PIK3R6,KRAS,PRKCH
+diff.lung.E22-P1	transcriptome	Caveolar-mediated Endocytosis Signaling	0.447713	FYN,ALB,CD55
+diff.lung.E22-P1	transcriptome	Cleavage and Polyadenylation of Pre-mRNA	0.453942	CPSF3
+diff.lung.E22-P1	transcriptome	DNA Double-Strand Break Repair by Non-Homologous End Joining	0.453942	PRKDC
+diff.lung.E22-P1	transcriptome	Wnt/β-catenin Signaling	0.458142	FRZB,LEF1,SOX18,SOX13,CCND1,WNT2
+diff.lung.E22-P1	transcriptome	Alanine and Aspartate Metabolism	0.463447	MYO5B,ASNS
+diff.lung.E22-P1	transcriptome	TREM1 Signaling	0.476431	CCL7,STAT3
+diff.lung.E22-P1	transcriptome	MSP-RON Signaling Pathway	0.476431	PIK3R1,PIK3R6
+diff.lung.E22-P1	transcriptome	Arachidonic Acid Metabolism	0.481948	PTGIS,ALOX15,PLA2G4A,CYP1B1
+diff.lung.E22-P1	transcriptome	Sertoli Cell-Sertoli Cell Junction Signaling	0.487528	TJP2,TUBB6,CLDN4,KRAS,CLDN7,NOS3
+diff.lung.E22-P1	transcriptome	Chondroitin Sulfate Biosynthesis	0.487528	CSGALNACT2,CSGALNACT1
+diff.lung.E22-P1	transcriptome	Sphingosine-1-phosphate Signaling	0.496592	RHOB,ACER2,PIK3R1,PIK3R6
+diff.lung.E22-P1	transcriptome	PTEN Signaling	0.504661	PIK3R1,CDKN1A,KRAS,CCND1
+diff.lung.E22-P1	transcriptome	Ephrin Receptor Signaling	0.505825	FYN,ANGPT1,ATF4,KRAS,STAT3,EPHA2
+diff.lung.E22-P1	transcriptome	Glycine, Serine and Threonine Metabolism	0.506991	MAOB,CBS,CTH
+diff.lung.E22-P1	transcriptome	Phospholipid Degradation	0.506991	HMOX1,PLA2G4A,PPAP2A,LIPG
+diff.lung.E22-P1	transcriptome	RAR Activation	0.506991	FOS,DUSP1,PIK3R1,BMP2,IGFBP3,PRKCH
+diff.lung.E22-P1	transcriptome	Cardiac β-adrenergic Signaling	0.510505	PLN,PDE10A,PPP1R3C,PKIB,PDE4B
+diff.lung.E22-P1	transcriptome	Sulfur Metabolism	0.516416	CTH
+diff.lung.E22-P1	transcriptome	CREB Signaling in Neurons	0.524807	PIK3R1,PIK3R6,ATF4,KRAS,PRKCH,ITPR1
+diff.lung.E22-P1	transcriptome	Granzyme B Signaling	0.533335	PRKDC
+diff.lung.E22-P1	transcriptome	Differential Regulation of Cytokine Production in Intestinal Epithelial Cells by IL-17A and IL-17F	0.533335	LCN2
+diff.lung.E22-P1	transcriptome	Endoplasmic Reticulum Stress Pathway	0.533335	ATF4
+diff.lung.E22-P1	transcriptome	Phenylalanine, Tyrosine and Tryptophan Biosynthesis	0.533335	YARS
+diff.lung.E22-P1	transcriptome	Regulation of IL-2 Expression in Activated and Anergic T Lymphocytes	0.533335	FYN,FOS,KRAS
+diff.lung.E22-P1	transcriptome	CD27 Signaling in Lymphocytes	0.533335	MAP2K6,FOS
+diff.lung.E22-P1	transcriptome	Type II Diabetes Mellitus Signaling	0.533335	SOCS3,PIK3R1,PIK3R6,PRKCH
+diff.lung.E22-P1	transcriptome	Cdc42 Signaling	0.533335	FOS,MYLPF,MYL1,MYL7
+diff.lung.E22-P1	transcriptome	Histidine Metabolism	0.544503	MAOB,HDC
+diff.lung.E22-P1	transcriptome	Systemic Lupus Erythematosus Signaling	0.55335	FOS,RNPC3,PIK3R1,PIK3R6,KRAS
+diff.lung.E22-P1	transcriptome	Role of PI3K/AKT Signaling in the Pathogenesis of Influenza	0.554626	PIK3R1,PIK3R6
+diff.lung.E22-P1	transcriptome	CTLA4 Signaling in Cytotoxic T Lymphocytes	0.555904	FYN,PIK3R1,PIK3R6
+diff.lung.E22-P1	transcriptome	Role of NFAT in Cardiac Hypertrophy	0.570164	MAP2K6,PIK3R1,PIK3R6,KRAS,PRKCH,ITPR1
+diff.lung.E22-P1	transcriptome	Actin Nucleation by ARP-WASP Complex	0.570164	RHOB,KRAS
+diff.lung.E22-P1	transcriptome	Glutathione Metabolism	0.570164	GSTM3,IDH1
+diff.lung.E22-P1	transcriptome	Inositol Phosphate Metabolism	0.570164	MAP2K6,PIK3R1,PIK3R6,PRKCH,CDK1
+diff.lung.E22-P1	transcriptome	TR/RXR Activation	0.570164	SREBF1,PIK3R1,PIK3R6
+diff.lung.E22-P1	transcriptome	SAPK/JNK Signaling	0.570164	PIK3R1,PIK3R6,KRAS
+diff.lung.E22-P1	transcriptome	Fatty Acid Elongation in Mitochondria	0.570164	ECH1
+diff.lung.E22-P1	transcriptome	Pantothenate and CoA Biosynthesis	0.570164	PANK1
+diff.lung.E22-P1	transcriptome	One Carbon Pool by Folate	0.570164	EHD4
+diff.lung.E22-P1	transcriptome	CDK5 Signaling	0.587489	PPP1R3C,EGR1,KRAS
+diff.lung.E22-P1	transcriptome	Role of JAK1, JAK2 and TYK2 in Interferon Signaling	0.588844	STAT3
+diff.lung.E22-P1	transcriptome	Tryptophan Metabolism	0.598412	MAOB,ACAT2,ECH1,CYP1B1
+diff.lung.E22-P1	transcriptome	RhoGDI Signaling	0.598412	RHOB,MYLPF,EZR,MYL1,MYL7
+diff.lung.E22-P1	transcriptome	Glycosphingolipid Biosynthesis - Globoseries	0.598412	B3GALNT1
+diff.lung.E22-P1	transcriptome	T Helper Cell Differentiation	0.598412	IL4R,STAT3
+diff.lung.E22-P1	transcriptome	EIF2 Signaling	0.598412	EIF3B,PIK3R1,PIK3R6,PPP1R15A,KRAS
+diff.lung.E22-P1	transcriptome	PPAR Signaling	0.598412	IL1R2,FOS,KRAS
+diff.lung.E22-P1	transcriptome	Apoptosis Signaling	0.598412	LMNA,KRAS,CDK1
+diff.lung.E22-P1	transcriptome	Glycerolipid Metabolism	0.598412	AKR1B15,PPAP2A,LIPG,PNPLA2
+diff.lung.E22-P1	transcriptome	Metabolism of Xenobiotics by Cytochrome P450	0.605341	GSTM3,CSGALNACT1,CYP1B1
+diff.lung.E22-P1	transcriptome	IL-15 Production	0.605341	TWF1 (includes EG:19230)
+diff.lung.E22-P1	transcriptome	Maturity Onset Diabetes of Young (MODY) Signaling	0.605341	ALDOB
+diff.lung.E22-P1	transcriptome	Role of Wnt/GSK-3β Signaling in the Pathogenesis of Influenza	0.609537	LEF1,WNT2
+diff.lung.E22-P1	transcriptome	Paxillin Signaling	0.616595	PIK3R1,PIK3R6,KRAS
+diff.lung.E22-P1	transcriptome	N-Glycan Degradation	0.618016	MAN1A1
+diff.lung.E22-P1	transcriptome	iCOS-iCOSL Signaling in T Helper Cells	0.620869	PIK3R1,PIK3R6,ITPR1
+diff.lung.E22-P1	transcriptome	Calcium Signaling	0.623735	MYH14,ATF4,ITPR1,MYL1,MYL7
+diff.lung.E22-P1	transcriptome	TNFR2 Signaling	0.623735	FOS
+diff.lung.E22-P1	transcriptome	IL-17A Signaling in Gastric Cells	0.623735	FOS
+diff.lung.E22-P1	transcriptome	Sonic Hedgehog Signaling	0.623735	CDK1
+diff.lung.E22-P1	transcriptome	Role of Pattern Recognition Receptors in Recognition of Bacteria and Viruses	0.623735	PIK3R1,PIK3R6
+diff.lung.E22-P1	transcriptome	Lysine Degradation	0.623735	ACAT2,ECH1
+diff.lung.E22-P1	transcriptome	Rac Signaling	0.623735	PIK3R1,PIK3R6,KRAS
+diff.lung.E22-P1	transcriptome	Regulation of eIF4 and p70S6K Signaling	0.639735	EIF3B,PIK3R1,PIK3R6,KRAS
+diff.lung.E22-P1	transcriptome	Pentose Phosphate Pathway	0.648634	ALDOB
+diff.lung.E22-P1	transcriptome	Type I Diabetes Mellitus Signaling	0.656145	MAP2K6,SOCS3,MYO5B
+diff.lung.E22-P1	transcriptome	Primary Immunodeficiency Signaling	0.656145	ADA
+diff.lung.E22-P1	transcriptome	Interferon Signaling	0.656145	IFITM1
+diff.lung.E22-P1	transcriptome	Serotonin Receptor Signaling	0.656145	MAOB
+diff.lung.E22-P1	transcriptome	CCR5 Signaling in Macrophages	0.660693	FOS,PRKCH
+diff.lung.E22-P1	transcriptome	Citrate Cycle	0.666807	IDH1
+diff.lung.E22-P1	transcriptome	TWEAK Signaling	0.691831	TNFRSF12A
+diff.lung.E22-P1	transcriptome	Urea Cycle and Metabolism of Amino Groups	0.691831	ODC1
+diff.lung.E22-P1	transcriptome	B Cell Activating Factor Signaling	0.701455	FOS
+diff.lung.E22-P1	transcriptome	April Mediated Signaling	0.701455	FOS
+diff.lung.E22-P1	translatome	Biosynthesis of Steroids	0.0562341	SQLE,FDFT1,DHCR7,VKORC1,IDI1,SC5DL
+diff.lung.E22-P1	translatome	Acute Phase Response Signaling	0.130617	MAP2K6,ORM1/ORM2,APOH,PIK3R1,AHSG,STAT3,CRABP1,FGG,FOS,HMOX1,ALB,JUN,RBP7,FGA,SERPINE1,RBP4
+diff.lung.E22-P1	translatome	Role of Tissue Factor in Cancer	0.130617	FYN,CTGF,F2RL1,PIK3R1,EGR1,PIK3R6,RPS6KA3,FGA,CYR61,F3,FRK,FGG
+diff.lung.E22-P1	translatome	Leukocyte Extravasation Signaling	0.130617	CLDN10,TIMP3,VCAM1,MMP16,PIK3R1,RAPGEF4,CLDN7,CLDN4,CLDN8,TIMP1,RAP1GAP,EZR,PIK3R6,PRKCH,ACTG2,ACTA1,MMP19
+diff.lung.E22-P1	translatome	Nitrogen Metabolism	0.130617	CA3,CA2,VNN1,CA5B,CTH,ASNS
+diff.lung.E22-P1	translatome	IL-10 Signaling	0.137088	IL1R2,MAP2K6,HMOX1,FOS,IL4R,JUN,CD14,STAT3
+diff.lung.E22-P1	translatome	ERK/MAPK Signaling	0.137088	PPARG,PPP1R14C,FYN,PPP1R3C,PIK3R1,STAT3,RAPGEF4,CREB5,MYC,FOS,DUSP9,DUSP1,PIK3R6,ATF4,HSPB1
+diff.lung.E22-P1	translatome	Neurotrophin/TRK Signaling	0.137088	MAP2K6,FOS,JUN,SPRY2,PIK3R1,PIK3R6,ATF4,CREB5
+diff.lung.E22-P1	translatome	Coagulation System	0.137088	F5,SERPINE1,FGA,F3,FGG,PLAT
+diff.lung.E22-P1	translatome	Aryl Hydrocarbon Receptor Signaling	0.137088	GSTM3,POLA1,CCND1,CYP1B1,NR2F1,MYC,CCNA2,FOS,ALDH1A1,JUN,E2F1,CDKN1A,HSPB1
+diff.lung.E22-P1	translatome	Extrinsic Prothrombin Activation Pathway	0.137088	F5,FGA,F3,FGG
+diff.lung.E22-P1	translatome	Hypoxia Signaling in the Cardiovascular System	0.137088	JUN,EDN1,UBE2R2,ATF4,UBE2E3,CREB5,NOS3,UBE2D1
+diff.lung.E22-P1	translatome	ILK Signaling	0.151705	MAP2K6,PIK3R1,BMP2,CREB5,CCND1,MYL1,MYL7,MYC,FOS,JUN,RHOB,PIK3R6,ATF4,ACTG2,ACTA1
+diff.lung.E22-P1	translatome	NRF2-mediated Oxidative Stress Response	0.156315	MAP2K6,DNAJC9,GSTM3,PIK3R1,HSPB8,TXNRD1,FOS,HMOX1,JUN,PIK3R6,ATF4,PRKCH,ACTG2,UBE2E3,ACTA1
+diff.lung.E22-P1	translatome	HGF Signaling	0.156315	MAP3K12,FOS,JUN,PIK3R1,CDKN1A,PIK3R6,MAP3K8,PRKCH,STAT3,CCND1
+diff.lung.E22-P1	translatome	IGF-1 Signaling	0.163682	FOS,IGFBP6,JUN,CTGF,NOV,PIK3R1,PIK3R6,IGFBP3,STAT3,CYR61
+diff.lung.E22-P1	translatome	Thrombopoietin Signaling	0.163682	MYC,FOS,JUN,PIK3R1,PIK3R6,PRKCH,STAT3
+diff.lung.E22-P1	translatome	IL-12 Signaling and Production in Macrophages	0.164059	PPARG,ALOX15,FOS,ALB,ORM1/ORM2,JUN,PIK3R1,PIK3R6,MAP3K8,PRKCH,RBP4
+diff.lung.E22-P1	translatome	HMGB1 Signaling	0.200909	MAP2K6,FOS,VCAM1,JUN,RHOB,PIK3R1,PIK3R6,SERPINE1,PLAT
+diff.lung.E22-P1	translatome	Prolactin Signaling	0.201372	MYC,FYN,FOS,JUN,PIK3R1,PIK3R6,PRKCH,STAT3
+diff.lung.E22-P1	translatome	Estrogen-Dependent Breast Cancer Signaling	0.201372	FOS,JUN,PIK3R1,PIK3R6,ATF4,CREB5,CCND1
+diff.lung.E22-P1	translatome	p38 MAPK Signaling	0.201372	IL1R2,MAP2K6,MYC,DUSP1,DUSP10,ATF4,MEF2C,CREB5,HSPB1
+diff.lung.E22-P1	translatome	ERK5 Signaling	0.201372	MYC,FOS,RPS6KA3,ATF4,MAP3K8,MEF2C,CREB5
+diff.lung.E22-P1	translatome	LXR/RXR Activation	0.214783	IL1R2,SCD,ALB,ORM1/ORM2,APOH,SREBF1,AHSG,CD14,FGA,RBP4
+diff.lung.E22-P1	translatome	Growth Hormone Signaling	0.261818	FOS,PIK3R1,PIK3R6,IGFBP3,RPS6KA3,PRKCH,STAT3
+diff.lung.E22-P1	translatome	Melanoma Signaling	0.261818	PIK3R1,E2F1,CDKN1A,PIK3R6,CCND1
+diff.lung.E22-P1	translatome	ATM Signaling	0.261818	RAD51,JUN,SMC2,CDKN1A,ATF4,CREB5
+diff.lung.E22-P1	translatome	Virus Entry via Endocytic Pathways	0.261818	FYN,CD55,PIK3R1,PIK3R6,PRKCH,ACTG2,AP2S1,ACTA1
+diff.lung.E22-P1	translatome	Gα12/13 Signaling	0.261818	LPAR4,JUN,F2RL1,MYLPF,PIK3R1,PIK3R6,MEF2C,MYL1,MYL7
+diff.lung.E22-P1	translatome	Small Cell Lung Cancer Signaling	0.261818	MYC,PIK3R1,E2F1,TRAF4,PIK3R6,CCND1,SKP2 (includes EG:27401)
+diff.lung.E22-P1	translatome	Protein Kinase A Signaling	0.261818	PPP1R14C,PLN,PDE10A,MYLPF,PPP1R3C,PYGL,PDE4B,CREB5,NOS3,MYL1,MYL7,DHH,PLCD1,AKAP2/PALM2-AKAP2,RYR3,KDELR3,ATF4,PRKCH,ANAPC11,PDE6D
+diff.lung.E22-P1	translatome	Tight Junction Signaling	0.261818	CLDN10,FOS,JUN,TJP2,CLDN4,CLDN8,CLDN7,ACTG2,CNKSR3,MYL1,ACTA1,MYL7
+diff.lung.E22-P1	translatome	Arginine and Proline Metabolism	0.261818	MAOB,ALDH1A1,VNN1,GAMT,SAT1,NOS3,AMD1
+diff.lung.E22-P1	translatome	RAR Activation	0.261818	PIK3R1,BMP2,CRABP1,NR2F1,FOS,LRAT,ALDH1A1,JUN,RBP7,DUSP1,IGFBP3,PRKCH,RBP4
+diff.lung.E22-P1	translatome	Production of Nitric Oxide and Reactive Oxygen Species in Macrophages	0.266073	PPP1R14C,ORM1/ORM2,PPP1R3C,PIK3R1,MAP3K12,FOS,ALB,JUN,RHOB,PIK3R6,MAP3K8,PRKCH,RBP4
+diff.lung.E22-P1	translatome	LPS-stimulated MAPK Signaling	0.267301	MAP2K6,FOS,JUN,PIK3R1,PIK3R6,CD14,PRKCH
+diff.lung.E22-P1	translatome	Cardiomyocyte Differentiation via BMP Receptors	0.267301	BMP2,NPPA,BMP5
+diff.lung.E22-P1	translatome	FGF Signaling	0.267301	MAP2K6,FGFR4,PIK3R1,FGF9,PIK3R6,ATF4,STAT3,CREB5
+diff.lung.E22-P1	translatome	P2Y Purigenic Receptor Signaling Pathway	0.272898	PLCD1,MYC,P2RY2,FOS,JUN,PIK3R1,PIK3R6,ATF4,PRKCH,CREB5
+diff.lung.E22-P1	translatome	Role of Macrophages, Fibroblasts and Endothelial Cells in Rheumatoid Arthritis	0.293765	MAP2K6,VCAM1,FRZB,PIK3R1,STAT3,CREB5,CCND1,WNT2,MYC,PLCD1,IL1R2,FOS,JUN,F2RL1,TRAF4,PIK3R6,ATF4,PRKCH
+diff.lung.E22-P1	translatome	CD40 Signaling	0.298538	MAP2K6,FOS,JUN,PIK3R1,PIK3R6,STAT3
+diff.lung.E22-P1	translatome	IL-6 Signaling	0.313329	IL1R2,MAP2K6,ABCB1,FOS,JUN,CD14,STAT3,HSPB1
+diff.lung.E22-P1	translatome	HER-2 Signaling in Breast Cancer	0.313329	PIK3R1,CDKN1A,PIK3R6,ERBB3,PARD6G,PRKCH,CCND1
+diff.lung.E22-P1	translatome	Polyamine Regulation in Colon Cancer	0.314051	PPARG,MYC,SAT1
+diff.lung.E22-P1	translatome	EGF Signaling	0.314051	FOS,JUN,PIK3R1,PIK3R6,STAT3
+diff.lung.E22-P1	translatome	IL-17A Signaling in Fibroblasts	0.314051	FOS,JUN,LCN2,NFKBIZ
+diff.lung.E22-P1	translatome	Sertoli Cell-Sertoli Cell Junction Signaling	0.314051	CLDN10,TJP2,CLDN7,NOS3,MAP3K12,JUN,TUBB6,CLDN4,CLDN8,SORBS1,MAP3K8,ACTG2,ACTA1
+diff.lung.E22-P1	translatome	CD27 Signaling in Lymphocytes	0.314051	MAP2K6,MAP3K12,FOS,JUN,MAP3K8
+diff.lung.E22-P1	translatome	Prostate Cancer Signaling	0.342768	PIK3R1,E2F1,CDKN1A,PIK3R6,ATF4,CREB5,CCND1
+diff.lung.E22-P1	translatome	p53 Signaling	0.342768	PRKDC,JUN,PIK3R1,E2F1,CDKN1A,PIK3R6,CCND1
+diff.lung.E22-P1	translatome	Sphingolipid Metabolism	0.342768	PPAP2A,VNN1,ACER2,SPTLC2,SPTSSA,DUSP16
+diff.lung.E22-P1	translatome	Valine, Leucine and Isoleucine Degradation	0.342768	BCAT1,ACADL,ALDH1A1,ACAT2,ECH1,HMGCS1
+diff.lung.E22-P1	translatome	RANK Signaling in Osteoclasts	0.342768	MAP2K6,MAP3K12,FOS,JUN,PIK3R1,PIK3R6,MAP3K8
+diff.lung.E22-P1	translatome	Hepatic Fibrosis / Hepatic Stellate Cell Activation	0.367282	IL1R2,IL4R,VCAM1,CTGF,EDN1,TIMP1,IGFBP3,CD14,MYL1,MYL7
+diff.lung.E22-P1	translatome	NGF Signaling	0.367282	MAP3K12,PIK3R1,TRAF4,PIK3R6,RPS6KA3,ATF4,MAP3K8,CREB5
+diff.lung.E22-P1	translatome	Pancreatic Adenocarcinoma Signaling	0.384592	RAD51,HMOX1,PIK3R1,E2F1,CDKN1A,PIK3R6,STAT3,CCND1
+diff.lung.E22-P1	translatome	Glioma Invasiveness Signaling	0.384592	TIMP3,RHOB,TIMP1,PIK3R1,PIK3R6
+diff.lung.E22-P1	translatome	Glucocorticoid Receptor Signaling	0.384592	VCAM1,PIK3R1,POLR2J,STAT3,PCK1 (includes EG:18534),FGG,IL1R2,FOS,JUN,CCL13,DUSP1,CDKN1A,PIK3R6,NPPA,SERPINE1,CREBZF
+diff.lung.E22-P1	translatome	FLT3 Signaling in Hematopoietic Progenitor Cells	0.384592	PIK3R1,PIK3R6,RPS6KA3,ATF4,STAT3,CREB5
+diff.lung.E22-P1	translatome	Docosahexaenoic Acid (DHA) Signaling	0.384592	ALOX15,PIK3R1,PIK3R6,PNPLA2
+diff.lung.E22-P1	translatome	PDGF Signaling	0.384592	MYC,FOS,JUN,PIK3R1,PIK3R6,STAT3
+diff.lung.E22-P1	translatome	Cell Cycle: G1/S Checkpoint Regulation	0.384592	MYC,E2F1,CDKN1A,CCND1,SKP2 (includes EG:27401)
+diff.lung.E22-P1	translatome	Regulation of Actin-based Motility by Rho	0.384592	RHOB,MYLPF,ACTG2,MYL1,ACTA1,MYL7
+diff.lung.E22-P1	translatome	Bladder Cancer Signaling	0.384592	MYC,MMP16,FGF9,E2F1,CDKN1A,CCND1,MMP19
+diff.lung.E22-P1	translatome	Synthesis and Degradation of Ketone Bodies	0.386367	ACAT2,HMGCS1
+diff.lung.E22-P1	translatome	GNRH Signaling	0.386367	MAP2K6,MAP3K12,FOS,JUN,EGR1,ATF4,MAP3K8,PRKCH,CREB5
+diff.lung.E22-P1	translatome	CXCR4 Signaling	0.389045	FOS,JUN,RHOB,MYLPF,PIK3R1,EGR1,PIK3R6,PRKCH,MYL1,MYL7
+diff.lung.E22-P1	translatome	Acute Myeloid Leukemia Signaling	0.389045	MAP2K6,MYC,PIK3R1,PIK3R6,STAT3,CCND1
+diff.lung.E22-P1	translatome	IL-3 Signaling	0.389045	FOS,JUN,PIK3R1,PIK3R6,PRKCH,STAT3
+diff.lung.E22-P1	translatome	Cellular Effects of Sildenafil (Viagra)	0.389045	PLCD1,MYLPF,PDE4B,ACTG2,NPPA,NOS3,MYL1,ACTA1,MYL7
+diff.lung.E22-P1	translatome	Corticotropin Releasing Hormone Signaling	0.389045	FOS,JUN,NR4A1,ATF4,MEF2C,PRKCH,CREB5,NOS3
+diff.lung.E22-P1	translatome	Fcγ Receptor-mediated Phagocytosis in Macrophages and Monocytes	0.389045	HMOX1,FYN,EZR,PIK3R1,PRKCH,ACTG2,ACTA1
+diff.lung.E22-P1	translatome	Pyrimidine Metabolism	0.389045	TYMS,POLE2,EHD4,POLA1,UPP1,POLR2J,DCTD,DTYMK,TXNRD1
+diff.lung.E22-P1	translatome	MSP-RON Signaling Pathway	0.389045	PIK3R1,PIK3R6,ACTG2,ACTA1
+diff.lung.E22-P1	translatome	Glycine, Serine and Threonine Metabolism	0.389045	PLCD1,PSAT1,MAOB,GAMT,CBS,CTH
+diff.lung.E22-P1	translatome	Mechanisms of Viral Exit from Host Cells	0.389045	SNF8,PRKCH,ACTG2,ACTA1
+diff.lung.E22-P1	translatome	LPS/IL-1 Mediated Inhibition of RXR Function	0.406443	IL1R2,ABCB1,MAOB,ALDH1A1,JUN,CPT1A,SREBF1,CYP3A7,GSTM3,CD14,HS3ST1,HMGCS1
+diff.lung.E22-P1	translatome	PAK Signaling	0.432514	MYLPF,PAK1IP1,PIK3R1,PIK3R6,MYL1,MYL7
+diff.lung.E22-P1	translatome	Cell Cycle: G2/M DNA Damage Checkpoint Regulation	0.432514	PRKDC,CKS2,CDKN1A,SKP2 (includes EG:27401)
+diff.lung.E22-P1	translatome	Cardiac Hypertrophy Signaling	0.432514	MAP2K6,MYLPF,PIK3R1,MYL1,MYL7,PLCD1,MAP3K12,JUN,RHOB,PIK3R6,MAP3K8,MEF2C,HSPB1
+diff.lung.E22-P1	translatome	Butanoate Metabolism	0.432514	ALDH1A1,ACAT2,ECH1,MYO5B,HMGCS1
+diff.lung.E22-P1	translatome	Fatty Acid Metabolism	0.432514	ACADL,ALDH1A1,ACAT2,CPT1A,CYP3A7,ECI2,ECH1,CYP1B1
+diff.lung.E22-P1	translatome	Toll-like Receptor Signaling	0.432514	MAP2K6,FOS,JUN,CD14
+diff.lung.E22-P1	translatome	β-alanine Metabolism	0.432514	ACADL,ALDH1A1,ECH1,MYO5B
+diff.lung.E22-P1	translatome	Hepatic Cholestasis	0.432514	IL1R2,ABCB1,JUN,TJP2,SREBF1,FGFR4,PPRC1,CD14,PRKCH
+diff.lung.E22-P1	translatome	B Cell Receptor Signaling	0.432514	MAP2K6,MAP3K12,JUN,PIK3R1,EGR1,PIK3R6,ATF4,MAP3K8,CREB5
+diff.lung.E22-P1	translatome	Intrinsic Prothrombin Activation Pathway	0.432514	F5,FGA,FGG
+diff.lung.E22-P1	translatome	Methionine Metabolism	0.432514	CBS,CTH,AMD1
+diff.lung.E22-P1	translatome	PXR/RXR Activation	0.432514	ABCB1,SCD,ALDH1A1,CPT1A,CYP3A7
+diff.lung.E22-P1	translatome	Atherosclerosis Signaling	0.437522	ALOX15,ALB,VCAM1,ORM1/ORM2,F3,RBP4,TNFRSF12A
+diff.lung.E22-P1	translatome	Endothelin-1 Signaling	0.44157	PLCD1,MYC,HMOX1,FOS,JUN,EDN1,PIK3R1,PIK3R6,PRKCH,NOS3
+diff.lung.E22-P1	translatome	DNA Double-Strand Break Repair by Homologous Recombination	0.44157	RAD51,POLA1
+diff.lung.E22-P1	translatome	CNTF Signaling	0.442588	PIK3R1,PIK3R6,RPS6KA3,STAT3
+diff.lung.E22-P1	translatome	HIF1α Signaling	0.457088	JUN,EDN1,MMP16,PIK3R1,PIK3R6,NOS3,MMP19
+diff.lung.E22-P1	translatome	VDR/RXR Activation	0.464515	IGFBP6,CDKN1A,IGFBP3,CD14,PRKCH,KLF4
+diff.lung.E22-P1	translatome	Colorectal Cancer Metastasis Signaling	0.465586	SIAH1,MSH3 (includes EG:17686),MMP16,PIK3R1,STAT3,CCND1,WNT2,MYC,FOS,JUN,RHOB,PIK3R6,MMP19
+diff.lung.E22-P1	translatome	PKCθ Signaling in T Lymphocytes	0.465586	MAP3K12,FYN,FOS,JUN,PIK3R1,PIK3R6,MAP3K8
+diff.lung.E22-P1	translatome	Xenobiotic Metabolism Signaling	0.470977	MAP2K6,ABCB1,GSTM3,PIK3R1,CYP1B1,MAP3K12,HMOX1,MAOB,ALDH1A1,CYP3A7,PIK3R6,MAP3K8,PRKCH,HS3ST1
+diff.lung.E22-P1	translatome	Glioblastoma Multiforme Signaling	0.473151	PLCD1,MYC,RHOB,PIK3R1,E2F1,CDKN1A,PIK3R6,CCND1,WNT2
+diff.lung.E22-P1	translatome	Caveolar-mediated Endocytosis Signaling	0.473151	FYN,ALB,CD55,ACTG2,ACTA1
+diff.lung.E22-P1	translatome	Ovarian Cancer Signaling	0.474242	RAD51,EDN1,PIK3R1,FGF9,E2F1,PIK3R6,CCND1,WNT2
+diff.lung.E22-P1	translatome	Lymphotoxin β Receptor Signaling	0.474242	VCAM1,PIK3R1,TRAF4,PIK3R6
+diff.lung.E22-P1	translatome	RhoA Signaling	0.474242	LPAR4,MYLPF,EZR,ACTG2,MYL1,ACTA1,MYL7
+diff.lung.E22-P1	translatome	Germ Cell-Sertoli Cell Junction Signaling	0.474242	MAP2K6,MAP3K12,TUBB6,RHOB,SORBS1,PIK3R1,PIK3R6,MAP3K8,ACTG2,ACTA1
+diff.lung.E22-P1	translatome	TR/RXR Activation	0.474242	UCP2,SREBF1,PIK3R1,PIK3R6,PCK1 (includes EG:18534),FGA
+diff.lung.E22-P1	translatome	IL-9 Signaling	0.477529	PIK3R1,PIK3R6,STAT3
+diff.lung.E22-P1	translatome	IL-17 Signaling	0.486407	MAP2K6,JUN,TIMP1,PIK3R1,PIK3R6
+diff.lung.E22-P1	translatome	Erythropoietin Signaling	0.494311	FOS,JUN,PIK3R1,PIK3R6,PRKCH
+diff.lung.E22-P1	translatome	cAMP-mediated signaling	0.494311	AKAP2/PALM2-AKAP2,DUSP9,RAP1GAP,DUSP1,PDE10A,ATF4,ADORA2B,STAT3,PDE4B,RAPGEF4,CREB5,PDE6D
+diff.lung.E22-P1	translatome	PI3K Signaling in B Lymphocytes	0.494311	PLCD1,FYN,FOS,IL4R,JUN,ATF3,PIK3R1,ATF4
+diff.lung.E22-P1	translatome	Signaling by Rho Family GTPases	0.494311	MAP3K12,FOS,JUN,RHOB,MYLPF,EZR,PIK3R1,PIK3R6,ACTG2,MYL1,ACTA1,MYL7
+diff.lung.E22-P1	translatome	Renin-Angiotensin Signaling	0.503501	FOS,JUN,PIK3R1,PIK3R6,PRKCH,STAT3,ACE
+diff.lung.E22-P1	translatome	Hereditary Breast Cancer Signaling	0.514044	RAD51,PIK3R1,E2F1,CDKN1A,PIK3R6,POLR2J,CCND1
+diff.lung.E22-P1	translatome	Endometrial Cancer Signaling	0.514044	MYC,PIK3R1,PIK3R6,CCND1
+diff.lung.E22-P1	translatome	Chronic Myeloid Leukemia Signaling	0.514044	MYC,PIK3R1,E2F1,CDKN1A,PIK3R6,CCND1
+diff.lung.E22-P1	translatome	IL-2 Signaling	0.514044	FOS,JUN,PIK3R1,PIK3R6
+diff.lung.E22-P1	translatome	MIF Regulation of Innate Immunity	0.514044	FOS,JUN,CD14
+diff.lung.E22-P1	translatome	14-3-3-mediated Signaling	0.514044	PLCD1,FOS,JUN,TUBB6,PIK3R1,PIK3R6,PRKCH
+diff.lung.E22-P1	translatome	Aminosugars Metabolism	0.514044	CYB5R4,PDE10A,PDE4B,DUSP16,PDE6D
+diff.lung.E22-P1	translatome	Circadian Rhythm Signaling	0.514044	ATF4,CRY1,CREB5
+diff.lung.E22-P1	translatome	Inhibition of Angiogenesis by TSP1	0.514044	FYN,JUN,NOS3
+diff.lung.E22-P1	translatome	Relaxin Signaling	0.515229	FOS,JUN,PDE10A,PIK3R1,PIK3R6,PDE4B,NOS3,PDE6D
+diff.lung.E22-P1	translatome	Glioma Signaling	0.542001	PIK3R1,E2F1,CDKN1A,PIK3R6,PRKCH,CCND1
+diff.lung.E22-P1	translatome	Pantothenate and CoA Biosynthesis	0.54325	PANK1,BCAT1
+diff.lung.E22-P1	translatome	One Carbon Pool by Folate	0.54325	TYMS,EHD4
+diff.lung.E22-P1	translatome	Reelin Signaling in Neurons	0.561048	FYN,PIK3R1,PIK3R6,VLDLR,FRK
+diff.lung.E22-P1	translatome	Molecular Mechanisms of Cancer	0.566239	MAP2K6,PRKDC,FYN,PIK3R1,BMP2,CCND1,BMP5,MYC,DHH,FOS,JUN,RHOB,Aph1a,CDKN1A,E2F1,PIK3R6,PRKCH
+diff.lung.E22-P1	translatome	Role of JAK1 and JAK3 in γc Cytokine Signaling	0.567545	IL4R,PIK3R1,PIK3R6,STAT3
+diff.lung.E22-P1	translatome	Role of NANOG in Mammalian Embryonic Stem Cell Pluripotency	0.567545	PIK3R1,BMP2,PIK3R6,STAT3,BMP5,WNT2
+diff.lung.E22-P1	translatome	Cyclins and Cell Cycle Regulation	0.567545	CCNA2,E2F1,CDKN1A,CCND1,SKP2 (includes EG:27401)
+diff.lung.E22-P1	translatome	Role of Osteoblasts, Osteoclasts and Chondrocytes in Rheumatoid Arthritis	0.567545	IL1R2,MAP2K6,FOS,JUN,FRZB,PIK3R1,BMP2,PIK3R6,BMP5,ADAMTS5,WNT2
+diff.lung.E22-P1	translatome	Clathrin-mediated Endocytosis Signaling	0.567545	ALB,ORM1/ORM2,RAB4A,PIK3R1,FGF9,PIK3R6,ACTG2,AP2S1,ACTA1,RBP4
+diff.lung.E22-P1	translatome	Cholecystokinin/Gastrin-mediated Signaling	0.57544	MAP2K6,FOS,JUN,RHOB,MEF2C,PRKCH
+diff.lung.E22-P1	translatome	Role of IL-17F in Allergic Inflammatory Airway Diseases	0.582103	RPS6KA3,ATF4,CREB5
+diff.lung.E22-P1	translatome	Propanoate Metabolism	0.582103	ACADL,ALDH1A1,ACAT2,ECH1
+diff.lung.E22-P1	translatome	Melanocyte Development and Pigmentation Signaling	0.605341	PIK3R1,PIK3R6,RPS6KA3,ATF4,CREB5
+diff.lung.E22-P1	translatome	JAK/Stat Signaling	0.615177	PIK3R1,CDKN1A,PIK3R6,STAT3
+diff.lung.E22-P1	translatome	Phospholipase C Signaling	0.615177	HMOX1,FYN,RHOB,MYLPF,RPS6KA3,ATF4,MEF2C,PRKCH,CREB5,MYL1,MYL7
+diff.lung.E22-P1	translatome	GM-CSF Signaling	0.615177	PIK3R1,PIK3R6,STAT3,CCND1
+diff.lung.E22-P1	translatome	Linoleic Acid Metabolism	0.615177	ALOX15,CYP3A7,CYP1B1,FADS1
+diff.lung.E22-P1	translatome	Thyroid Cancer Signaling	0.615177	PPARG,MYC,CCND1
+diff.lung.E22-P1	translatome	N-Glycan Biosynthesis	0.615177	B4GALT6,MAN1A1,MGAT4B
+diff.lung.E22-P1	translatome	FAK Signaling	0.615177	FYN,PIK3R1,PIK3R6,ACTG2,ACTA1
+diff.lung.E22-P1	translatome	Tryptophan Metabolism	0.615177	SIAH1,MAOB,ALDH1A1,ACAT2,CYP3A7,ECH1,CYP1B1
+diff.lung.E22-P1	translatome	Systemic Lupus Erythematosus Signaling	0.623735	FOS,NAA38,JUN,PIK3R1,PIK3R6,LSM1,ZCRB1,SNRPF
+diff.lung.E22-P1	translatome	G-Protein Coupled Receptor Signaling	0.629506	FYN,LPAR4,PDE10A,PIK3R1,RAPGEF4,STAT3,PDE4B,CREB5,P2RY2,DUSP9,F2RL1,DUSP1,CXCR7,RAP1GAP,GPR126,ELTD1,PIK3R6,ATF4,ADORA2B,MAP3K8,PDE6D
+diff.lung.E22-P1	translatome	TGF-β Signaling	0.629506	MAP2K6,FOS,JUN,BMP2,SERPINE1
+diff.lung.E22-P1	translatome	Actin Cytoskeleton Signaling	0.629506	MYLPF,EZR,PIK3R1,FGF9,PIK3R6,CD14,ACTG2,MYL1,ACTA1,MYL7
+diff.lung.E22-P1	translatome	Cell Cycle Control of Chromosomal Replication	0.629506	RPA3,MCM4
+diff.lung.E22-P1	translatome	Pyruvate Metabolism	0.629506	ALDH1A1,ACAT2,ACOT9,PCK1 (includes EG:18534)
+diff.lung.E22-P1	translatome	SAPK/JNK Signaling	0.629506	MAP3K12,JUN,DUSP10,PIK3R1,PIK3R6
+diff.lung.E22-P1	translatome	TNFR2 Signaling	0.629506	FOS,JUN
+diff.lung.E22-P1	translatome	IL-17A Signaling in Gastric Cells	0.629506	FOS,JUN
+diff.lung.E22-P1	translatome	Antigen Presentation Pathway	0.629506	PSMB9,TAPBP
+diff.lung.E22-P1	translatome	Renal Cell Carcinoma Signaling	0.63387	FOS,JUN,PIK3R1,PIK3R6
+diff.lung.E22-P1	translatome	Inositol Phosphate Metabolism	0.63387	PLCD1,MAP2K6,PIK3R1,PIK3R6,IMPA2,MAP3K8,PRKCH,PMPCA
+diff.lung.E22-P1	translatome	Agrin Interactions at Neuromuscular Junction	0.63387	JUN,ERBB3,ACTG2,ACTA1
+diff.lung.E22-P1	translatome	Non-Small Cell Lung Cancer Signaling	0.644169	PIK3R1,E2F1,PIK3R6,CCND1
+diff.lung.E22-P1	translatome	Aldosterone Signaling in Epithelial Cells	0.644169	PLCD1,DNAJC9,DUSP1,PIK3R1,PIK3R6,HSPB8,PRKCH,HSPB1
+diff.lung.E22-P1	translatome	Macropinocytosis Signaling	0.659174	PIK3R1,PIK3R6,CD14,PRKCH
+diff.lung.E22-P1	translatome	Human Embryonic Stem Cell Pluripotency	0.659174	FGFR4,PIK3R1,BMP2,PIK3R6,BMP5,WNT2
+diff.lung.E22-P1	translatome	T Cell Receptor Signaling	0.659174	FYN,FOS,JUN,PIK3R1,PIK3R6
+diff.lung.E22-P1	translatome	Antiproliferative Role of TOB in T Cell Signaling	0.659174	CCNA2,SKP2 (includes EG:27401)
+diff.lung.E22-P1	translatome	VEGF Signaling	0.659174	PIK3R1,PIK3R6,ACTG2,NOS3,ACTA1
+diff.lung.E22-P1	translatome	Histidine Metabolism	0.659174	MAOB,ALDH1A1,HDC
+diff.lung.E22-P1	translatome	PPAR Signaling	0.659174	PPARG,IL1R2,NR2F1,FOS,JUN
+diff.lung.E22-P1	translatome	Thrombin Signaling	0.679204	PLCD1,RHOB,MYLPF,PIK3R1,PIK3R6,PRKCH,GATA2,MYL1,MYL7
+diff.lung.E22-P1	translatome	Role of IL-17A in Arthritis	0.679204	MAP2K6,PIK3R1,PIK3R6
+diff.lung.E22-P1	translatome	Nicotinate and Nicotinamide Metabolism	0.679204	MAP2K6,VNN1,MAP3K8,PRKCH,DUSP16
+diff.lung.E22-P1	translatome	Gap Junction Signaling	0.679204	PLCD1,NOV,TUBB6,PIK3R1,PIK3R6,PRKCH,ACTG2,ACTA1
+diff.lung.E22-P1	translatome	Semaphorin Signaling in Neurons	0.679204	FYN,RND1,RHOB
+diff.lung.E22-P1	translatome	Valine, Leucine and Isoleucine Biosynthesis	0.679204	BCAT1
+diff.lung.E22-P1	translatome	Cardiac β-adrenergic Signaling	0.679204	PPP1R14C,AKAP2/PALM2-AKAP2,PLN,PDE10A,PPP1R3C,PDE4B,PDE6D
+diff.lung.E22-P1	translatome	Serotonin Receptor Signaling	0.679204	MAOB,PTS
+diff.lung.E22-P1	translatome	Lysine Biosynthesis	0.679204	VNN1
+diff.lung.E22-P1	translatome	Role of CHK Proteins in Cell Cycle Checkpoint Control	0.682339	E2F1,CDKN1A
+diff.lung.E22-P1	translatome	IL-8 Signaling	0.691831	HMOX1,VCAM1,RHOB,PIK3R1,PIK3R6,PRKCH,CCND1,MYL7
+diff.lung.E22-P1	translatome	Fc Epsilon RI Signaling	0.691831	MAP2K6,FYN,PIK3R1,PIK3R6,PRKCH
+diff.lung.E22-P1	translatome	Purine Metabolism	0.691831	TJP2,GDA,POLE2,PDE10A,NUDT9,POLA1,KIF20B,POLR2J,ADA,ATP5S,PDE4B,PDE6D
+diff.lung.E22-P1	translatome	Telomerase Signaling	0.691831	MYC,PIK3R1,E2F1,CDKN1A,PIK3R6
+diff.lung.E22-P1	translatome	Integrin Signaling	0.691831	FYN,RHOB,PIK3R1,PIK3R6,TSPAN2,ACTG2,BCAR3,ACTA1,MYL7
+diff.lung.E22-P1	translatome	BMP signaling pathway	0.691831	JUN,FST,BMP2,BMP5
+diff.lung.E22-P1	translatome	Role of BRCA1 in DNA Damage Response	0.691831	RAD51,E2F1,CDKN1A
+diff.lung.E22-P1	translatome	Selenoamino Acid Metabolism	0.691831	CBS,CTH
+diff.lung.E22-P1	translatome	Taurine and Hypotaurine Metabolism	0.691831	MYO5B
+diff.lung.E22-P1	translatome	Oncostatin M Signaling	0.693426	TIMP3,STAT3
+diff.lung.E22-P1	translatome	Nitric Oxide Signaling in the Cardiovascular System	0.693426	PLN,PIK3R1,PIK3R6,NOS3
+diff.lung.E22-P1	translatome	Leptin Signaling in Obesity	0.693426	PLCD1,PIK3R1,PIK3R6,STAT3
+diff.lung.E22-P1	translatome	Retinol Metabolism	0.693426	ALDH1A1,BMP2
+diff.lung.E22-P1	translatome	Calcium Signaling	0.696627	TNNC2,RYR3,ATF4,MEF2C,CREB5,MYL1,ACTA1,MYL7
+diff.lung.E22-P1	translatome	Cell Cycle Regulation by BTG Family Proteins	0.701455	E2F1,CCND1
+diff.lung.E22-P1	translatome	DNA Double-Strand Break Repair by Non-Homologous End Joining	0.701455	PRKDC
+diff.lung.E22-P1	translatome	Arachidonic Acid Metabolism	0.701455	PTGIS,ALOX15,CYP3A7,GPX7,CYP1B1
+diff.lung.E22-P1	translatome	B Cell Activating Factor Signaling	0.701455	FOS,JUN
+diff.lung.E22-P1	translatome	April Mediated Signaling	0.701455	FOS,JUN
+diff.lung.E22-P1	translatome	Dopamine Receptor Signaling	0.701455	PPP1R14C,MAOB,PPP1R3C,PTS
+diff.lung.E22-P1	translatome	Axonal Guidance Signaling	0.703072	FYN,RND1,ADAM15,MYLPF,PIK3R1,BMP2,SLIT2,PLXND1,BMP5,MYL1,WNT2,MYL7,TUBB6,UNC5D,PIK3R6,PRKCH,UNC5C
+diff.lung.E22-P1	translatome	mTOR Signaling	0.703072	HMOX1,DDIT4,RPS5,RHOB,PIK3R1,PIK3R6,RPS6KA3,PRKCH
+diff.lung.E22-P1	translatome	NF-κB Signaling	0.703072	IL1R2,MAP2K6,FGFR4,PIK3R1,BMP2,PIK3R6,MAP3K8
+diff.lung.E22-P1	translatome	CD28 Signaling in T Helper Cells	0.703072	FYN,FOS,JUN,PIK3R1,PIK3R6
+diff.lung.E22-P1	translatome	Ceramide Signaling	0.703072	FOS,JUN,PIK3R1,PIK3R6
+diff.lung.E22-P1	translatome	p70S6K Signaling	0.703072	PLCD1,IL4R,F2RL1,PIK3R1,PIK3R6,PRKCH
+diff.lung.E22-P1	translatome	Sphingosine-1-phosphate Signaling	0.703072	PLCD1,RHOB,ACER2,PIK3R1,PIK3R6
+diff.lung.E22-P1	translatome	Nucleotide Excision Repair Pathway	0.703072	RPA3,POLR2J
+diff.lung.E22-P1	translatome	Folate Biosynthesis	0.704693	PTS
+diff.lung.E22-P1	translatome	IL-17A Signaling in Airway Cells	0.707946	PIK3R1,PIK3R6,STAT3
+diff.lung.E22-P1	translatome	PTEN Signaling	0.707946	FGFR4,PIK3R1,CDKN1A,CNKSR3,CCND1
+diff.lung.E22-P1	translatome	CTLA4 Signaling in Cytotoxic T Lymphocytes	0.712853	FYN,PIK3R1,PIK3R6,AP2S1
+diff.lung.E22-P1	translatome	IL-15 Signaling	0.716143	PIK3R1,PIK3R6,STAT3
+diff.lung.E22-P1	translatome	IL-4 Signaling	0.716143	IL4R,PIK3R1,PIK3R6
+diff.lung.E22-P1	translatome	Angiopoietin Signaling	0.72277	PIK3R1,PIK3R6,NOS3
+diff.lung.E22-P1	translatome	Mismatch Repair in Eukaryotes	0.72277	MSH3 (includes EG:17686)
+diff.lung.E22-P1	translatome	Riboflavin Metabolism	0.72277	DUSP16
+diff.lung.E22-P1	translatome	Basal Cell Carcinoma Signaling	0.72277	BMP2,BMP5,WNT2
+diff.lung.E22-P1	translatome	Antiproliferative Role of Somatostatin Receptor 2	0.72277	PIK3R1,CDKN1A,PIK3R6
+diff.lung.E22-P1	translatome	Natural Killer Cell Signaling	0.72277	FYN,PIK3R1,PIK3R6,PRKCH
+diff.lung.E22-P1	translatome	FcγRIIB Signaling in B Lymphocytes	0.72277	PIK3R1,PIK3R6
+diff.lung.E22-P1	translatome	Neuropathic Pain Signaling In Dorsal Horn Neurons	0.72277	PLCD1,FOS,PIK3R1,PIK3R6,PRKCH
+diff.lung.E22-P1	translatome	Synaptic Long Term Potentiation	0.72277	PPP1R14C,PPP1R3C,ATF4,PRKCH,CREB5
+diff.lung.E22-P1	translatome	PI3K/AKT Signaling	0.72277	PIK3R1,CDKN1A,MAP3K8,NOS3,CCND1
+diff.lung.E22-P1	translatome	Factors Promoting Cardiogenesis in Vertebrates	0.72277	BMP2,MEF2C,PRKCH,BMP5
+diff.lung.E22-P1	translatome	Neuregulin Signaling	0.72277	MYC,PIK3R1,ERBB3,PRKCH
+diff.lung.E22-P1	translatome	Myc Mediated Apoptosis Signaling	0.72277	MYC,PIK3R1,PIK3R6
+diff.lung.E22-P1	translatome	Alanine and Aspartate Metabolism	0.72277	MYO5B,ASNS
+diff.lung.E22-P1	translatome	Sulfur Metabolism	0.72277	CTH
+diff.lung.E22-P1	translatome	Granzyme B Signaling	0.72277	PRKDC
+diff.lung.E22-P1	translatome	Differential Regulation of Cytokine Production in Intestinal Epithelial Cells by IL-17A and IL-17F	0.72277	LCN2
+diff.lung.E22-P1	translatome	Endoplasmic Reticulum Stress Pathway	0.72277	ATF4
+diff.lung.E22-P1	translatome	Phenylalanine, Tyrosine and Tryptophan Biosynthesis	0.72277	YARS
+diff.lung.E22-P1	translatome	Cdc42 Signaling	0.72277	FOS,JUN,MYLPF,MYL1,MYL7
+diff.lung.E22-P1	translatome	RhoGDI Signaling	0.72277	RHOB,MYLPF,EZR,ACTG2,MYL1,ACTA1,MYL7
+diff.lung.E22-P1	translatome	Role of Pattern Recognition Receptors in Recognition of Bacteria and Viruses	0.72277	CLEC7A,PIK3R1,PIK3R6
+diff.lung.E22-P1	translatome	Lysine Degradation	0.72277	ALDH1A1,ACAT2,ECH1
+diff.lung.E22-P1	translatome	FXR/RXR Activation	0.72277	PPARG,SREBF1,FGFR4,VLDLR
+diff.lung.E22-P1	translatome	Breast Cancer Regulation by Stathmin1	0.72778	PPP1R14C,TUBB6,PPP1R3C,PIK3R1,E2F1,CDKN1A,PIK3R6,PRKCH
+diff.lung.E22-P1	translatome	Chondroitin Sulfate Biosynthesis	0.72778	CSGALNACT2,HS3ST1
+diff.lung.E22-P1	translatome	Cysteine Metabolism	0.72778	HS3ST1,CTH
+diff.lung.E22-P1	translatome	CCR5 Signaling in Macrophages	0.744732	FOS,JUN,PRKCH
+diff.lung.E22-P1	translatome	Keratan Sulfate Biosynthesis	0.744732	B4GALT6,HS3ST1
+diff.lung.E22-P1	translatome	TNFR1 Signaling	0.758578	FOS,JUN
+diff.lung.E22-P1	translatome	Paxillin Signaling	0.763836	PIK3R1,PIK3R6,ACTG2,ACTA1
+diff.lung.E22-P1	translatome	Ascorbate and Aldarate Metabolism	0.763836	ALDH1A1
+diff.lung.E22-P1	translatome	Fatty Acid Elongation in Mitochondria	0.778037	ECH1
+diff.lung.E22-P1	translatome	Melatonin Signaling	0.778037	PLCD1,MAP2K6,PRKCH
+diff.lung.E22-P1	translatome	DNA Methylation and Transcriptional Repression Signaling	0.778037	MBD3 (includes EG:17192)
+diff.lung.E22-P1	translatome	Role of JAK1, JAK2 and TYK2 in Interferon Signaling	0.802047	STAT3
+diff.lung.E22-P1	translatome	IL-22 Signaling	0.844501	STAT3
+diff.lung.E22-P1	translatome	IL-15 Production	0.844501	FRK
+diff.mTOR.hepa	transcriptome	Fatty Acid Metabolism	7.58578e-08	ACAT2,CYP2C9,CYP3A5,ADH1A,HADHB,ALDH2,ALDH1A1,CYP3A7,ALDH3A2,ACSL4,ADH6 (includes EG:130),ACSL3,CYP2C8,ACAA1,CYP1B1,ACADL,CYP3A4,CYP4B1,AUH,ACAT1,ADH1B,CYP4F12,CYP2C19,CYP2B6,EHHADH,ACSL1
+diff.mTOR.hepa	transcriptome	LXR/RXR Activation	7.58578e-08	APOB,APOH,NR1H4,APOA1,APOA2,AMBP,CLU,SAA2,ABCA1,CCL2,APOC3,LPL,SERPINA1,S100A8,TLR3,LBP,GC,PON3,AGT,TTR,HPX,SERPINF2,APOC1,KNG1,ALB,LY96 (includes EG:17087),TF,FGA,HMGCR,RBP4
+diff.mTOR.hepa	transcriptome	LPS/IL-1 Mediated Inhibition of RXR Function	2.18776e-07	SLC10A1,CYP2C9,NR1H4,ALDH1L1,SULT1C2,HMGCS2,FMO5,ABCA1,CYP3A5,IRAK1,MAOB,ALDH1A1,CYP3A7,ALDH3A2,FABP1,XPO1,ACSL4,FABP4,LBP,ALDH5A1,ALDH6A1,GSTA3,ABCB1,ACSL3,CYP2C8,FMO3,FMO2,SULT2A1,PAPSS2,APOC1,LY96 (includes EG:17087),CYP3A4,CAT,CYP2C19,CYP2B6,ACSL1,MAOA
+diff.mTOR.hepa	transcriptome	Tryptophan Metabolism	6.16595e-07	ACAT2,CYP2C9,DDC,CYP3A5,HADHB,ALDH2,MAOB,ALDH1A1,CYP3A7,ALDH3A2,BDH2 (includes EG:295458),CYP2C8,TDO2,FTSJ1,CYP1B1,CYP3A4,CYP4B1,CAT,AUH,ACAT1,CYP4F12,CYP2C19,CYP2B6,EHHADH,MAOA
+diff.mTOR.hepa	transcriptome	Acute Phase Response Signaling	1.8197e-06	SERPING1,APOH,APOA1,PIK3R1,APOA2,AMBP,SOCS2,HRAS,CP,SAA2,SERPINA3,FGG,F2,IRAK1,ITIH2,APCS,CFB,FGB (includes EG:110135),SERPINA1,LBP,SERPINE1,AGT,TTR,HPX,C1S,C5,SERPINF2,KLKB1,ALB,RRAS2,TF,C4BPA,FGA,RBP4
+diff.mTOR.hepa	transcriptome	Coagulation System	3.01995e-06	F3,SERPINF2,FGG,F2,KLKB1,KNG1,SERPINC1,SERPINA5,F5,SERPINA1,FGB (includes EG:110135),FGA,TFPI,SERPINE1
+diff.mTOR.hepa	transcriptome	Propanoate Metabolism	5.88844e-06	BDH2 (includes EG:295458),ACSL3,ACAT2,ABAT,LDHB,ALDH2,HADHB,ACADL,ALDH1A1,PCCA,ALDH3A2,AUH,ACAT1,EHHADH,ACSL1,ALDH6A1
+diff.mTOR.hepa	transcriptome	Metabolism of Xenobiotics by Cytochrome P450	1.07152e-05	ADH6 (includes EG:130),GSTA3,CYP2C8,UGT1A6,CYP2C9,ALDH1L1,CYP1B1,CYP3A5,ADH1A,CYP3A4,UGT2B4,CYP3A7,CYP4B1,UGT2A3,ADH1B,CYP4F12,CYP2B6,CYP2C19,UGT2B11/UGT2B28
+diff.mTOR.hepa	transcriptome	Butanoate Metabolism	2.88403e-05	BDH2 (includes EG:295458),ACAT2,ABAT,DCXR,HMGCS2,ELOVL6,HADHB,AADAC,ALDH2,ALDH1A1,ALDH3A2,AUH,ACAT1,SDHD,EHHADH,ALDH5A1
+diff.mTOR.hepa	transcriptome	Valine, Leucine and Isoleucine Degradation	0.000138038	ACAT2,ACAA1,ABAT,HMGCS2,ELOVL6,ALDH2,HADHB,ACADL,ALDH1A1,PCCA,ALDH3A2,AUH,ACAT1,EHHADH,ALDH6A1
+diff.mTOR.hepa	transcriptome	PXR/RXR Activation	0.000138038	ABCB1,CYP2C8,CYP2C9,HMGCS2,CYP3A5,PAPSS2,SULT2A1,ALDH1A1,PRKAR2B,CYP3A4,CYP3A7,ALDH3A2,CYP2B6,IGFBP1 (includes EG:16006),CYP2C19,PPARGC1A
+diff.mTOR.hepa	transcriptome	Extrinsic Prothrombin Activation Pathway	0.000154882	SERPINC1,F5,FGB (includes EG:110135),TFPI,FGA,F3,FGG,F2
+diff.mTOR.hepa	transcriptome	Complement System	0.000154882	SERPING1,CD55,CD59 (includes EG:25407),C4BPA,C1S,CFB,CFI,C7,C5,C6,CFH
+diff.mTOR.hepa	transcriptome	Cell Cycle Control of Chromosomal Replication	0.000245471	MCM5,MCM3,MCM6,CDC45,MCM2,CDC6 (includes EG:23834),CDC7 (includes EG:12545),ORC6 (includes EG:23594),DBF4 (includes EG:10926),MCM7
+diff.mTOR.hepa	transcriptome	β-alanine Metabolism	0.000363078	ALDH2,SMS,HADHB,ACADL,ALDH1A1,DPYD,ABAT,ALDH3A2,AUH,EHHADH,ALDH6A1,UPB1
+diff.mTOR.hepa	transcriptome	Xenobiotic Metabolism Signaling	0.000676083	CYP2C9,UGT1A6,PIK3R1,GCLC,ALDH1L1,HRAS,SULT1C2,FMO5,CYP3A5,MAOB,ALDH1A1,UGT2B4,CYP3A7,ALDH3A2,PTGES3,CITED2,ALDH5A1,ALDH6A1,AHR,UGT2B11/UGT2B28,GSTA3,ABCB1,CYP2C8,FMO3,FMO2,SULT2A1,CYP1B1,RRAS2,CYP3A4,CAT,CYP2B6,CYP2C19,MAOA,PPARGC1A
+diff.mTOR.hepa	transcriptome	Mitotic Roles of Polo-Like Kinase	0.000776247	KIF23,ESPL1,CDC20,PTTG1,PRC1 (includes EG:233406),CDC7 (includes EG:12545),PLK1,CDK1,CCNB1,CDC25B,PLK4,PLK2,KIF11
+diff.mTOR.hepa	transcriptome	Cell Cycle: G2/M DNA Damage Checkpoint Regulation	0.00165959	CDC25B,YWHAQ,GADD45A,CKS2,YWHAH,CKS1B,PLK1,SFN,CDK1,CHEK1,CCNB1
+diff.mTOR.hepa	transcriptome	Linoleic Acid Metabolism	0.00316228	CYP2C8,CYP2C9,CYP3A4,CYP3A7,CYP4B1,PLA2G1B,CYP4F12,CYP2C19,CYP2B6,CYP3A5,CYP1B1,FADS1
+diff.mTOR.hepa	transcriptome	Pentose and Glucuronate Interconversions	0.00323594	AKR7A3,UGT2B4,UGT1A6,UGT2A3,CRYL1,DCXR,AKR1B1,UGT2B11/UGT2B28
+diff.mTOR.hepa	transcriptome	Pyruvate Metabolism	0.00354813	AKR7A3,ALDH2,ACSL3,ALDH1A1,ACAT2,ALDH3A2,ACAT1,MDH1,AKR1B1,ACYP2,ACSL1,LDHB
+diff.mTOR.hepa	transcriptome	Arginine and Proline Metabolism	0.00537032	SAT1,AMD1,ALDH2,SMS,P4HA1,MAOB,ALDH1A1,VNN1,ALDH3A2,GOT1,GATM,P4HA2,MAOA
+diff.mTOR.hepa	transcriptome	Lysine Degradation	0.00562341	ALDH2,HADHB,BBOX1,ALDH1A1,ACAT2,ALDH3A2,SUV39H1,AUH,AASS,ACAT1,EHHADH,ELOVL6
+diff.mTOR.hepa	transcriptome	Glycolysis/Gluconeogenesis	0.00588844	ADH6 (includes EG:130),ACSL3,ALDH1L1,PFKP,LDHB,ADH1A,ALDH2,ALDH1A1,ALDOB,ALDH3A2,ADH1B,ACYP2,ACSL1,ALDOC
+diff.mTOR.hepa	transcriptome	Intrinsic Prothrombin Activation Pathway	0.00630957	KNG1,KLKB1,SERPINC1,F5,FGB (includes EG:110135),FGA,FGG,F2
+diff.mTOR.hepa	transcriptome	Mismatch Repair in Eukaryotes	0.00794328	PCNA,MSH2,RFC4,FEN1,MLH1,RFC3
+diff.mTOR.hepa	transcriptome	Tyrosine Metabolism	0.00954993	ADH6 (includes EG:130),ADH1A,MAOB,HPD,DDT,DDC,ALDH1L1,FTSJ1,ADH1B,GOT1,MAOA,ELOVL6
+diff.mTOR.hepa	transcriptome	Bile Acid Biosynthesis	0.00977237	ADH6 (includes EG:130),BAAT,ALDH2,HADHB,ADH1A,ALDH1A1,ACAA1,CYP3A4,ALDH3A2,ADH1B
+diff.mTOR.hepa	transcriptome	Glycerolipid Metabolism	0.01	ADH6 (includes EG:130),AKR7A3,GLA,ADH1A,AADAC,ALDH2,DGKZ,ALDH1A1,ALDH3A2,PPAP2B,LPL,ADH1B,MGLL,AKR1B1
+diff.mTOR.hepa	transcriptome	p53 Signaling	0.0169824	PMAIP1,TOPBP1,PIK3R1,C12orf5,BIRC5,CHEK1,TP53I3,PCNA,GADD45A,SNAI2,ADCK3,SERPINB5,SFN,PIDD,DRAM1
+diff.mTOR.hepa	transcriptome	Pyrimidine Metabolism	0.0177828	DUT,DPYD,DCK,POLE2,POLA1,UPP1,POLR1E,RRM2,DTYMK,CDA,UPB1,CTPS,RRM1,POLA2,UCK2,TK1,A1CF,POLE3
+diff.mTOR.hepa	transcriptome	Arachidonic Acid Metabolism	0.0223872	CYP2C8,CYP2C9,CYP4F3,PLA2G1B,CYP3A5,CYP1B1,CYP3A4,CYP3A7,CYP4B1,GPX2,PTGES3,CYP4F12,CYP2B6,CYP2C19
+diff.mTOR.hepa	transcriptome	Phenylalanine Metabolism	0.0251189	BDH2 (includes EG:295458),MAOB,HPD,DDC,ALDH1L1,GOT1,MAOA,ELOVL6
+diff.mTOR.hepa	transcriptome	FXR/RXR Activation	0.025704	PPARG,BAAT,MLXIPL,APOB,SLC10A1,NR1H4,APOA1,SULT2A1,MTTP,UGT2B4,ABCB4,APOC3,PPARGC1A
+diff.mTOR.hepa	transcriptome	Histidine Metabolism	0.030903	ALDH2,MAOB,ALDH1A1,ALDH3A2,DDC,ALDH1L1,FTSJ1,MAOA,ELOVL6
+diff.mTOR.hepa	transcriptome	Inositol Metabolism	0.0323594	ALDOB,ALDH6A1,ALDOC
+diff.mTOR.hepa	transcriptome	Hereditary Breast Cancer Signaling	0.0354813	PIK3R1,TUBG1,BARD1,HRAS,DDB2,CDK1,MLH1,CHEK1,CCNB1,PALB2,RRAS2,GADD45A,MSH2,RFC4,SFN,RFC3
+diff.mTOR.hepa	transcriptome	Synthesis and Degradation of Ketone Bodies	0.0363078	BDH2 (includes EG:295458),ACAT2,ACAT1,HMGCS2
+diff.mTOR.hepa	transcriptome	Androgen and Estrogen Metabolism	0.047863	ARSE,HSD3B1,UGT2B4,UGT1A6,UGT2A3,FTSJ1,HSD11B1,SULT2A1,HSD17B6,UGT2B11/UGT2B28
+diff.mTOR.hepa	transcriptome	Retinol Metabolism	0.0524807	ALDH1A1,UGT2B4,UGT1A6,UGT2A3,RDH5,UGT2B11/UGT2B28
+diff.mTOR.hepa	transcriptome	Caveolar-mediated Endocytosis Signaling	0.0676083	B2M,FLNB,ALB,CD55,FLNA,ITGA8,ITGAV,ITGA1,ITGA10,PTRF,ITGA7
+diff.mTOR.hepa	transcriptome	Role of BRCA1 in DNA Damage Response	0.0912011	MSH2,RFC4,GADD45A,BARD1,RBBP8,PLK1,MLH1,CHEK1,RFC3
+diff.mTOR.hepa	transcriptome	Glyoxylate and Dicarboxylate Metabolism	0.0912011	APTX,HAO2,HAO1,MDH1
+diff.mTOR.hepa	transcriptome	Glioma Invasiveness Signaling	0.100231	RRAS2,RND3,RHOB,RHOD,TIMP1,HMMR,PIK3R1,ITGAV,HRAS
+diff.mTOR.hepa	transcriptome	Methionine Metabolism	0.167494	SMS,MAT1A,BHMT2,AMD1,DNMT1
+diff.mTOR.hepa	transcriptome	14-3-3-mediated Signaling	0.170216	YWHAH,TUBB2C,PDIA3,PIK3R1,TUBG1,TUBA4A,HRAS,TUBB,TUBA1B,YWHAQ,RRAS2,YAP1 (includes EG:10413),TUBA1C,SFN
+diff.mTOR.hepa	transcriptome	Atherosclerosis Signaling	0.170216	APOB,APOA1,APOA2,PLA2G1B,CLU,F3,APOC1,ALB,CCL2,APOC3,LPL,SERPINA1,S100A8,RBP4
+diff.mTOR.hepa	transcriptome	Glutamate Metabolism	0.179473	FMO3,ABAT,GCLC,GOT1,GCLM,ALDH5A1
+diff.mTOR.hepa	transcriptome	Aryl Hydrocarbon Receptor Signaling	0.235505	GSTA3,POLA1,ALDH1L1,CYP1B1,CHEK1,CCNA2,CCNE1,ALDH1A1,ALDH3A2,PTGES3,ALDH6A1,ALDH5A1,AHR,MCM7,HSPB1
+diff.mTOR.hepa	transcriptome	IGF-1 Signaling	0.241546	YWHAQ,PRKAR2B,RRAS2,YWHAH,PIK3R1,SOCS2,HRAS,IGFBP7,IGFBP1 (includes EG:16006),SFN,CYR61,IGFBP2
+diff.mTOR.hepa	transcriptome	Germ Cell-Sertoli Cell Junction Signaling	0.242103	TUBB2C,PIK3R1,TUBG1,TUBA4A,HRAS,TUBB,TUBA1B,TGFBR2,RRAS2,RHOB,RND3,RHOD,SORBS1,PPAP2B,ZYX,TUBA1C,ACTN1
+diff.mTOR.hepa	transcriptome	Fatty Acid Elongation in Mitochondria	0.242103	HADHB,ACAA1,AUH,EHHADH
+diff.mTOR.hepa	transcriptome	Fructose and Mannose Metabolism	0.242661	AKR7A3,KHK,ALDOB,PFKP,AKR1B1,ALDOC
+diff.mTOR.hepa	transcriptome	Pentose Phosphate Pathway	0.264241	ALDOB,PGLS,TALDO1,PFKP,ALDOC
+diff.mTOR.hepa	transcriptome	Folate Biosynthesis	0.3155	GCH1,ALPP/ALPPL2,GGH
+diff.mTOR.hepa	transcriptome	Glycine, Serine and Threonine Metabolism	0.402717	MAOB,PDIA3,GOT1,TARS,AGXT,GATM,MAOA,ELOVL6
+diff.mTOR.hepa	transcriptome	Glutathione Metabolism	0.435512	GSTA3,GPX2,GCLC,GCLM,GLRX,ANPEP
+diff.mTOR.hepa	transcriptome	Cysteine Metabolism	0.469894	CARS2,GOT1,SULT1C2,CDO1,LDHB,SULT2A1
+diff.mTOR.hepa	transcriptome	PPARα/RXRα Activation	0.479733	CYP2C8,CYP2C9,ACAA1,APOA1,PDIA3,APOA2,HRAS,MAP4K4,ABCA1,TGFBR2,ACADL,PRKAR2B,RRAS2,LPL,CYP2C19,PPARGC1A
+diff.mTOR.hepa	transcriptome	Role of CHK Proteins in Cell Cycle Checkpoint Control	0.49204	PCNA,RFC4,CDK1,CHEK1,RFC3
+diff.mTOR.hepa	transcriptome	Ascorbate and Aldarate Metabolism	0.501187	ALDH2,ALDH1A1,ALDH3A2
+diff.mTOR.hepa	transcriptome	Production of Nitric Oxide and Reactive Oxygen Species in Macrophages	0.528445	APOB,APOA1,PPP1R3C,APOA2,PIK3R1,CLU,APOC1,ALB,RHOB,RND3,APOC3,RHOD,CAT,NCF2,S100A8,SERPINA1,RBP4
+diff.mTOR.hepa	transcriptome	RAN Signaling	0.567545	CSE1L,KPNA2,XPO1
+diff.mTOR.hepa	transcriptome	Glycerophospholipid Metabolism	0.570164	DGKZ,PLD3,PDIA3,PPAP2B,BCHE,PLA2G1B,CHPT1,GOT1,MGLL,PLA1A,ELOVL6
+diff.mTOR.hepa	transcriptome	Lysine Biosynthesis	0.576766	VNN1,AASS
+diff.mTOR.hepa	transcriptome	NRF2-mediated Oxidative Stress Response	0.60256	GSTA3,AKR7A3,DNAJC9,PIK3R1,DNAJC6,HSPB8,HRAS,GCLC,DNAJB2,DNAJB9,RRAS2,CAT,GPX2,GCLM,FKBP5,ENC1
+diff.mTOR.hepa	transcriptome	Role of Tissue Factor in Cancer	0.603949	RRAS2,PIK3R1,EGR1,ITGAV,HRAS,FGB (includes EG:110135),FGA,CYR61,F3,FGG,F2
+diff.mTOR.hepa	transcriptome	Serotonin Receptor Signaling	0.630957	GCH1,MAOB,DDC,MAOA
+diff.mTOR.hepa	transcriptome	Selenoamino Acid Metabolism	0.630957	SEPHS2,MAT1A,FTSJ1,PAPSS2
+diff.mTOR.hepa	transcriptome	Taurine and Hypotaurine Metabolism	0.647143	BAAT,CDO1
+diff.mTOR.hepa	transcriptome	Fatty Acid Biosynthesis	0.647143	ACSL3,BTD
+diff.mTOR.hepa	transcriptome	Pantothenate and CoA Biosynthesis	0.651628	DPYD,PANK2,UPB1
+diff.mTOR.hepa	transcriptome	Urea Cycle and Metabolism of Amino Groups	0.657658	SMS,CAT,ACY1,GATM
+diff.mTOR.hepa	transcriptome	Neuroprotective Role of THOP1 in Alzheimers Disease	0.739605	MME,KNG1,PRKAR2B,SERPINA3,AGT
+diff.mTOR.hepa	transcriptome	Virus Entry via Endocytic Pathways	0.755092	B2M,FLNB,CD55,RRAS2,FLNA,PIK3R1,HRAS,ITGA1,FOLR1
+diff.mTOR.hepa	transcriptome	Clathrin-mediated Endocytosis Signaling	0.755092	SH3BP4,APOB,APOA1,APOA2,PIK3R1,CLU,F2,APOC1,ALB,ACTR3,TF,APOC3,AMPH,S100A8,SERPINA1,RBP4
+diff.mTOR.hepa	transcriptome	Actin Nucleation by ARP-WASP Complex	0.760326	ACTR3,RRAS2,RND3,RHOB,RHOD,HRAS
+diff.mTOR.hepa	transcriptome	Integrin Signaling	0.772681	RALA,PIK3R1,ITGA8,HRAS,BCAR3,ITGA10,MYLK,ACTR3,RRAS2,RHOB,RND3,RHOD,ITGAV,ZYX,ITGA1,ITGA7,ACTN1
+diff.mTOR.hepa	transcriptome	Protein Ubiquitination Pathway	0.772681	B2M,SACS,CDC20,HSPA14,DNAJC9,PSMB10,DNAJC6,HSPB8,USP1,PSMD3,DNAJB2,UBE2S,DNAJB9,TAP1,PSMC6,PSMD2,BIRC3,HSPB1,BIRC2
+diff.mTOR.hepa	transcriptome	HMGB1 Signaling	0.78886	RRAS2,CCL2,RND3,RHOB,RHOD,HAT1,PIK3R1,HRAS,SERPINE1
+diff.mTOR.hepa	transcriptome	Phospholipid Degradation	0.794877	DGKZ,PLD3,PDIA3,PPAP2B,PLA2G1B,MGLL,PLA1A
+diff.mTOR.hepa	transcriptome	Differential Regulation of Cytokine Production in Intestinal Epithelial Cells by IL-17A and IL-17F	0.797444	CCL2,LCN2,DEFB1
+diff.mTOR.hepa	transcriptome	Antigen Presentation Pathway	0.816206	B2M,PDIA3,CD74,TAP1
+diff.mTOR.hepa	transcriptome	Myc Mediated Apoptosis Signaling	0.831955	YWHAQ,RRAS2,YWHAH,PIK3R1,HRAS,SFN
+diff.mTOR.hepa	transcriptome	IL-12 Signaling and Production in Macrophages	0.831955	PPARG,APOC1,ALB,APOB,APOC3,APOA1,APOA2,PIK3R1,CLU,SERPINA1,S100A8,RBP4
+diff.mTOR.hepa	transcriptome	Toll-like Receptor Signaling	0.831955	LY96 (includes EG:17087),MAP4K4,LBP,TLR3,IRAK1
+diff.mTOR.hepa	transcriptome	Galactose Metabolism	0.831955	AKR7A3,GLA,PFKP,AKR1B1
+diff.mTOR.hepa	transcriptome	Phenylalanine, Tyrosine and Tryptophan Biosynthesis	0.831955	PAH,GOT1
+diff.mTOR.hepa	transcriptome	TR/RXR Activation	0.846837	KLF9,DIO1,PIK3R1,RCAN2,PFKP,HIF1A,FGA,PPARGC1A
+diff.mTOR.hepa	transcriptome	Paxillin Signaling	0.863774	RRAS2,PIK3R1,ITGA8,ITGAV,HRAS,ITGA1,ITGA10,ITGA7,ACTN1
+diff.mTOR.hepa	transcriptome	Sonic Hedgehog Signaling	0.863774	PRKAR2B,CDK1,CCNB1
+diff.mTOR.hepa	transcriptome	Sphingolipid Metabolism	0.879023	ARSE,GLA,VNN1,PPAP2B,UGCG,SPTSSA
+diff.mTOR.hepa	transcriptome	DNA Double-Strand Break Repair by Homologous Recombination	0.879023	LIG1,POLA1
+diff.mTOR.hepa	transcriptome	Role of IL-17A in Psoriasis	0.879023	S100A9,S100A8
+diff.mTOR.hepa	transcriptome	ATM Signaling	0.904482	SMC2,GADD45A,CDK1,CHEK1,CCNB1
+diff.mTOR.hepa	transcriptome	Lipid Antigen Presentation by CD1	0.949511	B2M,PDIA3
+diff.mTOR.hepa	transcriptome	Sulfur Metabolism	0.949511	PAPSS2,SULT2A1
+diff.mTOR.hepa	transcriptome	Mitochondrial Dysfunction	0.974541	MAOB,COX6A1,NDUFB5,CAT,SDHD,NDUFA3,PSENEN,COX5B (includes EG:100002384),COX7C,MAOA
+diff.mTOR.hepa	transcriptome	Nicotinate and Nicotinamide Metabolism	0.974541	NEK2,VNN1,MAPK6,NAMPT,PLK1,TTK,CDK1,IRAK1
+diff.mTOR.hepa	transcriptome	Antiproliferative Role of TOB in T Cell Signaling	0.985099	TGFBR2,CCNA2,CCNE1
+diff.mTOR.hepa	transcriptome	p70S6K Signaling	0.985099	YWHAQ,RRAS2,YWHAH,PDIA3,PIK3R1,GNAI1,HRAS,SFN,F2,AGT
+diff.mTOR.hepa	transcriptome	Thyroid Cancer Signaling	0.98762	PPARG,RRAS2,BDNF,HRAS
+diff.mTOR.hepa	translatome	LXR/RXR Activation	0.000630957	TTR,APOH,APOA1,APOA2,CLU,SAA2,KNG1,ALB,TF,APOC3,SERPINA1,S100A8,FGA,HMGCR,GC,AGT
+diff.mTOR.hepa	translatome	Acute Phase Response Signaling	0.000630957	SERPING1,TTR,APOH,APOA1,RRAS,APOA2,SAA2,SERPINA3,FGG,KLKB1,ALB,ITIH2,TF,APCS,SERPINA1,FGB (includes EG:110135),FGA,SERPINE1,AGT
+diff.mTOR.hepa	translatome	Coagulation System	0.00128825	KNG1,KLKB1,SERPINA1,FGB (includes EG:110135),SERPINE1,FGA,F3,FGG
+diff.mTOR.hepa	translatome	Clathrin-mediated Endocytosis Signaling	0.0102329	PIK3C2A,APOA1,APOA2,ARPC5,CLU,PDGFC,ALB,CD2AP,ACTR3,TF,APOC3,TFRC,S100A8,STAM,SERPINA1,PPP3CA
+diff.mTOR.hepa	translatome	Inositol Metabolism	0.0199526	ALDOB,ALDH6A1,ALDOC
+diff.mTOR.hepa	translatome	p53 Signaling	0.0281838	CCNG1,PIK3C2A,GADD45G,TOPBP1,SNAI2,ADCK3,C12orf5,SERPINB5,FAS,DRAM1
+diff.mTOR.hepa	translatome	Metabolism of Xenobiotics by Cytochrome P450	0.047863	ADH6 (includes EG:130),GSTA3,UGT2B4,DHRS2,CYP4B1,ALDH1L1,ADH1B,UGT2B11/UGT2B28
+diff.mTOR.hepa	translatome	Extrinsic Prothrombin Activation Pathway	0.047863	FGB (includes EG:110135),FGA,F3,FGG
+diff.mTOR.hepa	translatome	Mitotic Roles of Polo-Like Kinase	0.047863	KIF23,PLK4,PLK2,PRC1 (includes EG:233406),CDK1,KIF11,CCNB1
+diff.mTOR.hepa	translatome	Glycolysis/Gluconeogenesis	0.047863	ADH6 (includes EG:130),ALDH2,DHRS2,ALDOB,ALDH1L1,ADH1B,PFKP,ALDOC
+diff.mTOR.hepa	translatome	Intrinsic Prothrombin Activation Pathway	0.047863	KNG1,KLKB1,FGB (includes EG:110135),FGA,FGG
+diff.mTOR.hepa	translatome	Role of Tissue Factor in Cancer	0.047863	YES1,CTGF,PIK3C2A,RRAS,ITGAV,FGB (includes EG:110135),FGA,CYR61,F3,FGG
+diff.mTOR.hepa	translatome	Bile Acid Biosynthesis	0.0588844	ADH6 (includes EG:130),BAAT,ALDH2,ACAA1,DHRS2,ADH1B
+diff.mTOR.hepa	translatome	Pentose and Glucuronate Interconversions	0.146218	AKR7A3,UGT2B4,DCXR,UGT2B11/UGT2B28
+diff.mTOR.hepa	translatome	Glioma Invasiveness Signaling	0.146218	RND3,PIK3C2A,RRAS,TIMP1,HMMR,ITGAV
+diff.mTOR.hepa	translatome	Valine, Leucine and Isoleucine Degradation	0.149968	ALDH2,ACAA1,ABAT,HMGCS2,ALDH6A1,ELOVL6
+diff.mTOR.hepa	translatome	Atherosclerosis Signaling	0.153462	ALB,APOC3,APOA1,APOA2,CLU,SERPINA1,S100A8,F3,PDGFC
+diff.mTOR.hepa	translatome	Pentose Phosphate Pathway	0.180717	ALDOB,PFKP,RPIA,ALDOC
+diff.mTOR.hepa	translatome	LPS/IL-1 Mediated Inhibition of RXR Function	0.184077	GSTA3,FMO3,FMO2,ALDH1L1,FABP4,XPO1,FABP1,SULT1C2,HMGCS2,FMO5,ALDH6A1,SULT2A1
+diff.mTOR.hepa	translatome	Xenobiotic Metabolism Signaling	0.235505	GSTA3,FMO3,PIK3C2A,FMO2,RRAS,ALDH1L1,SULT1C2,FMO5,SULT2A1,UGT2B4,PTGES3,ALDH6A1,SCAND1,UGT2B11/UGT2B28
+diff.mTOR.hepa	translatome	fMLP Signaling in Neutrophils	0.260615	ACTR3,PIK3C2A,RRAS,NCF2,ARPC5,GNAI1,GNG12,PPP3CA
+diff.mTOR.hepa	translatome	Fatty Acid Metabolism	0.32961	ADH6 (includes EG:130),ALDH2,ACAA1,DHRS2,CYP4B1,ADH1B,ECI1
+diff.mTOR.hepa	translatome	Fructose and Mannose Metabolism	0.32961	AKR7A3,ALDOB,PFKP,ALDOC
+diff.mTOR.hepa	translatome	Ubiquinone Biosynthesis	0.32961	NDUFV1,NDUFB7,NDUFA3,NDUFB1,ALDH6A1
+diff.mTOR.hepa	translatome	Butanoate Metabolism	0.370681	ALDH2,ABAT,DCXR,HMGCS2,ELOVL6
+diff.mTOR.hepa	translatome	Tyrosine Metabolism	0.451856	ADH6 (includes EG:130),DHRS2,ALDH1L1,ADH1B,ELOVL6
+diff.mTOR.hepa	translatome	Chondroitin Sulfate Biosynthesis	0.451856	CHSY1,SULT1C2,SULT2A1,DSE
+diff.mTOR.hepa	translatome	Production of Nitric Oxide and Reactive Oxygen Species in Macrophages	0.502343	ALB,RND3,PIK3C2A,APOC3,APOA1,APOA2,NCF2,CLU,SERPINA1,S100A8
+diff.mTOR.hepa	translatome	Hereditary Breast Cancer Signaling	0.571479	PIK3C2A,GADD45G,RRAS,POLR2J,CDK1,CCNB1,RFC3
+diff.mTOR.hepa	translatome	IL-12 Signaling and Production in Macrophages	0.571479	ALB,PIK3C2A,APOC3,APOA1,APOA2,CLU,SERPINA1,S100A8
+diff.mTOR.hepa	translatome	Apoptosis Signaling	0.571479	ENDOG,RRAS,BIRC3,CDK1,FAS,BIRC2
+diff.mTOR.hepa	translatome	Glyoxylate and Dicarboxylate Metabolism	0.57544	HAO2,HAO1
+diff.mTOR.hepa	translatome	Role of IL-17A in Psoriasis	0.57544	S100A9,S100A8
+diff.mTOR.hepa	translatome	ATM Signaling	0.57544	SMC2,GADD45G,CDK1,CCNB1
+diff.mTOR.hepa	translatome	Mitochondrial Dysfunction	0.57544	NDUFV1,COX6B1,NDUFB7,NDUFA3,NDUFB1,OGDH,UQCRC1
+diff.mTOR.hepa	translatome	Alanine and Aspartate Metabolism	0.57544	ABAT,ASS1,AGXT
+diff.mTOR.hepa	translatome	Amyotrophic Lateral Sclerosis Signaling	0.57544	PIK3C2A,NEFL,BIRC3,PDGFC,PPP3CA,BIRC2
+diff.mTOR.hepa	translatome	Pyrimidine Metabolism	0.642688	DCK,REV1 (includes EG:316344),RRM2,POLR2J,POLR3G,REV3L,A1CF
+diff.mTOR.hepa	translatome	Glutamate Metabolism	0.642688	FMO3,ABAT,GCLM
+diff.mTOR.hepa	translatome	IGF-1 Signaling	0.642688	CTGF,PIK3C2A,RRAS,IGFBP7,CYR61,IGFBP2
+diff.mTOR.hepa	translatome	Lysine Degradation	0.647143	ALDH2,BBOX1,OGDH,ELOVL6
+diff.mTOR.hepa	translatome	Glycerolipid Metabolism	0.647143	ADH6 (includes EG:130),AKR7A3,ALDH2,DHRS2,ADH1B
+diff.mTOR.hepa	translatome	FXR/RXR Activation	0.647143	BAAT,UGT2B4,APOC3,APOA1,SULT2A1
+diff.mTOR.hepa	translatome	RAN Signaling	0.647143	KPNA2,XPO1
+diff.mTOR.hepa	translatome	Actin Nucleation by ARP-WASP Complex	0.647143	ACTR3,RND3,RRAS,ARPC5
+diff.mTOR.hepa	translatome	Oncostatin M Signaling	0.647143	RRAS,MT2A,CHI3L1
+diff.mTOR.hepa	translatome	Androgen and Estrogen Metabolism	0.653131	UGT2B4,SULT2A1,HSD17B6,UGT2B11/UGT2B28
+diff.mTOR.hepa	translatome	Myc Mediated Apoptosis Signaling	0.653131	MYC,PIK3C2A,RRAS,FAS
+diff.mTOR.hepa	translatome	Aryl Hydrocarbon Receptor Signaling	0.680769	GSTA3,MYC,CCNA2,PTGES3,ALDH1L1,ALDH6A1,FAS
+diff.mTOR.hepa	translatome	Maturity Onset Diabetes of Young (MODY) Signaling	0.746449	ALDOB,FABP1
+diff.mTOR.hepa	translatome	O-Glycan Biosynthesis	0.746449	GALNT7,GALNT1
+diff.mTOR.hepa	translatome	Oxidative Phosphorylation	0.767361	NDUFV1,COX6B1,NDUFB7,NDUFA3,NDUFB1,UQCRC1
+diff.mTOR.hepa	translatome	β-alanine Metabolism	0.772681	ALDH2,ABAT,ALDH6A1
+diff.mTOR.hepa	translatome	Arginine and Proline Metabolism	0.772681	ALDH2,VNN1,ASS1,AMD1
+diff.mTOR.hepa	translatome	Neuroprotective Role of THOP1 in Alzheimers Disease	0.772681	KNG1,SERPINA3,AGT
+diff.mTOR.hepa	translatome	Nicotinate and Nicotinamide Metabolism	0.803156	NEK2,VNN1,SGK1,MAPK6,CDK1
+diff.mTOR.hepa	translatome	HMGB1 Signaling	0.832914	RND3,PIK3C2A,RRAS,HAT1,SERPINE1
+diff.mTOR.hepa	translatome	Glioblastoma Multiforme Signaling	0.832914	MYC,RND3,PIK3C2A,RRAS,FZD6,PDGFC,WNT5A
+diff.mTOR.hepa	translatome	Histidine Metabolism	0.840814	ALDH2,ALDH1L1,ELOVL6
+diff.mTOR.hepa	translatome	Methionine Metabolism	0.850746	MAT1A,AMD1
+diff.mTOR.hepa	translatome	Sonic Hedgehog Signaling	0.850746	CDK1,CCNB1
+diff.mTOR.hepa	translatome	Retinol Metabolism	0.880238	UGT2B4,UGT2B11/UGT2B28
+diff.mTOR.hepa	translatome	Tumoricidal Function of Hepatic Natural Killer Cells	0.880238	ENDOG,FAS
+diff.mTOR.hepa	translatome	Tryptophan Metabolism	0.903025	ALDH2,TDO2,CYP4B1,OGDH
+diff.mTOR.hepa	translatome	Propanoate Metabolism	0.903025	ALDH2,ABAT,ALDH6A1
+diff.mTOR.hepa	translatome	Complement System	0.903025	SERPING1,C6
+diff.mTOR.hepa	translatome	Cell Cycle: G2/M DNA Damage Checkpoint Regulation	0.903025	CDK1,CCNB1
+diff.mTOR.hepa	translatome	Mismatch Repair in Eukaryotes	0.903025	RFC3
+diff.mTOR.hepa	translatome	Phenylalanine Metabolism	0.903025	ALDH1L1,ELOVL6
+diff.mTOR.hepa	translatome	Synthesis and Degradation of Ketone Bodies	0.903025	HMGCS2
+diff.mTOR.hepa	translatome	Caveolar-mediated Endocytosis Signaling	0.903025	ALB,ITGAV,COPE
+diff.mTOR.hepa	translatome	Glutathione Metabolism	0.903025	GSTA3,GCLM
+diff.mTOR.hepa	translatome	Cysteine Metabolism	0.903025	SULT1C2,SULT2A1
+diff.mTOR.hepa	translatome	PPARα/RXRα Activation	0.903025	GHR,ACAA1,RRAS,APOA1,APOA2,ACVR1
+diff.mTOR.hepa	translatome	Role of CHK Proteins in Cell Cycle Checkpoint Control	0.903025	CDK1,RFC3
+diff.mTOR.hepa	translatome	Ascorbate and Aldarate Metabolism	0.903025	ALDH2
+diff.mTOR.hepa	translatome	Lysine Biosynthesis	0.903025	VNN1
+diff.mTOR.hepa	translatome	NRF2-mediated Oxidative Stress Response	0.903025	GSTA3,AKR7A3,PIK3C2A,RRAS,DNAJC6,GCLM,FKBP5
+diff.mTOR.hepa	translatome	Taurine and Hypotaurine Metabolism	0.903025	BAAT
+diff.mTOR.hepa	translatome	Virus Entry via Endocytic Pathways	0.903025	PIK3C2A,RRAS,TFRC,CXADR
+diff.mTOR.hepa	translatome	Integrin Signaling	0.903025	ACTR3,RND3,PIK3C2A,ASAP1,RRAS,ARPC5,ITGAV,BCAR3
+diff.mTOR.hepa	translatome	Galactose Metabolism	0.903025	AKR7A3,PFKP
+diff.mTOR.hepa	translatome	Phenylalanine, Tyrosine and Tryptophan Biosynthesis	0.903025	PAH
+diff.mTOR.hepa	translatome	TR/RXR Activation	0.903025	PIK3C2A,DIO1,PFKP,FGA
+diff.mTOR.hepa	translatome	Paxillin Signaling	0.903025	PIK3C2A,RRAS,ITGAV,PTPN12
+diff.mTOR.hepa	translatome	Sulfur Metabolism	0.903025	SULT2A1
+diff.mTOR.hepa	translatome	Antiproliferative Role of TOB in T Cell Signaling	0.903025	CCNA2,TOB1
+diff.mTOR.hepa	translatome	Thyroid Cancer Signaling	0.903025	MYC,RRAS
+diff.mTOR.hepa	translatome	One Carbon Pool by Folate	0.903025	ALDH1L1
+diff.mTOR.hepa	translatome	TGF-β Signaling	0.903025	RRAS,ACVR1,SERPINE1,INHBB
+diff.mTOR.hepa	translatome	IL-8 Signaling	0.903025	RND3,PIK3C2A,RRAS,NCF2,GNAI1,PDGFC,GNG12
+diff.mTOR.hepa	translatome	Small Cell Lung Cancer Signaling	0.903025	MYC,PIK3C2A,BIRC2
+diff.mTOR.hepa	translatome	Hepatic Fibrosis / Hepatic Stellate Cell Activation	0.903025	CTGF,TIMP1,PDGFC,FAS,SERPINB2,AGT
+diff.mTOR.hepa	translatome	Death Receptor Signaling	0.903025	BIRC3,FAS,BIRC2
+diff.mTOR.hepa	translatome	Rac Signaling	0.903025	ACTR3,PIK3C2A,RRAS,NCF2,ARPC5
+diff.mTOR.hepa	translatome	ERK5 Signaling	0.903025	MYC,RRAS,SGK1
+diff.mTOR.hepa	translatome	Inositol Phosphate Metabolism	0.903025	NEK2,PIK3C2A,SGK1,GNAI1,MAPK6,CDK1
+diff.mTOR.hepa	translatome	Endometrial Cancer Signaling	0.903025	MYC,PIK3C2A,RRAS
+diff.mTOR.hepa	translatome	FcγRIIB Signaling in B Lymphocytes	0.903025	PIK3C2A,RRAS
+diff.mTOR.hepa	translatome	IL-17 Signaling	0.903025	PIK3C2A,RRAS,TIMP1
+diff.mTOR.hepa	translatome	Melanoma Signaling	0.903025	PIK3C2A,RRAS
+diff.mTOR.hepa	translatome	Glucocorticoid Receptor Signaling	0.903025	PIK3C2A,RRAS,SGK1,POLR2J,PTGES3,SERPINE1,FKBP5,FGG,PPP3CA,AGT
+diff.mTOR.hepa	translatome	Keratan Sulfate Biosynthesis	0.903025	SULT1C2,SULT2A1
+diff.mTOR.hepa	translatome	Role of NFAT in Regulation of the Immune Response	0.903025	PIK3C2A,RRAS,GNAI1,XPO1,GNG12,PPP3CA
+diff.mTOR.hepa	translatome	LPS-stimulated MAPK Signaling	0.903025	ATF1 (includes EG:100040260),PIK3C2A,RRAS
+diff.mTOR.hepa	translatome	CCR5 Signaling in Macrophages	0.903025	GNAI1,GNG12,FAS
+diff.mTOR.hepa	translatome	IL-3 Signaling	0.903025	PIK3C2A,RRAS,PPP3CA
+diff.mTOR.hepa	translatome	Thrombopoietin Signaling	0.903025	MYC,PIK3C2A,RRAS
+diff.mTOR.hepa	translatome	Induction of Apoptosis by HIV1	0.903025	BIRC3,FAS,BIRC2
+diff.mTOR.hepa	translatome	Mechanisms of Viral Exit from Host Cells	0.903025	CHMP2A,XPO1
+diff.mTOR.hepa	translatome	HIF1α Signaling	0.903025	PIK3C2A,RRAS,MAPK6,PDGFC
+diff.mTOR.hepa	translatome	Factors Promoting Cardiogenesis in Vertebrates	0.903025	CDC6 (includes EG:23834),ACVR1,FZD6,DKK1
+diff.mTOR.hepa	translatome	Antiproliferative Role of Somatostatin Receptor 2	0.903025	PIK3C2A,RRAS,GNG12
+diff.mTOR.hepa	translatome	Prolactin Signaling	0.903025	MYC,PIK3C2A,RRAS
+diff.mTOR.hepa	translatome	Colorectal Cancer Metastasis Signaling	0.903025	MYC,RND3,PIK3C2A,RRAS,FZD6,PDGFC,GNG12,WNT5A
+diff.mTOR.hepa	translatome	Sphingosine-1-phosphate Signaling	0.903025	RND3,PIK3C2A,GNAI1,PDGFC
+diff.mTOR.hepa	translatome	FAK Signaling	0.903025	PIK3C2A,ASAP1,RRAS,HMMR
+diff.mTOR.hepa	translatome	AMPK Signaling	0.903025	CAB39,PIK3C2A,PFKP,HMGCR,PPM1D
+diff.mTOR.hepa	translatome	Role of Osteoblasts, Osteoclasts and Chondrocytes in Rheumatoid Arthritis	0.903025	PIK3C2A,CALCR,FZD6,DKK1,BIRC3,ADAMTS5,PPP3CA,WNT5A,BIRC2
+diff.mTOR.hepa	translatome	Ovarian Cancer Signaling	0.903025	GJA1,PIK3C2A,RRAS,FZD6,PDGFC,WNT5A
+diff.mTOR.hepa	translatome	RANK Signaling in Osteoclasts	0.903025	PIK3C2A,BIRC3,PPP3CA,BIRC2
+diff.mTOR.hepa	translatome	Regulation of IL-2 Expression in Activated and Anergic T Lymphocytes	0.903025	RRAS,TOB1,PPP3CA
+diff.mTOR.hepa	translatome	TWEAK Signaling	0.903025	BIRC3,BIRC2
+diff.mTOR.hepa	translatome	TNFR2 Signaling	0.903025	BIRC3,BIRC2
+diff.mTOR.hepa	translatome	Role of PI3K/AKT Signaling in the Pathogenesis of Influenza	0.903025	PIK3C2A,GNAI1,PLAC8
+diff.mTOR.hepa	translatome	MSP-RON Signaling Pathway	0.903025	KLKB1,PIK3C2A
+diff.mTOR.hepa	translatome	P2Y Purigenic Receptor Signaling Pathway	0.903025	MYC,PIK3C2A,RRAS,GNAI1,GNG12
+diff.mTOR.hepa	translatome	Cyclins and Cell Cycle Regulation	0.903025	CCNA2,CDK1,CCNB1
+diff.mTOR.hepa	translatome	Role of JAK2 in Hormone-like Cytokine Signaling	0.903025	SH2B3,GHR
+diff.mTOR.hepa	translatome	Signaling by Rho Family GTPases	0.903025	ACTR3,RND3,PIK3C2A,CDH10,NCF2,ARPC5,GNAI1,CDC42EP3,GNG12
+diff.mTOR.hepa	translatome	Telomerase Signaling	0.903025	MYC,PIK3C2A,RRAS,PTGES3
+diff.mTOR.hepa	translatome	Nitric Oxide Signaling in the Cardiovascular System	0.903025	KNG1,PIK3C2A,PDGFC
+diff.mTOR.hepa	translatome	Wnt/β-catenin Signaling	0.903025	MYC,GJA1,ACVR1,FZD6,DKK1,WNT5A
+diff.mTOR.hepa	translatome	PDGF Signaling	0.903025	MYC,PIK3C2A,RRAS,PDGFC
+diff.mTOR.hepa	translatome	Macropinocytosis Signaling	0.903025	PIK3C2A,RRAS,PDGFC
+diff.mTOR.hepa	translatome	GM-CSF Signaling	0.903025	PIK3C2A,RRAS,PPP3CA
+diff.mTOR.hepa	translatome	Ephrin Receptor Signaling	0.903025	ACTR3,RRAS,ARPC5,GNAI1,PDGFC,GNG12
+diff.mTOR.hepa	translatome	Granzyme B Signaling	0.903025	ENDOG
+diff.mTOR.hepa	translatome	Aldosterone Signaling in Epithelial Cells	0.904482	SACS,PIK3C2A,SGK1,DNAJC6,HSPA13
+diff.mTOR.hepa	translatome	NF-κB Activation by Viruses	0.904482	PIK3C2A,RRAS,ITGAV
+diff.mTOR.hepa	translatome	CCR3 Signaling in Eosinophils	0.904482	PIK3C2A,RRAS,GNAI1,GNG12
+diff.mTOR.hepa	translatome	CD28 Signaling in T Helper Cells	0.904482	ACTR3,PIK3C2A,ARPC5,PPP3CA
+diff.mTOR.hepa	translatome	Role of NANOG in Mammalian Embryonic Stem Cell Pluripotency	0.904482	PIK3C2A,RRAS,FZD6,WNT5A
+diff.mTOR.hepa	translatome	Granzyme A Signaling	0.904482	HIST1H1C
+diff.mTOR.hepa	translatome	RhoGDI Signaling	0.904482	ACTR3,RND3,CDH10,ARPC5,GNAI1,GNG12
+diff.mTOR.hepa	translatome	CNTF Signaling	0.915799	PIK3C2A,RRAS
+diff.mTOR.hepa	translatome	Acute Myeloid Leukemia Signaling	0.915799	MYC,PIK3C2A,RRAS
+diff.mTOR.hepa	translatome	Fatty Acid Elongation in Mitochondria	0.918756	ACAA1
+diff.mTOR.hepa	translatome	Regulation of Actin-based Motility by Rho	0.918756	ACTR3,RND3,ARPC5
+diff.mTOR.hepa	translatome	TNFR1 Signaling	0.919814	BIRC3,BIRC2
+diff.mTOR.hepa	translatome	Molecular Mechanisms of Cancer	0.927043	MYC,RND3,PIK3C2A,RRAS,HAT1,GNAI1,FZD6,BIRC3,FAS,WNT5A,BIRC2
+diff.mTOR.hepa	translatome	Polyamine Regulation in Colon Cancer	0.930894	MYC
+diff.mTOR.hepa	translatome	Pyruvate Metabolism	0.931108	AKR7A3,ALDH2
+diff.mTOR.hepa	translatome	Arachidonic Acid Metabolism	0.931108	DHRS2,CYP4B1,PTGES3
+diff.mTOR.hepa	translatome	Role of BRCA1 in DNA Damage Response	0.931108	ATF1 (includes EG:100040260),RFC3
+diff.mTOR.hepa	translatome	Differential Regulation of Cytokine Production in Intestinal Epithelial Cells by IL-17A and IL-17F	0.931108	DEFB1
+diff.mTOR.hepa	translatome	p70S6K Signaling	0.931108	PIK3C2A,RRAS,GNAI1,AGT
+diff.mTOR.hepa	translatome	VEGF Signaling	0.931108	PIK3C2A,RRAS,PDGFC
+diff.mTOR.hepa	translatome	Starch and Sucrose Metabolism	0.931108	UGT2B4,UGT2B11/UGT2B28
+diff.mTOR.hepa	translatome	Neuregulin Signaling	0.931108	MYC,ERBB2IP,RRAS
+diff.mTOR.hepa	translatome	α-Adrenergic Signaling	0.931108	RRAS,GNAI1,GNG12
+diff.mTOR.hepa	translatome	Lymphotoxin β Receptor Signaling	0.931108	PIK3C2A,BIRC2
+diff.mTOR.hepa	translatome	CXCR4 Signaling	0.931108	RND3,PIK3C2A,RRAS,GNAI1,GNG12
+diff.mTOR.hepa	translatome	Bladder Cancer Signaling	0.931108	MYC,RRAS,PDGFC
+diff.mTOR.hepa	translatome	IL-2 Signaling	0.931108	PIK3C2A,RRAS
+diff.mTOR.hepa	translatome	Biosynthesis of Steroids	0.931108	HMGCR
+diff.mTOR.hepa	translatome	PXR/RXR Activation	0.934329	HMGCS2,SULT2A1
+diff.mTOR.hepa	translatome	Cell Cycle Control of Chromosomal Replication	0.934329	CDC6 (includes EG:23834)
+diff.mTOR.hepa	translatome	Glycine, Serine and Threonine Metabolism	0.934329	AGXT,ELOVL6
+diff.mTOR.hepa	translatome	Selenoamino Acid Metabolism	0.934329	MAT1A
+diff.mTOR.hepa	translatome	Protein Ubiquitination Pathway	0.934329	SACS,DNAJC6,PSMD10,HSPA13,BIRC3,UBE4A,BIRC2
+diff.mTOR.hepa	translatome	IL-15 Signaling	0.934329	PIK3C2A,RRAS
+diff.mTOR.hepa	translatome	JAK/Stat Signaling	0.934329	PIK3C2A,RRAS
+diff.mTOR.hepa	translatome	Citrate Cycle	0.934329	OGDH
+diff.mTOR.hepa	translatome	Glycosphingolipid Biosynthesis - Ganglioseries	0.934329	ELOVL6
+diff.mTOR.hepa	translatome	Circadian Rhythm Signaling	0.934329	CRY1
+diff.mTOR.hepa	translatome	Fcγ Receptor-mediated Phagocytosis in Macrophages and Monocytes	0.934329	YES1,ACTR3,ARPC5
+diff.mTOR.hepa	translatome	CD40 Signaling	0.934329	ATF1 (includes EG:100040260),PIK3C2A
+diff.mTOR.hepa	translatome	Endothelin-1 Signaling	0.934329	MYC,PIK3C2A,RRAS,GNAI1,MAPK6
+diff.mTOR.hepa	translatome	Human Embryonic Stem Cell Pluripotency	0.934329	PIK3C2A,FZD6,PDGFC,WNT5A
+diff.mTOR.hepa	translatome	Basal Cell Carcinoma Signaling	0.934329	FZD6,WNT5A
+diff.mTOR.hepa	translatome	Glioma Signaling	0.934329	PIK3C2A,RRAS,PDGFC
+diff.mTOR.hepa	translatome	Chronic Myeloid Leukemia Signaling	0.934329	MYC,PIK3C2A,RRAS
+diff.mTOR.hepa	translatome	G Beta Gamma Signaling	0.934329	RRAS,GNAI1,GNG12
+diff.mTOR.hepa	translatome	PAK Signaling	0.934329	PIK3C2A,RRAS,PDGFC
+diff.mTOR.hepa	translatome	Estrogen-Dependent Breast Cancer Signaling	0.934329	PIK3C2A,RRAS
+diff.mTOR.hepa	translatome	Role of JAK1 and JAK3 in γc Cytokine Signaling	0.934329	PIK3C2A,RRAS
+diff.mTOR.hepa	translatome	SAPK/JNK Signaling	0.934329	MAP4K3,PIK3C2A,RRAS
+diff.mTOR.hepa	translatome	Neurotrophin/TRK Signaling	0.934329	PIK3C2A,RRAS
+diff.mTOR.hepa	translatome	PPAR Signaling	0.934329	RRAS,PDGFC,SCAND1
+diff.mTOR.hepa	translatome	p38 MAPK Signaling	0.934329	MYC,ATF1 (includes EG:100040260),FAS
+diff.mTOR.hepa	translatome	T Cell Receptor Signaling	0.934329	PIK3C2A,RRAS,PPP3CA
+diff.mTOR.hepa	translatome	Aminosugars Metabolism	0.934329	FMO3,CYB5R4
+diff.mTOR.hepa	translatome	Urea Cycle and Metabolism of Amino Groups	0.939291	ASS1
+diff.mTOR.hepa	translatome	4-1BB Signaling in T Lymphocytes	0.939291	TNFSF9
+diff.mTOR.hepa	translatome	G Protein Signaling Mediated by Tubby	0.954333	GNG12
+diff.testis.P17-P22	transcriptome	Glycolysis/Gluconeogenesis	0.386367	PKM2,PGAM2,PFKP,PFKM,ADH5 (includes EG:11532),HK1,AKR1A1,PGK2,HK2,PGAM1,FBP1,GAPDHS,LDHA,DHRS4
+diff.testis.P17-P22	transcriptome	Aminosugars Metabolism	0.386367	PDE8A,HK1,TULP2,GFPT1,HK2,CYB5R1,PDE4A,GNPDA2,UAP1,PDE1A,SACM1L,PDE1C
+diff.testis.P17-P22	transcriptome	Fructose and Mannose Metabolism	0.386367	AKR1B15,HK1,AKR1A1,SORD,HK2,FBP1,PFKP,SACM1L,PFKM
+diff.testis.P17-P22	transcriptome	Cell Cycle Control of Chromosomal Replication	0.386367	MCM5,MCM6,RPA3,MCM2,ORC6 (includes EG:23594),MCM4,CDK2
+diff.testis.P17-P22	transcriptome	Pentose Phosphate Pathway	0.386367	PGD,TALDO1,TKTL1,FBP1,PFKP,RPIA,PFKM
+diff.testis.P17-P22	transcriptome	Protein Ubiquitination Pathway	0.386367	DNAJB4,PSMA7,USP2,DNAJB13,USO1,UCHL1,USP3,USP8,HSPA1L,HSPE1,UBE2E3,DNAJB8,DNAJC9,USP15,DNAJC27,PSME2,USP1,HSPD1,UBE2D1,NEDD4,FZR1,HSPA8,ODF1,PSME1,UBE2G1,DNAJB7,DNAJC18,ANAPC5,UBE2E2,DNAJC5B,PSMC3
+diff.testis.P17-P22	transcriptome	Regulation of Actin-based Motility by Rho	0.399945	RND2,PFN1,RHOC,ARPC5,WASF1,Myl9,ACTR3,RHOB,BAIAP2,RHOU,PFN3,ARHGDIA,MYL10
+diff.testis.P17-P22	transcriptome	Actin Nucleation by ARP-WASP Complex	0.49545	RND2,ACTR3,RRAS2,RHOB,RHOC,SOS2,ARPC5,BAIAP2,RHOU,WASF1
+diff.testis.P17-P22	transcriptome	Urea Cycle and Metabolism of Amino Groups	0.49545	ADH5 (includes EG:11532),GAMT,OAT,CAT,GLUD1,ARG2 (includes EG:11847),GATM
+diff.testis.P17-P22	transcriptome	Galactose Metabolism	0.630957	AKR1B15,HK1,AKR1A1,HK2,GALK2,PFKP,PFKM
+diff.testis.P17-P22	transcriptome	Glutathione Metabolism	0.677642	GSTM1,Gsta4,PGD,Gstm6,GSTM5,GSTM3,GPX1 (includes EG:14775),GPX6,Gstp1 (includes others)
+diff.testis.P17-P22	transcriptome	Cell Cycle Regulation by BTG Family Proteins	0.867961	RB1,PPP2R1A,PRMT1,PPP2R5C,CCND1,CDK2
+diff.testis.P17-P22	transcriptome	Aldosterone Signaling in Epithelial Cells	0.867961	DNAJB8,PRKCQ,DNAJC9,DNAJB4,DNAJC27,SOS2,HSPD1,NEDD4,DNAJB13,HSPA8,PLCZ1,ODF1,HSPA1L,DUSP1,HSPE1,DNAJC18,DNAJB7,DNAJC5B
+diff.testis.P17-P22	transcriptome	Methane Metabolism	0.867961	ADH5 (includes EG:11532),LPO,PRDX1,CAT
+diff.testis.P17-P22	translatome	Pentose Phosphate Pathway	0.158489	GPI,PGD,TALDO1,TKTL1,FBP1,PFKP,PFKM
+diff.testis.P17-P22	translatome	Glycolysis/Gluconeogenesis	0.207014	PKM2,HK1,GPI,PGK2,PGAM1,FBP1,PGAM2,PFKP,GAPDHS,LDHA,PFKM
+diff.testis.P17-P22	translatome	Aminosugars Metabolism	0.582103	PDE8A,HK1,TULP2,GFPT1,PDE4A,UAP1,NANS,PDE1A,PDE1C
+diff.testis.P17-P70	transcriptome	Cell Cycle: G1/S Checkpoint Regulation	0.00676083	CCNE2,TFDP1,HDAC2,CUL1,CCND1,HDAC6,RB1,CCND3,HDAC3,HDAC11,SMAD4,GSK3B,ATR,CDK2,ATM
+diff.testis.P17-P70	transcriptome	Cyclins and Cell Cycle Regulation	0.0114815	CCNE2,TFDP1,HDAC2,PPP2CA,CUL1,CCND1,HDAC6,RB1,CCNA1,CCND3,HDAC3,HDAC11,PPP2R2B,GSK3B,ATR,CDK2,ATM
+diff.testis.P17-P70	transcriptome	Antiproliferative Role of TOB in T Cell Signaling	0.0281838	SMAD2,RB1,CCNE2,CCNA1,CUL1,SMAD4,CDC34,RPS6KA1 (includes EG:20111),CDK2
+diff.testis.P17-P70	transcriptome	Cell Cycle Control of Chromosomal Replication	0.0281838	MCM5,MCM6,ORC2 (includes EG:18393),RPA3,MCM2,ORC6 (includes EG:23594),MCM4,CDK2,RPA2
+diff.testis.P17-P70	transcriptome	Aldosterone Signaling in Epithelial Cells	0.0467735	DNAJB8,PRKCQ,HSPA14,DNAJB4,SOS2,KRAS,HSPD1,DNAJA1,NEDD4,DNAJB13,HSPA8,PLCZ1,HSP90B1,ODF1,HSPA1L,HSP90AB1,PRKCD,HSPE1,DNAJC18,DNAJB7,PIP5KL1,DNAJC5B,ATM,AHCY
+diff.testis.P17-P70	transcriptome	NRF2-mediated Oxidative Stress Response	0.0645654	FTL,DNAJB4,NQO2,DNAJA4,KRAS,DNAJA1,DNAJB13,AKR1A1,VCP,UBE2E3,GSK3B,NFE2L2,ATM,GSTM1,DNAJB8,PRKCQ,RRAS2,MGST2,PRKCD,STIP1,CAT,DNAJC18,DNAJB7,DNAJC5B,CDC34,EPHX1,FTH1 (includes EG:14319)
+diff.testis.P17-P70	transcriptome	Protein Ubiquitination Pathway	0.0977237	USP12,HSPA14,DNAJB4,PSMA7,CUL1,DNAJA1,DNAJB13,USO1,UCHL1,HSP90B1,HSPA1L,HSP90AB1,HSPE1,PSMD14,UBE2E3,UBE2J1,DNAJB8,PSME2,HSPD1,PSMA1,NEDD4,USP33,FZR1,HSPA8,UBE2G2,ANAPC4,PSME1,ODF1,UBE2G1,DNAJB7,DNAJC18,DNAJC5B,PSMD1,CDC34
+diff.testis.P17-P70	transcriptome	Prostate Cancer Signaling	0.158489	CCNE2,TFDP1,SOS2,KRAS,CREB3L4,CCND1,RB1,HSP90B1,RRAS2,HSP90AB1,GSK3B,NFKBIB,CDK2,ATM
+diff.testis.P17-P70	transcriptome	Aryl Hydrocarbon Receptor Signaling	0.158489	GSTM1,CCNE2,TFDP1,NQO2,BAX,CCND1,RB1,HSP90B1,CCNA1,CCND3,SP1,HSP90AB1,NCOA2,MGST2,NEDD8,ALDH3B1,DCT,NFE2L2,ATR,CDK2,ATM
+diff.testis.P17-P70	transcriptome	Methionine Metabolism	0.158489	AHCYL1,BHMT,MAT2B,MAT2A,DNMT1,Amd1 (includes others),AHCY
+diff.testis.P17-P70	transcriptome	Polyamine Regulation in Colon Cancer	0.163305	PSME1,MXD1,PSME2,OAZ1 (includes EG:18245),KRAS,PSMA8
+diff.testis.P17-P70	transcriptome	Nucleotide Excision Repair Pathway	0.163305	POLR2G,RPA3,POLR2D,POLR2C,POLR2J,GTF2H1,POLR2H,RPA2
+diff.testis.P17-P70	transcriptome	Glycolysis/Gluconeogenesis	0.165196	PGAM2,PFKP,TPI1,HK1,AKR1A1,GPI,PGK2,HK2,PGAM1,ALDH3B1,GAPDHS,ACSL1,DHRS4
+diff.testis.P17-P70	transcriptome	Hereditary Breast Cancer Signaling	0.165196	POLR2D,HDAC2,POLR2J,KRAS,CCND1,POLR2G,RAD51,HDAC6,RB1,POLR2C,RRAS2,HDAC3,HDAC11,MSH6,POLR2H,ATR,ATM
+diff.testis.P17-P70	transcriptome	Intrinsic Prothrombin Activation Pathway	0.170608	COL1A2,KLKB1,Klk1b1 (includes others),F5,PROC,COL2A1 (includes EG:1280),COL3A1
+diff.testis.P17-P70	transcriptome	Hypoxia Signaling in the Cardiovascular System	0.219786	UBE2G2,P4HB,HSP90B1,HSP90AB1,UBE2G1,CREB3L4,UBE2E3,CDC34,NFKBIB,UBE2J1,ATM
+diff.testis.P17-P70	transcriptome	Cell Cycle Regulation by BTG Family Proteins	0.222331	RB1,CCNE2,PRMT1,PPP2CA,PPP2R2B,CCND1,CDK2
+diff.testis.P17-P70	transcriptome	Regulation of Actin-based Motility by Rho	0.222331	RND2,ACTR2,PFN1,ARPC5,PPP1CB,WASF1,Myl9,ACTR3,RHOB,RHOU,PFN3,PIP5KL1,MYL10
+diff.testis.P17-P70	transcriptome	Telomerase Signaling	0.268534	HDAC2,PPP2CA,SOS2,KRAS,HDAC6,RB1,HSP90B1,HDAC3,RRAS2,HSP90AB1,SP1,HDAC11,PPP2R2B,ATM
+diff.testis.P17-P70	transcriptome	Actin Nucleation by ARP-WASP Complex	0.273527	RND2,ACTR2,ACTR3,RRAS2,RHOB,SOS2,ARPC5,RHOU,KRAS,WASF1
+diff.testis.P17-P70	transcriptome	Urea Cycle and Metabolism of Amino Groups	0.273527	CKMT2,GAMT,OAT,CAT,GLUD1,ARG2 (includes EG:11847),GATM
+diff.testis.P17-P70	transcriptome	14-3-3-mediated Signaling	0.277971	PRKCQ,YWHAH,YWHAB,TUBA4A,VIM,KRAS,BAX,TUBB,PLCZ1,RRAS2,TUBB6,TUBA8,PRKCD,RPS6KA1 (includes EG:20111),GSK3B,ATM
+diff.testis.P17-P70	transcriptome	Huntingtons Disease Signaling	0.294442	POLR2D,HSPA14,SOS2,GNB2L1,POLR2J,HDAC6,POLR2C,HSPA1L,SP1,HDAC11,POLR2H,GNG12,ATM,GRIN2B,PRKCQ,HDAC2,CLTC,CREB3L4,BAX,POLR2G,HSPA8,HDAC3,PRKCD,CASP2,PENK,CAPN7
+diff.testis.P17-P70	transcriptome	Selenoamino Acid Metabolism	0.308319	PRMT1,AHCYL1,PAPSS1,MAT2B,MAT2A,AHCY
+diff.testis.P17-P70	transcriptome	Fructose and Mannose Metabolism	0.308319	AKR1B15,HK1,AKR1A1,SORD,HK2,PFKP,TPI1,SACM1L
+diff.testis.P17-P70	transcriptome	Phospholipase C Signaling	0.308319	RAP1B,PLA2G10,GNB2L1,SOS2,PPP1CB,KRAS,HDAC6,RHOB,PPP3R1,HDAC11,RHOU,ARHGEF2,MARCKS,MYL10,GNG12,RND2,PRKCQ,HDAC2,RALB,CREB3L4,Myl9,PLA2G6,HDAC3,RRAS2,PRKCD,ARHGEF18
+diff.testis.P17-P70	transcriptome	Gap Junction Signaling	0.308319	DBN1,PRKCQ,CSNK1G2,SOS2,CSNK1A1,TUBA4A,KRAS,TUBB,PLCZ1,Actg2,GNAI3,RRAS2,TUBA8,SP1,TUBB6,PRKCD,PPP3R1,PRKAG2,ATM
+diff.testis.P17-P70	transcriptome	Cell Cycle: G2/M DNA Damage Checkpoint Regulation	0.327341	YWHAH,YWHAB,PTPMT1,CUL1,PLK1,RPS6KA1 (includes EG:20111),ATR,ATM
+diff.testis.P17-P70	transcriptome	Breast Cancer Regulation by Stathmin1	0.327341	CCNE2,PRKCQ,PPP2CA,SOS2,GNB2L1,TUBA4A,PPP1CB,KRAS,TUBB,GNAI3,RRAS2,TUBB6,TUBA8,PRKCD,PPP2R2B,PRKAG2,ARHGEF18,ARHGEF2,PPP1CA,GNG12,CDK2,ATM
+diff.testis.P17-P70	transcriptome	Androgen Signaling	0.41115	PRKCQ,POLR2D,SHBG,GNB2L1,POLR2J,CCND1,POLR2G,GNAI3,POLR2C,NCOA2,PRKCD,PRKAG2,POLR2H,GTF2H1,GNG12
+diff.testis.P17-P70	transcriptome	Chronic Myeloid Leukemia Signaling	0.42658	TFDP1,HDAC2,SOS2,KRAS,CCND1,HDAC6,CTBP1,RB1,HDAC3,RRAS2,HDAC11,SMAD4,ATM
+diff.testis.P17-P70	transcriptome	Cardiac β-adrenergic Signaling	0.484172	AKAP12,PPP2CA,GNB2L1,PDE4A,PPP1CB,AKAP3,PDE1A,TULP2,PKIB,PPP2R2B,PRKAG2,AKAP10,PPP1CA,GNG12,AKAP1
+diff.testis.P17-P70	transcriptome	Protein Kinase A Signaling	0.526017	RAP1B,AKAP12,YWHAH,PHKG2,GNB2L1,PDE4A,PPP1CB,AKAP3,PDE1A,PTK2 (includes EG:14083),PPP3R1,SMAD4,GSK3B,MYL10,NFKBIB,PPP1CA,GNG12,H1F0,PRKCQ,YWHAB,TNNI3,PYGB,CREB3L4,PLCZ1,Myl9,ANAPC4,GNAI3,TULP2,PRKCD,AKAP10,PRKAG2,AKAP1
+diff.testis.P17-P70	transcriptome	CREB Signaling in Neurons	0.564937	GRIN2B,POLR2D,PRKCQ,SOS2,GNB2L1,POLR2J,KRAS,CREB3L4,PLCZ1,POLR2G,GNAI3,POLR2C,RRAS2,PRKCD,PRKAG2,POLR2H,RPS6KA1 (includes EG:20111),GNG12,ATM
+diff.testis.P17-P70	transcriptome	Synaptic Long Term Potentiation	0.564937	RAP1B,GRIN2B,GRIN3B,PRKCQ,PPP1CB,KRAS,CREB3L4,RRAS2,PRKCD,PPP3R1,PRKAG2,RPS6KA1 (includes EG:20111),PPP1CA
+diff.testis.P17-P70	transcriptome	Starch and Sucrose Metabolism	0.586138	UCHL1,HK1,DDX6,GPI,UGDH,HK2,PYGB,LYZL1
+diff.testis.P17-P70	transcriptome	RhoA Signaling	0.586138	ACTR2,PFN1,ARPC5,SEPT7,SEPT4,PPP1CB,WASF1,LPAR3,Myl9,PTK2 (includes EG:14083),Actg2,ACTR3,PIP5KL1,MYL10
+diff.testis.P17-P70	transcriptome	Actin Cytoskeleton Signaling	0.639735	ACTR2,PFN1,TMSB10/TMSB4X,SOS2,ARPC5,BRK1,PPP1CB,WASF1,KRAS,Myl9,PTK2 (includes EG:14083),Actg2,ACTR3,RRAS2,CYFIP1,FGF12,PFN3,WASF2,NCKAP1L,MYL10,GNG12,ATM,NCKAP1
+diff.testis.P17-P70	transcriptome	Estrogen Receptor Signaling	0.639735	POLR2D,SOS2,POLR2J,KRAS,POLR2G,CTBP1,POLR2C,HDAC3,RRAS2,CDK8,NCOA2,GTF2H1,POLR2H,TRRAP,MED4 (includes EG:29079)
+diff.testis.P17-P70	transcriptome	DNA Methylation and Transcriptional Repression Signaling	0.659174	HDAC2,RBBP7,MBD2,DNMT1
+diff.testis.P17-P70	transcriptome	HER-2 Signaling in Breast Cancer	0.69024	CCNE2,PRKCQ,RRAS2,PRKCD,SOS2,PARD6B,KRAS,GSK3B,CCND1,ATM
+diff.testis.P17-P70	transcriptome	Pentose Phosphate Pathway	0.69024	GPI,PGD,TALDO1,PFKP,RPIA
+diff.testis.P17-P70	transcriptome	fMLP Signaling in Neutrophils	0.699842	ACTR2,PRKCQ,ARPC5,GNB2L1,KRAS,GNAI3,ACTR3,RRAS2,PRKCD,PPP3R1,NFKBIB,GNG12,ATM
+diff.testis.P17-P70	transcriptome	D-glutamine and D-glutamate Metabolism	0.704693	GLUD1
+diff.testis.P17-P70	transcriptome	Spliceosomal Cycle	0.704693	U2AF1
+diff.testis.P17-P70	transcriptome	Macropinocytosis Signaling	0.712853	ANKFY1,PRKCQ,RRAS2,RAB5A,ABI1,PRKCD,KRAS,RAB34,ATM
+diff.testis.P17-P70	transcriptome	p53 Signaling	0.760326	RB1,WT1,TOPBP1,BAX,GSK3B,GML,CCND1,ATR,CDK2,ATM,SIRT1
+diff.testis.P17-P70	transcriptome	IGF-1 Signaling	0.760326	PTK2 (includes EG:14083),CTGF,RRAS2,YWHAH,YWHAB,SOS2,CSNK2A1,PRKAG2,KRAS,SOCS7,NEDD4,ATM
+diff.testis.P17-P70	transcriptome	Signaling by Rho Family GTPases	0.765597	RND2,ACTR2,GNB2L1,ARPC5,SEPT7,VIM,SEPT4,WASF1,CLIP1,Myl9,PTK2 (includes EG:14083),GNAI3,Actg2,ACTR3,RHOB,CYFIP1,RHOU,PIP5KL1,ARHGEF18,ARHGEF2,MYL10,GNG12,ATM
+diff.testis.P17-P70	transcriptome	Nicotinate and Nicotinamide Metabolism	0.765597	NT5C3,PRKCQ,CDK8,PRKCD,NMNAT1,CSNK1A1,ART5 (includes EG:116969),PLK1,NT5C1B,CDK2,SACM1L,Aox3
+diff.testis.P17-P70	transcriptome	Inositol Phosphate Metabolism	0.765597	IMPA1,INPP1,PRKCQ,PTPMT1,CSNK1A1,PLK1,PLCZ1,SYNJ2,GNAI3,INPP4A,CDK8,INPP5B,PRKCD,PIP5KL1,CDK2,ATM
+diff.testis.P17-P70	transcriptome	Assembly of RNA Polymerase II Complex	0.765597	POLR2G,POLR2D,POLR2C,POLR2J,GTF2H1,POLR2H
+diff.testis.P17-P70	transcriptome	Rac Signaling	0.765597	PTK2 (includes EG:14083),ACTR2,ACTR3,RRAS2,CYFIP1,ARPC5,BRK1,PIP5KL1,KRAS,WASF1,ATM,NCKAP1
+diff.testis.P17-P70	transcriptome	Arginine and Proline Metabolism	0.765597	CKMT2,P4HB,GAMT,OAT,GLUD1,ARG2 (includes EG:11847),GATM,Amd1 (includes others),ACR
+diff.testis.P17-P70	transcriptome	RhoGDI Signaling	0.78886	RND2,ACTR2,ARPC5,GNB2L1,WASF1,GRIP1,Myl9,Actg2,GNAI3,ACTR3,RHOB,RHOU,PIP5KL1,ARHGEF18,ARHGEF2,WASF2,MYL10,GNG12
+diff.testis.P17-P70	transcriptome	RAN Signaling	0.807235	KPNA3,KPNA6,XPO1
+diff.testis.P17-P70	transcriptome	Endometrial Cancer Signaling	0.818276	RRAS2,SOS2,CTNNA1,KRAS,GSK3B,CCND1,ATM
+diff.testis.P17-P70	transcriptome	Integrin Signaling	0.835603	RND2,RAP1B,ACTR2,RALB,SOS2,ARPC5,PPP1CB,KRAS,Myl9,PTK2 (includes EG:14083),ITGAE,ARF5,ACTR3,RRAS2,RHOB,RHOU,CAPN7,GSK3B,TSPAN6,ATM
+diff.testis.P17-P70	transcriptome	Glutathione Metabolism	0.835603	OPLAH,GSTM1,Gsta4,PGD,Gstm6,MGST2,GPX6
+diff.testis.P17-P70	transcriptome	Molecular Mechanisms of Cancer	0.835603	RAP1B,SOS2,CTNNA1,KRAS,CCND1,PTK2 (includes EG:14083),RB1,NLK,RHOB,SUFU,RHOU,SMAD4,ARHGEF2,GSK3B,NFKBIB,ATM,RND2,SMAD2,LRP5,CCNE2,PRKCQ,TFDP1,RALB,SMAD6,BAX,GNAI3,RRAS2,CCND3,PRKCD,PRKAG2,ARHGEF18,ATR,CDK2
+diff.testis.P17-P70	transcriptome	p70S6K Signaling	0.835603	PRKCQ,YWHAH,PPP2CA,YWHAB,SOS2,KRAS,PLCZ1,GNAI3,RRAS2,PRKCD,PPP2R2B,AGT,ATM
+diff.testis.P17-P70	transcriptome	Pentose and Glucuronate Interconversions	0.860597	UCHL1,AKR1B15,AKR1A1,UGDH
+diff.testis.P17-P70	transcriptome	Galactose Metabolism	0.863376	AKR1B15,HK1,AKR1A1,HK2,PFKP
+diff.testis.P17-P70	transcriptome	Metabolism of Xenobiotics by Cytochrome P450	0.863376	GSTM1,CYP2F1,Gsta4,AKR1A1,Cyp2d26,Gstm6,MGST2,Cyp2a12/Cyp2a22,ALDH3B1,DHRS4
+diff.testis.P17-P70	transcriptome	Role of NFAT in Cardiac Hypertrophy	0.863376	PRKCQ,HDAC2,SOS2,GNB2L1,CSNK1A1,KRAS,PLCZ1,HDAC6,GNAI3,RRAS2,HDAC3,PRKCD,PPP3R1,HDAC11,PRKAG2,GSK3B,GNG12,ATM
+diff.testis.P17-P70	transcriptome	ERK/MAPK Signaling	0.863376	RAP1B,YWHAH,YWHAB,PPP2CA,PLA2G10,SOS2,PPP1CB,KRAS,CREB3L4,PTK2 (includes EG:14083),PLA2G6,RRAS2,PRKCD,PPP2R2B,PRKAG2,RPS6KA1 (includes EG:20111),PPP1CA,ATM
+diff.testis.P17-P70	transcriptome	Mitotic Roles of Polo-Like Kinase	0.863376	ANAPC4,HSP90B1,HSP90AB1,PPP2CA,PPP2R2B,PLK1,FZR1
+diff.testis.P17-P70	transcriptome	Glioma Invasiveness Signaling	0.863376	RND2,PTK2 (includes EG:14083),RRAS2,RHOB,RHOU,KRAS,ATM
+diff.testis.P17-P70	transcriptome	mTOR Signaling	0.863376	RND2,PRKCQ,DDIT4,PPP2CA,KRAS,RPS4X,RRAS2,RPS3A,RHOB,PRKCD,EIF4A1,PPP2R2B,RHOU,PRKAG2,RPS6KA1 (includes EG:20111),RPS3,ATM
+diff.testis.P17-P70	transcriptome	α-Adrenergic Signaling	0.863376	GNAI3,PRKCQ,RRAS2,PHKG2,PRKCD,GNB2L1,PRKAG2,PYGB,KRAS,GNG12
+diff.testis.P17-P70	transcriptome	Myc Mediated Apoptosis Signaling	0.89002	RRAS2,YWHAH,YWHAB,SOS2,KRAS,BAX,ATM
+diff.testis.P17-P70	transcriptome	EIF2 Signaling	0.901779	RPL4,SOS2,PPP1CB,RPL7L1,EIF2C2,KRAS,RPL14,RPS4X,RRAS2,RPS3A,EIF4A1,RPLP2,GSK3B,PPP1CA,RPS3,ATM
+diff.testis.P17-P70	transcriptome	Coagulation System	0.93218	KLKB1,F5,PROC,VWF,SERPINA1
+diff.testis.P17-P70	transcriptome	Oxidative Phosphorylation	0.954333	NDUFA4,COX6B1,ATP6V0B,ATP6V1C1,ATP6V1E2,SDHC,NDUFA1,COX7A1,PPA1,ATP5E,UQCRC2,ATP6V0D1,CYC1
+diff.testis.P17-P70	transcriptome	Pyruvate Metabolism	0.954333	AKR1B15,AKR1A1,ACOT9,ACOT12,MDH2 (includes EG:17448),HAGH,ACSL1
+diff.testis.P17-P70	transcriptome	Dopamine-DARPP32 Feedback in cAMP Signaling	0.954333	GRIN2B,GRIN3B,PRKCQ,PPP2CA,CSNK1G2,CSNK1A1,PPP1CB,CREB3L4,PLCZ1,GNAI3,PPP3R1,PRKCD,PPP2R2B,PRKAG2,PPP1CA
+diff.testis.P17-P70	transcriptome	IL-8 Signaling	0.954333	RND2,PRKCQ,GNB2L1,KRAS,BAX,CCND1,Myl9,PTK2 (includes EG:14083),GNAI3,RRAS2,CCND3,RHOB,PRKCD,RHOU,NFKBIB,GNG12,ATM
+diff.testis.P17-P70	transcriptome	CXCR4 Signaling	0.954333	RND2,PRKCQ,EGR1,GNB2L1,KRAS,Myl9,PTK2 (includes EG:14083),GNAI3,RRAS2,RHOB,PRKCD,RHOU,MYL10,GNG12,ATM
+diff.testis.P17-P70	transcriptome	Taurine and Hypotaurine Metabolism	0.954333	MYO5B,CDO1
+diff.testis.P17-P70	transcriptome	Glucocorticoid Receptor Signaling	0.954333	SMAD2,POLR2D,YWHAH,HSPA14,SOS2,POLR2J,KRAS,HSPA8,POLR2G,HSP90B1,POLR2C,RRAS2,NCOA2,HSPA1L,HSP90AB1,PPP3R1,PRKAG2,SMAD4,POLR2H,GTF2H1,CDKN1C,NFKBIB,ATM,AGT
+diff.testis.P17-P70	transcriptome	PI3K/AKT Signaling	0.954333	HSP90B1,RRAS2,YWHAH,HSP90AB1,PPP2CA,YWHAB,SOS2,PPP2R2B,KRAS,GSK3B,NFKBIB,CCND1
+diff.testis.P17-P70	transcriptome	VDR/RXR Activation	0.954333	WT1,LRP5,PRKCQ,SP1,NCOA2,PRKCD,MXD1,CSNK2A1,KLF4
+diff.testis.P17-P70	transcriptome	ERK5 Signaling	0.954333	RRAS2,YWHAH,YWHAB,KRAS,CREB3L4,RPS6KA1 (includes EG:20111),WNK1
+diff.testis.P17-P70	transcriptome	Neurotrophin/TRK Signaling	0.954333	RRAS2,Klk1b1 (includes others),SOS2,KRAS,CREB3L4,RPS6KA1 (includes EG:20111),ATM
+diff.testis.P17-P70	transcriptome	GM-CSF Signaling	0.954333	RRAS2,PPP3R1,SOS2,GNB2L1,KRAS,CCND1,ATM
+diff.testis.P17-P70	transcriptome	CCR3 Signaling in Eosinophils	0.954333	PLA2G6,GNAI3,PRKCQ,RRAS2,PRKCD,PLA2G10,GNB2L1,PPP1CB,KRAS,GNG12,ATM
+diff.testis.P17-P70	transcriptome	Small Cell Lung Cancer Signaling	0.954333	PTK2 (includes EG:14083),RB1,CCNE2,TFDP1,NFKBIB,CCND1,CDK2,ATM
+diff.testis.P17-P70	transcriptome	Germ Cell-Sertoli Cell Junction Signaling	0.954333	RND2,TJP1 (includes EG:21872),TUBA4A,CTNNA1,KRAS,TUBB,PTK2 (includes EG:14083),Actg2,RRAS2,RHOB,TUBB6,TUBA8,RHOU,CLINT1,ATM
+diff.testis.P17-P70	transcriptome	Mechanisms of Viral Exit from Host Cells	0.954333	PRKCQ,PRKCD,XPO1,LMNB2,NEDD4
+diff.testis.P17-P70	transcriptome	Melanoma Signaling	0.954333	RB1,RRAS2,KRAS,CCND1,ATM
+diff.testis.P17-P70	translatome	Cell Cycle Control of Chromosomal Replication	0.0288403	MCM5,MCM3,MCM6,RPA3,MCM2,CDT1,ORC6 (includes EG:23594),MCM4,RPA2
+diff.testis.P17-P70	translatome	Aldosterone Signaling in Epithelial Cells	0.240991	DNAJB8,PRKCQ,HSPA14,DNAJB4,KRAS,HSPD1,NEDD4,DNAJB13,HSPA8,PLCZ1,ODF1,PLCE1,HSPA1L,HSP90AB1,PRKCD,DNAJB7,PIP5KL1,DNAJC5B,ATM,AHCY
+diff.testis.P17-P70	translatome	DNA Methylation and Transcriptional Repression Signaling	0.240991	DNMT3B,HDAC2,DNMT3A,MBD2,DNMT1,SIN3A
+diff.testis.P17-P70	translatome	Cyclins and Cell Cycle Regulation	0.34435	HDAC6,CCNA2,RB1,CCND2,CCNA1,HDAC2,HDAC11,PPP2R2B,CCNB2,CCND1,SIN3A,ATM
+diff.testis.P17-P70	translatome	Cell Cycle: G1/S Checkpoint Regulation	0.463447	HDAC6,RB1,CCND2,HDAC2,HDAC11,SMAD4,CCND1,SIN3A,ATM
+diff.testis.P17-P70	translatome	NRF2-mediated Oxidative Stress Response	0.463447	GSTA3,DNAJB8,PRKCQ,DNAJB4,GSTM3,NQO2,DNAJA4,HERPUD1,KRAS,DNAJB13,RRAS2,STIP1,PRKCD,CAT,DNAJB7,DNAJC5B,UBE2E3,SQSTM1,CDC34,EPHX1,ATM
+diff.testis.P17-P70	translatome	Methionine Metabolism	0.463447	DNMT3B,BHMT,DNMT3A,MAT2B,DNMT1,AHCY
+diff.testis.P17-P70	translatome	Intrinsic Prothrombin Activation Pathway	0.463447	Klk1b1 (includes others),F5,PROC,COL2A1 (includes EG:1280),COL18A1,COL3A1
+diff.testis.P17-P70	translatome	Pentose Phosphate Pathway	0.463447	GPI,PGD,TALDO1,TKTL1,FBP1,PFKP
+diff.testis.P17-P70	translatome	Hereditary Breast Cancer Signaling	0.540754	POLR2D,HDAC2,POLR2J,KRAS,DDB2,CCND1,RAD51,HDAC6,RB1,RRAS2,HDAC11,MSH6,POLR2H,ATM
+diff.testis.P17-P70	translatome	Protein Kinase A Signaling	0.797444	AKAP12,PHKG2,PDE4A,AKAP3,PDE1A,PTK2 (includes EG:14083),GNB4,PLCE1,H1FX,PPP3R1,SMAD4,CHUK,MYL10,NFKBIB,PPP1CA,H1F0,PRKCQ,YWHAB,TNNI3,PYGB,CREB3L4,PLCZ1,Myl9,ANAPC4,TULP2,PRKCD,AKAP10,PRKAG2,AKAP1
+diff.testis.P17-P70	translatome	Glycolysis/Gluconeogenesis	0.800203	HK1,GPI,PGK2,FBP1,PGAM2,PFKP,TPI1,GAPDHS,ACSL1,DHRS4
+diff.testis.P17-P70	translatome	Antiproliferative Role of TOB in T Cell Signaling	0.85055	CCNA2,RB1,CCNA1,SMAD4,CDC34
+diff.testis.P17-P70	translatome	Protein Ubiquitination Pathway	0.85055	USP12,HSPA14,DNAJB4,DNAJB13,USO1,UCHL1,HSP90AB1,HSPA1L,BAG1,UBE2E3,UBE2J1,DNAJB8,PSMA1,HSPD1,USP33,NEDD4,FZR1,HSPA8,ANAPC4,ODF1,ZBTB12,DNAJB7,DNAJC5B,CDC34,PSMC3
+diff.testis.P17-P70	translatome	Prostate Cancer Signaling	0.85055	RB1,RRAS2,HSP90AB1,KRAS,CREB3L4,CHUK,NFKBIB,CCND1,SIN3A,ATM
+diff.testis.P17-P70	translatome	14-3-3-mediated Signaling	0.85055	PRKCQ,YWHAB,TUBA4A,VIM,KRAS,BAX,TUBB,PLCZ1,PLCE1,RRAS2,TUBA8,PRKCD,ATM
+diff.testis.P17-P70	translatome	Selenoamino Acid Metabolism	0.85055	DNMT3B,PRMT1,PAPSS1,MAT2B,AHCY
+diff.testis.P17-P70	translatome	Aminophosphonate Metabolism	0.85055	DNMT3B,PRMT1,CHPT1,BCKDHB
+diff.testis.P17-P70	translatome	Chronic Myeloid Leukemia Signaling	0.93218	HDAC6,RB1,RRAS2,HDAC2,HDAC11,SMAD4,KRAS,CHUK,CCND1,SIN3A,ATM
+diff.testis.P22-P70	transcriptome	NRF2-mediated Oxidative Stress Response	0.0245471	GSTA3,DNAJB8,PRKCQ,NQO2,DNAJA4,DNAJC10,KRAS,DNAJA1,DNAJB13,GSTT2/GSTT2B,SCARB1,MGST2,PRKCD,VCP,DNAJB7,DNAJC5B,JUND,UBE2E3,CDC34,GSK3B,EPHX1,GSTK1
+diff.testis.P22-P70	transcriptome	Aldosterone Signaling in Epithelial Cells	0.0245471	ICMT,DNAJB8,PRKCQ,DNAJC10,KRAS,HSPD1,HSPA5,DNAJA1,DNAJB13,PLCZ1,ODF1,HSP90B1,HSPA1L,HSP90AB1,DUSP1,PRKCD,DNAJB7,PIP5KL1,DNAJC5B
+diff.testis.P22-P70	transcriptome	Protein Ubiquitination Pathway	0.0457088	USP12,FBXW7,DNAJC10,HSPA5,DNAJA1,DNAJB13,USO1,USP8,PAN2,HSP90B1,HSPA1L,HSP90AB1,BAG1,PSMD14,UBE2E3,UBE2J1,DNAJB8,HSPD1,UBE2G2,ODF1,UBE2G1,DNAJB7,DNAJC5B,PSMD1,CDC34,BIRC2
+diff.testis.P22-P70	transcriptome	Hypoxia Signaling in the Cardiovascular System	0.274157	UBE2G2,HSP90B1,HSP90AB1,UBE2G1,CREB3L4,UBE2E3,CDC34,NFKBIB,UBE2J1
+diff.testis.P22-P70	transcriptome	14-3-3-mediated Signaling	0.274157	PRKCQ,YWHAB,TUBB2A,TUBG1,TUBA4A,VIM,KRAS,PLCZ1,TUBB6,TUBA8,PRKCD,RPS6KA1 (includes EG:20111),GSK3B
+diff.testis.P22-P70	transcriptome	Glycolysis/Gluconeogenesis	0.683912	PKM2,HK1,GPI,PGK2,DLD,ALDH3B1,TPI1,GAPDHS,ACSL1
+diff.testis.P22-P70	transcriptome	Breast Cancer Regulation by Stathmin1	0.753356	CCNE2,PRKCQ,TUBG1,TUBB2A,GNB2L1,TUBA4A,PPP1CB,KRAS,LIMK2,TUBB6,TUBA8,PRKCD,PPP2R2B,RB1CC1,ARHGEF2,PPP1CA
+diff.testis.P22-P70	transcriptome	Glutathione Metabolism	0.753356	GSTA3,GSTT2/GSTT2B,OPLAH,Gstm6,MGST2,GPX6,GSTK1
+diff.testis.P22-P70	transcriptome	Cell Cycle: G1/S Checkpoint Regulation	0.753356	CCNE2,CCND3,TFDP1,HDAC11,SMAD4,GSK3B,ATR
+diff.testis.P22-P70	transcriptome	Aryl Hydrocarbon Receptor Signaling	0.828896	GSTA3,CCNE2,TFDP1,NQO2,GSTT2/GSTT2B,HSP90B1,CCND3,MGST2,HSP90AB1,ALDH3B1,DCT,ATR,GSTK1
+diff.testis.P22-P70	transcriptome	Synaptic Long Term Potentiation	0.852904	RAP1B,GRIN2B,GRIN3B,PRKCQ,PRKCD,PPP1CB,KRAS,CREB3L4,RPS6KA1 (includes EG:20111),PPP1CA
+diff.testis.P22-P70	transcriptome	Cardiac β-adrenergic Signaling	0.859211	TULP2,PDE9A,PKIB,GNB2L1,PPP2R2B,AKAP10,PPP1CB,AKAP3,PDE1A,PPP1CA,AKAP1
+diff.testis.P22-P70	transcriptome	Cyclins and Cell Cycle Regulation	0.859211	CCNE2,CCNH,CCND3,TFDP1,HDAC11,PPP2R2B,GSK3B,ATR
+diff.testis.P22-P70	translatome	Aldosterone Signaling in Epithelial Cells	0.0245471	DNAJB8,PRKCQ,PDIA3,HSPD1,HSPA5,DNAJB13,PLCZ1,ODF1,HSP90B1,HSPA1L,DUSP1,PRKCD,DNAJB7,PIP5KL1,DNAJC5B,ATM
+diff.testis.P22-P70	translatome	NRF2-mediated Oxidative Stress Response	0.115345	GSTA3,DNAJB8,PRKCQ,NQO2,DNAJA4,HERPUD1,DNAJB13,SCARB1,MGST2,PRKCD,DNAJB7,DNAJC5B,CDC34,ATM,EPHX1,GSTK1
+diff.testis.P22-P70	translatome	Protein Ubiquitination Pathway	0.197697	DNAJB8,USP12,UBE3B,HSPD1,HSPA5,DNAJB13,UBE2G2,USO1,ANAPC4,USP8,ODF1,HSP90B1,HSPA1L,BAG1,DNAJB7,DNAJC5B,CDC34,UBA1,UBE2J1
+diff.testis.P22-P70	translatome	Hypoxia Signaling in the Cardiovascular System	0.479733	UBE2G2,HSP90B1,CREB3L4,CDC34,NFKBIB,UBE2J1,ATM
+diff.testis.P22-P70	translatome	Type II Diabetes Mellitus Signaling	0.479733	PRKCQ,PRKCD,ACSL5,ADIPOQ,CD36,CHUK,SOCS7,NFKBIB,ACSL1,ATM
+diff.testis.P22-P70	translatome	Metabolism of Xenobiotics by Cytochrome P450	0.685488	GSTA3,CYP2F1,Cyp2d26,Gstm6,MGST2,UGT1A6,ALDH3B1,GSTK1
+diff.testis.P22-P70	translatome	Glycolysis/Gluconeogenesis	0.79726	HK1,GPI,PGK2,ALDH3B1,TPI1,GAPDHS,ACSL1
+diff.testis.P22-P70	translatome	Intrinsic Prothrombin Activation Pathway	0.79726	Klk1b1 (includes others),F5,PROC,COL2A1 (includes EG:1280)
+diff.WT.hepa	transcriptome	Mismatch Repair in Eukaryotes	4.89779e-05	PCNA,MSH2,RFC4,RFC2,FEN1,RFC5,EXO1 (includes EG:26909),RFC3
+diff.WT.hepa	transcriptome	Cell Cycle Control of Chromosomal Replication	4.89779e-05	MCM5,MCM3,MCM6,CDC45,MCM2,CDC6 (includes EG:23834),CDC7 (includes EG:12545),MCM4,DBF4 (includes EG:10926),MCM7
+diff.WT.hepa	transcriptome	Mitotic Roles of Polo-Like Kinase	6.16595e-05	KIF23,ESPL1,CDC20,PTTG1,PRC1 (includes EG:233406),CDC7 (includes EG:12545),PLK1,CDK1,CCNB1,CDC25B,PLK4,PLK2,KIF11
+diff.WT.hepa	transcriptome	LXR/RXR Activation	0.000107152	TTR,C3,APOB,APOH,APOA1,NR1H4,CLU,KNG1,ALB,TF,CCL2,ITIH4,APOC3,SERPINA1,S100A8,FGA,GC,PON3,AGT
+diff.WT.hepa	transcriptome	Acute Phase Response Signaling	0.000169824	TTR,C3,NRAS,APOH,APOA1,PIK3R1,C1S,HRAS,C5,CP,FGG,IRAK1,ALB,RRAS2,ITIH2,TF,C4BPA,ITIH4,SERPINA1,FGB (includes EG:110135),FGA,SERPINE1,AGT
+diff.WT.hepa	transcriptome	Pyrimidine Metabolism	0.000169824	DUT,DPYD,DCK,POLE2,DKC1,RRM2,DTYMK,RFC5,CDA,UPB1,CTPS,RRM1,EHD4,PNP,POLA2,UCK2,UNG,TK1,POLE3
+diff.WT.hepa	transcriptome	Hereditary Breast Cancer Signaling	0.000169824	NRAS,HDAC2,PIK3R1,TUBG1,BARD1,HRAS,DDB2,RFC5,FANCL,CDK1,CHEK1,CCNB1,UBD,RRAS2,RFC4,MSH2,RFC2,SFN,RFC3
+diff.WT.hepa	transcriptome	Cell Cycle: G2/M DNA Damage Checkpoint Regulation	0.000691831	CDC25B,YWHAQ,CKS2,YWHAH,CKS1B,PLK1,SFN,CDK1,CHEK1,CCNB1
+diff.WT.hepa	transcriptome	Coagulation System	0.00125893	KNG1,SERPINC1,F5,SERPINA1,FGB (includes EG:110135),TFPI,SERPINE1,FGA,FGG
+diff.WT.hepa	transcriptome	Extrinsic Prothrombin Activation Pathway	0.00234423	SERPINC1,F5,FGB (includes EG:110135),TFPI,FGA,FGG
+diff.WT.hepa	transcriptome	Metabolism of Xenobiotics by Cytochrome P450	0.00354813	ADH6 (includes EG:130),GSTA3,ADH1A,CYP2C8,CYP2C9,UGT2B4,CYP3A4,CYP3A7,CYP4B1,ADH1B,CYP3A5,CYP1B1
+diff.WT.hepa	transcriptome	Role of BRCA1 in DNA Damage Response	0.00501187	MSH2,RFC4,BARD1,RFC2,RBBP8,PLK1,RFC5,FANCL,CHEK1,RFC3
+diff.WT.hepa	transcriptome	14-3-3-mediated Signaling	0.00616595	TUBB3,NRAS,YWHAH,TUBB2C,PIK3R1,TUBG1,TUBA4A,HRAS,TUBB,TUBA1B,YWHAQ,RRAS2,YAP1 (includes EG:10413),TUBA1C,SFN
+diff.WT.hepa	transcriptome	p53 Signaling	0.00794328	PMAIP1,TOPBP1,PIK3R1,C12orf5,FAS,BIRC5,CHEK1,SERPINE2,TP53I3,PCNA,SNAI2,SERPINB5,SFN
+diff.WT.hepa	transcriptome	IGF-1 Signaling	0.0128825	IGFBP4,NRAS,YWHAH,PIK3R1,HRAS,IGFBP7,IGFBP2,YWHAQ,PRKAR2B,RRAS2,IGFBP3,SFN,CYR61
+diff.WT.hepa	transcriptome	Germ Cell-Sertoli Cell Junction Signaling	0.0169824	RAC2,TUBB3,NRAS,TUBB2C,PIK3R1,TUBG1,TUBA4A,HRAS,TUBB,TUBA1B,RRAS2,RND3,PPAP2B,ZYX,TUBA1C,MTMR2,ACTN1
+diff.WT.hepa	transcriptome	LPS/IL-1 Mediated Inhibition of RXR Function	0.0169824	GSTA3,CYP2C8,FMO3,SLC10A1,CYP2C9,NR1H4,SULT1C2,FMO5,HMGCS2,CYP3A5,SULT2A1,IRAK1,CYP3A4,CYP3A7,FABP4,XPO1,ACSL1,ALDH6A1,MAOA
+diff.WT.hepa	transcriptome	Role of CHK Proteins in Cell Cycle Checkpoint Control	0.0169824	PCNA,RFC4,RFC2,RFC5,CDK1,CHEK1,RFC3
+diff.WT.hepa	transcriptome	Myc Mediated Apoptosis Signaling	0.0213796	YWHAQ,NRAS,RRAS2,YWHAH,PIK3R1,BID,HRAS,SFN,FAS
+diff.WT.hepa	transcriptome	Fatty Acid Metabolism	0.0213796	ADH6 (includes EG:130),ALDH2,ADH1A,CYP2C8,CYP2C9,CYP3A4,CYP3A7,CYP4B1,ADH1B,ACSL1,CYP3A5,CYP1B1
+diff.WT.hepa	transcriptome	Intrinsic Prothrombin Activation Pathway	0.025704	KNG1,SERPINC1,F5,FGB (includes EG:110135),FGA,FGG
+diff.WT.hepa	transcriptome	Linoleic Acid Metabolism	0.0416869	CYP2C8,CYP2C9,CYP3A4,CYP3A7,CYP4B1,PLA2G1B,CYP3A5,CYP1B1
+diff.WT.hepa	transcriptome	Breast Cancer Regulation by Stathmin1	0.0416869	CCNE2,TUBB3,NRAS,TUBB2C,PPP1R3C,PIK3R1,TUBG1,GNAI1,TUBA4A,HRAS,TUBB,TUBA1B,CDK1,STMN1,RRAS2,PRKAR2B,TUBA1C,GNG12
+diff.WT.hepa	transcriptome	Glioma Invasiveness Signaling	0.0549541	NRAS,RRAS2,RND3,TIMP1,HMMR,PIK3R1,ITGAV,HRAS
+diff.WT.hepa	transcriptome	Systemic Lupus Erythematosus Signaling	0.0794328	SNRPE,NRAS,SNRPB,PIK3R1,HNRNPA2B1,HRAS,C5,KNG1,SNRPA,LSM2,RRAS2,SNRPD1,SF3B4,C6,LSM5 (includes EG:23658),SNRPF
+diff.WT.hepa	transcriptome	RAN Signaling	0.0812831	CSE1L,KPNA2,RAN,XPO1
+diff.WT.hepa	transcriptome	Arachidonic Acid Metabolism	0.0812831	CYP2C8,CYP2C9,CYP3A4,CYP3A7,CYP4B1,CYP4F3,PLA2G1B,PTGES3,CYP3A5,CYP1B1
+diff.WT.hepa	transcriptome	PXR/RXR Activation	0.111429	CYP2C8,PRKAR2B,CYP2C9,CYP3A4,CYP3A7,HMGCS2,SULT2A1,CYP3A5
+diff.WT.hepa	transcriptome	FXR/RXR Activation	0.122744	BAAT,MLXIPL,APOB,SLC10A1,UGT2B4,APOC3,NR1H4,APOA1,SULT2A1
+diff.WT.hepa	transcriptome	O-Glycan Biosynthesis	0.13122	GALNT7,GALNT2,GALNT1,GALNT10
+diff.WT.hepa	transcriptome	β-alanine Metabolism	0.13122	ALDH2,SMS,DPYD,ABAT,ALDH6A1,UPB1
+diff.WT.hepa	transcriptome	Sertoli Cell-Sertoli Cell Junction Signaling	0.13122	TUBB3,TJP2,NRAS,TUBB2C,TUBG1,TUBA4A,HRAS,TUBB,TUBA1B,PRKAR2B,RRAS2,PPAP2B,TUBA1C,MTMR2,ACTN1
+diff.WT.hepa	transcriptome	Gap Junction Signaling	0.139316	TUBB3,NRAS,TUBB2C,PIK3R1,TUBG1,GNAI1,TUBA4A,HRAS,TUBB,TUBA1B,SP3,PRKAR2B,RRAS2,TUBA1C
+diff.WT.hepa	transcriptome	Xenobiotic Metabolism Signaling	0.144877	GSTA3,CYP2C8,FMO3,NRAS,CYP2C9,PIK3R1,HRAS,SULT1C2,FMO5,CYP1B1,CYP3A5,SULT2A1,RRAS2,UGT2B4,CYP3A4,CYP3A7,PTGES3,ALDH6A1,MAOA
+diff.WT.hepa	transcriptome	Complement System	0.152055	C3,C4BPA,C1S,C5,C6
+diff.WT.hepa	transcriptome	Tryptophan Metabolism	0.152055	ALDH2,CYP2C8,CYP2C9,TDO2,CYP3A4,CYP3A7,CYP4B1,CYP3A5,CYP1B1,MAOA
+diff.WT.hepa	transcriptome	Bile Acid Biosynthesis	0.156315	ADH6 (includes EG:130),BAAT,ALDH2,ADH1A,CYP3A4,ADH1B
+diff.WT.hepa	transcriptome	Integrin Signaling	0.164059	RAC2,NRAS,RALA,ASAP1,PIK3R1,HRAS,ITGA10,ITGAE,ACTR3,RRAS2,RND3,ITGAV,ARPC3,ZYX,ILKAP,ACTN1
+diff.WT.hepa	transcriptome	Inositol Metabolism	0.18197	ALDOB,ALDH6A1
+diff.WT.hepa	transcriptome	Pentose and Glucuronate Interconversions	0.226464	UCHL3,UGT2B4,CRYL1,DCXR
+diff.WT.hepa	transcriptome	Protein Ubiquitination Pathway	0.226464	UCHL3,SACS,CDC20,HSPA14,DNAJC9,HSPB8,USP1,PSMD3,PSMB8,UBE2S,TAP1,UBD,PSMC6,PSMD10,HSPB11,BIRC3,HSPB1,HSPA4L
+diff.WT.hepa	transcriptome	Arginine and Proline Metabolism	0.226464	ALDH2,SMS,PRODH,GOT1,GATM,AMD1,MAOA
+diff.WT.hepa	transcriptome	Glycerolipid Metabolism	0.229615	ADH6 (includes EG:130),ALDH2,ADH1A,AGPAT5,GLA,PPAP2B,ADH1B,MGLL
+diff.WT.hepa	transcriptome	Actin Nucleation by ARP-WASP Complex	0.293089	ACTR3,NRAS,RRAS2,RND3,ARPC3,HRAS
+diff.WT.hepa	transcriptome	Pentose Phosphate Pathway	0.293089	PRPS1,ALDOB,TKT,PFKP
+diff.WT.hepa	transcriptome	Aryl Hydrocarbon Receptor Signaling	0.293089	GSTA3,CCNA2,CCNE2,TFDP1,PTGES3,ALDH6A1,FAS,CYP1B1,HSPB1,CHEK1,MCM7
+diff.WT.hepa	transcriptome	VEGF Signaling	0.350752	NRAS,RRAS2,PIK3R1,KDR,HRAS,HIF1A,SFN,ACTN1
+diff.WT.hepa	transcriptome	Glycolysis/Gluconeogenesis	0.368978	ADH6 (includes EG:130),ALDH2,ADH1A,ALDOB,ADH1B,PFKP,ACSL1
+diff.WT.hepa	transcriptome	Pantothenate and CoA Biosynthesis	0.368978	DPYD,PANK2,UPB1
+diff.WT.hepa	transcriptome	fMLP Signaling in Neutrophils	0.39355	ACTR3,NRAS,RRAS2,PIK3R1,NCF2,GNAI1,ARPC3,HRAS,GNG12
+diff.WT.hepa	transcriptome	Role of Tissue Factor in Cancer	0.39355	NRAS,RRAS2,PIK3R1,ITGAV,HRAS,FGB (includes EG:110135),FGA,CYR61,FGG
+diff.WT.hepa	transcriptome	ERK5 Signaling	0.39355	YWHAQ,NRAS,RRAS2,YWHAH,HRAS,SFN
+diff.WT.hepa	transcriptome	Tyrosine Metabolism	0.39355	ADH6 (includes EG:130),ADH1A,ELOVL2,ADH1B,GOT1,MAOA
+diff.WT.hepa	transcriptome	HMGB1 Signaling	0.397192	NRAS,RRAS2,CCL2,RND3,HAT1,PIK3R1,HRAS,SERPINE1
+diff.WT.hepa	transcriptome	Purine Metabolism	0.397192	TJP2,DCK,POLE2,RRM2,RFC5,TAP1,ATIC,RRM1,PRPS1,MSH2,PSMC6,PNP,HPRT1,MYH9,POLA2,PFAS,POLE3
+diff.WT.hepa	transcriptome	Glutamate Metabolism	0.405509	FMO3,ABAT,GOT1,GCLM
+diff.WT.hepa	transcriptome	Hepatic Fibrosis / Hepatic Stellate Cell Activation	0.406443	IGFBP4,CCL2,TIMP1,KDR,SMAD7,IGFBP3,MYH9,MYL6B,FAS,SERPINB2,AGT
+diff.WT.hepa	transcriptome	ATM Signaling	0.444631	SMC2,BID,CDK1,CHEK1,CCNB1
+diff.WT.hepa	transcriptome	Oncostatin M Signaling	0.453942	NRAS,RRAS2,HRAS,CHI3L1
+diff.WT.hepa	transcriptome	Atherosclerosis Signaling	0.453942	ALB,APOB,CCL2,APOC3,APOA1,PLA2G1B,CLU,SERPINA1,S100A8
+diff.WT.hepa	transcriptome	Paxillin Signaling	0.454988	ITGAE,NRAS,RRAS2,PIK3R1,ITGAV,HRAS,ITGA10,ACTN1
+diff.WT.hepa	transcriptome	Actin Cytoskeleton Signaling	0.454988	RAC2,PFN1,NRAS,PIK3R1,HRAS,MYL6B,IQGAP2,ACTR3,RRAS2,MYH9,ARPC3,GNG12,ACTN1,MSN
+diff.WT.hepa	transcriptome	Angiopoietin Signaling	0.454988	TNIP1,NRAS,RRAS2,PIK3R1,HRAS,BIRC5
+diff.WT.hepa	transcriptome	HIF1α Signaling	0.489779	NRAS,RRAS2,PIK3R1,SLC2A2,MAPK6,HRAS,EGLN3,HIF1A
+diff.WT.hepa	transcriptome	p70S6K Signaling	0.489779	YWHAQ,NRAS,RRAS2,YWHAH,PIK3R1,GNAI1,HRAS,SFN,AGT
+diff.WT.hepa	transcriptome	Sonic Hedgehog Signaling	0.489779	PRKAR2B,CDK1,CCNB1
+diff.WT.hepa	transcriptome	Methionine Metabolism	0.489779	SMS,AMD1,DNMT1
+diff.WT.hepa	transcriptome	Molecular Mechanisms of Cancer	0.489779	RAC2,PMAIP1,CCNE2,RALA,NRAS,TFDP1,HAT1,PIK3R1,SMAD7,GNAI1,HRAS,AURKA,HIF1A,FAS,CHEK1,CDC25B,PRKAR2B,RRAS2,RND3,BID,BIRC3
+diff.WT.hepa	transcriptome	Rac Signaling	0.489779	IQGAP2,ACTR3,NRAS,RRAS2,PIK3R1,NCF2,ARPC3,HRAS
+diff.WT.hepa	transcriptome	ILK Signaling	0.490908	FLNB,RND3,FLNA,PIK3R1,PPAP2B,SNAI2,FERMT2,MYH9,ILKAP,HIF1A,MYL6B,ACTN1
+diff.WT.hepa	transcriptome	Caveolar-mediated Endocytosis Signaling	0.49545	FLNB,ITGAE,ALB,FLNA,ITGAV,ITGA10
+diff.WT.hepa	transcriptome	Renal Cell Carcinoma Signaling	0.49545	UBD,NRAS,RRAS2,PIK3R1,HRAS,EGLN3,HIF1A
+diff.WT.hepa	transcriptome	Tumoricidal Function of Hepatic Natural Killer Cells	0.49545	SRGN,BID,FAS
+diff.WT.hepa	transcriptome	IL-17 Signaling	0.506991	NRAS,RRAS2,CCL2,TIMP1,PIK3R1,HRAS
+diff.WT.hepa	transcriptome	FcγRIIB Signaling in B Lymphocytes	0.506991	NRAS,RRAS2,PIK3R1,HRAS
+diff.WT.hepa	transcriptome	Apoptosis Signaling	0.506991	NRAS,RRAS2,BID,HRAS,BIRC3,CDK1,FAS
+diff.WT.hepa	transcriptome	Butanoate Metabolism	0.506991	ALDH2,ABAT,ELOVL2,DCXR,HMGCS2
+diff.WT.hepa	transcriptome	Valine, Leucine and Isoleucine Degradation	0.506991	ALDH2,ABAT,ELOVL2,HMGCS2,ALDH6A1
+diff.WT.hepa	transcriptome	Virus Entry via Endocytic Pathways	0.506991	FLNB,RAC2,NRAS,RRAS2,FLNA,PIK3R1,HRAS
+diff.WT.hepa	transcriptome	Nicotinate and Nicotinamide Metabolism	0.506991	NEK2,PNP,MAPK6,PLK1,TTK,CDK1,IRAK1
+diff.WT.hepa	transcriptome	Glyoxylate and Dicarboxylate Metabolism	0.506991	HAO2,HAO1
+diff.WT.hepa	transcriptome	Neuroprotective Role of THOP1 in Alzheimers Disease	0.506991	MME,KNG1,PRKAR2B,AGT
+diff.WT.hepa	transcriptome	Role of MAPK Signaling in the Pathogenesis of Influenza	0.506991	NRAS,RRAS2,CCL2,PLA2G1B,HRAS
+diff.WT.hepa	transcriptome	Clathrin-mediated Endocytosis Signaling	0.506991	APOB,APOA1,PIK3R1,CLU,UBD,ALB,ACTR3,TF,APOC3,ARPC3,SERPINA1,STAM,S100A8
+diff.WT.hepa	transcriptome	Axonal Guidance Signaling	0.506991	RAC2,TUBB3,PFN1,NRAS,TUBB2C,PIK3R1,TUBG1,GNAI1,TUBA4A,HRAS,TUBB,TUBA1B,MYL6B,EFNA1,PRKAR2B,ACTR3,RRAS2,ARPC3,TUBA1C,EPHA2,ADAM9,GNG12
+diff.WT.hepa	transcriptome	Cyclins and Cell Cycle Regulation	0.510505	CCNA2,CCNE2,TFDP1,HDAC2,CDK1,CCNB1
+diff.WT.hepa	transcriptome	Melanoma Signaling	0.524807	NRAS,RRAS2,PIK3R1,HRAS
+diff.WT.hepa	transcriptome	Death Receptor Signaling	0.54325	BID,TNFSF10,BIRC3,FAS,HSPB1
+diff.WT.hepa	transcriptome	Induction of Apoptosis by HIV1	0.559758	SLC25A13,SLC25A4,BID,BIRC3,FAS
+diff.WT.hepa	transcriptome	Antiproliferative Role of Somatostatin Receptor 2	0.559758	NRAS,RRAS2,PIK3R1,HRAS,GNG12
+diff.WT.hepa	transcriptome	Histidine Metabolism	0.561048	ALDH2,PRPS1,ELOVL2,MAOA
+diff.WT.hepa	transcriptome	Telomerase Signaling	0.561048	NRAS,RRAS2,HDAC2,PIK3R1,DKC1,PTGES3,HRAS
+diff.WT.hepa	transcriptome	JAK/Stat Signaling	0.561048	NRAS,RRAS2,PIK3R1,PIAS1,HRAS
+diff.WT.hepa	transcriptome	NRF2-mediated Oxidative Stress Response	0.561048	GSTA3,NRAS,RRAS2,DNAJC9,PIK3R1,HSPB8,HRAS,JUNB,GCLM,FKBP5,ENC1
+diff.WT.hepa	transcriptome	IL-8 Signaling	0.561048	RAC2,NRAS,RRAS2,RND3,PIK3R1,NCF2,KDR,GNAI1,HRAS,GNG12,IRAK1
+diff.WT.hepa	transcriptome	Regulation of Actin-based Motility by Rho	0.567545	RAC2,ACTR3,PFN1,RND3,ARPC3,MYL6B
+diff.WT.hepa	transcriptome	Prostate Cancer Signaling	0.567545	CCNE2,NRAS,RRAS2,TFDP1,PIK3R1,HRAS
+diff.WT.hepa	transcriptome	Glycine, Serine and Threonine Metabolism	0.567545	PSPH,ELOVL2,GOT1,GATM,MAOA
+diff.WT.hepa	transcriptome	Granzyme B Signaling	0.598412	BID,LMNB1
+diff.WT.hepa	transcriptome	One Carbon Pool by Folate	0.598412	EHD4,ATIC
+diff.WT.hepa	transcriptome	Non-Small Cell Lung Cancer Signaling	0.601174	NRAS,RRAS2,TFDP1,PIK3R1,HRAS
+diff.WT.hepa	transcriptome	CNTF Signaling	0.601174	NRAS,RRAS2,PIK3R1,HRAS
+diff.WT.hepa	transcriptome	Production of Nitric Oxide and Reactive Oxygen Species in Macrophages	0.628058	ALB,APOB,RND3,APOC3,APOA1,PPP1R3C,PIK3R1,NCF2,CLU,SERPINA1,S100A8
+diff.WT.hepa	transcriptome	ERK/MAPK Signaling	0.638263	YWHAQ,RAC2,NRAS,PRKAR2B,RRAS2,YWHAH,PPP1R3C,PIK3R1,PLA2G1B,HRAS,HSPB1
+diff.WT.hepa	transcriptome	Interferon Signaling	0.639735	PIAS1,PSMB8,TAP1
+diff.WT.hepa	transcriptome	Propanoate Metabolism	0.64121	ALDH2,ABAT,ALDH6A1,ACSL1
+diff.WT.hepa	transcriptome	α-Adrenergic Signaling	0.647143	NRAS,PRKAR2B,RRAS2,GNAI1,HRAS,GNG12
+diff.WT.hepa	transcriptome	DNA Methylation and Transcriptional Repression Signaling	0.647143	HDAC2,DNMT1
+diff.WT.hepa	transcriptome	Glycerophospholipid Metabolism	0.647143	AGPAT5,PPAP2B,BCHE,PLA2G1B,ELOVL2,GOT1,MGLL
+diff.WT.hepa	transcriptome	FAK Signaling	0.647143	NRAS,RRAS2,ASAP1,HMMR,PIK3R1,HRAS
+diff.WT.hepa	transcriptome	Chemokine Signaling	0.647143	NRAS,RRAS2,CCL2,GNAI1,HRAS
+diff.WT.hepa	transcriptome	Macropinocytosis Signaling	0.647143	MRC1 (includes EG:100286774),NRAS,RRAS2,PIK3R1,HRAS
+diff.WT.hepa	transcriptome	PTEN Signaling	0.654636	RAC2,NRAS,RRAS2,YWHAH,PIK3R1,KDR,HRAS
+diff.WT.hepa	transcriptome	Phenylalanine Metabolism	0.654636	ELOVL2,GOT1,MAOA
+diff.WT.hepa	transcriptome	Glucocorticoid Receptor Signaling	0.654636	TAF11 (includes EG:309638),NRAS,YWHAH,HSPA14,PIK3R1,HRAS,FGG,RRAS2,CCL2,ANXA1,PTGES3,SERPINE1,FKBP5,AGT,ADRB2
+diff.WT.hepa	transcriptome	CCR3 Signaling in Eosinophils	0.654636	NRAS,RRAS2,PIK3R1,PLA2G1B,GNAI1,HRAS,GNG12
+diff.WT.hepa	transcriptome	Maturity Onset Diabetes of Young (MODY) Signaling	0.654636	ALDOB,SLC2A2
+diff.WT.hepa	transcriptome	PAK Signaling	0.654636	NRAS,RRAS2,PAK1IP1,PIK3R1,HRAS,MYL6B
+diff.WT.hepa	transcriptome	Endometrial Cancer Signaling	0.654636	NRAS,RRAS2,PIK3R1,HRAS
+diff.WT.hepa	transcriptome	G Beta Gamma Signaling	0.654636	NRAS,PRKAR2B,RRAS2,GNAI1,HRAS,GNG12
+diff.WT.hepa	transcriptome	Ephrin Receptor Signaling	0.654636	RAC2,ACTR3,NRAS,RRAS2,GNAI1,ARPC3,HRAS,EPHA2,GNG12,EFNA1
+diff.WT.hepa	transcriptome	Small Cell Lung Cancer Signaling	0.654636	CCNE2,TFDP1,PIK3R1,CKS1B,BID
+diff.WT.hepa	transcriptome	BMP signaling pathway	0.654636	NRAS,PRKAR2B,RRAS2,SMAD7,HRAS
+diff.WT.hepa	transcriptome	Retinoic acid Mediated Apoptosis Signaling	0.654636	PARP2,BID,TNFSF10,PARP12
+diff.WT.hepa	transcriptome	IL-2 Signaling	0.654636	NRAS,RRAS2,PIK3R1,HRAS
+diff.WT.hepa	transcriptome	CXCR4 Signaling	0.659174	NRAS,RRAS2,RND3,PIK3R1,GNAI1,HRAS,MYL6B,ELMO1,GNG12
+diff.WT.hepa	transcriptome	Renin-Angiotensin Signaling	0.659174	NRAS,PRKAR2B,RRAS2,CCL2,PIK3R1,HRAS,AGT
+diff.WT.hepa	transcriptome	Prolactin Signaling	0.683912	NRAS,RRAS2,PIK3R1,HRAS,NMI
+diff.WT.hepa	transcriptome	Chronic Myeloid Leukemia Signaling	0.683912	NRAS,RRAS2,TFDP1,HDAC2,PIK3R1,HRAS
+diff.WT.hepa	transcriptome	Thrombopoietin Signaling	0.683912	NRAS,RRAS2,PIK3R1,HRAS
+diff.WT.hepa	transcriptome	Differential Regulation of Cytokine Production in Intestinal Epithelial Cells by IL-17A and IL-17F	0.685488	CCL2,DEFB1
+diff.WT.hepa	transcriptome	NF-κB Activation by Viruses	0.685488	NRAS,RRAS2,PIK3R1,ITGAV,HRAS
+diff.WT.hepa	transcriptome	IL-12 Signaling and Production in Macrophages	0.685488	ALB,APOB,APOC3,APOA1,PIK3R1,CLU,SERPINA1,S100A8
+diff.WT.hepa	transcriptome	Thyroid Cancer Signaling	0.685488	NRAS,RRAS2,HRAS
+diff.WT.hepa	transcriptome	P2Y Purigenic Receptor Signaling Pathway	0.685488	NRAS,PRKAR2B,RRAS2,PIK3R1,GNAI1,HRAS,GNG12
+diff.WT.hepa	transcriptome	PI3K/AKT Signaling	0.685488	YWHAQ,NRAS,RRAS2,YWHAH,PIK3R1,HRAS,SFN
+diff.WT.hepa	transcriptome	HER-2 Signaling in Breast Cancer	0.685488	CCNE2,NRAS,RRAS2,PIK3R1,HRAS
+diff.WT.hepa	transcriptome	Estrogen-Dependent Breast Cancer Signaling	0.72277	NRAS,RRAS2,PIK3R1,HRAS
+diff.WT.hepa	transcriptome	Chondroitin Sulfate Biosynthesis	0.72778	SULT1C2,SULT2A1,DSE
+diff.WT.hepa	transcriptome	Fc Epsilon RI Signaling	0.72778	RAC2,NRAS,RRAS2,PIK3R1,PLA2G1B,HRAS
+diff.WT.hepa	transcriptome	Sphingolipid Metabolism	0.72778	GLA,PPAP2B,SGMS1,SPTSSA
+diff.WT.hepa	transcriptome	Role of JAK1 and JAK3 in γc Cytokine Signaling	0.72778	NRAS,RRAS2,PIK3R1,HRAS
+diff.WT.hepa	transcriptome	Aldosterone Signaling in Epithelial Cells	0.732825	SACS,HSPA14,DNAJC9,PIK3R1,HSPB11,HSPB8,HSPB1,HSPA4L
+diff.WT.hepa	transcriptome	IL-15 Signaling	0.737904	NRAS,RRAS2,PIK3R1,HRAS
+diff.WT.hepa	transcriptome	GM-CSF Signaling	0.737904	NRAS,RRAS2,PIK3R1,HRAS
+diff.WT.hepa	transcriptome	Lysine Biosynthesis	0.737904	AASS
+diff.WT.hepa	transcriptome	CDK5 Signaling	0.743019	NRAS,PRKAR2B,RRAS2,PPP1R3C,HRAS
+diff.WT.hepa	transcriptome	Neurotrophin/TRK Signaling	0.743019	NRAS,RRAS2,PIK3R1,HRAS
+diff.WT.hepa	transcriptome	Cysteine Metabolism	0.743019	GOT1,SULT1C2,SULT2A1
+diff.WT.hepa	transcriptome	TGF-β Signaling	0.753356	NRAS,RRAS2,SMAD7,HRAS,SERPINE1
+diff.WT.hepa	transcriptome	TR/RXR Activation	0.765597	DIO1,PIK3R1,PFKP,HIF1A,FGA
+diff.WT.hepa	transcriptome	IL-4 Signaling	0.765597	NRAS,RRAS2,PIK3R1,HRAS
+diff.WT.hepa	transcriptome	Taurine and Hypotaurine Metabolism	0.765597	BAAT
+diff.WT.hepa	transcriptome	Neuregulin Signaling	0.765597	ERBB2IP,NRAS,RRAS2,PIK3R1,HRAS
+diff.WT.hepa	transcriptome	Melanocyte Development and Pigmentation Signaling	0.765597	NRAS,PRKAR2B,RRAS2,PIK3R1,HRAS
+diff.WT.hepa	transcriptome	Antiproliferative Role of TOB in T Cell Signaling	0.765597	CCNA2,CCNE2
+diff.WT.hepa	transcriptome	Inositol Phosphate Metabolism	0.776247	NEK2,PIK3R1,GNAI1,MAPK6,PLK1,TTK,CDK1,IRAK1
+diff.WT.hepa	transcriptome	Ovarian Cancer Signaling	0.78886	NRAS,PRKAR2B,RRAS2,TFDP1,MSH2,PIK3R1,HRAS
+diff.WT.hepa	transcriptome	Agrin Interactions at Neuromuscular Junction	0.78886	RAC2,NRAS,RRAS2,HRAS
+diff.WT.hepa	transcriptome	Synthesis and Degradation of Ketone Bodies	0.804267	HMGCS2
+diff.WT.hepa	transcriptome	Urea Cycle and Metabolism of Amino Groups	0.813954	SMS,GATM
+diff.WT.hepa	transcriptome	Erythropoietin Signaling	0.814517	NRAS,RRAS2,PIK3R1,HRAS
+diff.WT.hepa	transcriptome	FLT3 Signaling in Hematopoietic Progenitor Cells	0.814517	NRAS,RRAS2,PIK3R1,HRAS
+diff.WT.hepa	transcriptome	SAPK/JNK Signaling	0.823379	RAC2,NRAS,RRAS2,PIK3R1,HRAS
+diff.WT.hepa	transcriptome	Cardiac Hypertrophy Signaling	0.823379	NRAS,PRKAR2B,RRAS2,RND3,PIK3R1,GNAI1,HRAS,MYL6B,GNG12,HSPB1,ADRB2
+diff.WT.hepa	transcriptome	Alanine and Aspartate Metabolism	0.823379	ABAT,GOT1
+diff.WT.hepa	transcriptome	IL-3 Signaling	0.856841	NRAS,RRAS2,PIK3R1,HRAS
+diff.WT.hepa	transcriptome	NF-κB Signaling	0.856841	TNIP1,NRAS,RRAS2,HDAC2,PIK3R1,KDR,HRAS,IRAK1
+diff.WT.hepa	transcriptome	PDGF Signaling	0.862581	NRAS,RRAS2,PIK3R1,HRAS
+diff.WT.hepa	transcriptome	Phenylalanine, Tyrosine and Tryptophan Biosynthesis	0.862581	GOT1
+diff.WT.hepa	transcriptome	Folate Biosynthesis	0.862581	GGH
+diff.WT.hepa	transcriptome	LPS-stimulated MAPK Signaling	0.866762	NRAS,RRAS2,PIK3R1,HRAS
+diff.WT.hepa	transcriptome	Nitric Oxide Signaling in the Cardiovascular System	0.866762	KNG1,PRKAR2B,PIK3R1,KDR
+diff.WT.hepa	transcriptome	Glioma Signaling	0.866762	NRAS,RRAS2,TFDP1,PIK3R1,HRAS
+diff.WT.hepa	transcriptome	Cell Cycle Regulation by BTG Family Proteins	0.866762	CCNE2,CNOT7
+diff.WT.hepa	transcriptome	Antigen Presentation Pathway	0.866762	PSMB8,TAP1
+diff.WT.hepa	transcriptome	Cell Cycle: G1/S Checkpoint Regulation	0.866762	CCNE2,TFDP1,HDAC2
+diff.WT.hepa	transcriptome	Ceramide Signaling	0.866762	NRAS,RRAS2,PIK3R1,HRAS
+diff.WT.hepa	transcriptome	Role of IL-17A in Psoriasis	0.867961	S100A8
+diff.WT.hepa	transcriptome	Riboflavin Metabolism	0.867961	RFK
+diff.WT.hepa	transcriptome	TWEAK Signaling	0.870162	BID,BIRC3
+diff.WT.hepa	transcriptome	Galactose Metabolism	0.870162	GLA,PFKP
+diff.WT.hepa	transcriptome	Lysine Degradation	0.871766	ALDH2,AASS,ELOVL2
+diff.WT.hepa	transcriptome	Telomere Extension by Telomerase	0.871766	HNRNPA2B1
+diff.WT.hepa	transcriptome	Sulfur Metabolism	0.871766	SULT2A1
+diff.WT.hepa	transcriptome	Acute Myeloid Leukemia Signaling	0.871766	NRAS,RRAS2,PIK3R1,HRAS
+diff.WT.hepa	transcriptome	Insulin Receptor Signaling	0.871766	NRAS,PRKAR2B,RRAS2,PPP1R3C,PIK3R1,HRAS
+diff.WT.hepa	transcriptome	Androgen and Estrogen Metabolism	0.871766	UGT2B4,SULT2A1,HSD17B6
+diff.WT.hepa	transcriptome	Natural Killer Cell Signaling	0.871766	RAC2,NRAS,RRAS2,PIK3R1,HRAS
+diff.WT.hepa	transcriptome	Synaptic Long Term Potentiation	0.871766	NRAS,PRKAR2B,RRAS2,PPP1R3C,HRAS
+diff.WT.hepa	transcriptome	RhoA Signaling	0.871766	ACTR3,PFN1,ARPC3,MYL6B,MSN
+diff.WT.hepa	transcriptome	Fructose and Mannose Metabolism	0.878011	ALDOB,PFKP
+diff.WT.hepa	transcriptome	Phospholipase C Signaling	0.888792	NRAS,RRAS2,RALA,HDAC2,RND3,PLA2G1B,HRAS,MARCKS,MYL6B,GNG12
+diff.WT.hepa	transcriptome	Ascorbate and Aldarate Metabolism	0.888792	ALDH2
+diff.WT.hepa	transcriptome	Mechanisms of Viral Exit from Host Cells	0.89002	XPO1,LMNB1
+diff.WT.hepa	transcriptome	Docosahexaenoic Acid (DHA) Signaling	0.910123	PIK3R1,BID
+diff.WT.hepa	transcriptome	PKCθ Signaling in T Lymphocytes	0.92045	RAC2,NRAS,RRAS2,PIK3R1,HRAS
+diff.WT.hepa	transcriptome	Bladder Cancer Signaling	0.930679	NRAS,RRAS2,TFDP1,HRAS
+diff.WT.hepa	transcriptome	CCR5 Signaling in Macrophages	0.930679	GNAI1,GNG12,FAS
+diff.WT.hepa	transcriptome	Granzyme A Signaling	0.930679	HMGB2
+diff.WT.hepa	transcriptome	Differential Regulation of Cytokine Production in Macrophages and T Helper Cells by IL-17A and IL-17F	0.930679	CCL2
+diff.WT.hepa	transcriptome	Primary Immunodeficiency Signaling	0.951919	TAP1,UNG
+diff.WT.hepa	translatome	LXR/RXR Activation	0.00165959	TTR,TF,CCL2,APOH,APOC3,APOA1,CLU,SERPINA1,FGA,GC
+diff.WT.hepa	translatome	Acute Phase Response Signaling	0.00165959	TTR,RRAS2,TF,APOH,APOA1,SOCS2,SERPINA3,SERPINA1,FGB (includes EG:110135),SERPINE1,FGA,FGG
+diff.WT.hepa	translatome	Coagulation System	0.00165959	SERPINA1,FGB (includes EG:110135),SERPINE1,FGA,F3,FGG
+diff.WT.hepa	translatome	Hepatic Fibrosis / Hepatic Stellate Cell Activation	0.00165959	IL8,CXCL3,CTGF,CCL2,EDN1,TIMP1,SMAD7,TGFB2,PDGFC,FAS,SERPINB2
+diff.WT.hepa	translatome	Role of Tissue Factor in Cancer	0.00323594	IL8,CTGF,RRAS2,ITGAV,FGB (includes EG:110135),FGA,CYR61,F3,FGG
+diff.WT.hepa	translatome	Extrinsic Prothrombin Activation Pathway	0.00562341	FGB (includes EG:110135),FGA,F3,FGG
+diff.WT.hepa	translatome	Atherosclerosis Signaling	0.0194984	IL8,CCL2,APOC3,APOA1,CLU,SERPINA1,F3,PDGFC
+diff.WT.hepa	translatome	Role of IL-17A in Psoriasis	0.040738	IL8,CXCL3,S100A9
+diff.WT.hepa	translatome	Inositol Metabolism	0.0812831	ALDOB,ALDH6A1
+diff.WT.hepa	translatome	p53 Signaling	0.103514	CCNG1,SNAI2,TNFRSF10B,C12orf5,FAS,DRAM1
+diff.WT.hepa	translatome	IGF-1 Signaling	0.12331	CTGF,RRAS2,SOCS2,IGFBP7,CYR61,IGFBP2
+diff.WT.hepa	translatome	Airway Pathology in Chronic Obstructive Pulmonary Disease	0.165577	IL8,CXCL3
+diff.WT.hepa	translatome	Propanoate Metabolism	0.181134	ALDH2,ACADVL,SLC27A3,ALDH6A1
+diff.WT.hepa	translatome	Intrinsic Prothrombin Activation Pathway	0.197697	FGB (includes EG:110135),FGA,FGG
+diff.WT.hepa	translatome	TGF-β Signaling	0.197697	RRAS2,SMAD7,TGFB2,SERPINE1,INHBB
+diff.WT.hepa	translatome	Glioma Invasiveness Signaling	0.207014	RRAS2,RND3,TIMP1,ITGAV
+diff.WT.hepa	translatome	Valine, Leucine and Isoleucine Degradation	0.20797	ALDH2,ACADVL,HMGCS2,ALDH6A1
+diff.WT.hepa	translatome	Fatty Acid Metabolism	0.238232	ALDH2,ACADVL,CYP4B1,ADH1B,SLC27A3
+diff.WT.hepa	translatome	HMGB1 Signaling	0.238232	IL8,RRAS2,CCL2,RND3,SERPINE1
+diff.WT.hepa	translatome	Ovarian Cancer Signaling	0.238232	GJA1,RRAS2,EDN1,FZD6,PDGFC,WNT5A
+diff.WT.hepa	translatome	Glyoxylate and Dicarboxylate Metabolism	0.239883	HAO2,HAO1
+diff.WT.hepa	translatome	IL-8 Signaling	0.239883	IL8,RRAS2,RND3,NCF2,GNAI1,PDGFC,GNG12
+diff.WT.hepa	translatome	Production of Nitric Oxide and Reactive Oxygen Species in Macrophages	0.281838	RND3,APOC3,APOA1,PPP1R3C,NCF2,CLU,SERPINA1
+diff.WT.hepa	translatome	Clathrin-mediated Endocytosis Signaling	0.293765	UBD,SH3BP4,TF,APOC3,APOA1,CLU,SERPINA1,PDGFC
+diff.WT.hepa	translatome	β-alanine Metabolism	0.30761	ALDH2,ACADVL,ALDH6A1
+diff.WT.hepa	translatome	Glycolysis/Gluconeogenesis	0.30761	ALDH2,ALDOB,ADH1B,PFKP
+diff.WT.hepa	translatome	IL-17 Signaling	0.30761	IL8,RRAS2,CCL2,TIMP1
+diff.WT.hepa	translatome	O-Glycan Biosynthesis	0.382825	GALNT1,GALNT10
+diff.WT.hepa	translatome	Human Embryonic Stem Cell Pluripotency	0.427563	SMAD7,TGFB2,FZD6,PDGFC,WNT5A
+diff.WT.hepa	translatome	Differential Regulation of Cytokine Production in Intestinal Epithelial Cells by IL-17A and IL-17F	0.429536	CCL2,DEFB1
+diff.WT.hepa	translatome	Role of IL-17A in Arthritis	0.498884	IL8,CXCL3,CCL2
+diff.WT.hepa	translatome	Glucocorticoid Receptor Signaling	0.508159	IL8,CXCL3,RRAS2,CCL2,TGFB2,SERPINE1,FKBP5,FGG
+diff.WT.hepa	translatome	IL-12 Signaling and Production in Macrophages	0.529663	APOC3,APOA1,CLU,TGFB2,SERPINA1
+diff.WT.hepa	translatome	Pentose Phosphate Pathway	0.542001	ALDOB,PFKP
+diff.WT.hepa	translatome	HIF1α Signaling	0.542001	RRAS2,EDN1,MAPK6,PDGFC
+diff.WT.hepa	translatome	Death Receptor Signaling	0.542001	TNFRSF10B,BIRC3,FAS
+diff.WT.hepa	translatome	Antiproliferative Role of TOB in T Cell Signaling	0.542001	TGFB2,TOB1
+diff.WT.hepa	translatome	CCR5 Signaling in Macrophages	0.542001	GNAI1,GNG12,FAS
+diff.WT.hepa	translatome	Colorectal Cancer Metastasis Signaling	0.542001	RRAS2,RND3,TGFB2,FZD6,PDGFC,GNG12,WNT5A
+diff.WT.hepa	translatome	TNFR2 Signaling	0.542001	TNFAIP3,BIRC3
+diff.WT.hepa	translatome	Glioblastoma Multiforme Signaling	0.548277	RRAS2,RND3,FZD6,PDGFC,WNT5A
+diff.WT.hepa	translatome	fMLP Signaling in Neutrophils	0.567545	RRAS2,NCF2,GNAI1,GNG12
+diff.WT.hepa	translatome	Molecular Mechanisms of Cancer	0.567545	RRAS2,RND3,SMAD7,GNAI1,TGFB2,FZD6,BIRC3,FAS,WNT5A
+diff.WT.hepa	translatome	Role of NANOG in Mammalian Embryonic Stem Cell Pluripotency	0.567545	RRAS2,LIF,FZD6,WNT5A
+diff.WT.hepa	translatome	Role of JAK2 in Hormone-like Cytokine Signaling	0.567545	GHR,SOCS2
+diff.WT.hepa	translatome	Chemokine Signaling	0.586138	RRAS2,CCL2,GNAI1
+diff.WT.hepa	translatome	Oncostatin M Signaling	0.6223	RRAS2,CHI3L1
+diff.WT.hepa	translatome	P2Y Purigenic Receptor Signaling Pathway	0.6223	P2RY2,RRAS2,GNAI1,GNG12
+diff.WT.hepa	translatome	Fructose and Mannose Metabolism	0.6223	ALDOB,PFKP
+diff.WT.hepa	translatome	Regulation of IL-2 Expression in Activated and Anergic T Lymphocytes	0.6223	RRAS2,TGFB2,TOB1
+diff.WT.hepa	translatome	Wnt/β-catenin Signaling	0.6223	UBD,GJA1,TGFB2,FZD6,DKK1,WNT5A
+diff.WT.hepa	translatome	Ephrin Receptor Signaling	0.663743	RRAS2,GNAI1,EPHA2,PDGFC,GNG12
+diff.WT.hepa	translatome	Role of Hypercytokinemia/hyperchemokinemia in the Pathogenesis of Influenza	0.663743	IL8,CCL2
+diff.WT.hepa	translatome	Role of IL-17F in Allergic Inflammatory Airway Diseases	0.663743	IL8,CCL2
+diff.WT.hepa	translatome	Bile Acid Biosynthesis	0.680769	ALDH2,ADH1B
+diff.WT.hepa	translatome	α-Adrenergic Signaling	0.680769	RRAS2,GNAI1,GNG12
+diff.WT.hepa	translatome	Chondroitin Sulfate Biosynthesis	0.680769	CHSY1,DSE
+diff.WT.hepa	translatome	Synthesis and Degradation of Ketone Bodies	0.680769	HMGCS2
+diff.WT.hepa	translatome	Bladder Cancer Signaling	0.680769	IL8,RRAS2,PDGFC
+diff.WT.hepa	translatome	Role of Macrophages, Fibroblasts and Endothelial Cells in Rheumatoid Arthritis	0.680769	IL8,RRAS2,CCL2,FZD6,DKK1,PDGFC,WNT5A
+diff.WT.hepa	translatome	Role of NFAT in Cardiac Hypertrophy	0.680769	RRAS2,LIF,GNAI1,TGFB2,GNG12
+diff.WT.hepa	translatome	Signaling by Rho Family GTPases	0.680769	RND3,CDH10,NCF2,GNAI1,CDC42EP3,GNG12
+diff.WT.hepa	translatome	Glutathione Metabolism	0.680769	GPX3,GCLM
+diff.WT.hepa	translatome	Fatty Acid Biosynthesis	0.680769	SLC27A3
+diff.WT.hepa	translatome	Apoptosis Signaling	0.703072	RRAS2,BIRC3,FAS
+diff.WT.hepa	translatome	Factors Promoting Cardiogenesis in Vertebrates	0.703072	TGFB2,FZD6,DKK1
+diff.WT.hepa	translatome	G Beta Gamma Signaling	0.709578	RRAS2,GNAI1,GNG12
+diff.WT.hepa	translatome	TNFR1 Signaling	0.734514	TNFAIP3,BIRC3
+diff.WT.hepa	translatome	Amyotrophic Lateral Sclerosis Signaling	0.737904	NEFL,BIRC3,PDGFC
+diff.WT.hepa	translatome	Mitotic Roles of Polo-Like Kinase	0.753356	KIF23,PLK2
+diff.WT.hepa	translatome	Myc Mediated Apoptosis Signaling	0.753356	RRAS2,FAS
+diff.WT.hepa	translatome	Tryptophan Metabolism	0.753356	ALDH2,TDO2,CYP4B1
+diff.WT.hepa	translatome	Integrin Signaling	0.753356	RRAS2,RND3,ASAP1,ITGAV,BCAR3
+diff.WT.hepa	translatome	Actin Nucleation by ARP-WASP Complex	0.753356	RRAS2,RND3
+diff.WT.hepa	translatome	ERK5 Signaling	0.753356	RRAS2,LIF
+diff.WT.hepa	translatome	Butanoate Metabolism	0.753356	ALDH2,HMGCS2
+diff.WT.hepa	translatome	Role of MAPK Signaling in the Pathogenesis of Influenza	0.753356	RRAS2,CCL2
+diff.WT.hepa	translatome	Induction of Apoptosis by HIV1	0.753356	BIRC3,FAS
+diff.WT.hepa	translatome	Antiproliferative Role of Somatostatin Receptor 2	0.753356	RRAS2,GNG12
+diff.WT.hepa	translatome	CCR3 Signaling in Eosinophils	0.753356	RRAS2,GNAI1,GNG12
+diff.WT.hepa	translatome	CXCR4 Signaling	0.753356	RRAS2,RND3,GNAI1,GNG12
+diff.WT.hepa	translatome	Ascorbate and Aldarate Metabolism	0.753356	ALDH2
+diff.WT.hepa	translatome	Differential Regulation of Cytokine Production in Macrophages and T Helper Cells by IL-17A and IL-17F	0.753356	CCL2
+diff.WT.hepa	translatome	PPARα/RXRα Activation	0.753356	GHR,RRAS2,APOA1,TGFB2
+diff.WT.hepa	translatome	TREM1 Signaling	0.753356	IL8,CCL2
+diff.WT.hepa	translatome	Endothelin-1 Signaling	0.753356	RRAS2,EDN1,GNAI1,MAPK6
+diff.WT.hepa	translatome	Sphingosine-1-phosphate Signaling	0.753356	RND3,GNAI1,PDGFC
+diff.WT.hepa	translatome	Role of PI3K/AKT Signaling in the Pathogenesis of Influenza	0.753356	GNAI1,PLAC8
+diff.WT.hepa	translatome	Hypoxia Signaling in the Cardiovascular System	0.753356	EDN1,UBE2D1
+diff.WT.hepa	translatome	Ubiquinone Biosynthesis	0.753356	NDUFV1,ALDH6A1
+diff.WT.hepa	translatome	Basal Cell Carcinoma Signaling	0.753356	FZD6,WNT5A
+diff.WT.hepa	translatome	JAK/Stat Signaling	0.758578	RRAS2,SOCS2
+diff.WT.hepa	translatome	Cardiac Hypertrophy Signaling	0.760326	RRAS2,RND3,GNAI1,TGFB2,GNG12
+diff.WT.hepa	translatome	Arginine and Proline Metabolism	0.76913	ALDH2,AMD1
+diff.WT.hepa	translatome	Maturity Onset Diabetes of Young (MODY) Signaling	0.76913	ALDOB
+diff.WT.hepa	translatome	RhoGDI Signaling	0.817335	RND3,CDH10,GNAI1,GNG12
+diff.WT.hepa	translatome	Metabolism of Xenobiotics by Cytochrome P450	0.820729	CYP4B1,ADH1B
+diff.WT.hepa	translatome	LPS/IL-1 Mediated Inhibition of RXR Function	0.820729	FABP4,SLC27A3,HMGCS2,ALDH6A1
+diff.WT.hepa	translatome	Methionine Metabolism	0.820729	AMD1
+diff.WT.hepa	translatome	Tumoricidal Function of Hepatic Natural Killer Cells	0.820729	FAS
+diff.WT.hepa	translatome	Macropinocytosis Signaling	0.820729	RRAS2,PDGFC
+diff.WT.hepa	translatome	BMP signaling pathway	0.820729	RRAS2,SMAD7
+diff.WT.hepa	translatome	Prolactin Signaling	0.820729	RRAS2,SOCS2
+diff.WT.hepa	translatome	NF-κB Activation by Viruses	0.820729	RRAS2,ITGAV
+diff.WT.hepa	translatome	PDGF Signaling	0.820729	RRAS2,PDGFC
+diff.WT.hepa	translatome	Thrombin Signaling	0.820729	RRAS2,RND3,GNAI1,GNG12
+diff.WT.hepa	translatome	Growth Hormone Signaling	0.820729	GHR,SOCS2
+diff.WT.hepa	translatome	Altered T Cell and B Cell Signaling in Rheumatoid Arthritis	0.820729	CXCL13,FAS
+diff.WT.hepa	translatome	Cardiac β-adrenergic Signaling	0.820729	AKAP12,PPP1R3C,GNG12
+diff.WT.hepa	translatome	Role of Wnt/GSK-3β Signaling in the Pathogenesis of Influenza	0.820729	FZD6,WNT5A
+diff.WT.hepa	translatome	IL-17A Signaling in Gastric Cells	0.820729	IL8
+diff.WT.hepa	translatome	Germ Cell-Sertoli Cell Junction Signaling	0.824518	RRAS2,RND3,TGFB2
+diff.WT.hepa	translatome	Breast Cancer Regulation by Stathmin1	0.824518	RRAS2,PPP1R3C,GNAI1,GNG12
+diff.WT.hepa	translatome	Arachidonic Acid Metabolism	0.824518	GPX3,CYP4B1
+diff.WT.hepa	translatome	FXR/RXR Activation	0.824518	APOC3,APOA1
+diff.WT.hepa	translatome	Complement System	0.824518	C6
+diff.WT.hepa	translatome	Glycerolipid Metabolism	0.824518	ALDH2,ADH1B
+diff.WT.hepa	translatome	Aryl Hydrocarbon Receptor Signaling	0.824518	TGFB2,ALDH6A1,FAS
+diff.WT.hepa	translatome	VEGF Signaling	0.824518	RRAS2,PDGFC
+diff.WT.hepa	translatome	Glutamate Metabolism	0.824518	GCLM
+diff.WT.hepa	translatome	Paxillin Signaling	0.824518	RRAS2,ITGAV
+diff.WT.hepa	translatome	Rac Signaling	0.824518	RRAS2,NCF2
+diff.WT.hepa	translatome	FcγRIIB Signaling in B Lymphocytes	0.824518	RRAS2
+diff.WT.hepa	translatome	Neuroprotective Role of THOP1 in Alzheimers Disease	0.824518	SERPINA3
+diff.WT.hepa	translatome	Axonal Guidance Signaling	0.824518	RRAS2,GNAI1,FZD6,EPHA2,PDGFC,GNG12,WNT5A
+diff.WT.hepa	translatome	Melanoma Signaling	0.824518	RRAS2
+diff.WT.hepa	translatome	Telomerase Signaling	0.824518	ELF4,RRAS2
+diff.WT.hepa	translatome	FAK Signaling	0.824518	RRAS2,ASAP1
+diff.WT.hepa	translatome	PAK Signaling	0.824518	RRAS2,PDGFC
+diff.WT.hepa	translatome	Chronic Myeloid Leukemia Signaling	0.824518	RRAS2,TGFB2
+diff.WT.hepa	translatome	Thyroid Cancer Signaling	0.824518	RRAS2
+diff.WT.hepa	translatome	CDK5 Signaling	0.824518	RRAS2,PPP1R3C
+diff.WT.hepa	translatome	TR/RXR Activation	0.824518	PFKP,FGA
+diff.WT.hepa	translatome	Neuregulin Signaling	0.824518	ERBB2IP,RRAS2
+diff.WT.hepa	translatome	NF-κB Signaling	0.824518	GHR,RRAS2,TNFAIP3
+diff.WT.hepa	translatome	Glioma Signaling	0.824518	RRAS2,PDGFC
+diff.WT.hepa	translatome	TWEAK Signaling	0.824518	BIRC3
+diff.WT.hepa	translatome	Galactose Metabolism	0.824518	PFKP
+diff.WT.hepa	translatome	Synaptic Long Term Potentiation	0.824518	RRAS2,PPP1R3C
+diff.WT.hepa	translatome	Circadian Rhythm Signaling	0.824518	CRY1
+diff.WT.hepa	translatome	Role of NFAT in Regulation of the Immune Response	0.824518	RRAS2,GNAI1,GNG12
+diff.WT.hepa	translatome	Cytotoxic T Lymphocyte-mediated Apoptosis of Target Cells	0.824518	FAS
+diff.WT.hepa	translatome	IL-9 Signaling	0.824518	SOCS2
+diff.WT.hepa	translatome	HGF Signaling	0.824518	ELF4,RRAS2
+diff.WT.hepa	translatome	Cholecystokinin/Gastrin-mediated Signaling	0.824518	RRAS2,RND3
+diff.WT.hepa	translatome	CREB Signaling in Neurons	0.824518	RRAS2,GNAI1,GNG12
+diff.WT.hepa	translatome	Type I Diabetes Mellitus Signaling	0.824518	SOCS2,FAS
+diff.WT.hepa	translatome	Allograft Rejection Signaling	0.824518	FAS
+diff.WT.hepa	translatome	Autoimmune Thyroid Disease Signaling	0.824518	FAS
+diff.WT.hepa	translatome	Graft-versus-Host Disease Signaling	0.824518	FAS
+diff.WT.hepa	translatome	Pancreatic Adenocarcinoma Signaling	0.824518	TGFB2,PDGFC
+diff.WT.hepa	translatome	G Protein Signaling Mediated by Tubby	0.824518	GNG12
+diff.WT.hepa	translatome	Role of Osteoblasts, Osteoclasts and Chondrocytes in Rheumatoid Arthritis	0.824518	FZD6,DKK1,BIRC3,WNT5A
+diff.WT.hepa	translatome	Protein Kinase A Signaling	0.824518	AKAP12,PPP1R3C,GNAI1,TGFB2,GNG12
+diff.WT.hepa	translatome	IL-1 Signaling	0.824518	GNAI1,GNG12
+diff.WT.hepa	translatome	IL-17A Signaling in Fibroblasts	0.824518	CCL2
+diff.WT.hepa	translatome	Dopamine-DARPP32 Feedback in cAMP Signaling	0.824518	PPP1R3C,GNAI1,PAWR
+diff.WT.hepa	translatome	PPAR Signaling	0.824518	RRAS2,PDGFC
+diff.WT.hepa	translatome	p38 MAPK Signaling	0.824518	TGFB2,FAS
+diff.WT.hepa	translatome	IL-6 Signaling	0.824518	IL8,RRAS2
+diff.WT.hepa	translatome	4-1BB Signaling in T Lymphocytes	0.824518	TNFSF9
+diff.WT.hepa	translatome	Linoleic Acid Metabolism	0.826038	CYP4B1
+diff.WT.hepa	translatome	p70S6K Signaling	0.826038	RRAS2,GNAI1
+diff.WT.hepa	translatome	ILK Signaling	0.826038	RND3,SNAI2,PDGFC
+diff.WT.hepa	translatome	Histidine Metabolism	0.826038	ALDH2
+diff.WT.hepa	translatome	NRF2-mediated Oxidative Stress Response	0.826038	RRAS2,GCLM,FKBP5
+diff.WT.hepa	translatome	CNTF Signaling	0.826038	RRAS2
+diff.WT.hepa	translatome	ERK/MAPK Signaling	0.826038	ELF4,RRAS2,PPP1R3C
+diff.WT.hepa	translatome	PTEN Signaling	0.826038	GHR,RRAS2
+diff.WT.hepa	translatome	Endometrial Cancer Signaling	0.826038	RRAS2
+diff.WT.hepa	translatome	Retinoic acid Mediated Apoptosis Signaling	0.826038	TNFRSF10B
+diff.WT.hepa	translatome	IL-2 Signaling	0.826038	RRAS2
+diff.WT.hepa	translatome	Renin-Angiotensin Signaling	0.826038	RRAS2,CCL2
+diff.WT.hepa	translatome	Cell Cycle: G1/S Checkpoint Regulation	0.826038	TGFB2
+diff.WT.hepa	translatome	Insulin Receptor Signaling	0.826038	RRAS2,PPP1R3C
+diff.WT.hepa	translatome	Leukocyte Extravasation Signaling	0.826038	TIMP1,NCF2,GNAI1
+diff.WT.hepa	translatome	Synaptic Long Term Depression	0.826038	RRAS2,GNAI1
+diff.WT.hepa	translatome	Mitochondrial Dysfunction	0.826038	NDUFV1,UQCRC1
+diff.WT.hepa	translatome	Semaphorin Signaling in Neurons	0.826038	RND3
+diff.WT.hepa	translatome	Androgen Signaling	0.826038	GNAI1,GNG12
+diff.WT.hepa	translatome	Type II Diabetes Mellitus Signaling	0.826038	SOCS2,SLC27A3
+diff.WT.hepa	translatome	Gα12/13 Signaling	0.826038	RRAS2,CDH10
+diff.WT.hepa	translatome	mTOR Signaling	0.826038	RRAS2,RND3,PDGFC
+diff.WT.hepa	translatome	MSP-RON Signaling Pathway	0.826038	CCL2
+diff.WT.hepa	translatome	Pyruvate Metabolism	0.826038	ALDH2
+diff.WT.hepa	translatome	Role of Cytokines in Mediating Communication between Immune Cells	0.826038	IL8
+diff.WT.hepa	translatome	Oxidative Phosphorylation	0.826038	NDUFV1,UQCRC1
+diff.WT.hepa	translatome	Thrombopoietin Signaling	0.835603	RRAS2
+diff.WT.hepa	translatome	Lysine Degradation	0.835603	ALDH2
+diff.WT.hepa	translatome	Tyrosine Metabolism	0.858223	ADH1B
+diff.WT.hepa	translatome	Estrogen-Dependent Breast Cancer Signaling	0.858223	RRAS2
+diff.WT.hepa	translatome	Role of JAK1 and JAK3 in γc Cytokine Signaling	0.858223	RRAS2
+eIF4E	transcriptome	Activation of IRF by Cytosolic Pattern Recognition Receptors	0.000416869	IFIH1,IRF7,NFKBIA,NFKBIE,DDX58,IL6,IFIT2,ISG15
+eIF4E	transcriptome	Airway Pathology in Chronic Obstructive Pulmonary Disease	0.000416869	IL8,CXCL3,MMP9,MMP1 (includes EG:300339)
+eIF4E	transcriptome	Interferon Signaling	0.000588844	IFIT3,IFIT1,OAS1,IFITM1,MX1,IRF1 (includes EG:16362)
+eIF4E	transcriptome	Role of Pattern Recognition Receptors in Recognition of Bacteria and Viruses	0.000831764	TLR2,IFIH1,OAS1,IRF7,C3,MYD88,DDX58,IL6
+eIF4E	transcriptome	Role of IL-17A in Psoriasis	0.00147911	S100A7,IL8,CXCL3,S100A9
+eIF4E	transcriptome	Hepatic Fibrosis / Hepatic Stellate Cell Activation	0.00147911	MYL9,IL8,IGFBP4,CXCL3,EDN1,IGFBP3,BAMBI,IL6,MMP9,MMP1 (includes EG:300339)
+eIF4E	transcriptome	Acute Phase Response Signaling	0.00147911	SERPING1,IL36G,SOD2,C3,NFKBIA,MYD88,NFKBIE,CRABP2,SAA2,SERPINA3,IL6,RBP1
+eIF4E	transcriptome	LXR/RXR Activation	0.00169824	SCD,IL36G,C3,SAA2,PTGS2,IL6,HMGCR,MMP9,HADH,ABCA1
+eIF4E	transcriptome	Role of IL-17A in Arthritis	0.00416869	IL8,CXCL3,NFKBIA,NFKBIE,PTGS2,MMP1 (includes EG:300339)
+eIF4E	transcriptome	IL-17A Signaling in Fibroblasts	0.00416869	NFKBIA,NFKBIE,LCN2,IL6,MMP1 (includes EG:300339)
+eIF4E	transcriptome	Retinoic acid Mediated Apoptosis Signaling	0.00512861	CRABP2,TNFSF10,PARP12,IFNK,PARP9,IRF1 (includes EG:16362)
+eIF4E	transcriptome	Dendritic Cell Maturation	0.0060256	TLR2,IL36G,NFKBIA,MYD88,FSCN1,NFKBIE,IL6,TREM2,CD1D
+eIF4E	transcriptome	Role of RIG1-like Receptors in Antiviral Innate Immunity	0.00676083	IFIH1,IRF7,NFKBIA,NFKBIE,DDX58
+eIF4E	transcriptome	Arachidonic Acid Metabolism	0.00954993	GSTT1,GPX3,CYP1A1,BCO2,PTGS2,PLA2G7,CYP1B1
+eIF4E	transcriptome	Hepatic Cholestasis	0.017378	IL8,IL36G,NFKBIA,MYD88,NFKBIE,IL6,PRKD1,IRAK2
+eIF4E	transcriptome	Tryptophan Metabolism	0.018197	CYP1A1,DHCR24,BCO2,PTGS2,HADH,KYNU,CYP1B1
+eIF4E	transcriptome	Role of Macrophages, Fibroblasts and Endothelial Cells in Rheumatoid Arthritis	0.018197	TLR2,IL8,IL36G,PRSS1/PRSS3,NFKBIA,MYD88,IL32,NFKBIE,IL6,PRKD1,MMP1 (includes EG:300339),IRAK2
+eIF4E	transcriptome	Coagulation System	0.0251189	PLAUR,PLAU,THBD,PLAT
+eIF4E	transcriptome	Role of Hypercytokinemia/hyperchemokinemia in the Pathogenesis of Influenza	0.0436516	CXCL10,IL8,IL36G,IL6
+eIF4E	transcriptome	IL-17 Signaling	0.0549541	CXCL10,IL8,PTGS2,IL6,CXCL11
+eIF4E	transcriptome	Communication between Innate and Adaptive Immune Cells	0.0549541	CXCL10,TLR2,IL8,IL36G,IL6
+eIF4E	transcriptome	Glucocorticoid Receptor Signaling	0.057544	IL8,CXCL3,NFKBIA,NFKBIE,PLAU,PTGS2,IL6,HSPA2,MMP1 (includes EG:300339),ADRB2
+eIF4E	transcriptome	VDR/RXR Activation	0.0630957	CXCL10,IGFBP3,THBD,CST6 (includes EG:1474),PRKD1
+eIF4E	transcriptome	IL-17A Signaling in Gastric Cells	0.0630957	CXCL10,IL8,CXCL11
+eIF4E	transcriptome	Toll-like Receptor Signaling	0.0630957	TLR2,NFKBIA,MYD88,IRAK2
+eIF4E	transcriptome	Atherosclerosis Signaling	0.0676083	IL8,IL36G,IL6,PLA2G7,MMP9,MMP1 (includes EG:300339)
+eIF4E	transcriptome	Role of Cytokines in Mediating Communication between Immune Cells	0.0676083	IL8,IL36G,IL32,IL6
+eIF4E	transcriptome	Pathogenesis of Multiple Sclerosis	0.0676083	CXCL10,CXCL11
+eIF4E	transcriptome	LPS/IL-1 Mediated Inhibition of RXR Function	0.0676083	CHST2,GSTT1,FABP5,MYD88,GSTM3,HMGCS1,HS3ST3A1,ABCA1
+eIF4E	transcriptome	TNFR2 Signaling	0.0707946	NFKBIA,NFKBIE,TNFAIP3
+eIF4E	transcriptome	NF-κB Signaling	0.0794328	TLR2,IL36G,NFKBIA,MYD88,BMP2,NFKBIE,TNFAIP3
+eIF4E	transcriptome	Glioma Invasiveness Signaling	0.0831764	TIMP3,PLAUR,PLAU,MMP9
+eIF4E	transcriptome	MIF-mediated Glucocorticoid Regulation	0.0851138	NFKBIA,NFKBIE,PTGS2
+eIF4E	transcriptome	IL-1 Signaling	0.0891251	GNG11,NFKBIA,MYD88,NFKBIE,IRAK2
+eIF4E	transcriptome	Xenobiotic Metabolism Signaling	0.0891251	CHST2,GSTT1,CYP1A1,GSTM3,PPP2R2B,IL6,HS3ST3A1,PRKD1,CYP1B1
+eIF4E	transcriptome	RAR Activation	0.0933254	SDR16C5,BMP2,CRABP2,IGFBP3,RBP1,PRKD1,MMP1 (includes EG:300339)
+eIF4E	transcriptome	IL-6 Signaling	0.0933254	IL8,IL36G,NFKBIA,NFKBIE,IL6
+eIF4E	transcriptome	Aryl Hydrocarbon Receptor Signaling	0.0933254	GSTT1,CYP1A1,CCNA1,GSTM3,IL6,CYP1B1
+eIF4E	transcriptome	Oncostatin M Signaling	0.0933254	TIMP3,PLAU,MMP1 (includes EG:300339)
+eIF4E	transcriptome	IL-17A Signaling in Airway Cells	0.0933254	CXCL3,NFKBIA,NFKBIE,IL6
+eIF4E	transcriptome	IL-10 Signaling	0.118577	IL36G,NFKBIA,NFKBIE,IL6
+eIF4E	transcriptome	MIF Regulation of Innate Immunity	0.125026	NFKBIA,NFKBIE,PTGS2
+eIF4E	transcriptome	Role of PKR in Interferon Induction and Antiviral Response	0.127644	NFKBIA,NFKBIE,IRF1 (includes EG:16362)
+eIF4E	transcriptome	Role of IL-17F in Allergic Inflammatory Airway Diseases	0.127644	CXCL10,IL8,IL6
+eIF4E	transcriptome	PI3K/AKT Signaling	0.158489	NFKBIA,NFKBIE,GDF15,PPP2R2B,PTGS2
+eIF4E	transcriptome	Metabolism of Xenobiotics by Cytochrome P450	0.158489	GSTT1,CYP1A1,GSTM3,CYP1B1
+eIF4E	transcriptome	Role of Lipids/Lipid Rafts in the Pathogenesis of Influenza	0.178238	RSAD2,IFNK
+eIF4E	transcriptome	TNFR1 Signaling	0.178238	NFKBIA,NFKBIE,TNFAIP3
+eIF4E	transcriptome	Glutathione Metabolism	0.184077	GSTT1,GPX3,GSTM3
+eIF4E	transcriptome	Cysteine Metabolism	0.187932	CHST2,CDO1,HS3ST3A1
+eIF4E	transcriptome	Crosstalk between Dendritic Cells and Natural Killer Cells	0.187932	FSCN1,TNFSF10,IL6,TREM2
+eIF4E	transcriptome	Biosynthesis of Steroids	0.194089	IDI1,HMGCR
+eIF4E	transcriptome	TREM1 Signaling	0.198609	TLR2,IL8,IL6
+eIF4E	transcriptome	IL-8 Signaling	0.20797	IL8,GNG11,PTGS2,MMP9,PRKD1,IRAK2
+eIF4E	transcriptome	PPAR Signaling	0.215774	IL36G,NFKBIA,NFKBIE,PTGS2
+eIF4E	transcriptome	Production of Nitric Oxide and Reactive Oxygen Species in Macrophages	0.235505	TLR2,NFKBIA,NFKBIE,PPP2R2B,IRF1 (includes EG:16362),PRKD1
+eIF4E	transcriptome	Linoleic Acid Metabolism	0.239332	CYP1A1,PLA2G7,CYP1B1
+eIF4E	transcriptome	Butanoate Metabolism	0.239332	HMGCS1,HADH,ELOVL6
+eIF4E	transcriptome	Death Receptor Signaling	0.245471	NFKBIA,NFKBIE,TNFSF10
+eIF4E	transcriptome	Valine, Leucine and Isoleucine Degradation	0.248313	HMGCS1,HADH,ELOVL6
+eIF4E	transcriptome	Role of MAPK Signaling in the Pathogenesis of Influenza	0.248313	CXCL10,PTGS2,PLA2G7
+eIF4E	transcriptome	Role of PI3K/AKT Signaling in the Pathogenesis of Influenza	0.248313	NFKBIA,NFKBIE,IFNK
+eIF4E	transcriptome	HGF Signaling	0.248313	ELF3,PTGS2,IL6,PRKD1
+eIF4E	transcriptome	IL-15 Production	0.248313	IL6,IRF1 (includes EG:16362)
+eIF4E	transcriptome	CD40 Signaling	0.257632	NFKBIA,NFKBIE,TNFAIP3
+eIF4E	transcriptome	Hypoxia Signaling in the Cardiovascular System	0.257632	NFKBIA,EDN1,NFKBIE
+eIF4E	transcriptome	Type I Diabetes Mellitus Signaling	0.257632	NFKBIA,MYD88,NFKBIE,IRF1 (includes EG:16362)
+eIF4E	transcriptome	4-1BB Signaling in T Lymphocytes	0.265461	NFKBIA,NFKBIE
+eIF4E	transcriptome	fMLP Signaling in Neutrophils	0.283792	GNG11,NFKBIA,NFKBIE,PRKD1
+eIF4E	transcriptome	Urea Cycle and Metabolism of Amino Groups	0.283792	ASS1,ODC1
+eIF4E	transcriptome	Retinol Metabolism	0.283792	SDR16C5,BMP2
+eIF4E	transcriptome	Erythropoietin Signaling	0.283792	NFKBIA,NFKBIE,PRKD1
+eIF4E	transcriptome	Complement System	0.293765	SERPING1,C3
+eIF4E	transcriptome	Arginine and Proline Metabolism	0.295801	ASS1,LOXL1,ODC1
+eIF4E	transcriptome	TWEAK Signaling	0.301301	NFKBIA,NFKBIE
+eIF4E	transcriptome	Small Cell Lung Cancer Signaling	0.30761	NFKBIA,NFKBIE,PTGS2
+eIF4E	transcriptome	LPS-stimulated MAPK Signaling	0.316228	NFKBIA,NFKBIE,PRKD1
+eIF4E	transcriptome	NF-κB Activation by Viruses	0.316228	NFKBIA,NFKBIE,PRKD1
+eIF4E	transcriptome	Nitrogen Metabolism	0.316228	LOXL1,CA11
+eIF4E	transcriptome	Phenylalanine Metabolism	0.325837	DHCR24,ELOVL6
+eIF4E	transcriptome	Role of Osteoblasts, Osteoclasts and Chondrocytes in Rheumatoid Arthritis	0.325837	IL36G,NFKBIA,BMP2,NFKBIE,IL6,MMP1 (includes EG:300339)
+eIF4E	transcriptome	Altered T Cell and B Cell Signaling in Rheumatoid Arthritis	0.33266	TLR2,IL36G,IL6
+eIF4E	transcriptome	April Mediated Signaling	0.345939	NFKBIA,NFKBIE
+eIF4E	transcriptome	Graft-versus-Host Disease Signaling	0.356451	IL36G,IL6
+eIF4E	transcriptome	B Cell Activating Factor Signaling	0.363078	NFKBIA,NFKBIE
+eIF4E	transcriptome	Neuroprotective Role of THOP1 in Alzheimers Disease	0.363078	SERPINA3,MMP9
+eIF4E	transcriptome	ILK Signaling	0.368978	MYL9,BMP2,PPP2R2B,PTGS2,MMP9
+eIF4E	transcriptome	IL-12 Signaling and Production in Macrophages	0.384592	TLR2,MYD88,IRF1 (includes EG:16362),PRKD1
+eIF4E	transcriptome	Relaxin Signaling	0.387258	GNG11,NFKBIA,NFKBIE,MMP9
+eIF4E	transcriptome	Colorectal Cancer Metastasis Signaling	0.387258	TLR2,GNG11,PTGS2,IL6,MMP9,MMP1 (includes EG:300339)
+eIF4E	transcriptome	Bladder Cancer Signaling	0.392645	IL8,MMP9,MMP1 (includes EG:300339)
+eIF4E	transcriptome	Leukocyte Extravasation Signaling	0.392645	TIMP3,CLDN7,MMP9,PRKD1,MMP1 (includes EG:300339)
+eIF4E	transcriptome	OX40 Signaling Pathway	0.421697	NFKBIA,NFKBIE
+eIF4E	transcriptome	Synthesis and Degradation of Ketone Bodies	0.42462	HMGCS1
+eIF4E	transcriptome	Chondroitin Sulfate Biosynthesis	0.456037	CHST2,HS3ST3A1
+eIF4E	transcriptome	Keratan Sulfate Biosynthesis	0.465586	CHST2,HS3ST3A1
+eIF4E	transcriptome	Fatty Acid Metabolism	0.469894	CYP1A1,HADH,CYP1B1
+eIF4E	transcriptome	CD27 Signaling in Lymphocytes	0.469894	NFKBIA,NFKBIE
+eIF4E	transcriptome	HIF1α Signaling	0.489779	EDN1,MMP9,MMP1 (includes EG:300339)
+eIF4E	transcriptome	Cholecystokinin/Gastrin-mediated Signaling	0.489779	IL36G,PTGS2,PRKD1
+eIF4E	transcriptome	Taurine and Hypotaurine Metabolism	0.489779	CDO1
+eIF4E	transcriptome	p38 MAPK Signaling	0.489779	IL36G,DUSP10,IRAK2
+eIF4E	transcriptome	Propanoate Metabolism	0.497737	DHCR24,ACSS2
+eIF4E	transcriptome	Eicosanoid Signaling	0.497737	PTGS2,PLA2G7
+eIF4E	transcriptome	Lipid Antigen Presentation by CD1	0.498884	CD1D
+eIF4E	transcriptome	Phenylalanine, Tyrosine and Tryptophan Biosynthesis	0.498884	PCBD1
+eIF4E	transcriptome	Role of Tissue Factor in Cancer	0.503501	IL8,PLAUR,MMP1 (includes EG:300339)
+eIF4E	transcriptome	Pyruvate Metabolism	0.508159	ACSS2,AKR1B1
+eIF4E	transcriptome	Extrinsic Prothrombin Activation Pathway	0.508159	THBD
+eIF4E	transcriptome	PPARα/RXRα Activation	0.508159	NFKBIA,NFKBIE,IL6,ABCA1
+eIF4E	transcriptome	Endothelin-1 Signaling	0.508159	EDN1,PTGS2,PLA2G7,PRKD1
+eIF4E	transcriptome	Induction of Apoptosis by HIV1	0.508159	NFKBIA,NFKBIE
+eIF4E	transcriptome	Lysine Degradation	0.508159	HADH,ELOVL6
+eIF4E	transcriptome	RhoA Signaling	0.508159	MYL9,NGEF,CDC42EP3
+eIF4E	transcriptome	Type II Diabetes Mellitus Signaling	0.519996	NFKBIA,NFKBIE,PRKD1
[truncated: 4,088 more rows]
