# Supplementary material for: Widespread uncoupling between transcriptome and translatome variations after a stimulus in mammalian cells
Source: BMC Genomics. 2012 Jun 6;13:220. doi: 10.1186/1471-2164-13-220 (PMC3441405; doi:10.1186/1471-2164-13-220)
Supplement: Additional file 8 — Contains the complete IPA network analysis of all the reanalyzed datasets included in our survey, for both the transcriptome and the translatome. [file 1471-2164-13-220-S8.xls]

## Sheet: Foglio1
# Ingenuity networks calculated over direct and experimentally based associations between transcriptome or translatome DEGs
Dataset short name	Reading level	IPA network ID	IPA network score	Number of DEGs	Top functions	Genes in network
+serum.0-2h	translatome	1	64	29	Cellular Development, Cell Death, Tissue Development	ADAM19,AHR,Ap1,AREG/AREGB,BCL6,C1QA,CD53,CD44 (includes EG:100330801),Collagen(s),CSF1 (includes EG:12977),CTSS,GAS1 (includes EG:14451),HBEGF,HOXA5,IL1,IL11,IL1RL1,IL1RN,INHBA,Integrin,ITGA6,KLF10,Laminin,LGALS3,Lyz1/Lyz2,MMP13,MYC,PRDM1,RSPO2,SERPINB2,SMAD7,TCF4,TNC,Vegf,VEGFA
+serum.0-2h	transcriptome	1	59	28	Cellular Development, Tissue Development, Connective Tissue Development and Function	Alp,Ap1,BMP4,Ccl9,CD44 (includes EG:100330801),CDKN2B,CEBPB (includes EG:1051),CHEMOKINE,Collagen(s),Creb,CSF1 (includes EG:12977),CTSS,CXCL2,DDIT3,GAS1 (includes EG:14451),HAS2,HBEGF,ID4,IL1,IL11,IL1RL1,IL1RN,LGALS3,MMP13,MSX1,N-cor,RSPO2,SERPINB2,SIX1,SLC20A1,SLC38A2,SRGN,SSTR2,TBL1XR1,TCF4
+serum.0-2h	transcriptome	2	28	16	Lipid Metabolism, Small Molecule Biochemistry, Vitamin and Mineral Metabolism	ADAM19,AHR,Ahr-Aip-Hsp90-Ptges3,Ahr-Aip-Hsp90-Ptges3-Src,BCL6,Ccl6,CD53,CDKN2B,CITED2,CYP1,CYP1A1,CYP1A2,CYP1B1,CYP2A6 (includes others),Cyp2c29 (includes others),CYP2S1,DNAJC7,Dnajc7-Hsp90-Nr1i3,GAS2 (includes EG:14453),HCK,Histone h3,Hsp90,IL17F,Integrin,ITGA7,MAX,NPTX1,PLAUR,PRDM1,PTGES3,SNAI2,STAT5a/b,TCF12,VEGFA,VEGFC
+serum.0-2h	translatome	2	25	14	Behavior, Nervous System Development and Function, Gastrointestinal Disease	ACADM,ACSL4,ARNT2,ARNTL,Arntl-Clock,CCR1,CD300C,CLOCK,CRY1,CRY2,CXCR5,CXCR7,DGAT1,EGFR,EREG,FDPS,GADD45B,Gp49a/Lilrb4,GZMH,LPIN1,MUC1,NPAS2,PDK4,PER3,PPARG,PTPN11,RETN,RYR2,SCD,SDPR,SOCS2,Sprr1a,TYROBP,WNT11,WNT3A
+serum.0-2h	transcriptome	3	24	14	Cellular Growth and Proliferation, Cell Death, Tumor Morphology	ACSL4,AREG/AREGB,CCNG2,CD300C,CDC25B,CDC25C,CLK1,CLOCK,DOK2,EED,EGFR,ERBB2,EREG,FAM76B,FOXO3,FOXO1 (includes EG:2308),GEM,HOXB4,KRT18,LOC100131261,MUC1,NRG1 (includes EG:112400),PDCD6,RASD1,SEMA7A,SIM1 (includes EG:20464),SRSF1,TSC2,TYROBP,YAP1 (includes EG:10413),YWHAH,YWHAZ,YY1,ZFP36,ZFP36L1
+serum.0-2h	translatome	3	23	14	Cell Death, Cellular Movement, Tissue Development	Actin,BCL11B,CCNG2,CDH8,COL4A1,COL4A2,CTSB,DHCR7,FOSL1,GPI,HAX1,HBEGF,HK2,HTT,KRT1,LY6E,N-cor,NFE2L2,NR2F1,OPRK1,PENK,Pgk,PHLDA1,PLAUR,SERPINE1,SERPINE2,SNAI2,SPHK1,SRXN1,STAT3,TBL1XR1,TGFBI,TP53 (includes EG:22059),UGDH,USP18
+serum.0-2h	transcriptome	4	23	14	Tissue Development, Gastrointestinal Disease, Hepatic System Disease	Acan,Actin,ACTL6A,ACTR2,ASF1A,CAD,CNST,CTNNB1,EMD,ENG,FSTL3,GJA1,GJB1,GJB2,GJB3,GPHN,HIRA,HNF4A,Ifi202b,INHBA,KPNA2,LMO7,Lyz1/Lyz2,MITF,MPEG1,MSX1,MYC,Nppb,PAX3,PFN2,POU5F1,SPHK1,TBX15,TCF4,TWIST1
+serum.0-2h	transcriptome	5	20	13	Cell Death, Cellular Growth and Proliferation, Dermatological Diseases and Conditions	ALDH1A3,ALDH3A1,BANP,CD14,CD40,COL4A2,FGL2,GAS1 (includes EG:14451),Gp49a/Lilrb4,HTT,IKBIP,JUN,MIS18A,NFE2L2,NUPR1,PABPC4,PCBP4,PPP3CA,PRKAR1A,PTPN11,RB1,Rbbp6,RPRM,SCN3B,SESN1,SRXN1,STAG1,STAT1,SYN2,TCN2,TDP2,TGFBI,TOB1,TP53 (includes EG:22059),UGDH
+serum.0-2h	transcriptome	6	19	12	Gene Expression, Cellular Development, Hematological System Development and Function	ACADM,ATP6V1D (includes EG:299159),BMI1,CDK6,CDKN1A,ESRRA,FABP4,GATA2,GATA3,GFI1B,HK2,KLF2,KLF10,LAPTM4A,LMO2,LPIN1,MARCKS,MDFIC,MED1 (includes EG:19014),MYF5,NCOA2,NCOA6,NFATC4,PARP2,PAX7,PDK4,PIAS2,PPARG,Runx1,SDPR,TBX21,TFAM,TRRAP,WNT11,ZFPM1
+serum.0-2h	translatome	4	18	11	Gene Expression, Tissue Development, Cellular Development	ALDH1A3,ATF6,BMP4,CD14,Crem,CSN2,Ctla2a,DLX2,DLX5,FGF3,FOS,GAD1 (includes EG:100006588),Glucocorticoid-GCR,Histone h3,IFITM3,IL23A,LOC100131261,MCM5,MEOX1,MEOX2,MSX1,MTPN,NDN,NMI,Nppb,PAX9,RELA,Runx1,SERPINE2,SIX1,STAT1,TREM1,WNT1,YY1,ZBTB7A
+serum.0-2h	translatome	5	16	10	Cell Death, Inflammatory Response, Hematological System Development and Function	C/ebp,CCL2,CCL5,Ccl9,CDC25B,CDK8,CEBPB (includes EG:1051),CSF2RB,CYP24A1,CYP27B1,FGL2,GADD45B,GBP2 (includes EG:14469),GEM,HAS2,HCK,IFITM3,IFN Beta,IL12 (complex),IL18BP,IL3RA,INS,IRF1 (includes EG:16362),KIT,NFkB (complex),NFKBID,NFKBIZ,NMI,P38 MAPK,PRLR,RNA polymerase II,SAA1,SPRED2,STAT5a/b,YWHAZ
+serum.0-2h	translatome	6	13	9	Cellular Growth and Proliferation, Cellular Development, Cell Death	CD44 (includes EG:100330801),CDC37,CDK6,CNST,CTNNB1,DHFR,DLG4,ERBB2,ERBB4,ERBB2IP,Estrogen Receptor,FZD7,GJA1,GJB1,GJB2,GJB3,GJB6,Hsp90,ID2,Ifi204 (includes others),IFNB1 (includes EG:15977),IRF4,KLF4,MPEG1,MUC1,NOS1,PIK3CA,PIK3R1,RASD1,Rb,RBL2 (includes EG:100331892),SEMA7A,TUBB6,ZIC1
+serum.0-2h	transcriptome	7	2	1	Cellular Development, Developmental Disorder, Digestive System Development and Function	ANKRD42,NFKB1
+serum.0-2h	translatome	7	2	1	Organ Morphology, Tissue Development, Cardiovascular Disease	BHLHA15,REG1A
+serum.0-2h	transcriptome	8	2	1	Cancer, Developmental Disorder, Genetic Disorder	CAPN8,MARCH7
+serum.0-2h	translatome	8	2	1	Amino Acid Metabolism, Auditory and Vestibular System Development and Function, Cancer	CYTIP,GRM1
+serum.0-2h	transcriptome	9	2	1	Organismal Injury and Abnormalities, Connective Tissue Disorders, Cancer	KIT,SPRED2
+serum.0-2h	translatome	9	2	1	Carbohydrate Metabolism, Drug Metabolism, Small Molecule Biochemistry	HAS1,Has
+serum.0-2h	translatome	10	2	1	Cellular Growth and Proliferation, Hematological System Development and Function, Humoral Immune Response	BCR,GGA3,LAPTM5,NEDD4
+serum.0-2h	transcriptome	10	2	1	Amino Acid Metabolism, Auditory and Vestibular System Development and Function, Cancer	CYTIP,GRM1
+serum.0-2h	translatome	11	2	1	Hematological Disease, Infectious Disease, Antigen Presentation	C1q,CD93,HOXA7,HOXA9,MBL2
+serum.0-2h	transcriptome	11	2	1	Carbohydrate Metabolism, Drug Metabolism, Small Molecule Biochemistry	HAS1,Has
+serum.0-2h	transcriptome	12	2	1	Cardiovascular System Development and Function, Cell Cycle, Cellular Development	POU2F1,PRDM5,TBX2
+serum.0-2h	transcriptome	13	2	1	Cellular Growth and Proliferation, Hematological System Development and Function, Humoral Immune Response	BCR,GGA3,LAPTM5,NEDD4
+serum.0-2h	transcriptome	14	2	1	Hematological Disease, Infectious Disease, Antigen Presentation	C1q,CD93,HOXA7,HOXA9,MBL2
+serum.0-2h	transcriptome	15	1	1	Cellular Assembly and Organization, Cellular Function and Maintenance, Molecular Transport	DOC2B,SNAP23,STX2,STX4,STXBP3,STXBP5,VAMP2,WNK1
+EPO.0-2h	transcriptome	1	47	24	Gene Expression, Cellular Growth and Proliferation, Hematological System Development and Function	ATF4,BCAT1,BCL6,CD5L,CDC6 (includes EG:23834),CDKN2B,CDR2,CEBPB (includes EG:1051),CIDEC,CISH,CITED2,CPT1A,Creb,CSN2,CXCR4,EIF2S1,GADD45A,Gapdh (includes others),GFI1B,Hsp90,HTATIP2,ID1,MT1E,MYC,NARS,NFkB (complex),PIM1,POLR2H,PRKACB,RNA polymerase II,SLC20A1,SLC7A5,STAT5a/b,TNFAIP3,TRIB3
+EPO.0-2h	translatome	1	45	29	Cellular Growth and Proliferation, Cell Cycle, Gene Expression	BCL6,CCND2,Cdc2,CDC6 (includes EG:23834),Cdk,CDKN1A,CDKN1B,CDKN2B,CDKN2C,CDR2,Cyclin A,Cyclin D,DDX18,DNAJC2,EIF2B1,EIF2C2,EIF2S1,GADD45A,GFI1B,HDAC5,HIPK2,Histone h3,ID1,KLF7,LDHA,MIRLET7,MLL,MYB,MYC,NFYB,NME2,NME1 (includes EG:18102),NUPR1,PHF5A,RCC1
+EPO.0-2h	translatome	2	38	26	Hematological Disease, Metabolic Disease, Lipid Metabolism	ACSL1,BTF3,DNAJA1,FASN,FDFT1,FOXA1,GBP7,Hdac,HISTONE,Histone h4,HK1,HMGCR,Holo RNA polymerase II,Hsp70,IFI35,Ifi47,IFIT2,IFRD1,IRG,KLF5,LDLR,LPIN1,N-cor,NAP1L1,PAX6,PEPCK,PIM1,POLR2H,RNA polymerase II,SLC20A1,SNAP23,SREBF1,ST13,TAF10 (includes EG:216185),VAMP3
+EPO.0-2h	transcriptome	2	30	17	Gastrointestinal Disease, Hepatic System Disease, Inflammatory Disease	ACSL1,Calmodulin,CCNC,CCNT1,Cd55/Daf2,DDIT4,DNAJB11,DOT1L,ESR1,FASN,GTP,GTPBP4,HMGA1,HOMER3,IER2,IKBKB,KRAS,miR-143/miR-4770,MLLT3,NOP58,NR3C1,NRIP1,PFK,PLIN1,POU2F1,PPARA,PYCR2,RNF4,SC5DL,SNAP23,TNF,VAMP3,VAMP4,XBP1 (includes EG:140614),ZFP36L1
+EPO.0-2h	translatome	3	37	25	Gene Expression, Cell Cycle, Cell Death	Ap1,BCL2,BTRC,C/ebp,CCNG2,CEBPG,CHUK,Ck2,Creb,Cytoplasmic Dynein,DNAJB11,DYNC1H1,DYNLL1,HSD17B12,Hsp90,IGBP1,MTCH2,NFkB (complex),NFKBIA,NOLC1,NR3C1,PAWR,PER2,Ppp2c,RABGGTB,SIAH2,SOD1,SPHK1,TANK,Thyroid hormone receptor,TNFAIP3,TOP1,TRAF5,TRAF,XBP1 (includes EG:140614)
+EPO.0-2h	transcriptome	3	24	14	Cellular Movement, Cellular Development, Embryonic Development	BDNF,C10orf118,CCRN4L,CDC34,CLK1,CUL1,Ddx3y (mouse),DYNLL1,ETV6,GSR,HSP90AA1,L1CAM,LMNA,MAFF,MAFG,MAFK,MEIS2,MORF4L2,MSMO1,MYH9,NCAM1,NFE2L2,NOVA1,PAX6,RYR2,SPATA5,SRSF2,SRSF6,SRSF9,TXNRD1,UBE2D1,UBE2D3,UBE2L3,UBOX5,VCP
+EPO.0-2h	translatome	4	32	23	Cellular Growth and Proliferation, Cell Death, Cancer	14-3-3,Akt,Calmodulin,CHEK2,CPD,EIF4EBP1,ERK,Estrogen Receptor,FCGR2B,GNB2L1,HDAC7,IGF1R,IL4R,IQGAP1,KIT,KRAS,LGALS1,LGALS3,LRRC59,MAPK6,Mapk,MYD88,p85 (pik3r),Pdgfr,PI3K (complex),PIAS1,PIK3CA,PP2A,Rap1,Ras,RASA1,RNF4,SPRED2,STRN3,YWHAG
+EPO.0-2h	transcriptome	4	23	14	Protein Trafficking, Cellular Assembly and Organization, Cell-To-Cell Signaling and Interaction	26s Proteasome,BHLHE40,BTG3,CPT1A,CREB1,CYP51A1,Gapdh (includes others),HNF4A,HNF4α dimer,HTT,IDI1,PAM16 (includes EG:100042179),PPID,PPRC1,PRKACB,PSME3,RRS1,Serpina3g (includes others),SLC16A1,SRR,TIMM9,TIMM13,TIMM17A,TIMM17B,TIMM8A,TIMM8B,Tomm5,TOMM6,TOMM7,TOMM34,TOMM40,Tomm20l,TOMM40L,VDAC1,VDAC2
+EPO.0-2h	translatome	5	31	23	Hematological System Development and Function, Tissue Morphology, Cellular Function and Maintenance	AARS,ASNS,ATF4,BHLHE41,CDK8,CEBPB (includes EG:1051),CEBPG,CISH,CSN2,EGR1,EIF2S2,GARS,GDF15,HERPUD1,IL9R,MID1IP1,MTHFD2,NAB1,NAB2 (includes EG:100005680),NARS,NDRG1,NOLC1,P38 MAPK,PPP1R15A,PRKCQ,PTPN2,SAT1,SLC3A2,SLC7A5,SOCS1,STAT5a/b,TRIB3,Vegf,Wap,XPOT
+EPO.0-2h	transcriptome	5	23	14	Cellular Growth and Proliferation, Connective Tissue Development and Function, Reproductive System Disease	AHR,BZW2,CCNG2,CDKN2B,DDX21,DKK1,FOS,FOSL2,GAS1 (includes EG:14451),HK2,HMBS,HOXA10,LEO1,LOC340571,MAPK6,MLH1,MT2A,NID2,NIP7,NUPR1,OPRM1,PEG3,Pmaip1,PTGER3,RANBP9,RUVBL1,RUVBL2,SESN1,SPI1 (includes EG:20375),Tdg (includes others),TMSB10/TMSB4X,TP53 (includes EG:22059),TXN (includes EG:116484),WDR1,XDH
+EPO.0-2h	translatome	6	25	19	Lipid Metabolism, Molecular Transport, Small Molecule Biochemistry	ACSL1,ACSL4,ACVR2B,BHLHE40,CCRN4L,CLOCK,CTPS,CYP51A1,ELOVL6,FABP4,FABP5,FABP,FASN,GCK,IGF1,JMJD6,KLF13,linoleic acid,LIPE,LPIN1,MEN1,MGAT2,MKNK2,PER1,PPARG,RSL1D1,SIRT1,SLC27A1,SLMO2,SRR,ST3GAL5,TFAM,TGFBR1,TMED3,TNFRSF21
+EPO.0-2h	transcriptome	6	21	13	Cellular Development, Hematological System Development and Function, Hematopoiesis	ABCE1,ANLN,C22orf28,CBFA2T3,CCNB2,CHD3,CMA1,CRY1,DDX3X,EIF1AY,EPB42,FXR1,FXR2,Gata,GFI1B,HDAC2,HNRNPC,KIF5B,LDLR,LOC100131261,MAD2L1,MAT2A,Mcpt2,MITF,SFPQ,SIX3,SMARCE1,STAU1,SYNCRIP,TAL1,TCF3,TPH1,TPSAB1/TPSB2,TRIM27,YY1
+EPO.0-2h	translatome	7	23	18	Infectious Disease, Respiratory Disease, Cellular Development	AHR,BZW2,CCRL2,CISH,COL5A1,CSN2,CXCL9,CXCL11,DEGS1,GBP2 (includes EG:14469),GMPPB,HEXIM1,HMGCR,HPGD,Hsd3b4 (includes others),IER2,IFIT2,IGFALS,IKBKB,KPNA1,LPIN2,MBD1,MBD2,MBD4,MX1,NR3C1,PSMA6,PSMB8,PTGES3,RORC,SAMHD1,ST8SIA4,STAT1,STAT5B,Tgtp1
+EPO.0-2h	transcriptome	7	18	12	Cell Cycle, Hepatic System Development and Function, Cancer	Amd1 (includes others),ARHGAP32,CACYBP,CD48,Csn1s2a,CTNNB1,CYP1A2,Cyp2d9 (includes others),CYP2E1,CYP51A1,DOK1,DOK2,EGFR,Egfr dimer,ERK1/2,FYB,KIT,KLF3,LCK,LCP2,MAP4K4,NCK,PHGDH,POLR1B,POLR1E,PTPN9,PTPRJ,RASA1,SPRED2,SRF,TGFA,TNC,UBTF,WASP-SLAP130-SLP76-VASP-NCK-VAV
+EPO.0-2h	translatome	8	21	17	Cellular Compromise, Cell Cycle, Cellular Assembly and Organization	ACTL6A,ACTL6B,ADD1,ARID1A,BCAP29,BTG1,C10orf118,CDC2-CDK4-BTG1-CNOT7,CHD3,CMTM6,CNOT7,CNOT6L,Fam60a (includes EG:31424),HNRPDL,HSD17B7,ING1,KIAA0247,KPNA3,LGALSL,LOC388789,MAT2A,NACC1,NOVA1,POU5F1,SIN3A,SMARCB1,SMARCC1,SMARCC2,SMARCD2,SMARCE1,SPATA5,SUPT16H,WWP2,ZFP36,ZFP36L1
+EPO.0-2h	transcriptome	8	2	1	Drug Metabolism, Endocrine System Development and Function, Lipid Metabolism	HSD3B2,TIMM23
+EPO.0-2h	translatome	9	18	15	Cell Cycle, RNA Post-Transcriptional Modification, Cancer	ANLN,APAF1,CDKN2A,CDKN2C,DMTF1,E2F8,FOXM1,GNL3,GPR56,HOXA7,ID1,ID4,ID3 (includes EG:15903),IPO7,KIFC1,KPNB1,NEUROD1,NPM1,NPM3,NUBP1,NUBP2,PHTF2,PPAN,Ribosomal 40s subunit,Rpl10a,RPS2,RPS5,RPS7,RPS10,RREB1,RUNX1T1,TBX2,TCF4,TCF12
+EPO.0-2h	transcriptome	9	2	1		TARS,threonine-tRNA ligase
+EPO.0-2h	translatome	10	18	15	Cellular Assembly and Organization, Lipid Metabolism, Molecular Transport	60S ribosomal subunit,Abcg3,AGR2,AIMP1,Akr1c12/Akr1c13,ARHGEF3,CFL1,COPS3,COPS5,COPS6,COPS7A,COPS7B,DLG4,DSTN,GLUL,GPS1,Gps1,HNF1A,LIN7C,MORF4L2,NFE2L2,PSMA6,PSMA7,PSMC1,PSMC4,PSMD7,PSMD14,RPL11,RPL18,RPL22L1,RRS1,SLC10A1,SLC26A1,SLC9A3R1,TXNRD1
+EPO.0-2h	transcriptome	10	2	1	Cell Morphology, Connective Tissue Development and Function, Skeletal and Muscular System Development and Function	TOB1,UBE2T
+EPO.0-2h	translatome	11	18	15	Cellular Growth and Proliferation, Cellular Development, Hematological System Development and Function	ARL4A,CD164,CDKN2B,CSF3R,Ctla2a,CTSC,CXCL9,DDX21,DKK1,FOSL2,FSHB,GLG1 (includes EG:20340),HHEX,HMGA1,HOXA10,ID1,ID2,Ifi204 (includes others),IL13,IL7R,ISG15,JUN,KLF9,MXD4,NIP7,PTGER3,PYCR2,RHOB,SELE (includes EG:20339),SMAD2,SMC3,SPI1 (includes EG:20375),STAT4,TK1,WNK1
+EPO.0-2h	transcriptome	11	2	1	RNA Post-Transcriptional Modification, Gene Expression, Protein Synthesis	ETF1,GSPT2,PABPC1
+EPO.0-2h	translatome	12	18	15	Cancer, Dermatological Diseases and Conditions, Cardiovascular System Development and Function	ABCE1,ACSL1,ASPN,Cd55/Daf2,ENG,FKBP4,FKBP5,FKBP9,HTRA1,KIF2C,KLF6,LOC100131261,MYH1,MYH4,peptidylprolyl isomerase,POU2F1,PPI,PPID,PPIE,PPIF,PSRC1,SLC25A4,SP1,TFCP2,TGF-β/NODAL,TGFB2,TGFB1 (includes EG:21803),TGFBR3,TIMM9,TIMM17B,TIMM8A,TNFRSF10A,TOMM6,WDR77,YY1
+EPO.0-2h	transcriptome	12	2	1	Cardiovascular System Development and Function, Cellular Movement, Hematological System Development and Function	beta-galactoside alpha-2,3-sialyltransferase,monosialoganglioside sialyltransferase,ST3GAL4
+EPO.0-2h	translatome	13	17	11	RNA Post-Transcriptional Modification, Cardiovascular Disease, Cell Death	BLZF1,CLK1,Ddx3y (mouse),LMNA,PCBP2,PITPNB,RAB10,RAB2A,SRPK1,SRSF2,SRSF3,SRSF6,SRSF9,STRAP,U2af2 (mouse)
+EPO.0-2h	transcriptome	13	2	1	Cellular Compromise, Cellular Function and Maintenance, Amino Acid Metabolism	ATP6V1F,H+-transporting two-sector ATPase,Vacuolar H+ ATPase
+EPO.0-2h	translatome	14	17	15	DNA Replication, Recombination, and Repair, Cellular Compromise, Cellular Assembly and Organization	ATR,BANP,BLM,CHEK1,CHEK2,CSDE1,DDX25,ETF1,EWSR1,GSPT2,IRGM,KLF5,LOC340571,MED16,MLH1,PABPC1,PCYOX1,PMS2,POLB,POT1,PPARD,PWP1,SESN1,SNRK,TERF1,TERF2,TMSB10/TMSB4X,TOB1,TP53 (includes EG:22059),UBE2T,UCP3,WRN,XRCC5,ZNF292
+EPO.0-2h	transcriptome	14	2	1	Cell-To-Cell Signaling and Interaction, Cellular Assembly and Organization, Tissue Development	ILK,ITGB1,LIMS3L,PARVA,PARVG
+EPO.0-2h	translatome	15	17	15	Psychological Disorders, Molecular Transport, Nucleic Acid Metabolism	ACO1,Adaptor protein 2,APBB3,APP,ATAD1,Beta Arrestin,CDC34,CITED2,CLSTN1,CXCR4,EIF1AY,ELF1,F2R,FMR1,FXR1,FXR2,G protein alphai,GRIA2,LATS2,LDLRAP1,LRP4,LRP1 (includes EG:16971),NUFIP1,OPRM1,RAB11A,RANBP9,SMO,STAU1,STX6,TFPI,TFRC,TOM1L1,Ubiquitin,VPS45,ZFPM1
+EPO.0-2h	translatome	16	16	14	Cell Signaling, Molecular Transport, Vitamin and Mineral Metabolism	AVP,Beta Arrestin,CDV3,CHEMOKINE,cholesterol,CREB1,FRAT2,GADD45A,Gpcr,GPR65,GRK5,GRM1,GRM5,GSK3B,GSTM3,HTR2A,HTR2C,IDI1,MBTPS1,MIDN,MSMO1,NPC2 (includes EG:10577),NPY,P2RY1,POMC,RPS6KA2,Sfk,SIGMAR1,SLC16A1,SLC2A3,STAR,SYPL1,TSC22D1,YBX1,YBX2
+EPO.0-2h	translatome	17	16	14	Gene Expression, Cellular Growth and Proliferation, Reproductive System Development and Function	AREG/AREGB,BMX,CCNC,CCNT1,CDK7,CDK8,CITED2,CYP11A1,DOT1L,ERGIC2,ESR1,Esr1-Esr1-estrogen-estrogen,FOXO3,FOXO4,HEXIM1,HK2,INS,IRAK1,MLLT3,MPHOSPH10,NAMPT,NOP58,NR5A1,NRIP1,PDX1 (includes EG:18609),PELI1,PHLDA1,PNRC1,Rar,SOCS2,STAT3,TDP2,Thymidine Kinase,TNFRSF1B,TXNIP
+EPO.0-2h	translatome	18	16	14	Cell-To-Cell Signaling and Interaction, Hematological System Development and Function, Cellular Movement	Amd1 (includes others),ARF4,BTG3,CACYBP,CD47,CHCHD3,Ecm,EGFR,Egfr dimer,EPS8,ERBB3,ERK1/2,EVL,HTT,Integrin,Integrin alpha 2 beta 1,Integrin alpha 3 beta 1,Integrin alpha 4 beta 1,Integrin alpha 5 beta 1,IPO5,IQGAP1,ITGA1,ITGA2,ITGA4,ITGB7,MADCAM1,NRG1 (includes EG:112400),PIK3R3,PPRC1,PTPN9,PTPRJ,Serpina3g (includes others),SRM,TAOK3,WAS
+EPO.0-2h	translatome	19	12	12	Carbohydrate Metabolism, Small Molecule Biochemistry, Cell Morphology	AIRE,ANXA1,CIDEC,Csn1s1,Csn1s2a,CSRP2,CTNNB1,CTSZ,Cyp2d9 (includes others),EZH1,FHL1 (includes EG:14199),GCG,GLRX3,GPNMB,HES6,HNF4A,KLF3,LIPA,LIPC,MED10,MED16,MED7 (includes EG:171285),MITF,NDST2,NKX3-1,PLA2G4A,POLR1B,POLR1E,RNA polymerase I,SRF,TBX5,TIMP3,TNC,TPH1,UBTF
+EPO.0-2h	translatome	20	12	12	Cellular Assembly and Organization, Cell Death, Cell Morphology	AKT1S1,Alpha tubulin,ATG13 (includes EG:362164),ATP,Beta Tubulin,CCT2,CCT3,CCT4,CCT5,CCT7,CCT8,CCT6A,EIF2A,EIF4EBP1,GNB1L,GTP,GTPBP4,HSPE1,MAF1 (includes EG:315093),MTOR,MTORC1,NKIRAS2,Rab5,RASD1,RB1CC1,RPTOR,RRAGA,RRAGC,RRAGD,TBCA,TCP1,TUBB3,UCP1,ULK1
+EPO.0-2h	translatome	21	12	16	Protein Synthesis, Gene Expression, Cellular Compromise	BTK,Ca2+,CBL,CD48,CYTH3,EIF3,EIF3B,EIF3C/EIF3CL,EIF3D,EIF3E,EIF3H,EIF3J,EIF3K,EIF3L,EIF3M,GLTSCR2,GNPNAT1,IFIT1,IL17RA,LCK,LCP2,MYH9,PARM1,PAX7,PFKP,phosphatidylinositol-3,4,5-triphosphate,PI3K (complex),RAD23B,RCN1 (includes EG:19672),RNF138,RYR1 (includes EG:20190),SLA,UBOX5,UBXN1,VCP
+EPO.0-2h	translatome	22	2	1	Cancer, Gastrointestinal Disease, Hematological Disease	MZF1,ZNF688
+EPO.0-2h	translatome	23	2	1	Drug Metabolism, Protein Synthesis	GGTA1,N-acetyllactosaminide alpha-1,3-galactosyltransferase
+EPO.0-2h	translatome	24	2	1	Skeletal and Muscular System Development and Function, Connective Tissue Development and Function, Tissue Development	Eif2s3y (includes EG:171792),HOXC8
+EPO.0-2h	translatome	25	2	1	Carbohydrate Metabolism, Small Molecule Biochemistry, Post-Translational Modification	FUT8,glycoprotein 6-alpha-L-fucosyltransferase
-LIF.0-5d	transcriptome	1	43	32	Cell Death, Cellular Function and Maintenance, Small Molecule Biochemistry	ACCN2,ADM,ANXA2,BUB1 (includes EG:100307076),CDC6 (includes EG:23834),DMAP1,DNMT3A,EMP1,EPC2,FTH1 (includes EG:14319),GPI,HESX1,Histone h4,IFN Beta,IREB2,LEF1,Ly6a (includes others),MHC CLASS I (family),MT1E,MYC,NDRG1,NME1 (includes EG:18102),OTX2,PIM2,POU4F2,PPP1R1A,PRDM1,RFX5,RNF17,S100A10,SFRP1,SKOR1,TCL1A,TLE1,UHRF2
-LIF.0-5d	translatome	1	40	32	Cell Cycle, Tissue Development, DNA Replication, Recombination, and Repair	ADM,APLP1,BUB1B,CAD,CCNE2,Cdk,CDKN2B,CUL1,Cyclin A,DDX4,DICER1,EMP1,FBXO2,GSR,HTRA2,ID4,ID3 (includes EG:15903),IER3,LIN28A,LOC728622/SKP1,Ly6a (includes others),MAEL,MAX,MCM5,MIRLET7,MYC,MYCBP2,NDRG1,OPA1,PIWIL2,PPAN,RPA2,SFRP1,TRRAP,XPO5
-LIF.0-5d	transcriptome	2	41	31	Cellular Growth and Proliferation, Embryonic Development, Tissue Morphology	AQP3,B4GALT1,CA2,CADM1,CCNG1,CYB5A,Cytokeratin,DAPK2,DEDD,DUSP4,ELOVL6,FADS2,FBLIM1,FOS,GRN,Jnk,KLF3,KLF4,KLF6,KRT8,Krt19,MEIS2,NAB2 (includes EG:100005680),NMI,PRCC,RANBP9,RIPK4,Scd2,SCD,SERPINE2,SERPINH1,SLPI,STAT,stearoyl-CoA 9-desaturase,TAOK1
-LIF.0-5d	translatome	2	40	32	Developmental Disorder, Genetic Disorder, Metabolic Disease	beta-L-N-acetylhexosaminidase,CCNG1,CITED1,CRABP1,CTGF,CYR61,DAPK2,DDX20,DEDD,EEF1D,EGR2,FOS,GBX2,GM2A,HEXA,HEXB,HSPB8,IGF2,IGF2BP2,IGFBP4,Igfbp,KIF2A,KLF6,MKL1,NAB2 (includes EG:100005680),NET1 (includes EG:10276),PDPN (includes EG:10630),PHLDA1,PLK2,RBP1,Rbp,RIPK4,TPD52,TTR,WEE1
-LIF.0-5d	translatome	3	40	32	Gene Expression, Cancer, Cell Cycle	ALPL,ARID1A,ASXL1,BMP4,CBX1,CCNE1,Cdc2,CDK6,CDKN1A,CDKN2D,Cyclin D,DNMT1,E2F2,FASN,FSTL1,GLI1,GLI2,HCFC1,HIST1H1C,Histone H1,HTRA1,MYB,NKX6-2,PCGF6,PHF19,RYBP,SALL1,SIX1,SMARCD1,SMARCD3,TFCP2L1,TOP2B,TOX3,XRCC5,ZIC2
-LIF.0-5d	transcriptome	3	34	31	Embryonic Development, Organ Development, Organismal Development	ADAR,AIRE,AKR1B15,BMP4,CNN1 (includes EG:1264),CTGF,CYR61,DAZ2,DDX4,FGF17,FOXA1,FSTL1,GLI1,Histone h3,IFI35,IFITM3,IFRD1,IGF2,IGF2BP2,Igfbp,IRG,KLF2,KLF15,MAEL,Mlc,MYL12B,PLK4,SALL1,SIN3B,SIX1,SMARCA4,SMARCD3,TAGLN,TTR,ZIC2
-LIF.0-5d	translatome	4	36	30	Gene Expression, DNA Replication, Recombination, and Repair, Cellular Assembly and Organization	ACP5,AHNAK,ARID2,BTAF1,CCNI,CDKN2A,CHD3,DUSP1,DYNLL2,Histone h3,HNRNPU,Holo RNA polymerase II,IPO4,Mi2,MKI67,MLF1,MT1E,NuRD,POLR2I,RNA polymerase II,S100A6,SMARCA4,SRRM2,SUB1 (includes EG:10923),SUPT6H,TAF5,TAF1 (includes EG:270627),Taf7l,TAF9B,TBRG1,TP53INP1,TRIM28,XAB2,Zfp748,ZFPM1
-LIF.0-5d	transcriptome	4	32	27	Cellular Movement, Cell-To-Cell Signaling and Interaction, Renal and Urological System Development and Function	ACTN1,ACTN2,ACTN3,ADAM9,ADAM17,ADAM19,AHR,Alpha Actinin,BCAM,BTG2,CELA1,COL4A1,Collagen(s),CYP2S1,DMXL2,F Actin,Filamin,FLNA,FLNC,FN1,Integrin,LAMA5,LAMC1,Laminin,MARCKSL1,Metalloprotease,NID2,PARVB,SDC4,SDSL,TGM1,TGM2,TRIM54,TSPAN4,Tubulin
-LIF.0-5d	transcriptome	5	32	27	Cellular Assembly and Organization, Cellular Function and Maintenance, Cell Morphology	26s Proteasome,AKAP1,Akt,Alpha tubulin,AMPK,ATG13 (includes EG:362164),Cabp1,ERLIN2,FLCN,GRB10,ID4,ID3 (includes EG:15903),ITPR1,ITPR3,Mapt,MGEA5,NEUROD1,NGLY1,PLAC8,PP1 protein complex group,PPP1R10,Ppp2c,PRKAB2,Rab5,SESN1,TAB2,TAB3,TBCE,TUBA4A,UBE2V1,Ubiquitin,UCHL1,UFD1L,ULK1,ZRANB1
-LIF.0-5d	translatome	5	32	28	Cellular Assembly and Organization, Cellular Function and Maintenance, Protein Synthesis	CDC42EP3,CNKSR3,EIF2B4,FRMD4A,GADD45B,GADD45G,GIT1 (includes EG:216963),JAM2,JAM,LOC643751,MAP3K4,MLH1,MLLT4,NCK1,NCK2,NCK,NCKAP1,Nectin,Pak,PARD3,PFN1,PFN2,PHGDH,PI3K (complex),Profilin,PVRL3,RALGDS,Rap1,RAP1A,RASSF5,RHOQ,RLBP1,SLC9A3R1,TEC,TP53BP2
-LIF.0-5d	translatome	6	32	28	Cellular Assembly and Organization, Cellular Function and Maintenance, Cell-To-Cell Signaling and Interaction	Actin,ACTN1,ACTN2,ACTN3,ACTN4,Alpha Actinin,Calcineurin protein(s),CENPJ,Ck2,CORO1A,CSNK2B,CSRP1,DBN1,DCTN2,ELF3,ESPN,F Actin,Fibrinogen,GAS5 (includes EG:14455),H6PD,ICAM1,Mapt,MTPN,NFKB1,OSTF1,PARVB,Pdlim3,PPP3R1,Rhox4b (includes others),STMN2,TAL1,TNS1,TRAF3IP1,TUBA4A,Tubulin
-LIF.0-5d	transcriptome	6	29	25	Cellular Assembly and Organization, Cell Death, Cellular Function and Maintenance	AGER,ARHGDIB,ARHGDIG,BCR,CAPN2,CD19,CISH,DAPP1,DOK2,DPYSL2,GADD45G,HCK,INA,KIT,LAPTM5,MRAS,NCK1,p85 (pik3r),Pak,PHGDH,PI3K (complex),PLC gamma,RAB4A,RAB6A,RABAC1,Ras,Ras homolog,RASSF5,Rho gdi,RHOB,RHOU,SPIC,STAT5a/b,TEC,VAV
-LIF.0-5d	translatome	7	30	27	Cellular Movement, Hematological System Development and Function, Immune Cell Trafficking	AP-3,AP3B1,BASP1,Bnip3,CD3,CD47,CD2AP,Cytokeratin,EPS8,GAPVD1,GRB10,IKBKAP,Integrin alpha V beta 3,KRT12,Krt19,MHC CLASS I (family),NFkB (complex),NFKBID,NUPR1,PECAM1,PIK3R4,PKD2 (includes EG:18764),PTRF,Rab5,RAB4A,RNA polymerase I,RP2,SHB,TAF1B,TAF1C,TFEB,VIM,VPS41 (includes EG:218035),WT1,XPOT
-LIF.0-5d	transcriptome	7	29	25	Cellular Assembly and Organization, Cellular Function and Maintenance, Infectious Disease	ACP5,ACTA1,Actin,ANKRD32,C1orf182,Creb,DNAJB6,DUSP1,DYNC1LI2,ERK,EZR,GADD45B,GSTM3,H2AF,H2AFX,H2AFY,H2AFZ,Hsp70,Hsp90,IPP,Mapk,MAPKAPK3,P38 MAPK,PBX3,PFN2,PPM1D,Profilin,RAD18,RNA polymerase II,SMYD2,SPP1 (includes EG:20750),STK35,THAP1,TRAPPC2,VASP
-LIF.0-5d	translatome	8	30	27	Cell Death, Cell-To-Cell Signaling and Interaction, Cellular Assembly and Organization	Alpha catenin,ATN1,CA4,CAPN2,CASP2,CASP7,CASP8,CASP8AP2,Caspase,Cd24a,CLDN3,CLDN6,CLU,CTNNA1,DPYSL2,Dst,Focal adhesion kinase,HPCAL1,IFN Beta,IKK (complex),Interferon alpha,IRF1 (includes EG:16362),KIFAP3,LSM2,MALT1,NEFH,NEFL,NEFM,p85 (pik3r),RB1CC1,RGS16,Spectrin,SPTAN1,TCF7,TJP1 (includes EG:21872)
-LIF.0-5d	transcriptome	8	28	26	Gene Expression, Cell Signaling, Antigen Presentation	AES,ATF5,Atf,AZI2,BASP1,BRPF1,Calcineurin protein(s),Calmodulin,CAMKK2,CHUK,Ck2,ECSIT,GAP43,IL17B,IRAK2,IRAK,IRF,IRF1 (includes EG:16362),LITAF,LTB,MYD88,PPP3CA,Pro-inflammatory Cytokine,RELA,S100A6,SPA17,STRN3,TBK1,TLR9,Tlr,TOLLIP,Tropomyosin,TWIST2,UNC93B1,ZDHHC13
-LIF.0-5d	translatome	9	30	27	Cell Death, Post-Translational Modification, Protein Folding	26s Proteasome,ADA,AIFM1,AKAP12,C1orf182,DNAJB1,FGF5,FGF17,FGF18,Fgf,GPBP1,Histone h4,Hsp70,Hsp90,Importin alpha,KIAA0947,KLF4,LEF1,MEIS2,MSC,PITX2,STIP1,SUZ12,TBX3,TFAP2C,UBE2,UBE2B,UBE2C,UBE2G1,UBE2K,UBE2V1,Ubiquitin,UBR3,UCHL1,USP5
-LIF.0-5d	transcriptome	9	27	25	Cell Cycle, Cancer, Gene Expression	ANKRD35,BCL3,BMI1,CCNE1,CD68,Cdc2,CDK1,CDKN3,CDKN1C,CDKN2B,Cyclin A,E2F2,E2f,Hdac,Interferon alpha,JUN,JUN/JUNB/JUND,JUNB,LGALS3,MDFIC,MYB,PIAS1,PIAS2,PTGDS,Rb,RBM39,Sapk,SERTAD1,SFN,Thymidine Kinase,TMSB10/TMSB4X,TPM2,Vegf,VIM,WEE1
-LIF.0-5d	translatome	10	28	26	Gene Expression, Cell Cycle, DNA Replication, Recombination, and Repair	ANKRD35,Ap1,BATF3,BCL3,BCL10,CD68,DUSP4,ETS,ETV4,FBLIM1,Filamin,FLNA,GC-GCR dimer,GCM1,Glucocorticoid-GCR,Jnk,JUN,JUN/JUNB/JUND,JUNB,KRT8,MAP2K4,NCOA1,NDFIP1,PACSIN2,PRKDC,Rar,RBM39,Sapk,SMC3,SMC1B,STAG3,STX3,SYCP3,TMSB10/TMSB4X,VAMP8
-LIF.0-5d	transcriptome	10	21	21	Gene Expression, Antigen Presentation, Cell-To-Cell Signaling and Interaction	APPL2,BCL3,BCLAF1,C1R,CNOT6,COX6A1,COX6B1,COX6B2,COX7A1,Cytochrome c oxidase,Gm4902/Phf11,IFI35,IFIT3,JAK,ME1,MHC Class I (complex),MPHOSPH8,NCOR1,PAM,PARP12,PIM2,PML,PSMB8,PSMB10,SETDB1,SOCS1,SOCS3,STAT2,STAT3,THRB,TRIM24,UQCR11,UQCRHL,ZBTB12,ZFP90
-LIF.0-5d	translatome	11	26	27	Cell Morphology, Cell-To-Cell Signaling and Interaction, Tissue Development	A2M,APP,BCAM,BSG (includes EG:12215),Collagen type I,Collagen(s),CST3,ECSIT,FZD5,GSTZ1,IL1,Integrin,IRAK2,IRAK,LAMA1,LAMA5,Laminin,Lrrfip1,MMP14,Mmp,MYD88,PBRM1,Pdgf (complex),PDGFC,PITRM1,RAB11A,S100A13,SERPINH1,SLC40A1,SPP1 (includes EG:20750),STX7,TGFBI,TGM2,TOLLIP,VHL
-LIF.0-5d	transcriptome	11	18	22	Cellular Assembly and Organization, Cellular Function and Maintenance, Cellular Movement	Adaptor protein 2,AMPH,ANXA4,Ap1,AP1S1,Ap2 alpha,AP2M1,APLP1,Beta Arrestin,Bnip3,CD47,Clathrin,CLTB,CXCR7,DAB2,ELF3,ERK1/2,ETS,F2RL1,Glucocorticoid-GCR,HOXA1,Integrin alpha V beta 3,LRP,LRPAP1,Nfat (family),NFkB (complex),NUPR1,Pde,PDE4D,PEA15,PECAM1,PLCE1,PPAP2A,SLC12A2,TDP2
-LIF.0-5d	translatome	12	25	27	Drug Metabolism, Glutathione Depletion In Liver, Protein Synthesis	Akt,APC,ATPase,BLM,CCNG2,Creb,DIAPH3,E4F1,FOXA1,glutathione transferase,Gsk3,GSTM1,GSTM3,Gstm3,GSTM5,Gstm6,Gstp1 (includes others),GSTT2/GSTT2B,HSPH1,IDE,KIF20B,Macf1,Mlc,Myl9,NDUFA3,NFYB,P38 MAPK,PFKFB1,PHLPP1,POLE,Ppp2c,SCRIB,SPEN,SRA1,STK39
-LIF.0-5d	transcriptome	12	17	18	Molecular Transport, RNA Trafficking, Kidney Failure	ACTR3,ANKRD49,ANPEP,ATP1A1,ATP1B1,CBFB,CCR6,DDX39A,EPCAM,EWSR1,FCGBP,GSTA5,Hsd3b4 (includes others),IFT80,KCNK5,LGMN,LHX1,LPHN1,MEP1A,MEP1B,NHLRC1,PDZK1,PMS1,POU4F2,PPP1R3C,RBM47,RORC,SARNP,SLC15A1,SLC15A4,SLC34A1,SLC39A5,SMARCA1,SPINK1,THOC4
-LIF.0-5d	translatome	13	23	23	Gene Expression, Cell Cycle, Cellular Growth and Proliferation	Adaptor protein 1,Adaptor protein 2,AP1G2,AP1M2,AP1S1,BAZ2A,Beta Arrestin,BTG1,BTG2,CNOT7,CNOT8,CXCR7,DLAT,DNAJB6,E2f,EG665536/Ifitm1,ERK1/2,F2RL1,GBP2 (includes EG:14469),HCK,HDAC4,Hdac,IFI35,IFRD1,IRG,Mapk,MEF2,NARS,NMI,PDHX,PSME2,PTPN1,Rb,STAT,STAT5a/b
-LIF.0-5d	transcriptome	13	16	18	Embryonic Development, Endocrine System Development and Function, Organ Development	ACVR2A,ACVR2B,ATP4A,ATP7A,AXIN2,BAI1,CALML4,CCBL2,CIDEC,CTNNB1,FSTL3,GRHL1,Grtp1 (mouse),HNF1A,HNF4A,INHBB,INHBC,INHBE,Inhibin,NDUFAF1,NR2C2,NR2C2AP,PPFIBP2,PSPC1,RHPN2,RNASE4,SEMA4A,SLC2A2,TCF7,TCF7L1,TCF7L2,TDGF1,Timd2,TRH,Trhr2
-LIF.0-5d	translatome	14	21	23	Gene Expression, Developmental Disorder, Genetic Disorder	Ahr-aryl hydrocarbon-Arnt,ATF5,ATG10 (includes EG:641330),ATG12 (includes EG:361321),ATG5 (includes EG:11793),AURKB,Creatine Kinase,CREBBP,EP300,Estrogen Receptor,ETV1,HISTONE,INSIG1,KLF5,MN1,MVP,N-cor,NCOA3,NfkB1-RelA,p160,PERP,PLTP,RNF4,Rxr,SCAF4,SREBF1,T3-TR-RXR,TAGLN,TBX4,Thyroid hormone receptor,TIF2-NCOA1-p300-PCAF-CBP,TLE6,TRPS1,VitaminD3-VDR-RXR,WWTR1
-LIF.0-5d	transcriptome	14	15	17	Drug Metabolism, Glutathione Depletion In Liver, Cellular Function and Maintenance	ALDOA,APAF1,Apaf1-Cycs,ARRB1,CES1,CES3,Ces,Ces1e,Ces2a,CLPTM1L,CREG1,CUL3 (includes EG:26554),Cycs/Gm10053,Cyct,Cytochrome c,dATP,EDA2R,EPHB4,ESD,GNG3,GSTA3,Gsta4,GSTA5,GSTT1,NARS,NFE2L1,NFE2L2,PKM2,PNPLA7,SLC35B1,SOCS3,TBRG1,TRAF6,Xlr3c (includes others)
-LIF.0-5d	translatome	15	19	23	Cellular Movement, Cellular Assembly and Organization, Cellular Compromise	ARHGDIB,ARHGDIG,Calmodulin,CAMKK2,CANX,DAPP1,Erm,ERRFI1,ETV5,G protein,G protein alpha,GAD1 (includes EG:100006588),GAP43,GNA13,GNAT2,IQGAP2,MRAS,NMDA Receptor,PHKB,phosphoinositide phospholipase C,PLC,PLCB3,PLCD1,PLCE1,PLCG2,RABAC1,Rac,Ras,Ras homolog,RDX,Rho gdi,RHOB,SPA17,THY1,VAV
-LIF.0-5d	transcriptome	15	15	18	Tissue Development, Cellular Movement, Cellular Development	ACTC1,Alpha actin,APP,CAPN8,CD47,cholesterol,CST3,CTSB,DAB2,DES,FOSB,FZD5,GNB4,HSPG2,ITGA9,ITGB1,ITGB4,LATS1,LGALS1,MARCH7,Mpped2,NME2,NOTCH1,NPC1,OFD1,PITRM1,RABEP2,SRF,TAGLN,TEAD1,TIGD2,TNNT2,WWTR1,YAP1 (includes EG:10413),ZNF423
-LIF.0-5d	translatome	16	18	20	Molecular Transport, Embryonic Development, Organismal Development	AASS,ANPEP,CCAR1,CDO1,CLDN2,CLNS1A,Defb1,ENO3,ENPEP,FBP1,FGF8,GEMIN7,GGT1,Grtp1 (mouse),HGFAC,HNF1A,LHX1,MEP1A,MEP1B,NFIX,NR4A3,PDZK1,RBM47,RNASE4,SEMA4A,SGK2,SLC26A3,SLC34A1,SLC47A1,SLC4A2,SNRPB,SNRPD3,SPINK1,SPINT1,WDR77
-LIF.0-5d	transcriptome	16	14	17	Cellular Assembly and Organization, Cellular Compromise, Molecular Transport	26s Proteasome,ALPL,AOC3,ATP1B1,CA4,CTSD,DCTN1,DNAJB1,EMP3,GABRG2,GLUL,GORAB,GSS,HAP1 (includes EG:15114),Hd-perinuclear inclusions,HIP1 (includes EG:176224),Hsp70,HTT,IGF2,ITPR1,ITPR,LDHA,NDUFA1,NDUFS7,NEUROD1,OSBPL8,PSAP,PSMC2,SH3GL3,SLC25A11,TESC,THRA,TRIM5,Ubiquitin,WNT3A
-LIF.0-5d	translatome	17	18	20	Developmental Disorder, Organismal Injury and Abnormalities, Skeletal and Muscular Disorders	AHR,BRE,Calcineurin A,Calmodulin,CYP2S1,DMXL2,FAS,FBXL4,FKBP6,FKBP10,FKBP1B,GATA1,GNPNAT1,HUNK,INHBB,KIT,LUZP1,MED1 (includes EG:19014),OAZ2,ODC1,peptidylprolyl isomerase,PLC gamma,PPID,PPIE,PPIL1,PPIL4,RCAN1,RNF138,RYR1 (includes EG:20190),SPIC,SYVN1,TOMM6,USP17L2 (includes others),VCP,ZNF440/ZNF808
-LIF.0-5d	transcriptome	17	14	16	Cell Death, Gastrointestinal Disease, Inflammatory Disease	3,5-cyclic-nucleotide phosphodiesterase,14-3-3,C16orf87,GCA,HNRPDL,LDLRAD3,LGALSL,LRP12,Pde,PDE1A,PDE1B,PDE3B,PDE4B,PDE4D,PDE6B,PDE6D,PDE6H,PDE7A,PDE7B,PDE8A,PDE8B,PDE9A,RAP2C,SERTAD2,SFN,TMEM68,TNF,YWHAB,YWHAG,YWHAH,YWHAQ,YWHAZ,ZFP36,ZFP36L1
-LIF.0-5d	translatome	18	17	19	Cellular Assembly and Organization, Hair and Skin Development and Function, Dermatological Diseases and Conditions	CACNB3,CDC73 (includes EG:214498),CTR9 (includes EG:100036549),EIF2C1,FMR1,HNRNPA1,HOXC6,JUB,LEO1,LOC643751,MLL3,MLL4,MLL,MLPH,MYO5A,MYRIP,NUFIP1,NUP153,NXF1,NXT2,PAF1 (includes EG:361531),PAK1,PAK3,PLXDC1,PLXNB2,RAB27A,RAC3,Rac,SPEN,TNPO1,TNPO2,TNPO3,Transportin,ZBTB7C,ZNF768
-LIF.0-5d	transcriptome	18	14	16	Energy Production, Lipid Metabolism, Small Molecule Biochemistry	ACSL1,ACSL,APOE,CALB2,Calbindin,CCPG1,ENO3,EPHX1,G6PC,HP,LAPTM4A,LDLR,LPL,MANBA,MECP2,MEF2A,MYH14,NR2F2,NR4A1,NR4A3,PDK4,PGAM2,PLA2G16,PPARG,PYGL,RARB,SCD,SLC27A1,SLC27A2,SLC27A4,Tex19.1,TFAM,UCP2,UCP3
-LIF.0-5d	translatome	19	16	20	Cell-To-Cell Signaling and Interaction, Cellular Assembly and Organization, Tissue Development	ANKRD49,BARD1,CCNA1,CCNE2,CD9,CDK2,Cdk,CDKN3,CDKN1C,CDKN2D,CELSR1,CHD8,CLDN1,CLDN2,CLDN4,CLDN5,CLDN7,CLDN8,CTNNA1,CTNNB1,EPCAM,EWSR1,FAM126A,FGFBP1,LOC100505793/SRSF10,NFYB,PSEN2,RAB18,SMARCA1,TBX5,TGFA,TJP1 (includes EG:21872),TOB1,UBE2T,WDHD1
-LIF.0-5d	transcriptome	19	14	17	Cell Death, Cell Cycle, DNA Replication, Recombination, and Repair	AFP,AKR1B1,BTG1,C11orf82,CD247,CDC25C,CDC42EP3,CHEK2,COPS5,DDB1,DYRK2,EOMES,ERCC3,ESCO1,GLRX,GTF2H1,ID1,ID3 (includes EG:15903),KDM1A,LEFTY1,MARS,MIF,MTA2,NANOG,PLK3,PPP1R13B,PQLC3,RRM2B,SNX5,TFAP2C,THBS1,TP73,TP53 (includes EG:22059),XPC,XPO1
-LIF.0-5d	translatome	20	16	18	Embryonic Development, Organ Development, Organ Morphology	CALML4,CBR3,CBX1,CBX5,CCNA2,CCNE1,CDKN1C,CRB3,DAZ2,DDX6,DUSP16,EDC4,FOXA1,GATA6,GBP4,Gm4902/Phf11,HEY1,Histone h3,HNF4A,KAT5,MTA2,NMNAT2,NR2C2,NR2C2AP,NR4A2,ODZ4,RARB,RBBP4,RC3H1,RHPN2,SESN3,SLC2A2,SPP1 (includes EG:20750),TRIM24
-LIF.0-5d	transcriptome	20	14	16	Cell Death, Gastrointestinal Disease, Hepatic System Disease	C10orf35,CASP1,CASP2,CASP6,CFLAR,CSAD,CXCR4,EPHX2,GZMB,HSF1 (includes EG:15499),IDH3A,IKBKE,IRGM,ISG15,KIT,KLK8,MRPS36,NIPA2,NUAK1,PDGFRA,PDLIM2,PPARD,PTGS2,RIPK1,SFI1 (includes EG:305467),SLC25A1,SLC27A1,SLC39A11,STAT1,TBK1,UBC,UBD,XIAP,Zfp868
-LIF.0-5d	translatome	21	15	16	Cell Death, Renal Necrosis/Cell Death, Cell-To-Cell Signaling and Interaction	A4GALT,ARL6IP6,B4GALT6,C16orf87,CTGF,FAM76B,GCA,HECTD1,ILK,ITGB1,LDLRAD3,LGALSL,LIMS3L,MED31,MIB1,mir-210,PARVA,RAB25,SERTAD2,SKA2,TNF,TRAPPC2,TRAPPC3,TRAPPC5,ZFP36,ZFP36L1
-LIF.0-5d	transcriptome	21	14	16	Embryonic Development, Organismal Development, Tissue Development	ASXL1,ASXL2,ASXL3,CASP2,CCNL1,CCNL2,CDCA5,CDKN1A,CDYL,EZH2,GCFC1,HAUS1,HEXA,HEXB,Hexosaminidase,HOPX,KLF7,MOV10L1,NCAPG2,NKX2-5,PCGF6,PHF19,PHTF2,PORCN,STAT5B,TBX2,WNT1,WNT3,WNT4,WNT6,WNT3A,WNT5A,WNT5B,WNT7A,WNT7B
-LIF.0-5d	translatome	22	15	18	Cellular Development, Embryonic Development, Gastrointestinal Disease	ACSS1,cardiolipin,CASP1,CDKN2B,CITED2,CYC1,Cyct,Cytochrome c,GAS2 (includes EG:14453),GBP2 (includes EG:14469),IFI35,IFIT1,IFITM3,ITGAX,LEFTY2,LRRC16A,MLH3 (includes EG:217716),NFE2L1,NODAL,PDGFC,PSMB8,PSME2,PTTG1,PTTG1IP,RAB39,SMAGP,SP1,Sprr1a,STAT1,TAF4 (includes EG:100149942),TCEAL1,TGM1,UQCR10,UQCR11,UQCRQ
-LIF.0-5d	transcriptome	22	14	16	Gene Expression, Cellular Growth and Proliferation, Post-Translational Modification	AKAP8,ASH2L,C11orf30,CABIN1,CAMSAP3,DNAJA1,DPF2,DPY30,FOXP4,HCFC1,HELLS,HNRNPAB,OGT,PCGF6,PHC1,PHF17,POU5F1,PTTG1,PTTG1IP,RBBP5,RIF1 (includes EG:295602),RYBP,SALL1,SOX15,Sumo1,TFCP2L1,TFEB,TRIM28,UBP1 (includes EG:100136855),WDR5,YEATS2,ZBTB10,Zfp748,Zscan4b (includes others),ZZZ3
-LIF.0-5d	translatome	23	15	18	Skeletal and Muscular System Development and Function, Tissue Development, Gene Expression	ACOX1,ACP5,ADAM19,BARX2,CAV3,CCL13,CRIP1,CTF1,CXCL10,DEF6,Eif2s3y (includes EG:171792),FBXO32,GBP2 (includes EG:14469),HOXC8,Ifi204 (includes others),IFIT3,IRF4,ISG15,LIF,LRPPRC,Ly6a (includes others),ME1,MYF5,MYOG,POLRMT,PPARGC1A,PRDM1,PROS1,SELENBP1,SIX4,SIX5,STAT6,TMEM131,XBP1 (includes EG:140614),ZNF746
-LIF.0-5d	transcriptome	23	14	16	Post-Translational Modification, DNA Replication, Recombination, and Repair, Protein Trafficking	ATF1 (includes EG:100040260),ATR,BCL10,Bcl10-Card10-Malt1,BRCA1,BRCA2,BRCA1-BRCA2-FANCD2-FANCN-RAD51,BRCA1-BRCA2-MRN,CARD10,CREB1,CSRNP1,DERL1,DLX4,GADD45B,GALNT1,GALNT2,GALNT7,GALNT11,KIF3A,LOC100505793/SRSF10,MAGED1,MAP3K7 (includes EG:172842),MIB2,MIDN,NINL,PALB2,PDXK,PIM3,polypeptide N-acetylgalactosaminyltransferase,PPP1R15A,RPS6KA4,SELS,TSN,VCP
-LIF.0-5d	transcriptome	24	14	16	Cellular Development, Nervous System Development and Function, Tissue Development	BCAP29,CELF4,CHRNA3,CHRNA4,CTNNB1,DLG2,Eif2s3y (includes EG:171792),ETV4,ETV5,GBX2,GFRA1,GFRA2,GLRA2,HOXB5,HOXC8,IRX3,ISL1,KRT5,Krt19,NFU1,NOVA1,NRTN,NTRK3,NXPH4,POU4F1,PTBP2,RET,SLC16A3,TUFT1,TWF2,UBXN2A,VIM
-LIF.0-5d	translatome	24	14	17	Cellular Development, Embryonic Development, Lipid Metabolism	AGPAT9,ARNT2,Ccnb1/Gm5593,CD86,CDC45,CERK,COPZ2,ELAVL2,ERCC8,GADD45B,glycerol-3-phosphate O-acyltransferase,GPAM,GPAT2,IFNA16,KCNK5,LDB2,LPHN1,MSC,PAFAH1B3,PBX4,PDLIM4,PGK1,RAI14,REL,RNF14,RORC,SELENBP1,SLC7A5,SSBP4,TCF3,TCF7L1,TLE6,TSC22D3,ZDHHC6
-LIF.0-5d	translatome	25	14	17	Cellular Function and Maintenance, RNA Post-Transcriptional Modification, Gene Expression	AARS,ATF3,ATF4,ATF5,Atf,ATF1 (includes EG:100040260),CDK8,CPT1A,CREB1,DISC1,DUSP1,ERO1L,GARS,GCH1,HERPUD1,Med7,MED16,MED23,MED31,MED13L,MED7 (includes EG:171285),MED9 (includes EG:100332528),Mediator,MIDN,MLL,MNS1,MTHFD2,PDE3B,PDXK,PPP1R15A,PRRX2,PSPH,RPS6KA3,SARS,SST
-LIF.0-5d	transcriptome	25	13	15	Cell Cycle, Cancer, DNA Replication, Recombination, and Repair	AHNAK,ARL6,ARL6IP5,BAX,BCL2L1,BCL2L11,CCDC99,CDK1,CDK2,CDKN2A,Cyclin A,ETF1,FOXM1,GSPT2,HOXA9,NPM1,NPM3,OAZ2,OAZ,ODC1,P4HA2,PABPC1,PCBP4,PES1,SIRT1,SMARCB1,TOB1,TRIM2,VEGFA,VPS41 (includes EG:218035),ZNF385A
+LPS.0-1h	transcriptome	1	43	30	Cellular Development, Cellular Growth and Proliferation, Inflammatory Response	Ap1,ATF3,BCL3,C/ebp,CCL20,CERS4,ETS,FOS,FOSL2,HHEX,IL6,IL12 (complex),IL12B,IL23A,IL36G,JUN/JUNB/JUND,JUNB,KCNN4,KLF6,MAPK6,MTMR6,NFIL3,NFKB2,OLIG1,OPTN,PHLDA1,PLK2,Pmaip1,Pvr (includes EG:25066),RAB11FIP1,RELB,SEMA4D,STX11,SWAP70,ZAK
+LPS.0-1h	translatome	1	41	28	Cell Death, Cell Signaling, Small Molecule Biochemistry	ATF3,Cyclin A,ETS,FHOD1,FOS,FOSL2,HHEX,HIPK3,HMMR,IL1,IL6,IL-1R,IL12 (complex),IL12B,IL1A,IL1RN,IL23A,IL36A,IL36G,JUN/JUNB/JUND,JUNB,KCNN4,KLF6,LCN2,MKL1,PHLDA1,PLK2,Pmaip1,PPP1R15A,Pro-inflammatory Cytokine,S100A13,STX11,TREM1,TSC22D3,ZAK
+LPS.0-1h	translatome	2	41	28	Gene Expression, Cellular Development, Cellular Growth and Proliferation	ARID5A,ATF5,Atf,BAHD1,BCL2A1,CCNE1,CD83,CDKN1A,DUSP16,ELAVL1,FKBPL,GBP2 (includes EG:14469),GSG2,HDAC5,HES6,HES1 (includes EG:15205),Histone h3,Histone h4,HOXA1,ID2,ID3 (includes EG:15903),Ifn,IFN Beta,IFNB1 (includes EG:15977),IRF1 (includes EG:16362),IRG,KLF7,MXD3,PRDM1,PTGS2,RAX,RHOB,RNA polymerase II,SOCS3,TRIM65
+LPS.0-1h	transcriptome	2	37	29	Cell Cycle, Cell Death, DNA Replication, Recombination, and Repair	BBC3,BCL2A1,BCL2L1,CCNE2,CD69,CDC6 (includes EG:23834),CDKN1A,CDR2,Cyclin A,Cyclin D,E2F2,E2F7,E2f,Erm,ETS2,FBXW11,IER3,IRAK2,KLF7,KLF16,LYL1,MDM2,MYC,PDCD1,Rb,REL,SKP2 (includes EG:27401),SLC2A1,SNAI2,SOD2,SPN,Thymidine Kinase,TRIM21,TROVE2,ZFP161
+LPS.0-1h	translatome	3	38	27	Cell-To-Cell Signaling and Interaction, Tissue Development, Inflammatory Response	C/ebp,CARM1,CCL4,CCL7,CCL13,CCL3L1/CCL3L3,CEBPB (includes EG:1051),CHEMOKINE,CSF2,CSF3,Csf,CSF1 (includes EG:12977),CXCL3,CXCL10,CXCR4,EGR1,Gpcr,ICAM1,ICOSLG,IL1B,Interferon alpha,LIF,MAZ,NFkB (complex),NFKBIA,NFKBID,NFKBIE,NFKBIZ,PCK2,PEPCK,REL,RELB,SAA1,SAA,TNF
+LPS.0-1h	transcriptome	3	37	28	Cell-To-Cell Signaling and Interaction, Tissue Development, Cellular Development	Adaptor protein 2,AHR,AHRR,APBB3,AREG/AREGB,BTG2,CD74,CD83,CDKN2D,Collagen type I,Collagen(s),ELAVL1,FABP4,FZD7,HOXA2,ICAM1,Integrin,ITGA5,JAG1,LDLRAP1,LRP1 (includes EG:16971),Mac1,MHC Class II (complex),NCOA6,NISCH,OSM,PDGFB,PLAUR,RHOB,SERPINB2,SERPINE1,SKIL,TFRC,TIA1,Vegf
+LPS.0-1h	translatome	4	37	26	Cell Death, Cellular Movement, Cancer	Akt,BAG1,CD69,CDR2,Creb,DUSP1,DUSP2,DUSP4,DUSP6,DUSP8,Egln1,ERK,ERK1/2,FBXL5,GADD45A,HSBP1,Hsp70,Hsp90,IER3,IRAK3,IRS2,Jnk,MAP3K8,MAPK7,Mapk,MAPKAPK5,MKNK2,MYC,P38 MAPK,PIM1,S1PR1,SERPINB2,SLC2A1,TRIM32,ZFP161
+LPS.0-1h	transcriptome	4	36	27	Connective Tissue Disorders, Organismal Injury and Abnormalities, Skeletal and Muscular Disorders	ADAM17,ARL5B,C16orf87,CASP4,CCNG2,Collagen type IV,FAM76B,GCLC,ID2,IL1,IL-1R,IL1A,IL1B,IL1RN,IL36A,MAFF,Metalloprotease,MMP10,MMP12,MMP13,Mmp,NFE2L1,Pro-inflammatory Cytokine,SERTAD2,SKA2,TH1 Cytokine,TH2 Cytokine,TNF,TXNRD1,ZBTB26,ZBTB34,ZFP36,ZFP36L1,ZFP36L2,ZNF692
+LPS.0-1h	translatome	5	34	26	Cellular Development, Cell Cycle, Cell Death	Actin,ARHGEF3,BCL6,CCNG2,CCRN4L,DAXX,DOK1,DYRK2,E2F2,E2f,FAS,GADD45B,GADD45G,GIT1 (includes EG:216963),Hdac,HERPUD1,IFRD1,KRT10,MAFF,MDM2,MEF2,MXD1,NCK,NFE2L2,Pak,Rassf1,Rb,RRS1,SH3BP2,SLC7A11,SOD2,SRC,TH2 Cytokine,TRIM13,TXNRD1
+LPS.0-1h	transcriptome	5	34	26	Antimicrobial Response, Inflammatory Response, Infectious Disease	Atf,CCL4,CCL5,Ccl9,CITED2,CXCL10,CXCL11,CXCL16,EP300,GBP2 (includes EG:14469),HES6,Ifi204 (includes others),IFIT2,IFIT1B,IFITM5,Ifn,IFN Beta,IFN TYPE 1,IFNB1 (includes EG:15977),IL12 (family),Interferon alpha,IRF2,IRF8,IRF,IRF1 (includes EG:16362),IRG,KDM3A,NUPR1,RNA polymerase II,SERTAD1,SOCS3,SOCS7,SQSTM1,ZBTB7B,ZNF274
+LPS.0-1h	transcriptome	6	34	26	Gene Expression, Cell Death, Inflammatory Response	AHRR,ATF3,Atf,C14orf169,CDKN2A,CSRP2BP,CXCL3,EBI3,GLB1,GMEB2,HES1 (includes EG:15205),IER3,IFIT1B,IKBKB,IKBKE,IL1A,IL23A,KAT2B,LMO1,NAGK,NFKB1,NFKBID,NFKBIE,PSMD10,RELA,SAA1,SCAND1,SP7,TAL1,TAL2,TANK,TBK1,TNFAIP2,TNFAIP3,VPS37C
+LPS.0-1h	translatome	6	27	23	Cellular Movement, Inflammatory Response, Hematological System Development and Function	ADAM10,ADAM17,ADRB2,Alpha Actinin,BCL10,BIRC3,C5AR1,Calmodulin,CASP4,Caspase,CD14,Collagen type IV,CYBB,F Actin,Fibrinogen,G protein,G protein alpha,GNA11,GNA15,Integrin,ITGAM (includes EG:16409),Mac1,MARCKS,MARCKSL1,Metalloprotease,MMP10,MMP13,Mmp,ORAI1,PLAUR,RGS10,SELL,SRGN,TLR2,VCL
+LPS.0-1h	transcriptome	7	30	25	Cell-To-Cell Signaling and Interaction, Cellular Movement, Hematological System Development and Function	BCL6,Beta Arrestin,CCL7,CCL13,CCL3L1/CCL3L3,CCR1,CCR10,CEBPB (includes EG:1051),CENPA,CHEMOKINE,CHEMOKINE RECEPTOR,CXCR4,DUSP16,Expi,Gpcr,GPR65,Hdac,Histone h3,Histone h4,ID3 (includes EG:15903),IFRD1,LCN2,MIP1,MXD1,NRP1 (includes EG:18186),P2RY6,PDXP,PEPCK,PPP1R15A,PRDM1,PTGES,SYK/ZAP,TRIM65,USP33,WIPF1
+LPS.0-1h	translatome	7	25	20	Inflammatory Response, Cellular Movement, Hematological System Development and Function	A2M,ADM,AHR,C14orf169,CBR1,CBR3,CCL13,CCL20,Ccnb1/Gm5593,CERS2,CERS5,Clec2d (includes others),CYBB,DDX6,FOXJ2,HIST1H1C,IL6,MCART1,NR4A2,NRIP1,PCK1 (includes EG:18534),PDE4B,PDGFB,PEX11A,PLA2G12A,PPARA,Pro-inflammatory Cytokine,RELA,RXRG,SAA1,SERTAD1,SP7,TNF,TNFAIP2,ZNF274
+LPS.0-1h	transcriptome	8	29	24	Cell Death, Inflammatory Response, Cell-To-Cell Signaling and Interaction	BCL10,BIRC3,Caspase,CD40,CSF2,CSF3,Csf,CSF1 (includes EG:12977),CXCL3,Glucocorticoid-GCR,ICOSLG,Ikb,IKBKE,IKK (complex),MALT1,MAVS,NFkB (complex),NfkB1-RelA,NfkB2-RelB,NFKBIA,NFKBIB,NFKBID,NFKBIE,NFKBIZ,RELA,RIPK2,SAA1,SAA,TANK,TICAM1,Tnf receptor,TNFAIP3,TNIP1,TRAF1,TRAF
+LPS.0-1h	translatome	8	22	19	Cell Death, Gene Expression, Cellular Development	26s Proteasome,Adaptor protein 2,Ap1,Beta Arrestin,Collagen type I,Collagen(s),Estrogen Receptor,GTF3A,INSIG1,LDLRAP1,MMP12,NR0B2,NR4A1,OSM,PSMD13,Pvr (includes EG:25066),RALBP1,Rxr,SIVA1,SPP1 (includes EG:20750),TFRC,Thyroid hormone receptor,Tnf receptor,TNFAIP3,TNFRSF12A,TNFRSF1A,TNFSF9,TNIP1,TNIP2,TRAF1,TRAF,Ubiquitin,Vegf,VHL,ZNF440/ZNF808
+LPS.0-1h	transcriptome	9	28	23	Gene Expression, Cell Death, Cell Cycle	26s Proteasome,Akt,BPGM,CCND1,CREB5,Creb,CRTC2,DDX28,DOK1,ERK1/2,Estrogen Receptor,FGR,GADD45A,GADD45B,GADD45G,GRAP,Hsp70,INSIG1,LCP2,MAP3K8,NCK,NR4A1,Pak,PNRC1,POLI,PSMD10,PTGS2,PTPRJ,Rar,Rxr,SAMSN1,SH3BP2,Tgf beta,Ubiquitin,USP2
+LPS.0-1h	translatome	9	21	18	Cancer, Reproductive System Disease, Gene Expression	ATF2,ATF3,ATF7,BHLHE40,CCNL1,CDKN2A,CITED2,CTSC,DUSP5,E4F1,GLB1,Hat,HMGA1,IER2,JUNB,MCM2,MCM5,MCM6,MCM7,miR-125b-5p/miR-125a-5p/miR-125b (includes others),ORC5 (includes EG:26429),PARD6A,PGK1,RB1,RBAK,RHEBL1,RHOB,SDC4,SERPINB2,SNAPC1,SNAPC2,SNAPC3,TBX2,TWIST1,ZNF385A
+LPS.0-1h	transcriptome	10	26	22	Cell Signaling, Cell Death, Cell-To-Cell Signaling and Interaction	BCL10,BIRC3,CARD11,CASP8,CASP8AP2,CD40,IKBKE,IRAK3,IRF5,KDM6B,MALT1,MAPK8,MAVS,miR-21/miR-590-5p,NFKBIB,NLRX1,OASL,PDCD4,PELI1,RIPK1,SQSTM1,TANK,TDP2,TICAM1,TNFAIP8L2,TNFRSF8,TNFRSF1B,TRADD,TRAF1,TRAF6,TRAF,UBE2N,WDR24,ZFAND5,ZNF764
+LPS.0-1h	translatome	10	19	17	Inflammatory Response, Cellular Growth and Proliferation, Tumor Morphology	ANKRD57,ANLN,CASP1,CASP4,CNR2,F13A1,GBP2 (includes EG:14469),HLX,Ifna,IFNG (includes EG:15978),Il3,IL27,IL1A,Interferon alpha,IRF8,MED16,MED21,MED31,MED4 (includes EG:29079),Mediator,NFIL3,NLRP3,platelet activating factor,SAMSN1,STAT6,TCF3,TFEC,TH1 Cytokine,TNF,TRIM21,TWIST2,ZBTB22,ZBTB7B,Zfp53,Zfp119a (includes others)
+LPS.0-1h	transcriptome	11	24	22	Cell Cycle, Embryonic Development, Gene Expression	Ccnb1/Gm5593,CCNF,CISH,Cyclin A,DYRK2,FAS,FBXO5,GBP4,GDE1 (includes EG:393213),HIVEP1,IQGAP1,MAP3K8,MAPK1,MAPKAPK2,MDM2,MLH3 (includes EG:217716),NFATC2,NR4A1,PDE4B,PPP1R3A,PPP1R3B,PPP1R9B,PTTG1,RAB19,RGS19,RGS2 (includes EG:19735),RHBDF2,RPS6KA2,RPS6KA4,STAT5A,Sumo1,TNFSF9,TRAF1,TRIM13
+LPS.0-1h	translatome	11	18	17	Genetic Disorder, Neurological Disease, Skeletal and Muscular Disorders	B3GNT2,C16orf70,CBX2,CBX8,FBXL8,GRIN2B,HCAR2,HNF1A,HOXB8,HTT,KDM2B,KIF17,LIN7A,LOC728622/SKP1,MBTPS1,MLLT3,MT-ND1,MT-ND4,NADH2 dehydrogenase,NADH2 dehydrogenase (ubiquinone),NDUFA1,NDUFA2,NDUFA3,NDUFC1,NDUFS7,NOS1,PAK2,PHC1,PPP1CC,PRKAA2,SGK1,SLC40A1,TPI1,TSC22D3,WNK4
+LPS.0-1h	transcriptome	12	23	20	Inflammatory Response, Infectious Disease, Cell Death	C19orf40,CAMK2G,CASP1,CASP2,CASP4,CCRL2,CLU,CXCL10,FA,FANCB,FANCC,Fc gamma receptor,FCGR1A,GBP2 (includes EG:14469),Ifi47,IFIT2,IFIT1B,IFNAR2,IFNB1 (includes EG:15977),IgG1,IgG,IRF2,IRF9,IRG1,IRGM,NALP,NLRP3,PYCARD,RAB39,SLFN13,SLFN12L,STAT1,ZNF467
+LPS.0-1h	translatome	12	17	16	Cellular Growth and Proliferation, Cellular Development, Hematological System Development and Function	Ap1,ARPM1,ATF3,BRCA1,BRCA1-BRCA2-FANCD2-FANCN-RAD51,C/ebp,C3AR1,CHST14,FAM118B,FOSL2,GAS1 (includes EG:14451),GBP4,GGA3,IGF2R,JUN,JUN/JUNB/JUND,KIF21A,M6PR,MMP12,NFATC2,NFATC3,NMI,PALB2,PLEKHO1,PLSCR1,PNRC1,Pvr (includes EG:25066),Rar,RGS2 (includes EG:19735),RNF135,SCAPER,TFG,VCP,VCPIP1,VPS35
+LPS.0-1h	transcriptome	13	23	20	Cellular Growth and Proliferation, Hematological System Development and Function, Hematopoiesis	AGPAT4,B3GALNT1,BCL2L11,CBFB,CDC73 (includes EG:214498),CYBB,ENAM,HOXA5,HOXA9,HOXA10,HOXB3,HOXB5,HOXC13,KLF10,LEF1,LOC284023,MEIS1,MLL,NCF1,NOS1,PAF1 (includes EG:361531),PHF17,Phox,prostaglandin E2,PTGER2,PTGER4,RAC2,RGS1,SPAST,THBD,TMEM66,TSC22D1,XYLT2
+LPS.0-1h	translatome	13	17	15	Inflammatory Response, Cell Death, Tissue Morphology	A2M,ADAMTS1,BCL10,C1QA,CARD11,CASP4,CASP8,CCRL2,FURIN,Ikb,IKBKE,IKBKG,IL10RA,IL1B,IRG1,IRGM,MMP2,MMP8,MMP15,NFKBIB,NKX3-2,NUDT18,PGR (includes EG:18667),Pka,PPARD,PTGS2,SLFN12,SLFN12L,STAT1,STBD1,TBK1,Tgf beta,TNFAIP8L2,ZFAND5
+LPS.0-1h	transcriptome	14	21	19	Energy Production, Lipid Metabolism, Small Molecule Biochemistry	AMPK,APOC3,ATF2,ATF7,CHD7,CREB5,CTSC,DUSP5,FLCN,HMGA1,IFNB1 (includes EG:15977),IGFBP7,LIPE,lipid,MAP3K7 (includes EG:172842),MMP13,NLK,NUAK2,PPARG,PRKAA1,PRKAA2,PRKAB1,PTGS2,RAPGEF1,RCAN1,RCAN3,RCAN,RHOB,SESN1,SESN2,SRGN,STK11,TERF2IP,TST,UCK1
+LPS.0-1h	translatome	14	16	15	Gene Expression, Embryonic Development, Lymphoid Tissue Structure and Development	AMPK,BARX2,BMP4,Calcineurin A,CPD,CREB1,CSRNP1,EGR2,EGR4,ELK4,FBXO5,FLCN,GLTSCR1,HMX2,JUNB,LBH,MAP3K14,MAP3K7 (includes EG:172842),MAPKAPK2,MIDN,MKL1,MYH1,MYH11,NAB2 (includes EG:100005680),NUAK2,PRKAA1,PRKAA2,RCAN1,RPS6KA2,RPS6KA4,SESN1,SMARCA4,SRF,STK11,TBX1
+LPS.0-1h	transcriptome	15	19	23	Cell Signaling, Molecular Transport, Vitamin and Mineral Metabolism	ARHGEF2,ARHGEF3,ARHGEF,BCL2L11,BID,C5AR1,Calmodulin,CASP2,CENPJ,Ck2,EZR,F Actin,FAS,FPR1,G protein,G protein alpha,GNA11,GNA13,Hsp90,ITPR,MARCKS,MCL1,MHC CLASS I (family),PIK3CG,PIM1,RAD52 (includes EG:19365),RPA,RRAD,Runx1,S1PR2,SERTAD3,Tropomyosin,TRPC2,Tubulin,VASP
+LPS.0-1h	translatome	15	16	15	Gene Expression, RNA Post-Transcriptional Modification, Lipid Metabolism	A530064D06Rik/B430306N03Rik,ACSL4,ANGPTL4,ARNT2,ATF4,C1orf86,CCNT1,CDK7,CDK9,CLEC5A,CLOCK,CTDP1,EAF2,ELL2,ERO1L,FAM165B/LOC100127905,GPBP1,GTF2A1L,GTF2F2,GTF2H4,Holo RNA polymerase II,PGK1,POLR2I,PYCR1,RAP2B,SSRP1,TAF7,TAF15,TAF10 (includes EG:216185),TAF11 (includes EG:309638),TAF3 (includes EG:209361),TCEB1,TCEB3,TNFSF9,TYROBP
+LPS.0-1h	transcriptome	16	19	18	Carbohydrate Metabolism, Energy Production, Small Molecule Biochemistry	C1QA,CCNE2,CDK2,CDK20,Clec2d (includes others),CPT2,EP400,GADD45B,GPD1,HIST1H1C,Histone H1,Ifi204 (includes others),KRT10,MCM3,NEIL1,ORC5 (includes EG:26429),PCNA,PCYOX1,PDK4,PEX11A,PPARA,PPARD,PRIC285,RB1,RBAK,RUVBL1,RUVBL2,SAT1,SFI1 (includes EG:305467),STBD1,TNFRSF12A,TTK,UCP1,UCP3,ZBED5
+LPS.0-1h	translatome	16	16	16	Cell Cycle, Cell Death, Embryonic Development	AREG/AREGB,ATR,BICD2,CASP3,CDC27,CDK9,DDX25,GAS1 (includes EG:14451),GAS2 (includes EG:14453),GAS5 (includes EG:14455),GRB2,KITLG,LATS1,MAP4K4,MCL1,MMP13,NCKIPSD,PAK2,PIAS4,RAD9A,Rbbp6,RGS1,SKI,SKIL,SNRK,STK3,TAF4 (includes EG:100149942),TOB1,TP53 (includes EG:22059),TP53RK,TREX1,WDHD1,WRN,WWP1,YAP1 (includes EG:10413)
+LPS.0-1h	transcriptome	17	19	18	Cardiovascular System Development and Function, Organismal Development, Lipid Metabolism	ADM,ATF3,Atf,ATF1 (includes EG:100040260),BARX2,C3AR1,CH25H,CPD,CREB1,Crem,CSRNP1,DDX6,EDN1,EGR4,FAM110A,FBXW7,FSHB,Gsk3,IL1B,ITCH,JUN,JUNB,KLF5,MIDN,NR4A1,NR4A2,PENK,PIM3,PTGS2,RFC1,SST,TAF1C,TGIF1,WFS1,Zfp948
+LPS.0-1h	translatome	17	16	15	Energy Production, Lipid Metabolism, Small Molecule Biochemistry	ACADM,ANGPTL4,CFD,CH25H,CREBZF,ESRRA,FAM203A/FAM203B,FOSB,FOXC1,FOXC2,H6PD,ITGB1,ITGB4,JAG1,LFNG,LIX1,LPIN1,MFAP5,MIB1,MLYCD,NOTCH1,NR4A1,PAX7,PDK4,PDLIM4,PLAGL1,PPARG,PTGS2,PYGL,RBPJ,SAT1,SAT,THRA,UCK1,VCAM1
+LPS.0-1h	transcriptome	18	18	17	Cell-To-Cell Signaling and Interaction, Cellular Assembly and Organization, Tissue Development	CDC42EP2,CDC42EP4,CIT,ECT2,IL-1R,MCF2,MITD1,MYBPC3,MZF1,PAK1,Pak,PARD6B,Phosphatidylinositol4,5 kinase,PIP4K2B,PKN1,Rac,Ras homolog,RDX,RHOB,RHOC,RHOJ,RHOQ,RHOT1,RIT1 (includes EG:19769),RND3,ROCK1,ROCK2,RTKN,SNAI2,ZNF12,ZNF263,ZNF473,ZNF623,ZNF688,ZNF768
+LPS.0-1h	translatome	18	15	15	Cell Death, Cell Cycle, Cell Morphology	BAK1,BARD1,BIRC5,CDC25C,CHEK2,CSTF1,ERCC5,FAM110A,GLIPR1,GLRX,GNAI1,GNG2,GPSM3,IER5,IFI35,IL6,IRF5,IRF9,IRF1 (includes EG:16362),ISG15,KDM6B,KLF5,MLL5,PDGFA,PLK3,RPA,SERTAD3,TMSB10/TMSB4X,TNF,TNFSF10,TP53 (includes EG:22059),UCP3,WWP1,ZNF764
+LPS.0-1h	transcriptome	19	16	16	Cellular Movement, Cell Cycle, Cell-To-Cell Signaling and Interaction	A530064D06Rik/B430306N03Rik,ANXA2,ARHGAP33,ARNT2,BSG (includes EG:12215),Ca2+,CALB1,CALB2,CAMLG,CD19,CLEC5A,EPHA4,FAM69A,FRS2,FYN,GRB2,GRB7,MAD2L1BP,MTMR7,NCKIPSD,NTRK2,Pdgfra-Pdgfrb,phosphatidylinositol-3-phosphate,PI3K (complex),PTPN18,RND1,RYR1 (includes EG:20190),SLC16A4,SNX13,TEK,TIAM1,TRIP13,TYROBP,Zfp472,ZNF440/ZNF808
+LPS.0-1h	translatome	19	15	15	Cellular Development, Tissue Morphology, Hematological System Development and Function	AKT1,Bmyc,CISH,CLK2,CSF2RB,CSF3R,DYNLL2,EP300,GAN,HOXA10,ING2,JAK3,KLF10,LCK,LEPR,LIPT2,MAFA,MAFB,MAP1B,NOVA1,NR4A1,PAX6,PDX1 (includes EG:18609),phosphatidylinositol 3,4-diphosphate,PTGER4,RAB23,RAPGEF3,SCG5,STAT5a/b,TIAM1,TRIM11,TTC3,TWIST1,TXNIP,ZDHHC18
+LPS.0-1h	transcriptome	20	16	18	Cellular Movement, Cellular Growth and Proliferation, Hematological System Development and Function	14-3-3,Alpha Actinin,CD14,DUSP1,DUSP2,DUSP4,DUSP6,DUSP8,ERK,Fibrinogen,Gsk3,HSPB6,IRS2,Jnk,MAP3K1,Mapk,MAPKAPK2,MARCKSL1,Nfat (family),P110,P38 MAPK,p85 (pik3r),PI3K (complex),PIK3CB,PIK3R5,Pik3r,RABGEF1,Ras,Sapk,SGK223,SRC,TLR2,Tlr13,Tlr,YWHAG
+LPS.0-1h	translatome	20	14	14	Cellular Growth and Proliferation, Gene Expression, Cell Morphology	ACTB,ACTN4,Alpha catenin,ATF2,CDH1,CIITA,CRIP1,CSN2,CTNNB1,EHD1,EWSR1,FZD7,GCG,GJA1,Hsp70,IQGAP1,IRF4,JARID2,JUP,MICALL2,MITF,MTCH1,NDST2,PATZ1,PLD1,PSEN1,RFXAP,STK38L,TFE3,TPSAB1/TPSB2,TSC22D1,VCL,Zfp94,ZNF841,ZSWIM4
+LPS.0-1h	transcriptome	21	15	15	Cellular Growth and Proliferation, Cell-To-Cell Signaling and Interaction, Embryonic Development	ADAM15,ADAMTS1,ANGPTL4,CNR2,CYTH4,FAM203A/FAM203B,Filamin,FURIN,Gp49a/Lilrb4,ITGA5,ITGB1,JAK,LTB,PFK,PGR (includes EG:18667),phosphatidylinositol-3,4,5-triphosphate,PIK3CB,PLSCR1,PP1 protein complex group,PPP1R10,PPP1R14A,PPP1R3A,PPP1R3C,PPP1R9B,RELN,RPS6KA2,SDC4,SRC,STAT6,TLX1,TNFRSF11A,TRAPPC4,TRIP6,Zfp53
+LPS.0-1h	translatome	21	13	13	Cellular Assembly and Organization, Cellular Compromise, Nervous System Development and Function	14-3-3,ARL5B,BCL2L11,C16orf87,DIAPH1,ENO2,IL-1R,KRT18,MCL1,p85 (pik3r),Pkc(s),PKN1,RABGEF1,Ras,Ras homolog,RDX,RHOB,RHOD,RHOQ,RHOT1,ROCK1,RTKN,SFN,SKA2,SNAI2,SSNA1,STAT2,TIAM1,YWHAB,YWHAG,YWHAH,YWHAQ,ZBTB34,ZFP36,ZFP36L1
+LPS.0-1h	transcriptome	22	15	15	Developmental Disorder, Genetic Disorder, Neurological Disease	ACTB,ASXL1,ASXL2,ASXL3,BBS1,BBS2,BBS4,BBS7,BCOR,BMI1,CBX2,CBX4,CBX8,CLCF1,FBXL8,FBXO25,HIST3H2A,HOXB3,HOXB8,KDM2B,LIX1,LOC728622/SKP1,MARCKS,MTERF,OTUD7B,PAX7,PCGF1,PHC1,PHC3,PHF19,RING1,RNF2,RYBP,STK38L,YAF2
+LPS.0-1h	translatome	22	13	13	Gene Expression, Cellular Development, Behavior	C12orf35,CBFA2T3,CSNK1G2,DEAF1,DNMT1,EPB42,FLI1,GATA2,Gata,GFI1B,HCFC1,HDAC1,HDAC2,HDAC8,HOXB1,LMO2,LMO4,LYL1,MTA1,NR2C2,NR2C2AP,POU5F1,RARB,RXRB,RXRG,SCXA/SCXB,SSBP2,TAL1,TFAP4,TGIF1,THAP3,THAP11,TRIM28,ZNF2,ZNF217
+LPS.0-1h	transcriptome	23	14	15	DNA Replication, Recombination, and Repair, Cell Cycle, Carbohydrate Metabolism	ANKRD57,ARPM1,ATP,ATR,BRCA1,BRCA1-BRCA2-FANCD2-FANCN-RAD51,CDC25C,CHEK2,FAM118B,GADD45A,GADD45B,GSG2,H2AFX,HS3ST1,KIF21A,MSH2,NINL,OLIG1,PALB2,PFN3,PKD2 (includes EG:18764),PLK3,RAD1,RAD17 (includes EG:19356),RAD9A,RALBP1,RUVBL2,SCAPER,SLC11A2,TCF3,TREX1,VCP,VCPIP1,Zn2+
+LPS.0-1h	translatome	23	13	13	Nucleic Acid Metabolism, Small Molecule Biochemistry, DNA Replication, Recombination, and Repair	ANKRD54,ASAP1,ATP5A1,ATP5B,ATP5C1,ATP5D,ATP5E,ATP5I,ATP6V0D1,ATP6V1C2,B630019K06Rik,BTG2,CD19,CD79A,DLG4,DOK2,EPOR,GFER,H+-exporting ATPase,H+-transporting two-sector ATPase,HCLS1,L-tyrosine,LIN7C,LYN,MSRB2,POLR3E,SEMA4C,SEPT5,SH3BP2,SRC,STXBP1,YES1,YY1,ZBTB3,ZBTB39
+LPS.0-1h	transcriptome	24	14	15	Drug Metabolism, Glutathione Depletion In Liver, Protein Synthesis	Actin,Actin-Nrf2,ANG,Cbp/p300-Maf-Nfe2l2,CCRN4L,CRLF3,DCTN3,DNAJB5,ENC1,GCLM,GST,GSTA3,GSTA5,GSTM1,GSTM4,GSTT1,GSTT2/GSTT2B,HERPUD1,ITK,LY6E,MAF,MAFB,MAFG,NCKAP1,NFE2L1,NFE2L2,PCSK2,PLEKHM1,RGS11,RRS1,SCG5,SLC7A11,SOD2,TPM1 (includes EG:22003),WASF2
+LPS.0-1h	translatome	24	10	11	Cellular Assembly and Organization, Carbohydrate Metabolism, Lipid Metabolism	ARHGEF7,CDC42EP2,HOXC6,LOC643751,MAP3K1,MZF1,PAK1,PAK2,Pak,PARD6B,Phosphatidylinositol4,5 kinase,PIKFYVE,PIP4K2A,PIP4K2B,PIP5K1B,PIP5K1C,Pkc(s),RAC2,RAC3,Rac,Rho gdi,RHOQ,RIT1 (includes EG:19769),ROCK1,ROCK2,SENP8,VAV,Zfp54,ZNF12,ZNF263,ZNF473,ZNF623,ZNF688,ZNF768
+LPS.0-1h	transcriptome	25	14	15	Endocrine System Disorders, Carbohydrate Metabolism, Protein Synthesis	ADIPOQ,ARID5A,CCDC64B,CDK7,CTNNB1,CTNNβ-TCF/LEF,DIO1,DKK1,EHD1,EHD4,GADD45B,HCAR2,HNF1A,IL1B,Ins1,LNX1,LNX2,MAN2B1,NR1H4,NR5A2,NUMB,PRLR,PTGS2,RAB12,RAB3A,RAB40C,RNA polymerase II,SLC40A1,SLC7A2,TCF7,TCF7L1,TCF7L2,Zfp94,ZNF841
+LPS.0-1h	translatome	25	10	11	Cellular Assembly and Organization, Cell Signaling, Molecular Transport	ADRA1D,ARC,ATG16L1,BCAR1,BET1L,Beta Arrestin,CHEMOKINE,DNM1L,G protein,Gpcr,GPR65,GRIN1,GTP,HTR2A,MBTPS1,NSF,PFK,PIK3CG,Pik3r,platelet activating factor,POMC,PP1 protein complex group,PPP1CC,PPP1R10,PPP1R14A,PPP1R3A,PPP1R3C,PPP1R9B,RAB4A,RABEP1,S1PR2,SH2D3C,Snare,TLX1,VTI1B
+LPS.0-2h	transcriptome	1	41	32	Cellular Development, Hematological System Development and Function, Hematopoiesis	CA2,CAST,CERS4,EGR3,FHOD1,FOS,HHEX,HIVEP2,IL23,IL12 (complex),IL12RB1,IL23A,IL36G,KCNN4,MTMR6,NAB2 (includes EG:100005680),NFIL3,OPTN,PARP8,PARP9,PARP16,PARP,PHLDA1,PLK2,PLXNB2,PTH1R,PXK,RAB11FIP1,SEMA4C,SEMA4D,STX11,TIPARP,TREM1,ZAK,ZHX2
+LPS.0-2h	translatome	1	40	29	Cell Death, Cellular Growth and Proliferation, Hematological System Development and Function	BBC3,BCL2A1,BCL2L1,BIK,CCNE2,CD69,CDC6 (includes EG:23834),CNBP,Cyclin D,DOK2,DUSP2,DUSP6,E2F2,EMP1,ERK1/2,FCGR1A/2A/3A,FGR,HCK,IER3,IRAK2,IRAK3,Ly6a (includes others),LYL1,Mapk,MAPKAPK2,MYC,P38 MAPK,PIM2,REL,RRM2,S1PR1,SLC2A1,SOD2,STAT5a/b,ZFP161
+LPS.0-2h	translatome	2	40	29	Inflammatory Response, Cell Death, Gene Expression	ASAP1,BCL3,CCL20,CHUK,FOS,ICOSLG,Ikb,IKBKE,IKK (complex),IL23A,IL36G,JUN/JUNB/JUND,KCNN4,LIN9,MALT1,NFIL3,NFKB2,NFkB (complex),NfkB2-RelB,NFKBIA,NFKBIB,NFKBID,NFKBIE,OPTN,PDPN (includes EG:10630),PHLDA1,PLK2,RAB11FIP1,RALB,RELB,SAA1,STX11,Tnf receptor,TSC22D3,ZHX2
+LPS.0-2h	transcriptome	2	37	30	Cellular Movement, Hematological System Development and Function, Immune Cell Trafficking	ARID5A,CCL4,CCL5,CCL7,Ccl9,CCL13,CCL3L1/CCL3L3,CCR1,CCR7,CCR10,CD83,CHEMOKINE,CHEMOKINE RECEPTOR,CX3CR1,CXCL3,CXCL11,CXCR3,CXCR4,GBP7,HOXB8,KDM6B,LASP1,MIP1,OASL,PBX3,RALGDS,Rap1,RAP2A,RAP2B,RGL2,RGS14,RNA polymerase II,RRAS2,SH2D3C,TAPBP
+LPS.0-2h	translatome	3	40	29	Cell Death, Cellular Growth and Proliferation, Gene Expression	AURKB,Bglap2 (includes others),C/ebp,CAT,CISH,DNAJB9,GMEB2,GST,GSTO1,HES1 (includes EG:15205),Histone h3,Histone h4,HIVEP3,HMGB2,ID3 (includes EG:15903),Ifn,IFNB1 (includes EG:15977),JAK2,JAK,LBR (includes EG:368360),LIFR,LMO4,MORF4L2,NFE2L2,PPAN,PRDM1,PTPN12,SERP1,SOCS3,SST,SWAP70,TNFRSF13B,TRIM65,UHRF1,XBP1 (includes EG:140614)
+LPS.0-2h	transcriptome	3	37	30	Cell Morphology, Cellular Assembly and Organization, Cardiovascular System Development and Function	ABCC4 (includes EG:10257),ARL6,ARL6IP6,BRDT,C/ebp,CDC6 (includes EG:23834),Cytochrome c,DUSP16,ENO2,FAM76B,GCLC,GPR155,Histone h3,Histone h4,HIVEP3,ITPR,KIAA0247,KLF2,LRP12,MAF,MAFB,MAFF,MPHOSPH9,NFE2L1,NOS2,PTGS2,SERTAD2,SKA2,SKP2 (includes EG:27401),SLC16A10,TMED8,TXNRD1,USP46,ZFP36,ZFP36L2
+LPS.0-2h	translatome	4	36	27	Cellular Movement, Hematological System Development and Function, Immune Cell Trafficking	ADORA2B,AREG/AREGB,BCL6,Beta Arrestin,CCL4,CCL5,CCL7,Ccl9,CCL13,CCL3L1/CCL3L3,CCR1,CHEMOKINE,CHEMOKINE RECEPTOR,CXCL3,CXCL10,CXCR4,ETV5,G protein alphai,Gpcr,GPR20,GPR34,IFIH1,IFIT2,IFIT1B,Interferon-α Induced,IRG,LASP1,MAFF,MIP1,MXD1,OAS2,P2RY6,RGS18,TAF4 (includes EG:100149942),TGFB3
+LPS.0-2h	transcriptome	4	34	29	Cancer, Hematological Disease, Immunological Disease	Akt,ATM,AURKB,BRCA1,BRIP1,CHEK2,Ck2,CTBP2,DYRK2,EVI5,FLI1,Gata,Gm-Csf Receptor,HELQ,Igh,IKZF1,KDM2B,KLF3,LMO2,MCMBP,MDC1,MSH6,NINL,ORC5 (includes EG:26429),PALB2,PDK1,PLSCR1,PRKDC,PTPRJ,RPA2,RPA,SPI1 (includes EG:20375),TAL1,UNG,ZFPM1
+LPS.0-2h	translatome	5	34	26	Cell-To-Cell Signaling and Interaction, Cellular Growth and Proliferation, Inflammatory Response	ARID5A,ATF3,ATF5,Atf,CITED2,Creb,CRTC2,CSF1 (includes EG:12977),EP300,IL1,IL6,IL-1R,IL12 (complex),IL12B,IL1A,IL1B,IL1RN,IL36A,Ins1,Interferon alpha,IRF2,MXD3,NUPR1,PPP1R15A,Pro-inflammatory Cytokine,PTGS2,RETN,RNA polymerase II,RPS6KA5,SERPINB2,SERTAD1,Sprr1a,Tgf beta,TNF,TSEN34
+LPS.0-2h	transcriptome	5	33	29	Lipid Metabolism, Small Molecule Biochemistry, Inflammatory Response	CEBPB (includes EG:1051),CP,DGAT2,DHCR7,DUSP1,DUSP2,DUSP4,DUSP6,DUSP8,EIF2AK4,ERK,ERK1/2,Expi,INMT,IRAK3,Jnk,LAMC1,LCN2,Mapk,MAPKAPK2,MKNK2,NID2,P38 MAPK,PPP1R15A,PRKAR2B,PTGES,PTGS1,RFC1,RFC3,RFC4,RPS6KA2,Rsk,SLC40A1,TRIB3,USP33
+LPS.0-2h	translatome	6	33	26	Cellular Growth and Proliferation, Cell Cycle, Cellular Development	alcohol group acceptor phosphotransferase,AMPK,CASP2,CASP4,Caspase,CCNT1,CDK2,CDK6,Cdk,CDKN1A,CDKN2D,Cyclin A,DOT1L,E2f,FLCN,Histone H1,KLF7,LOC728622/SKP1,MBNL2,PRKAA1,PRKAB1,PRKAB2,RASSF2,RBL2 (includes EG:100331892),RPA2,Scf skp2,SESN1,SESN2,SGK1,SKP2 (includes EG:27401),STK4,Thymidine Kinase,TOB1,UBE2T,WDHD1
+LPS.0-2h	transcriptome	6	31	28	Cellular Movement, Cellular Function and Maintenance, Cancer	Adaptor protein 2,APBB3,Beta Arrestin,C5AR1,Clathrin,COBRA1,DAB2,ELL2,Fc gamma receptor,Holo RNA polymerase II,HOXA1,KLF4,LDLRAP1,LPL,LRP8,LRP,LRP1 (includes EG:16971),Mac1,NOSTRIN,PDXP,PLAU,PLAUR,PML,RGS19,SEPP1,SERPINB2,SERPINE1,SH3BP4,SIAH2,SKI,SKIL,SPRR2A (includes others),STX6,TAF15,TROVE2
+LPS.0-2h	translatome	7	32	25	Cellular Growth and Proliferation, Hematological System Development and Function, Inflammatory Response	ADRB2,BIRC3,CD40,EFNA1,EPHA2,Focal adhesion kinase,HSP90B1,KDM6B,MHC Class II (complex),OASL,P110,p85 (pik3r),PELI1,PI3K (complex),PIK3AP1,PIK3R5,PIK3R6,Ras,RASA1,RIPK2,Shc,SRC,TICAM1,TLR1,TLR2,TLR5,Tlr13,Tlr,TNFAIP3,TNFRSF4,TNFRSF1B,TRAF1,TRAF3,TRAF5,TRAF
+LPS.0-2h	transcriptome	7	30	27	Cell Cycle, Cancer, DNA Replication, Recombination, and Repair	BBC3,BCL2A1,BUB1 (includes EG:100307076),CCND2,CCNE1,CCNE2,CCNH,CD69,Cdc2,CDK2,CDK6,Cdk,CDKN2D,CDR2,Cyclin A,Cyclin D,DHFR,E2F2,E2F3,E2F7,E2f,Histone H1,HOXB4,IRAK2,MYC,PIM2,POLR3D,RB1,Rb,RBL2 (includes EG:100331892),S1PR1,SLC2A1,SPN,Thymidine Kinase,ZFP161
+LPS.0-2h	transcriptome	8	28	26	Cell Death, Inflammatory Response, Gene Expression	BCL3,CCL20,CD40,CSF2,CSF3,ICOSLG,Ikb,IKBKE,IKK (complex),LT,LTA,LTB,NFKB1,NFKB2,NFkB (complex),NfkB1-RelA,NfkB2-RelB,NFKBIA,NFKBIB,NFKBID,NFKBIE,NFKBIZ,REL,RELB,RIPK2,SAA1,TANK,Tnf receptor,TNF-A/B,TNFAIP3,TNFRSF1A,TNFRSF1B,TRAF1,TRAF5,TRAF
+LPS.0-2h	translatome	8	27	27	Cellular Growth and Proliferation, Cell Cycle, Cellular Movement	Adaptor protein 2,Akt,ARF6,BID,BRIP1,CDC42EP2,CDC42EP4,ECT2,EGR2,GADD45A,GADD45G,HOXA1,Ifi204 (includes others),ITPR,JARID2,LDLRAP1,MAX,MORC3,MT2A,NCOA6,Pak,PARD6B,PDK1,PP1 protein complex group,PP2A,PPP1CB,Rb,RHOQ,RPA,SEPT7,STK38L,SUZ12,TAL1,TAZ,TLX1
+LPS.0-2h	transcriptome	9	27	25	Inflammatory Response, Cell-To-Cell Signaling and Interaction, Hematological System Development and Function	26s Proteasome,ADA,CD74,CYBB,DNAJB1,Fc receptor,FCGR1A,FCGR1A/2A/3A,FCGR2A,FGR,FKBP5,H2-M10.1 (includes others),H2-Q8,HLA-C,HLA-DOB,HRG,Hsp70,Hsp90,IgG,MHC,MHC Class II (complex),NCF1,P2RX7,PIM1,POLI,PRDM1,PSMD10,SWAP70,TLR1,TLR2,TLR8,Tlr,TRIM65,Ubiquitin,USP2
+LPS.0-2h	translatome	9	27	22	Free Radical Scavenging, Molecular Transport, Cell-To-Cell Signaling and Interaction	ARHGEF3,BHMT,CCL5,CCL20,CCRN4L,CXCL3,DDX39B,ESD,FXYD1,GSTM4,Gstp1 (includes others),HMBS,HMOX1,HNRNPH2,HSP90B1,IFNB1 (includes EG:15977),IL1B,KCNMB4,LMNA,MAFG,MZF1,NFE2L2,PRDX1,PSMB5,RAB5C,RELA,RGS11,RORC,SLC25A24,SLC7A11,SOD2,SOD3,Sod,TNFAIP2
+LPS.0-2h	transcriptome	10	26	25	Gene Expression, Cellular Development, Cell Cycle	Ahr-aryl hydrocarbon-Arnt,CITED2,CPT1A,EP300,ETV1,FAM89B,FOSL2,GC-GCR dimer,HES6,IFN alpha/beta,INSIG1,KDM3A,LIFR,MDFIC,MXD3,N-cor,NCOA3,Nuclear factor 1,NUPR1,PAX3,Rar,RARA,RARG,RPS6KA5,Rxr,SERTAD1,Thyroid hormone receptor,TK1,TK2,TLE1,tyrosine kinase,ULK2,VitaminD3-VDR-RXR,ZNF148,ZNF274
+LPS.0-2h	translatome	10	26	22	Cell Death, Cell-To-Cell Signaling and Interaction, Inflammatory Response	CCL5,CCRL2,CSF3,CXCL9,CXCL10,FCGR1A,G6PC,GBP2 (includes EG:14469),HSF1 (includes EG:15499),ICAM1,IDH1,IFI35,Ifi47,IFIT2,IFIT1B,IFNAR1,IFNAR2,IFNB1 (includes EG:15977),IFNGR1,Igtp,IL6,IL1B,IRF2,IRF9,IRG1,MID1IP1,NR1H3,NR3C1,PEPCK,PPARGC1B,SGOL2,SLFN13,SLFN12L,STAT1,WDR77
+LPS.0-2h	translatome	11	26	25	Cellular Development, Hematopoiesis, Cellular Growth and Proliferation	14-3-3,AANAT,Actin,ARID4A,BTG2,CCND1,CSF2,Csf,CTBP2,E2F8,Estrogen Receptor,FAS,FHL3,FKBP5,Gsk3,Hdac,HLX,HNRNPK,Hsp70,Hsp90,HSPB6,ICAM1,Integrinα,ITGA4,ITGA5,MITF,Nfat (family),PIM1,PML,RNF111,SIAH2,SKI,SKIL,TNFRSF1A,VAPA
+LPS.0-2h	transcriptome	11	25	28	Gene Expression, Cellular Development, Skeletal and Muscular System Development and Function	ADAMTS1,BPGM,BTG2,CARM1,CCND1,Creb,CRTC2,E2F8,ETV5,EXOC3,FURIN,Hat,IFRD1,JARID2,LPAR2,MEF2,MEF2C,MICAL1,MORC3,Nfat (family),NOP58,Notch,NR4A1,Pde,PDE3B,PDE4B,PDGFB,SERPINB8,SETX,SLC37A2,STK24,STK38L,TDP2,Tgf beta,TRIP6
+LPS.0-2h	translatome	12	25	22	Cell Death, Gene Expression, Cell Cycle	ANKRD57,ANLN,ASCL3,ATF3,AURKA,BCL10,BIRC2,BRCA1,BUB1 (includes EG:100307076),CCL17,GADD45A,GADD45B,HMGB1,HS3ST1,IKBKG,IL1B,IVNS1ABP,MAD2L1,NCAPG2,NFIL3,NFKB2,NFKBIB,NFKBIZ,NINL,PLSCR1,RBM7,SLC11A2,TBX2,TCF3,TNF,TWIST1,TWIST2,XBP1 (includes EG:140614),ZFAND5,Zn2+
+LPS.0-2h	transcriptome	12	25	24	Cell-To-Cell Signaling and Interaction, Connective Tissue Development and Function, Skeletal and Muscular System Development and Function	AHRR,Ap1,ATF3,atypical protein kinase C,Csf,CSF1 (includes EG:12977),ELK3,ETS2,ETS,Glucocorticoid-GCR,IL1,IL6,IL12B,IL1A,IL1B,IL1RN,IL36A,IL6 RECEPTOR,IL6R,JUNB,LPIN1,NFIC,NKIRAS2,NR3C1,PEPCK,PRKAC,Pro-inflammatory Cytokine,RELA,Smad2/3,SQSTM1,Tlr13,TNF,TNFAIP2,TNIP1,Trim30a/Trim30d
+LPS.0-2h	transcriptome	13	24	24	Antimicrobial Response, Inflammatory Response, Infectious Disease	ADAR,Atf,CBP-ICSBP-IRF-1-PU.1,CXCL10,CXCL16,EG665536/Ifitm1,EMR1,GBP2 (includes EG:14469),IFI44,Ifi47,Ifi204 (includes others),IFIH1,IFIT1B,Ifn,IFN Beta,IFN TYPE 1,IFNB1 (includes EG:15977),IL12 (family),Il12 receptor,IL17RA,Interferon alpha,Interferon-α Induced,IRF2,IRF5,IRF7,IRF8,IRF9,IRF,IRF1 (includes EG:16362),IRG,MX1,OAS1,SOCS7,TLR3,TRIM24
+LPS.0-2h	translatome	13	24	21	Carbohydrate Metabolism, Molecular Transport, Small Molecule Biochemistry	ADCY7,AKT1,ATP6V1D (includes EG:299159),ATP7A,ATR,BARX2,BHLHE40,CH25H,CHEK2,CPT1A,CREB1,CSRNP1,GADD45B,HERPUD1,IDI1,IL1B,LOC100505793/SRSF10,MAPKAPK2,MIDN,MYOD1,NR2F2,NR4A1,PDE3B,PER1,PNP,PPARG,PRKAR2B,PTGS2,SCD,SNCB,SST,TREX1,TWIST1,UCP1
+LPS.0-2h	transcriptome	14	23	23	Drug Metabolism, Molecular Transport, Small Molecule Biochemistry	ABCC1,Ap1,ATF3,C/ebp,C3AR1,CCL5,CCRN4L,CXCL3,CXCL10,DERL1,ERLIN2,GCLC,GNG3,GNGT2,GSTA5,HERPUD1,IDE,IL6,JUN,JUN/JUNB/JUND,M6PR,MMP12,NFE2L1,NFE2L2,NRL,PIAS2,RNF7,RNF19A,RRS1,SCARB2,SLC6A9 (includes EG:116509),SLC7A11,TONSL,TPM1 (includes EG:22003),VCP
+LPS.0-2h	translatome	14	22	20	Cell-To-Cell Signaling and Interaction, Hematological System Development and Function, Immune Cell Trafficking	AAGAB,Ap2 alpha,ARNT2,BCL2L11,CCR1,CD40LG,CLK1,CSF2,Ctla2a,CXCL9,CXCL10,DYRK3,ETV5,GADD45G,GNG12,HCAR2,HNF1A,IFIT1B,IL21,IL2RA,IL6R,NFATC2,PTPRE,RGS2 (includes EG:19735),SHC1 (includes EG:20416),SHCBP1,SIRT1,SOD2,SOS2,SRSF1,STAT3,STAT4,TCF7L1,TNFRSF9,TNFSF9
+LPS.0-2h	transcriptome	15	23	23	Cellular Assembly and Organization, Cellular Function and Maintenance, Protein Synthesis	Actin,ANG,Calmodulin,CDC42EP2,CTNND1,ECT2,EPS8,Erm,F Actin,FGD4,IL-1R,LIMA1,MARCKS,MYO5A,ORAI1,PARD6B,PHKB,Phosphatidylinositol4,5 kinase,Profilin,RAB27A,Ras,Ras homolog,Rho gdi,RHOB,RHOC,RHOD,RHOQ,RND3,RRAD,SELPLG,TRIP10,Tropomyosin,VASP,VAV,WASF1
+LPS.0-2h	translatome	15	22	20	Cell Morphology, Cellular Movement, Organismal Injury and Abnormalities	ADAM19,Calmodulin,Cofilin,Collagen type I,Collagen type III,Collagen type IV,Collagen(s),EPS8,F Actin,Fibrinogen,Integrin,KLF2,MARCKS,Metalloprotease,MMP8,MMP10,MMP12,MMP13,Mmp,MYO7A,NCK,ORAI1,PDXP,PLAU,RRAD,SELL,SH3BP2,SH3PXD2A,SYK/ZAP,TESK1,TGFBI,Tubulin,VAV,WIPF1,YWHAE
+LPS.0-2h	transcriptome	16	22	22	Cellular Movement, Cellular Function and Maintenance, Hematological System Development and Function	APPL2,C-C CHEMOKINE RECEPTOR,CCL17,CCL3L1/CCL3L3,CCR1,CCR2,CCR3,CCR4,CCR5,CCR6,CCR7,CCR8,CCR10,CENPE,CENPH,CNR2,CXCR4,GADD45G,GNA15,INPP1,LTB,NMI,PIM1,PLD1,PLEKHG3,Scd2,ST8SIA4,STAT2,STAT6,STAT5B,SUOX,TNFRSF11A,WSB1,YY1,Zfp53
+LPS.0-2h	translatome	16	21	20	Cellular Function and Maintenance, Connective Tissue Disorders, Developmental Disorder	ADP,AKAP10,ALDH,ALDH1A1,ALDH3A1,ALDH5A1,ALDH6A1,CASP1,CEBPB (includes EG:1051),CETN3,CMTM6,GAN,HIVEP1,JRK,LYPLA1,MAP1B,MAPKAPK5,MRPL13 (includes EG:28998),NLRP3,NOVA1,P2RY12,P2RY13,Pka,POM121/POM121C,Ppfia3,PRKACA,PRKACB,PRKAG2,PRKAR1A,PRKAR2B,RANBP2,SAT1,TUBA1C,TWF2,USP33
+LPS.0-2h	translatome	17	21	19	Cellular Development, Hematological System Development and Function, Hematopoiesis	ACVR1,ACVR1B,ACVR2A,ACVR2B,ARL2BP,ARL5B,ARL6IP6,BMP2,BMP7,C16orf87,CD274,CNR2,EML4,FAM76B,FKBP1A,GNA15,IL10,INHBA,INHBB,INHBC,INHBE,KIAA0247,LGALSL,LIF,PDCD1,Scd2,SERTAD2,SMAD7,STAT2,STAT6,TGFBR,TNF,YWHAH,ZFP36,ZFP36L2
+LPS.0-2h	transcriptome	17	20	21	Cellular Movement, Cellular Growth and Proliferation, Hematological System Development and Function	ADRB2,Alpha Actinin,BMX,Calpain,CAPN2,CAPN9,DOK1,EPHA2,Focal adhesion kinase,HCK,HLX,IL4R,INPP5D,LCP2,NCK,P110,p85 (pik3r),Pdgfr,PELI1,PI3K (complex),PIK3CG,PIK3R5,PIK3R6,PTPN18,Rac,RASA1,Sapk,SH3BP2,Shc,SRC,SYK/ZAP,TEC,TEC/BTK/ITK/TXK/BMX,TICAM1,WIPF1
+LPS.0-2h	translatome	18	21	19	Cell Death, Cellular Movement, Hematological System Development and Function	ABCD2,ABCD3,BMX,BTK,C1D/C1DP3,CASP2,CASP4,CCL3L1/CCL3L3,CISH,COX7A1,EEF1A2,Expi,FAS,FTSJ2,G protein beta gamma,GADD45A,GNB2,LSM14A,LTB,LTBR,methyltransferase,NOL3,PDCL,PIK3R5,PIM1,PRMT1,RAB19,ST8SIA4,STAT5A,STAT5B,THRB,TNFRSF4,TNFRSF14,TRAF4,YWHAG
+LPS.0-2h	transcriptome	18	20	26	Cell Death, Hematological System Development and Function, Tissue Morphology	14-3-3,BCL2L1,BCL2L11,BID,BIRC2,BIRC3,CASP2,CASP4,CASP9 (includes EG:100140945),Caspase,CENPJ,Ciap,CISH,CRADD,FAS,FOXO3,Gsk3,IL7R,JAK2,JAK,LMO4,LYL1,MALT1,Naip5 (includes others),RAB19,SH2B3,SOCS1,SOCS3,SOCS,SOCS1/3,STAT,STAT5A,STAT5a/b,STK4,UBASH3B
+LPS.0-2h	translatome	19	21	19	Cell-To-Cell Signaling and Interaction, Tissue Development, Cellular Assembly and Organization	19S proteasome,A530064D06Rik/B430306N03Rik,ANGPTL4,CYTH4,FN1,FSD1,GTP,Integrin,MLLT4,phosphatidylinositol-3,4,5-triphosphate,Phosphatidylinositol4,5 kinase,PIP4K2B,PLXNA1,PSMC6,PSMD12,RALGDS,Rap1,RAP2B,Ras homolog,RGL1,RGL2,RGS14,RHOA,RHOC,RHOD,RHOT1,RHPN1,RNF19A,SDC4,SH2D3C,SIPA1,TNIP1,Ubiquitin,UNC5B,VCP
+LPS.0-2h	transcriptome	19	19	20	Hair and Skin Development and Function, Amino Acid Metabolism, Small Molecule Biochemistry	ARID1B,CCP110,CH25H,CREB1,CSRNP1,DCT,GADD45A,HK2,IL6,IL1B,KDM4A,KIT,MIDN,MITF,NDST2,NF1 (includes EG:18015),NLK,OAS1,OAS2,OAS3,Oas,Oas1b,Oas1d (includes others),PIM3,PMEL,POU6F1,RPS6KA5,SMAD6,SMARCA4,SOCS6,SPRED2,STAT3,TNFSF9,TYRP1
+LPS.0-2h	translatome	20	20	18	Lipid Metabolism, Small Molecule Biochemistry, Molecular Transport	ACADVL,ACSL5,AMPD2,ATF6,BCOR,C1QA,CPT2,CROT,CYBB,FITM1,GADD45B,GPD1,MBTPS2,MIOS,MLYCD,NCF1,OXT,PAQR7,PCYOX1,PDK4,Phox,PPARA,PPARD,PRIC285,RAC2,RCAN1,SAT1,SCP2,SLC10A2,SLC27A1,stearic acid,TLR5,UCP1,UCP3
+LPS.0-2h	transcriptome	20	18	20	Cellular Movement, Cell-To-Cell Signaling and Interaction, Tissue Development	ADAM8,ADAM17,ADAM19,AHR,ANTXR2,CD47,CD53,CD151,CHD7,Collagen type I,Collagen type IV,Collagen(s),FHL3,Fibrinogen,ICAM1,ICAM2,Integrin,Integrin alpha 2 beta 1,Integrin alpha 3 beta 1,Integrin alpha 4 beta 1,Integrin alpha 5 beta 1,Integrinα,ITGA4,ITGA5,ITGA6,Laminin,Metalloprotease,MMP10,MMP12,MMP13,Mmp,TGFBI,TNFAIP8L1,Vegf,Vla-4
+LPS.0-2h	translatome	21	19	18	Inflammatory Response, Cellular Development, Cell-To-Cell Signaling and Interaction	CBL,CCL5,CD40,CD83,COLEC12,CXCL10,CXCL16,GBP2 (includes EG:14469),GRAP,Ifn,IFN Beta,IFN TYPE 1,IFNA16,Ifna,IFNB1 (includes EG:15977),IL12 (family),IL12B,IL17RA,Interferon alpha,IRF2,IRF5,IRF8,IRF1 (includes EG:16362),LCP2,MARCO,MSR1 (includes EG:20288),NCK1,PLAGL2,PLEKHG3,SAMSN1,SCAVENGER RECEPTOR CLASS A,SGK223,SUOX,TNFRSF11A,USP6NL
+LPS.0-2h	transcriptome	21	18	20	Infectious Disease, Cellular Development, Cell Cycle	CAMK2G,CaMKII,CCND2,CCRL2,CMPK2,EIF2AK2,EIF2AK3,EIF2S1,HSF1 (includes EG:15499),ICAM1,IL10,IL10RA,IRF3,IRG1,JAK2,MAPK3,PDLIM2,PPARGC1B,PRKDC,RAD51B,RAD51C,RAD51D,RNASEL,RSAD2,SGOL2,SLFN13,SLFN12L,SMAGP,STAT1,STAT4,TRIM24,TYK2,UBC,XRCC3
+LPS.0-2h	transcriptome	22	17	23	Cell Signaling, Post-Translational Modification, Nucleic Acid Metabolism	ADORA2B,ARHGEF3,ARHGEF7,ARHGEF10,ARHGEF,ARRB1,CD14,Ctbp,DEPTOR,FPR1,G protein,G protein alphai,G protein beta gamma,G-protein beta,GADD45A,GADD45B,GADD45G,GNB1L,GNG2,Gpcr,GPR65,GPSM3,GST,Hdac,HISTONE,MAP3K1,MAP3K4,MAP3K8,MAP3K11,MAP3K,P2RY6,Pak,PDCL,PTGIR,RGS18
+LPS.0-2h	translatome	22	17	17	Cancer, Skeletal and Muscular System Development and Function, Tissue Morphology	ABCB11,ADAMTS1,AHR,Ahr-aryl hydrocarbon-Arnt-Esr1/2-p300,CBR1,CBR3,CEACAM21,Ces2b/Ces2c,CXCR4,CYP17A1,ESR1,esr1/esr2,FPR1,FPR,G protein,GNAI1,GNAI3,HNF4A,IL1B,LIX1,MED21,MMP2,MMP8,MMP15,PAX7,PDE4B,PDGFB,RASA3,RGS19,SP3,SYT12,TIMP3,TXNIP,UGT1A1,UGT1A6
+LPS.0-2h	translatome	23	17	17	Gene Expression, Cellular Development, Connective Tissue Development and Function	AATK,ACTL6B,ALPL,AR,BATF,BCL3,C3AR1,C4B (includes others),CCDC92,CDK5,EDN1,GATA3,Gata,GFRA3,HIVEP3,Ifi204 (includes others),IL6,JUN,KLF10,MEF2,MEF2A,MMP13,MTMR7,PENK,phosphatidylinositol-3-phosphate,PKN1,PLEKHO1,RET,RUNX2,SGPP1,SMARCA2,SMARCC2,TMEM119,TRIM25,TWIST1
+LPS.0-2h	transcriptome	23	16	18	Cell Death, Cellular Growth and Proliferation, Hematological System Development and Function	ATF2,ATF3,ATF7,Atf,BCL10,Calcineurin protein(s),CARD11,CD40,CFLAR,COLEC12,DUSP5,E4F1,EBI3,FGF21,GMEB2,IFN Beta,IFNB1 (includes EG:15977),IKK (complex),IL23A,Interferon alpha,KIAA1949,LRSAM1,MAP3K14,MAP3K7 (includes EG:172842),MARCO,MSR1 (includes EG:20288),NFKB1,RCAN1,RCAN3,RCAN,SCAVENGER RECEPTOR CLASS A,TANK,TNFAIP3,TNFRSF4,TRAF1
+LPS.0-2h	translatome	24	16	17	Cell Cycle, Protein Synthesis, Connective Tissue Development and Function	BANP,BCAS2,CAB39,CDC7 (includes EG:12545),CHST12,DDX5,DRAM1,DYRK1A,EP400,FRMD4A,GMNN,Klk1b1 (includes others),MCM3,MCM4,MCM5,MIS18A,MLH1,MSH6,NPM1,NPM3,NUAK2,NUP85 (includes EG:287830),PHYHIP,PRKAA2,RUVBL2,SCMH1,SESN2,SLC37A3,STK11,STRADA,TFAP4,TOB1,TP53 (includes EG:22059),TRRAP,YBX1
+LPS.0-2h	transcriptome	24	15	19	Gene Expression, Tissue Morphology, Inflammatory Response	AREG/AREGB,beta-galactoside alpha-2,3-sialyltransferase,CTSC,DMD,DTNA,ESR1,HES6,HIF1A,HIF3A,HMGA1,IFNB1 (includes EG:15977),IL15 (includes EG:16168),IL1B,JUNB,KLF2,LBH,MAPKAPK2,MMP1 (includes EG:300339),MXD1,MYO1F,PDGFB,PHB2,PLEKHA2,SDC4,SMAD3,SNTG1,SNTG2,SRF,ST3GAL1,St3gal3,ST3GAL4,TNC,TXNIP,UTRN
+LPS.0-2h	translatome	25	15	16	Gene Expression, Cellular Development, Hematological System Development and Function	Ap1,ATF3,BATF,BCL3,BPGM,CSRP2,DNER,ELK3,ELK4,ETS,FOSB,GLRX3,Jnk,JUNB,LBH,LCN2,LEP,LEPROT,LFNG,MAF,NCOA6,NDFIP1,NFE2L1,NOTCH1,NR4A1,PECAM1,PLTP,RELB,Rxr,RXRB,SRF,Thyroid hormone receptor,TR-RXR,UCP1,Vegf
+LPS.0-2h	transcriptome	25	15	17	Carbohydrate Metabolism, Lipid Metabolism, Small Molecule Biochemistry	ARF6,ARHGEF7,BAIAP2,CEP250,CRLF3,FAM57A,FMNL3,FOXN1,GIT1 (includes EG:216963),ING2,MREG,MTMR7,MTMR9,NCF2,Pak,phosphatidylinositol-3-phosphate,Phosphatidylinositol4,5 kinase,PI4KA,PIKFYVE,PIP4K2A,PIP4K2B,PIP5K1A,PIP5K1B,PIP5K1C,PLEKHO1,PPFIA4,PRPF40A,Rac,Rho gdi,RIT1 (includes EG:19769),SNX13,TIAM1,WASF1,WASF2
+LPS.0-4h	transcriptome	1	41	34	DNA Replication, Recombination, and Repair, Cellular Assembly and Organization, Cancer	AICDA,ASS1,BBC3,BRIP1,BUB1 (includes EG:100307076),CCNE2,CD69,CD86,CDC6 (includes EG:23834),CDC7 (includes EG:12545),CDT1,FBXW7,HELQ,IER3,MCM2,MCM3,MCM4,MCM5,MCM6,MCM7,MCMBP,MYC,ORC5 (includes EG:26429),ORC6 (includes EG:23594),PIM2,POLR3D,RAD51,RBMS1,RPA1,RPA2,RPA,RRM2,S1PR1,SPN,ZFP161
+LPS.0-4h	translatome	1	40	32	Cell-To-Cell Signaling and Interaction, Connective Tissue Development and Function, Skeletal and Muscular System Development and Function	ABCC4 (includes EG:10257),AREG/AREGB,ARL5B,C16orf87,ELK3,FAM76B,GAS5 (includes EG:14455),GPR155,HIVEP3,HMOX1,IL1,IL6,IL-1R,IL1A,IL1B,IL1RN,IL36A,KIAA0247,LUM,MAFF,MAFK,NCDN,NFE2L1,OSBP2,PDGFA,PPM1H,Pro-inflammatory Cytokine,RBM7,SIGIRR,SQSTM1,TAF4 (includes EG:100149942),TNF,Trim30a/Trim30d,ZFP36,ZFP36L1
+LPS.0-4h	transcriptome	2	40	33	Cell Death, Infectious Disease, Hematological Disease	2 5 oas,Apol9a/Apol9b,CCRL2,CD274,CMPK2,EMB,EPSTI1,GBP4,Gm4902/Phf11,HERC6,IFI35,IRF9,IRG1,IRGM,ISGF3,LINCR,OAS1,PDCD1,PDLIM2,RSAD2,RTP4,RUFY1,SAMD9L,SHISA5,Slfn1,SLFN5,SLFN12,SLFN13,SLFN12L,SMAGP,STAT1,STAT2,TNFSF10,TRAFD1,TRIM24
+LPS.0-4h	translatome	2	40	32	Antimicrobial Response, Inflammatory Response, Infectious Disease	ADAR,CCL4,CCL5,Ccl9,CCR1,CXCL10,CXCL11,DDX58,DDX60,DHX58,EIF2AK2,GBP2 (includes EG:14469),HMGB2,IFI35,IFI44,Ifi47,Ifi204 (includes others),IFIH1,IFIT1,IFIT2,IFIT1B,IFNB1 (includes EG:15977),IFNGR1,Interferon-α Induced,IRF2,IRF9,IRG,MAVS,MX1,OAS1,PLEKHO1,PRKRA,PTGES2,RNA polymerase II,TRIM25
+LPS.0-4h	translatome	3	39	32	Gene Expression, DNA Replication, Recombination, and Repair, Nervous System Development and Function	ADAM19,CD44 (includes EG:100330801),CISH,CTBP2,DAXX,DMAP1,DNMT1,DNMT3A,DNMT3L,HES1 (includes EG:15205),Histone h4,ID3 (includes EG:15903),IKZF1,IL7R,Importin alpha,KDM2B,KPNA3,LEO1,LMO4,MITF,MYBBP1A,NR0B2,PAF1 (includes EG:361531),PDLIM5,PPAN,PREP,SLBP,SLC3A2,SLC7A11,SMARCA2,SMARCE1,SOCS3,STAT5a/b,UBA2,VAPA
+LPS.0-4h	transcriptome	3	38	33	Tissue Development, Cellular Function and Maintenance, Amino Acid Metabolism	AARS,AKR1B15,ANTXR2,AREG/AREGB,ATF4,CEBPB (includes EG:1051),CP,CTH,DAG1,DDIT3,DGAT2,DHCR7,ERO1L,Expi,GCH1,HDC,HERPUD1,LAMC1,Laminin1,Laminin,LCN2,MTHFD2,NID2,Pmaip1,PMP22,PPP1R15A,PSPH,PTGES,PTGS1,SAT1,SLC40A1,SLC6A9 (includes EG:116509),SLC7A5,TRIB3,UPP1
+LPS.0-4h	transcriptome	4	38	32	RNA Damage and Repair, Cancer, Cardiovascular System Development and Function	Adaptor protein 1,ARL6,ARL6IP6,AURKB,CCND2,CDKN2C,CHAF1B,CNST,DNA-directed DNA polymerase,FAM76B,GGA2,GNL3,GPR155,Histone h3,HIVEP3,ID3 (includes EG:15903),KIAA0247,KLF6,LBR (includes EG:368360),LRP12,MAX,NFIL3,NOS2,PAPD7,POLD1,POLD3,POLE2,PPM1H,PRIM1,PTGS2,RFC5,SKA2,ZFP36,ZFP36L1,ZFP36L2
+LPS.0-4h	translatome	4	37	31	Cell Cycle, Cellular Growth and Proliferation, Connective Tissue Development and Function	BBC3,CCNE1,CCNE2,CD69,CD86,CDK2,CDKN2D,CNBP,Cyclin A,DHFR,E2F2,E2F7,E2f,EMP1,ERF,FZR1,HOXB4,IER3,LOC728622/SKP1,MTBP,MYC,PIM2,POLR3D,RBL2 (includes EG:100331892),RRM2,S1PR1,Scf skp2,SKP2 (includes EG:27401),SPN,SUV420H2,TFDP2,Thymidine Kinase,TRIM32,ZBTB17,ZFP161
+LPS.0-4h	transcriptome	5	36	31	Carbohydrate Metabolism, Small Molecule Biochemistry, Inflammatory Response	ASAP1,ATF3,CERS4,CSF1 (includes EG:12977),FHOD1,FLRT2,FOS,IL1,IL6,IL-1R,IL12B,IL18 (includes EG:16173),IL1A,IL1B,IL1R2,IL1RL1,IL1RN,IL36A,IL36G,KCNN4,LIN9,MYD88,PHLDA1,PLK2,Pro-inflammatory Cytokine,RAB11FIP1,RELB,S100A8,SQSTM1,STX11,TH1 Cytokine,TNF,TREM1,XDH,ZHX2
+LPS.0-4h	translatome	5	34	30	Cellular Development, Connective Tissue Development and Function, Lipid Metabolism	ATRIP,BRIP1,CDC25B,CEBPB (includes EG:1051),CP,DDIT3,DGAT2,ERO1L,Expi,Glucocorticoid-GCR,HDC,LCN2,LPIN1,MCM3,MCM4,Mhc2 Alpha,PCK2,PEPCK,Pka,PPP1R15A,PRKACA,PRKAR2B,PTGES,PTGS1,RPA1,RPA2,RPA,SAT1,SOD2,TOPBP1,TRIB3,TRIP10,UNG,UPP1,USP33
+LPS.0-4h	transcriptome	6	34	30	Cell-To-Cell Signaling and Interaction, Cellular Movement, Immune Cell Trafficking	ARID5A,CCL4,CCL5,CCL7,Ccl9,CCL13,CCL3L1/CCL3L3,CCR1,CCR10,CD83,CHEK2,CHEMOKINE,CHEMOKINE RECEPTOR,CX3CR1,CXCL3,CXCL11,CXCR3,CXCR4,DEK,ELAVL1,GBP7,Gpcr,KDM6B,LASP1,MDC1,MIP1,MMS22L,Oasl2,OASL,PBX3,PPBP,PPM1D,RNA polymerase II,TAPBP,TONSL
+LPS.0-4h	translatome	6	29	27	Genetic Disorder, Post-Translational Modification, Protein Degradation	26s Proteasome,ADAMTS1,Collagen type III,Collagen type IV,DNA-directed DNA polymerase,EMR1,FLI1,FURIN,Gata,Gm-Csf Receptor,LMO2,LYL1,MMP8,MMP10,MMP13,PAPD7,PDGFB,POLI,PTGS2,RFC2,RFC3,RFC4,RFC5,SDC4,SERPINB8,SNX2,SPI1 (includes EG:20375),TAL1,TBCE,Tgf beta,TGFBR2,TNIP1,Ubiquitin,ZFPM1,ZRANB1
+LPS.0-4h	transcriptome	7	31	30	Gene Expression, Cellular Development, Lymphoid Tissue Structure and Development	BRCA1,BRCA2,BRCA1-BRCA2-FANCD2-FANCN-RAD51,BTG2,CCND1,CTBP2,Ctbp,DNMT1,DNMT3A,DNMT3L,E2F8,ERI1 (includes EG:361159),EXOC3,FLI1,Hat,HISTONE,Histone H1,HOXA2,IKZF1,KDM2B,LYL1,MSH6,NINL,PALB2,PLSCR1,SLBP,SPI1 (includes EG:20375),TAL1,TK1,TLX1,TM7SF4,UHRF1,WEE1,ZDHHC6,ZFPM1
+LPS.0-4h	translatome	7	28	28	Cellular Assembly and Organization, Cell Cycle, Cellular Growth and Proliferation	AURKB,CCDC99,CCND1,Cdc2,CDC6 (includes EG:23834),CDK6,Cdk,CDKN3,CDKN1A,CDKN1B,CDT1,Cyclin D,E2F8,GMNN,Hat,Histone H1,Histone h3,IKBIP,JARID2,KLF7,KLF16,MBNL2,MIS18A,NOP58,PIP5K1A,PSMD10,RB1,Rb,STK24,STK38L,TFAP4,TOB1,UBE2T,UHRF1,WDHD1
+LPS.0-4h	transcriptome	8	28	27	Cellular Movement, Lipid Metabolism, Molecular Transport	ADRB2,Calmodulin,CAMKK2,EEA1,ENO2,GRK6,IL4R,INPP5D,KRAS,MYO5A,P110,p85 (pik3r),PIK3CB,PIK3CG,PIK3R2,PIK3R5,PIK3R6,PLS3,Rab5,RAB27A,RAB4A,RABGEF1,RALGDS,RAP2A,Ras,RASSF2,RGL2,RGS10,RRAS2,SAV1,Shc,SRC,STK4,STX6,Trk Receptor
+LPS.0-4h	translatome	8	27	27	Gene Expression, Cellular Development, Cell Death	Ap1,ASAP1,CERS4,Ctbp,FLRT2,FOS,HDAC3,HDAC5,Hdac,HISTONE,IL36G,JUN/JUNB/JUND,KCNN4,KLF6,LGALS3BP,MEF2,MMP12,MXD1,N-cor,NFIL3,OPTN,PHLDA1,PLK2,PRDM1,RAB11FIP1,RELB,S100A8,SMAD6,Smad,STX11,SWAP70,TBL1X,TIPARP,USP18,ZHX2
+LPS.0-4h	transcriptome	9	27	27	Antimicrobial Response, Inflammatory Response, Infectious Disease	ADAR,Atf,CXCL10,DDX58,DDX60,DHX58,EIF2AK2,GBP2 (includes EG:14469),IFI44,Ifi47,Ifi204 (includes others),IFIH1,IFIT1,IFIT2,IFIT1B,Ifn,IFN Beta,IFNAR2,IFNB1 (includes EG:15977),IFNGR1,Interferon-α Induced,IRF7,IRF,IRG,JAK,Ms4a4b (includes others),MX1,OAS2,OAS3,Oas,Oas1b,PRKRA,PSME2,SOCS3,TRIM25
+LPS.0-4h	translatome	9	27	26	Gene Expression, Cell Cycle, Lipid Metabolism	Ahr-aryl hydrocarbon-Arnt,ALAS1,ALOX5AP,ATF5,ATF6,ATP2A3,CITED2,CPT1A,Creb,EP300,Estrogen Receptor,ETS1,FEN1,Gm5117/Tgs1,GTF2B,HES6,IFN alpha/beta,INSIG1,MXD3,NCOA3,NOLC1,NUPR1,PLTP,Rar,RNF19A,RUNX3,Rxr,SGPP1,SNW1,STIM2,Thyroid hormone receptor,TK1,TLE1,tyrosine kinase,VitaminD3-VDR-RXR
+LPS.0-4h	transcriptome	10	26	26	Cell Death, Gene Expression, Cellular Development	ACADM,ALOX5AP,Bnip3,DUSP1,DUSP2,DUSP6,DUSP8,EP300,ERK,ETV1,FEN1,HES6,IFN alpha/beta,Jnk,LPIN1,MAP2K3,MAP2K6,Mapk,MAPKAPK2,Mek,MKK3/6,MKNK2,MXD3,NAB2 (includes EG:100005680),NUPR1,P38 MAPK,PLAGL2,RPS6KA2,RPS6KA5,RPS6KA,RPS6KA1 (includes EG:20111),Rsk,RUNX3,SGPP1,TLE1
+LPS.0-4h	translatome	10	25	25	Organismal Injury and Abnormalities, Dermatological Diseases and Conditions, Genetic Disorder	Ap1,CASP1,CASP4,CCL5,CCP110,CXCL10,FAM89B,Gbp1,GBP2 (includes EG:14469),IDH1,IFI35,IFIT2,IFIT1B,IFNGR1,IL6,IL1B,IL9R,MX1,NLRP3,NMI,NR3C1,OAS1,OSM,PIM3,Pvr (includes EG:25066),RNF11,SCARB2,SLC38A1,SLCO2B1,SP110,ST8SIA4,STAT3,STAT5B,steroid,TPST2
+LPS.0-4h	transcriptome	11	26	26	Gene Expression, Cell Death, Cellular Function and Maintenance	Akt,BCL6,CCNG2,CPD,DAXX,ERK1/2,FAS,GADD45A,HDAC5,HHEX,MAP3K1,MAP3K5,MAP3K8,MAP3K,MXD1,N-cor,NCOR2,PDK1,PHLPP1,Phosphatase,PML,PMM1,PP2A,Ppp2c,PTPRJ,Rar,RIPK2,SIAH2,SIN3A,SKI,SPRY4,TBL1XR1,Thyroid hormone receptor,USP18,ZBTB16
+LPS.0-4h	translatome	11	24	24	Lipid Metabolism, Small Molecule Biochemistry, Infectious Disease	14-3-3,BRAF,Calmodulin,CAMKK2,CAV2,CD14-Myd88-Tlr2-Tlr6,CYBB,KRAS,Myd88-Tlr1-Tlr2,MYO5A,P110,p85 (pik3r),PIK3AP1,Profilin,RALB,RALGDS,Rap1,RAP2A,RAP2B,Ras,RASA1,RASSF2,RGL1,RGL2,RGS14,RRAD,SAV1,STK4,TICAM1,TLR1,TLR2,TLR5,TLR6,Tlr,TLR1-TLR2
+LPS.0-4h	transcriptome	12	26	26	Cellular Movement, Cell Signaling, DNA Replication, Recombination, and Repair	3,5-cyclic-nucleotide phosphodiesterase,14-3-3,alcohol group acceptor phosphotransferase,ALOX5,CDC25B,CITED2,Creb,CRTC2,ETV5,GIT1 (includes EG:216963),Gsk3,HSPB6,MARCKS,Pde,PDE10A,PDE3B,PDE4B,PDE6D,Phosphatidylinositol4,5 kinase,PIP4K2A,PIP4K2B,Pkc(s),PLXNB2,POLE,PPFIA4,PRKCD,PRKCH,PTPN22,Rac,RACGAP1,SDC4,SEMA4C,SP3,TDP2,TSEN34
+LPS.0-4h	translatome	12	23	29	Cell Death, Embryonic Development, Renal Necrosis/Cell Death	APAF1,BCL2,BCL2A1,BCL2L1,BID,BIK,BIRC3,BIRC5,CASP2,CASP3,CASP4,CASP7,CASP8,CASP3/6/7,CASP9 (includes EG:100140945),Caspase,Caspase 3/7,CD40,CRADD,CXCL16,FAS,IFN TYPE 1,IL15 (includes EG:16168),IL17RA,IRF1 (includes EG:16362),PIDD,RIPK2,SOCS7,Tnf receptor,TNFAIP8L2,TNFRSF1B,TRAF1,TRAF5,TRAF,TRAF3IP2
+LPS.0-4h	transcriptome	13	25	25	Cellular Function and Maintenance, Cellular Movement, Cellular Assembly and Organization	AAGAB,ADA,Adaptor protein 2,Ap2 alpha,BCL2A1,BIK,BMF,CD300LD,Clathrin,DAB2,DUSP16,DYNLL2,ELL2,Fc gamma receptor,Fc receptor,FCGR2A,FCGR2B,HIP1 (includes EG:176224),HOXA1,IgG1,IgG,LDLRAP1,LPL,LRP8,LRP,LRP1 (includes EG:16971),Mac1,MLF1,NOSTRIN,PRDM1,PRKAC,SEPP1,ST14,SWAP70,TRIM21
+LPS.0-4h	translatome	13	23	24	Inflammatory Response, Cell Death, Hematological System Development and Function	ATF3,Atf,BCL3,C/ebp,CCL20,CSF2,CSF3,Csf,CSF1 (includes EG:12977),CXCL3,DBT,ICOSLG,IFN Beta,Ikb,IKBKE,IKK (complex),Interferon alpha,IRF7,IRF,MALT1,NFKB1,NFKB2,NFkB (complex),NfkB1-RelA,NfkB2-RelB,NFKBIA,NFKBIB,NFKBID,NFKBIE,NFKBIZ,REL,SAA1,SIAH2,TANK,TNFAIP3
+LPS.0-4h	transcriptome	14	23	26	Cell Cycle, DNA Replication, Recombination, and Repair, Connective Tissue Development and Function	ARID4A,C/ebp,CCNE1,Cdc2,CDK2,Cdk,CDKN2D,CRADD,Cyclin A,Cyclin D,DHFR,E2F1,E2F2,E2F5,E2F7,E2f,Hdac,HOXB4,LIG1,MDM2,MYBL2,PCNA,PIP5K1A,PSMD10,RB1,Rb,RBL1,RBL2 (includes EG:100331892),RFC1,SERPINB2,SKP2 (includes EG:27401),SMARCA2,SUV420H2,TFDP2,Thymidine Kinase
+LPS.0-4h	translatome	14	21	22	Infectious Disease, Cell-mediated Immune Response, Cellular Development	2 5 oas,CCRL2,CD274,CMPK2,Ifn,IL23,IL12 (complex),IL12 (family),Il12 receptor,IL12B,IL12RB1,IL23A,IL6 RECEPTOR,IRG1,IRGM,ISGF3,JAK2,JAK,KPNA6,LIFR,PDCD1,PDLIM2,RSAD2,Slfn1,SLFN12,SLFN13,SLFN12L,SOCS,STAT1,STAT2,STAT,Stat1/3,STAT1/3/5,TRAFD1,TYK2
+LPS.0-4h	transcriptome	15	23	24	Cellular Growth and Proliferation, Cellular Development, Hematological System Development and Function	BMX,CISH,CNTF receptor,CSF2RB,CSF3R,DEAF1,Gm-Csf Receptor,IL10R,IL10RA,IL6 RECEPTOR,IL6R,IL6ST,IL7R,JAK2,LDB1,LIFR,LMO2,LMO4,PTPN18,PTPRE,RAB19,SH2B3,SOCS1,SOCS,SOCS1/3,STAP1,STAT,Stat1/3,STAT1/3/5,STAT5A,STAT5a/b,TEC,TYK2,tyrosine kinase,UBASH3B
+LPS.0-4h	translatome	15	21	22	Energy Production, Lipid Metabolism, Small Molecule Biochemistry	ABCD1,ABCD2,ABCD3,ACADL,ACADVL,APOC3,AQP9,CAT,CCNT1,Clec2d (includes others),CPT1A,CPT1B,CREB3L4,CROT,CS,DBI,DUT,FGF21,GADD45B,GK,HMGCL,IDI1,IL6,KDELR3,LPIN1,MMD,NDUFB5,PAQR7,PDK4,PPARA,PPARGC1A,PRIC285,PTGS2,UCP2,UCP3
+LPS.0-4h	transcriptome	16	23	25	Cardiovascular System Development and Function, Organismal Development, Embryonic Development	ADAMTS1,Ap1,DTX4,ELK3,ETS2,ETS,FURIN,Gata,Glucocorticoid-GCR,ID1,JUNB,M6PR,MELK,NFIC,Notch,NRP2,NRP1 (includes EG:18186),PDGFB,PELI1,PLAU,SCARB2,SERPINB8,SERPINE1,SMAD3,SMAD6,Smad,Smad2/3,SNX2,Tgf beta,TGFBR1,TGFBR2,TGFBR,Vegf,VEGFB,ZEB2
+LPS.0-4h	translatome	16	21	24	Antigen Presentation, Cell-To-Cell Signaling and Interaction, Hematological System Development and Function	APBA3,APBB2,APBB3,APP,BLCAP,CD47,CTSH,EPX,F9,GBP7,HMGA1,ICAM1,ITGA4,ITGB1,KDM6B,KLC2,LDLRAP1,LIPC,LRP1 (includes EG:16971),Mac1,MYO1F,Oasl2,OASL,PLA2G4A,PRDX6,PSIP1,SPI1 (includes EG:20375),STX6,STX7,TFAP2A,TFEC,TRAPPC1,TRAPPC3,WNT6,Zfp119a (includes others)
+LPS.0-4h	transcriptome	17	23	25	Cellular Growth and Proliferation, Hematological System Development and Function, Inflammatory Response	BANK1,BATF,CCL5,CCL20,CDKN1B,CLN6,CNPY3,CSF3R,FCGR2A,H2-Q8,IL21,IL23R,IRAK2,LAMTOR1,NEK6,NFAM1,PIK3AP1,POU6F1,RIPK2,RORC,SLC16A7,SLC25A24,SLC41A2,SLC7A2,STAT3,SYK,TICAM1,TLR1,TLR4,TLR7,TLR8,TNFRSF1B,TNFSF9,TRAF6,ZNF274
+LPS.0-4h	translatome	17	20	22	Post-Translational Modification, Free Radical Scavenging, Inflammatory Response	Akt,DUSP1,DUSP2,DUSP6,ERK,ERK1/2,Fc receptor,FCGR1A/2A/3A,FCGR2A,FCGR3A,FGR,IL18RAP,IRAK2,IRAK3,IRAK,Jnk,MAP2K6,MAP3K5,MAP3K8,Mapk,Mek,MKNK2,MYD88,NFAM1,P38 MAPK,Ppp2c,PPP2R2A,PRKAC,RPS6KA5,RPS6KA1 (includes EG:20111),RPS6KB2,Rsk,SYK,Tlr13,TNFRSF13B
+LPS.0-4h	transcriptome	18	23	24	Cell Death, Inflammatory Response, Gene Expression	BCL3,CCL20,CSF2,CSF3,Csf,ICOSLG,Ikb,IKBKE,IKK (complex),Ikk (family),IL23A,LT,LTA,LTB,MALT1,NFKB1,NFKB2,NFkB (complex),NfkB1-RelA,NfkB2-RelB,NFKBIA,NFKBIB,NFKBID,NFKBIE,NFKBIZ,REL,SAA1,SIVA1,TANK,Tnf receptor,TNF-A/B,TNFAIP3,TNFRSF1B,TRAF1,TRAF
+LPS.0-4h	translatome	18	19	23	Cellular Movement, Hematological System Development and Function, Immune Cell Trafficking	Adaptor protein 2,ARF6,ARRB1,Beta Arrestin,C-C CHEMOKINE RECEPTOR,CCL7,CCL13,CCL3L1/CCL3L3,CCR5,CCR10,CD164,CHEMOKINE,CHEMOKINE RECEPTOR,Clathrin,CX3CR1,CXCR3,CXCR4,Dynamin,FPR1,G protein,G protein alphai,GNAI3,GNG2,Gpcr,GPR34,LASP1,LDLRAP1,MIP1,MYO1E,P2RY6,PDXP,Pik3r,PPBP,RGS18,SH3BP4
+LPS.0-4h	transcriptome	19	21	23	Cellular Assembly and Organization, Cellular Function and Maintenance, Protein Synthesis	ARHGAP33,BLNK,CDC42EP2,CDC42EP3,CYFIP2,ECT2,FCGR1A/2A/3A,FGR,FYB,GAD,HCK,LCP2,NCK,Pak,PARD6B,PI3K (complex),Profilin,Ras homolog,RHOC,RHOD,RHOQ,SAMSN1,Sapk,SRGAP3,SYK/ZAP,TEC/BTK/ITK/TXK/BMX,TRIP10,VASP,VAV3,VAV,WAS,WASF1,WASP-SLAP130-SLP76-VASP-NCK-VAV,WIPF1,ZC3HAV1
+LPS.0-4h	translatome	19	19	22	Cellular Growth and Proliferation, Hematological System Development and Function, Connective Tissue Disorders	ATF3,BATF3,BATF,BCL3,CASP3/6/7,CD68,CD83,Ciap,DMTF1,ELAVL1,IL6,IRAK1,ITCH,JUN,JUNB,MDFIC,N4BP1,Naip5 (includes others),NDFIP1,NFE2L1,NRP2,PECAM1,PELI1,PELI2,PLAU,RIPK2,RNF111,SKI,TIFA,TNFRSF1A,TNFRSF1B,TNPO1,TNPO2,Vegf,ZNF440/ZNF808
+LPS.0-4h	transcriptome	20	20	22	Inflammatory Response, Hematological System Development and Function, Tissue Morphology	ADIPOR1,APPL2,ARL4C,CBFB,Cd24a,CISH,CNR2,Collagen type IV,ENAM,HLX,IFIT3,IFNAR2,IFT80,INPP1,ISG20,LGALS3BP,LMAN2,LTB,MMP7,MMP10,MMP12,NMI,PIM1,SERPINA1,SOCS2,SSNA1,ST8SIA4,STAT2,STAT6,STAT1/3/5/6,STAT5B,TNFAIP8L2,XYLT2,Zfp53
+LPS.0-4h	translatome	20	19	21	Cell Morphology, Inflammatory Response, Cellular Function and Maintenance	ADRB2,AXL,BLNK,DOK2,ELMO1,EPHA2,ERP29,Focal adhesion kinase,HCK,IL4R,INPP5D,LCP2,NCK,Pak,Pdgfr,Pdgfra-Pdgfrb,PI3K (complex),PIK3CB,PIK3R2,PIK3R5,PIK3R6,PLC gamma,PTPN12,Rac,SAMSN1,Sapk,SGK223,SH3BP2,Shc,SRC,SYK/ZAP,TEC/BTK/ITK/TXK/BMX,VAV3,VAV,WIPF1
+LPS.0-4h	transcriptome	21	20	23	Inflammatory Response, Cellular Development, Hematopoiesis	CBP-ICSBP-IRF-1-PU.1,CD14,CD14-Myd88-Tlr2-Tlr6,CXCL16,EMR1,Fibrinogen,IFN TYPE 1,IL23,IL12 (complex),IL12 (family),Il12 receptor,IL12RB1,IL15 (includes EG:16168),IL17RA,IL18RAP,Interferon alpha,IRAK2,IRAK3,IRAK4,IRAK,IRF2,IRF8,IRF1 (includes EG:16362),Myd88-Tlr1-Tlr2,SOCS7,TICAM1,TIFA,TLR1,TLR2,TLR3,TLR8,Tlr13,Tlr,TRAF3IP2,UNC93B1
+LPS.0-4h	translatome	21	19	21	Inflammatory Response, Cell Death, Cell Signaling	BCAT2,CADPS,CASP8AP2,CHUK,EIF2AK2,EIF2S3,FRS2,GRB2,GRB7,HEATR6,ICAM1,IKBKE,IKK (complex),MALT1,MAVS,MIOS,MPZL1,phosphatidylinositol 4,5-diphosphate,PTPN11,PTPRE,RND1,SDC2,SESTD1,SIGLEC7/SIGLEC9,SLC27A1,SOS2,SPRY2,TAB3,TANK,TBK1,TNFAIP3,TRAF2,UBE2N,VPS37C,ZMIZ1
+LPS.0-4h	transcriptome	22	20	22	Inflammatory Response, Infectious Disease, Antigen Presentation	AHRR,Asc2,ATF3,Atf,BCL3,C3AR1,Ctla2a,CXCL3,CXCL10,EBI3,ELF2,ELF3,ETS1,GNAO1,GNGT2,GPSM2,IFIT1B,IL12 (family),IL12B,IL1B,IL23A,JUN,JUN/JUNB/JUND,MAFB,MGAT5,MX1,NFKB1,NMI,NRL,PLEKHO1,RELB,SPIB,SPRR2A (includes others),STAT4,Trim30a/Trim30d
+LPS.0-4h	translatome	22	19	21	Cellular Assembly and Organization, Cellular Function and Maintenance, Cell Cycle	ARHGDIA,CDC42EP2,DCK,DIAPH2,ECT2,GAPVD1,GIT1 (includes EG:216963),HNRNPH2,IL-1R,Lamin b,LBR (includes EG:368360),LMNA,LMNB2,MTAP,NNT,PARD6B,PARD6G,Phosphatidylinositol4,5 kinase,PIP4K2A,PIP4K2B,PIP5K1A,PPFIA4,PRKCA,RAB5C,Ras homolog,Rho gdi,RHOC,RHOD,RHOG,RHOQ,RHOT1,SEPT7,SEPT11,SRSF2,SRSF9
+LPS.0-4h	transcriptome	23	19	25	Cell Signaling, Nucleic Acid Metabolism, Small Molecule Biochemistry	Actin,Alpha Actinin,ANG,BCL2L11,CSRP2,DEPTOR,EPS8,Erm,F Actin,FPR1,G protein,G protein alphai,G protein beta gamma,G-protein beta,GNB1L,GNG2,GNG11,GPHN,GPSM3,GST,IPP,MARCKSL1,MGST2,P2RX7,PARVB,Ppfia3,RGS18,RIC8A,SELPLG,SOD2,STX2,STXBP1,TUBB,TUBB2A,Tubulin
+LPS.0-4h	translatome	23	19	21	Cell-To-Cell Signaling and Interaction, Cellular Movement, Hematological System Development and Function	AGPAT4,APOA2,APOC3,Apol9a/Apol9b,ARL4C,C22orf28,CBFB,CCL22,CCR5,CEACAM21,CPT1A,Ctla2a,CXCL10,EIF1AY,FOXA1,FXR2,GBP4,Gm4902/Phf11,HNF4A,HNF4α dimer,IFIH1,IFIT2,IFIT1B,LGALS3BP,Ms4a4b (includes others),PLAC8,PPFIBP2,RBP2,RTP4,RXRA,SAMD9L,SFPQ,SGSH,STAT4,TRIM24
+LPS.0-4h	transcriptome	24	18	22	Carbohydrate Metabolism, Molecular Transport, Small Molecule Biochemistry	AKT1,ANGPTL2,ATR,CARS,CD84,CH25H,CREB1,CSRNP1,DYRK2,Gp49a/Lilrb4,Gsk3,INPP5D,KRT10,LMO4,MAPKAPK2,MDM2,MIDN,MNS1,MPZL1,NR4A1,PDE3B,PLAC8,PTPN11,PTTG1,RPS6KA1 (includes EG:20111),SIGLEC7/SIGLEC9,SSTR2,Sumo1,TBK1,TEK,TLK2,TREX1,TRIM13,WDFY2
+LPS.0-4h	translatome	24	18	20	Connective Tissue Development and Function, Skeletal and Muscular System Development and Function, Tissue Development	ATF3,BCAR1,BTG2,CELF1,CENPH,ELAC2,FN1,FTSJ2,HDAC1,HEY1,HMGB3,LEMD3,LSM14A,methyltransferase,MICAL1,MMP12,MMP13,MXD1,NOP56,PIAS4,PRMT1,RAD21,RLIM,RUNX2,SMAD3,SMAD6,SNAI1,SOX6,TBC1D14,TMEM119,TNC,UNC5B,WSB1,WWP1,YY1
+LPS.0-4h	transcriptome	25	18	26	Cell Death, Liver Necrosis/Cell Death, Embryonic Development	ABCC4 (includes EG:10257),BCL2L1,BID,BIRC3,CASP2,CASP3,CASP4,CASP7,CASP3/6/7,CASP9 (includes EG:100140945),Caspase,Caspase 3/7,CPT1A,Cytochrome c,GAS2 (includes EG:14453),GCLC,GCLM,ITPR3,ITPR,LRMP,MAFF,MAFK,MITF,NFE2L1,PARP8,PARP9,PARP12,PARP16,PARP,PAX3,PP1 protein complex group,Rxr,TIPARP,UNC5B,VitaminD3-VDR-RXR
+LPS.0-4h	translatome	25	16	19	Cell-To-Cell Signaling and Interaction, Cellular Compromise, Tissue Development	AFF1,BTAF1,BTF3,CCNT1,CD47,Collagen type I,Collagen(s),DOT1L,FHL3,Fibrinogen,GTF2E2,GTF2F2,Holo RNA polymerase II,ICAM1,Integrin,Integrin alpha 2 beta 1,Integrin alpha 3 beta 1,Integrin alpha 4 beta 1,Integrin alpha 5 beta 1,Integrin alpha V beta 3,Integrinα,ITGA4,ITGA5,ITGA6,Laminin,Metalloprotease,Mmp,P-TEFb,PLAUR,SLC2A1,TAF15,TAF4B,TSPAN3,Vla-4,ZBTB16
+diff.WT.hepa	transcriptome	1	53	33	Cell Cycle, Cellular Assembly and Organization, DNA Replication, Recombination, and Repair	ADRB2,AKAP12,AURKB,CENPA,CENPE,CENPF,CENPM,CENPN,CPD,FEN1,KIAA0101,KIF14,KIF23,KIF20A,KIF4A,MYCBP,NCAPG2,NCAPG,NCAPH,NUP37,NUP93,NUP107,NUP85 (includes EG:287830),PAWR,Pka,PP2A,PRC1 (includes EG:233406),PRKAR2B,RAB32,RACGAP1,SEH1L,SHCBP1,SMC2,SMC4,SPAG5
+diff.WT.hepa	translatome	1	47	26	Cellular Movement, Immune Cell Trafficking, Hematological System Development and Function	Ap1,CCL2,CHEMOKINE,CHI3L1,CTGF,CXCL3,CXCL13,CXCR7,CYR61,EDN1,ELF4,ETS,F3,FABP4,FZD6,Gpcr,GPR126,GPRC5A,IGFBP2,IGFBP7,Igfbp,IL8,ITGAV,LIF,LRP,NFkB (complex),P2RY2,POSTN,PPBP,Pro-inflammatory Cytokine,SERPINB2,SERPINE1,Tgf beta,TGFB2,TIMP1
+diff.WT.hepa	translatome	2	45	27	Developmental Disorder, Genetic Disorder, Hematological Disease	APOA1,APOC3,APOH,CLU,Cyclin A,DKK1,ERBB2IP,FAS,FGA,FGB (includes EG:110135),FGG,Fibrin,Fibrinogen,FSTL3,GC,HDL,Histone h3,IgG,INHBB,KIF23,LBR (includes EG:368360),LDL,PAWR,RNA polymerase II,RRAS2,S100A9,SERPINA1,SMAD7,TAGLN,TCERG1,TF,TNFRSF10B,TOB1,TPM4,TTR
+diff.WT.hepa	transcriptome	2	45	30	Cellular Compromise, Cellular Assembly and Organization, Cancer	ALDH2,AURKA,BSG (includes EG:12215),CDA,CSE1L,DEK,DIO1,EGLN3,FDXR,H2AFZ,HDAC2,HIST2H2BE (includes others),Histone h3,Histone h4,HMMR,HOPX,Importin alpha,Importin beta,KIF2C,KPNA2,NUP153,PP1-C,PSRC1,RAN,RRM1,RRM2,SLBP,SLC2A2,SNAI2,SRSF2,TAGLN,TP53I3,TPX2,VRK1,XPOT
+diff.WT.hepa	transcriptome	3	42	29	Cell Cycle, Cellular Assembly and Organization, DNA Replication, Recombination, and Repair	alcohol group acceptor phosphotransferase,Caspase,CCNA2,CCNB1,CCNE2,CDK1,Cdk,CDKN3,CKS2,CKS1B,CNOT7,CORO1C,Cyclin B,Cyclin E,DLGAP5,E2f,ESPL1,GOLT1B,HERC5,IRAK1,MAPK6,NDC80,NEK2,NUSAP1,OIP5,PLS3,PTTG1,RAI14,SPC25 (includes EG:100144563),SYNCRIP,TFDP1,TOB2,TPM1 (includes EG:22003),TTK,ZWINT
+diff.WT.hepa	translatome	3	34	20	Infectious Disease, Neurological Disease, Gene Expression	BIRC3,BRSK1,CAB39,CAB39L,CCDC165,CORO1C,CREBBP,EI24,FGL1,FKBP5,IKBKG,LMCD1,MARK4,MICALL1,MID1 (includes EG:100330952),MST4,NEFL,OSBPL3,RAB11FIP1,RAI14,RNF13,RNF126,RNF138,SAMSN1,SERPINA3,STRADB,TPM1 (includes EG:22003),TRIM26,TRIM43/TRIM43B,UBC,UBE2D1,UBE2D2,YWHAG,ZNFX1,ZNRF2
+diff.WT.hepa	transcriptome	4	42	29	RNA Post-Transcriptional Modification, Cell-To-Cell Signaling and Interaction, Tissue Development	Akt,APOBEC3B,ASAP1,ASAP2,ATIC,C5orf13,DDX21,EFNA1,EPHA2,ERK1/2,FBL,FLNA,Focal adhesion kinase,GNL2,GST,GSTA3,HNRNPA2B1,LSM2,LSM5 (includes EG:23658),P38 MAPK,PEA15,PFAS,PIK3R1,SERPINB5,SF3B4,SMNDC1,snRNP,SNRPA,SNRPB,SNRPD1,SNRPE,SNRPF,TCERG1,TPM4,TRIP6
+diff.WT.hepa	translatome	4	28	18	Cell Death, Gene Expression, Cellular Growth and Proliferation	Akt,AR,BBC3,Beta Arrestin,BIRC3,BMF,CLU,COMMD8,CUX2,E2F1,EP300,ERAP2,FAM171A1,FAM60A,FHL2,FHL1 (includes EG:14199),FILIP1L,FKBP5,HSF1 (includes EG:15499),MDM2,MN1,NRIP1,PDX1 (includes EG:18609),PIAS3,PLAC8,PRSS23,RAD23A,RELA,RHOBTB1,RLN1/RLN2,RNF6,RNF14,TDG,TNFSF9,TXNIP
+diff.WT.hepa	transcriptome	5	40	28	DNA Replication, Recombination, and Repair, Cancer, Gastrointestinal Disease	Basc,BAZ1A,CA12,CYR61,DKK1,DNA-directed DNA polymerase,EXO1 (includes EG:26909),EXOSC8,FANCI,FANCL,Igf,IGFBP2,IGFBP3,IGFBP4,IGFBP7,Igfbp,MPHOSPH6,MSH2,N-cor,NUDT15,PCNA,PMS1,POLA2,POLE2,POLE3,PPM1D,RAD51AP1,RBBP8,RFC2,RFC3,RFC4,RFC5,Rfc,RNA polymerase II,UNG
+diff.WT.hepa	translatome	5	27	17	Cancer, Neurological Disease, Tissue Morphology	AKAP12,ANKS1A,AP1M2,ASAP1,ASAP2,BCAR3,C6,CHORDC1,CLTA,CXCR7,DARS,EFS,EGFR,ERBB2,FES,GHR,GPM6B,GRB2,GRB10,HOXA10,HSP90AA1,MATK,NDRG1,PFKP,PTPN3,PTPN9,PTPN22,PTPRK,REPS2,RIN2,S100A9,SH3BGRL3,SOCS2,TDO2,VAV3
+diff.WT.hepa	transcriptome	6	39	30	Lipid Metabolism, Molecular Transport, Small Molecule Biochemistry	AGT,ALB,APOA1,APOB,APOC3,APOH,C3,CLU,Complement component 1,CPB2,ECT2,FGA,FGB (includes EG:110135),FGG,FKBP5,GC,HDL,Hsp90,ITIH4,KNG1,LDL,PLK2,PLK4,PLK,PON3,PTGES3,RBM15,S100A8,SERPINA1,SPTSSA,TAGLN2,TF,TTR,TUBB3,USP1
+diff.WT.hepa	translatome	6	27	17	Cell Death, Cellular Function and Maintenance, Cell Cycle	ACADVL,ANXA8L2,ARHGAP29,ARID5B,BCL2L1,C21orf7,CCDC99,CCND1,CCNG1,CDK1,CHP,CHSY1,CLTA,DENR,EEF2K,GALNT1,GALNT10,GLI1,GPS2,HNF4A,MEST,METAP2,miR-124,NR2F2,PAK7,polypeptide N-acetylgalactosaminyltransferase,PSTPIP2,RARG,RBMS1,S100A9,SLC22A5,SLC3A2,SLC7A7,SLC7A11,SP2
+diff.WT.hepa	transcriptome	7	35	26	Cell Cycle, DNA Replication, Recombination, and Repair, Cancer	APC,ASF1B,BUB1B,BUB3 (includes EG:12237),CCL2,CDC20,CDC45,Cdc25B/C,CDC6 (includes EG:23834),CDC7 (includes EG:12545),CHEMOKINE,CXCL13,CXCR7,Cyclin A,DBF4 (includes EG:10926),DPP4,DTYMK,FBXO5,GMNN,Gpcr,GPR87,GPRC5A,MAD2L1,MCM2,MCM3,MCM4,MCM5,MCM6,MCM7,Mcm,MCM10 (includes EG:307126),PLK1,Rb,RPA,TIP60
+diff.WT.hepa	translatome	7	24	16	Cell Cycle, Cell Death, Cancer	AMD1,AMOT,AMOTL1,AMOTL2,ANXA3,ATP1A1,BBC3,BIRC3,C12orf5,CEP55,CRISPLD2,DKK1,DNAJB6,DRAM1,EZH2,GLIPR1,Glutathione peroxidase,GPX3,INADL,LATS2,MAD1L1,miR-26a/miR-26b,MPP5,NDC80,NF2,NFYB,NUP153,PLK2,RARRES3,Rnr,SCHIP1,SH3BP4,SNAI2,TP53 (includes EG:22059)
+diff.WT.hepa	transcriptome	8	34	26	Lipid Metabolism, Small Molecule Biochemistry, Endocrine System Development and Function	Ap1,BAAT,BCL6,BIRC3,CCDC90B,CYP1B1,CYP2C8,CYP2C9,Cyp2c,CYP3A4,CYP3A5,CYP3A7,CYP3A,CYP4B1,EED,Estrogen Receptor,EZH2,FABP4,FAS,Hdac,HISTONE,IgG,MGP,MSN,NAP1L1,NR1H4,PNP,Rxr,SAE1,SMS,SULT2A1,TK1,UGT2B4,unspecific monooxygenase,WSB2
+diff.WT.hepa	translatome	8	23	15	Cell Death, Cell Morphology, Cell-To-Cell Signaling and Interaction	ADH1B,ALDH2,C14orf1,CDC42EP3,CIR1,CRY1,DBP,FDXR,FHIT,HNF4A,HSPE1,ITGB3BP,LPGAT1,MDH2 (includes EG:17448),NFE2L3,PCBD1,PLSCR1,PPIP5K2,PRCC,RBL2 (includes EG:100331892),SLC25A32,SLC5A3,SRSF1,SRSF2,SRSF11,TIMELESS,TMEM123 (includes EG:114908),TMEM30A,TNPO3,TUFT1,UBA5,UBP1 (includes EG:100136855),UMPS,ZNF23,ZNF202
+diff.WT.hepa	transcriptome	9	34	25	Cell Signaling, DNA Replication, Recombination, and Repair, Nucleic Acid Metabolism	14-3-3,ACTR3,Arp2/3,ARPC3,CDC25B,CHEK1,ELMO1,EPB41L2,EPB41L3,ERBB2IP,G protein alphai,GNAI1,GNG12,GPSM2,HRAS,IQGAP2,JUNB,LGALS1,MELK,MME,NCF2,NRAS,P110,p85 (pik3r),PBK,PI3K (complex),Profilin,RAC2,Rac,Raf,Ras,RRAS2,YAP1 (includes EG:10413),YWHAH,YWHAQ
+diff.WT.hepa	translatome	9	19	13	Lipid Metabolism, Molecular Transport, Small Molecule Biochemistry	(S)-2-hydroxy-acid oxidase,APOA2,ATP10A,ATP10D,ATP11A,ATP11B,ATP11C,ATP8A1,ATP8B1,ATP9B,CCDC50,ELF1,EPHA2,GMFB,HAO1,HAO2,HMG CoA synthase,HMGCS2,HNF4A,IER3,LATS2,MAD2L1,MAPK3,Mg2+-ATPase,NR1D1,PPP1R3C,PPP2R5B,RXRA,STAM,TNFAIP3,TXNIP,UBD,Ubiquitin,ZNF224
+diff.WT.hepa	transcriptome	10	30	28	Cell Death, DNA Replication, Recombination, and Repair, Gene Expression	19S proteasome,20s proteasome,26s Proteasome,BARD1,BID,BIRC5,CBX1,CBX3,CDCA8,DKC1,DNMT1,EFEMP1,GAR1,HELLS,HJURP,Hsp70,IER3,LBR (includes EG:368360),MKI67,MYOD1,NFkB (complex),PARP2,PSMB8,PSMC6,PSMD3,PSMD10,RCN1 (includes EG:19672),Rnr,STAM,TNIP1,TRIM28,TSC22D3,TXNIP,UBD,Ubiquitin
+diff.WT.hepa	translatome	10	18	13	Post-Translational Modification, Protein Folding, Cellular Assembly and Organization	AKT1S1,CYC1,DEPTOR,DNAJA1,DNAJB6,DNAJB9,DNAJC1,GNB1L,GPM6A,GTP,HSF1 (includes EG:15499),HSP,HSPB3,HSPD1,HSPE1,HTT,MAPK6,MT-ND1,NCF2,NDUFV1,NUPL1,PAK1,PPL,RAB32,RAC2,RHOD,RHOQ,RND3,SACS,TLR2,TST,UQCRC1,UQCRC2,UQCRH,ZNF238
+diff.WT.hepa	transcriptome	11	26	21	Energy Production, Small Molecule Biochemistry, Vitamin and Mineral Metabolism	(S)-2-hydroxy-acid oxidase,ACSL1,ADH1B,ADH1C (includes EG:11522),ADH6 (includes EG:130),AGPAT5,ANPEP,CEBPA,CHI3L1,CPB2,CRY1,CYP3A4,CYP3A5,EHD4,GGH,GLIPR1,GSTK1,HAO1,HAO2,HMG CoA synthase,HMGCS2,HNF4A,MRTO4,NR1D1,PFKM,PFKP,PIAS1,RXRA,SLC10A1,SLC27A5,SUMO1,TIPIN,TRIP11,UBP1 (includes EG:100136855)
+diff.WT.hepa	translatome	11	17	12	Cell Signaling, Nucleic Acid Metabolism, Small Molecule Biochemistry	CDH10,COL4A1,COL7A1,CRHR1,CXCL12 (includes EG:20315),DFNA5,DRD2,ELF1,FAM18B1,FZD1,FZD2,G protein alphai,GJA1,GNAI1,GNG3,GNG11,GNG12,GNG13,GPR143,GPSM2,miR-483-3p/miR-483*,MTNR1A,MYCN,NCF2,OPRD1,PDGFC,PTN,ROR1,S1PR1,SLC38A2,SP1,SPARC,SSTR3,WNT5A
+diff.WT.hepa	transcriptome	12	26	21	Cell Cycle, DNA Replication, Recombination, and Repair, Cancer	ANAPC2,AZGP1,BRCA1,CCR6,CDC6 (includes EG:23834),CENPF,DDB2,DEFB1,DONSON,DTL,EMP3,FAM111A,FEN1,GINS2,GINS4,GMNN,GPRC5A,GRWD1,GYPA,HIST1H2AB/HIST1H2AE,HLF,ID3 (includes EG:15903),LDB1,LMO2,POC1B,RB1,RBBP8,RFC4,RRM2,S100A2,SMARCA4,TCF3,TOPBP1,WDR76,WDR5B
+diff.WT.hepa	translatome	12	14	11	Cellular Development, Cancer, Reproductive System Disease	AMIGO2,Collagen(s),CTNNB1,CYP4B1,DPF2,ENAH,FAT1,FHL2,FHL1 (includes EG:14199),HIC1,HPGD,ID3 (includes EG:15903),IKZF4,ING4,ING5,ITGA3,KAT7,LUM,MEAF6,miR-155 (human, mouse),MITF,MMP7,MMP14,OSTM1,PHF16,PHF17,PPAP2B,PPID,PSEN2,SLC30A1,SMARCA4,SMOOTH MUSCLE ACTIN,TMC6,TRAM1,WNT3A
+diff.WT.hepa	transcriptome	13	25	23	Cellular Movement, Cell-To-Cell Signaling and Interaction, Embryonic Development	ADAM9,ANGPTL3,Cbp/p300,CHI3L1,COL4A1,COL4A2,collagen,Collagen type IV,Collagen(s),ETS,FERMT2,Fibrin,Fibrinogen,Filamin,FLNB,Integrin,Integrinα,ITGA10,ITGAE,ITGAV,KDR,LUM,POSTN,PPAP2B,PROCR,RALA,SERPINE1,SMAD7,Smad2/3,SP3,TDG,TIMP1,TNC,TTF2,Vegf
+diff.WT.hepa	translatome	13	7	6	Carbohydrate Metabolism, Cell Death, DNA Replication, Recombination, and Repair	aldo,ALDOB,ALDOC,ARF6,ATP6V1E1,C4orf43,DDX21,DHX9,EIF6,ESR1,FBL,GAPDH,GCLM,IKBKE,JUN,KPNA1,KPNA6,LYAR,MCC,NFE2L2,NPM1,OTUB1,PUS7,RELA,RPL21,RPL24,RPL23A,RRP1B,RRS1,SOD2,SRPK1,SSRP1,TMEM131,TNIK,VHL
+diff.WT.hepa	transcriptome	14	25	23	Cancer, Hematological Disease, Reproductive System Disease	Actin,ACTN1,Alpha Actinin,Alpha catenin,Alpha tubulin,Calmodulin,CAP1,CCT3,CSRP1,EPS8,F Actin,GABARAPL1,Gamma tubulin,HSPB1,LASP1,MAP2,MARCKS,Mlc,MYH9,MYL6B,Myosin,PDCL3,PP1 protein complex group,S100A4,Smad,SPA17,STMN1,TUBA1B,TUBA1C,TUBA4A,TUBB,TUBB2C,TUBG1,Tubulin,ZYX
+diff.WT.hepa	translatome	14	2	1	Cell-To-Cell Signaling and Interaction, Embryonic Development, Tissue Development	THSD1,TLN1
+diff.WT.hepa	transcriptome	15	21	19	Cell Death, Cancer, Cardiovascular System Development and Function	AMOTL2,ANXA3,ARPC1B,ATAD2,AURKA,C12orf5,CCNE2,CEP55,COL18A1,COL4A1,DUT,E2F2,EI24,INHBA,MAP4,MIR17HG,MYCN,NMU,NTHL1,NUDT1,PAK3,PLAGL1,PRODH,RFC3,RNMTL1,SERPINB2,SERPINE1,SPANXA2 (includes others),TAGLN,TFPI2,TOPBP1,TP53 (includes EG:22059),UBE2V2,UCHL1,ZNF217
+diff.WT.hepa	translatome	15	2	1	Amino Acid Metabolism, Molecular Transport, Small Molecule Biochemistry	levothyroxine,SERPINA7
+diff.WT.hepa	transcriptome	16	21	18	Post-Translational Modification, Protein Folding, Cellular Assembly and Organization	BICD2,CACYBP,CGN,CRYAA,DCXR,DNAJB6,DNAJB9,DNAJB11,DNAJC9,DR1,HRSP12,HSP,HSPA2,HSPA14,HSPA4L,HSPB1,HSPB2,HSPB3,HSPB6,HSPB7,HSPB8,HSPB11,ODF1,OSBPL3,PLK1,PLK4,RFK,RHPN2,RND3,SACS,SAV1,SFN,TJP2,Tlr,TRAF6
+diff.WT.hepa	translatome	16	2	1	Genetic Disorder, Skeletal and Muscular Disorders, Reproductive System Disease	miR-30e*/miR-30a*/miR-30d*,SLC7A6
+diff.WT.hepa	transcriptome	17	21	19	Post-Translational Modification, Embryonic Development, Organ Development	ANPEP,C13orf27,CD44 (includes EG:100330801),CHORDC1,CNIH4,CTNNAL1,CTNNB1,FGFR1,GALNT1,GALNT2,GALNT7,GALNT10,GAST,GLI1,miR-16/miR-497/miR-195 (includes others),miR-302a/miR-302b/miR-291a-3p (includes others),miR-30c/miR-30a/miR-30d (includes others),NUPL1,PANX1,polypeptide N-acetylgalactosaminyltransferase,PSTPIP2,PTCH1,RAD51C,RNASEL,RTN1 (includes EG:104001),SLC20A1,SLC26A2,SLC3A2,SLC7A7,SLC7A11,…
+diff.WT.hepa	translatome	17	2	1	Cardiovascular Disease, Cellular Assembly and Organization, Cellular Compromise	DES,SYNC
+diff.WT.hepa	transcriptome	18	20	18	Cancer, DNA Replication, Recombination, and Repair, Tissue Morphology	ATXN1,CCNK,CEBPB (includes EG:1051),CEP76,CLIC1,CP,CREBBP,CST3,DDAH2,E2F1,ENO2,FGL1,FHL2,FHL1 (includes EG:14199),FILIP1L,GINS1,HMGB2,HN1,HSF1 (includes EG:15499),MECOM,MLH1,PARP11,PARP12,PBLD,RAD23A,RFC2,RFC3,RFC4,SELENBP1,Set,SGMS1,SPIB,TRIP13,UBAP2L
+diff.WT.hepa	translatome	18	2	1	Carbohydrate Metabolism, Connective Tissue Development and Function, Skeletal and Muscular System Development and Function	chondroitin-glucuronate 5-epimerase,DSE
+diff.WT.hepa	transcriptome	19	20	18	RNA Damage and Repair, Small Molecule Biochemistry, Infectious Disease	APCS,C2,C12orf11,C1S,C6orf211,CCDC59,CLPB,DCK,DCP1A,EED,EXOSC2,GSPT1,HNF4A,MID1 (includes EG:100330952),MRTO4,MTMR2,NCBP2,NFE2L3,PAK7,PAN2,PPP1R3C,PPP1R3D,PPP2R5B,RPS27A,SNAPC1,SULT1C2,SULT2A1,TTC19,TUFT1,UCHL3,UPF3B,USP5,USP21,USP36,USP46
+diff.WT.hepa	translatome	19	2	1	Antigen Presentation, Cellular Movement, Hematological System Development and Function	CCR6,DEFB1,SFTPD
+diff.WT.hepa	transcriptome	20	19	17	Embryonic Development, Organismal Development, Cancer	ANXA1,ARL6IP1,ATP5B,CCDC165,CETN3,CSE1L,CTPS,CYFIP1,CYFIP2,DOCK7,ENAH,FAM65B,GOLGA3,Gsk3,GSK3B,HAT1,HNRNPA1,IKBKG,ILF2,ILKAP,IPO7,LMCD1,MAP3K2,MARK4,PALLD,PANK2,PARD6G,PFN1,PNMA1,PNMA2,PNMAL1,TUBG1,XPO6,YTHDF2,YWHAZ
+diff.WT.hepa	translatome	20	2	1	Lipid Metabolism, Small Molecule Biochemistry	acid-thiol ligase,SLC27A3,Slc27a
+diff.WT.hepa	transcriptome	21	19	17	Cell Cycle, Lymphoid Tissue Structure and Development, Antigen Presentation	ABCE1,ANP32E,ASCC1,ASCC3,BAG2,BCHE,BTG2,CCL2,CCND1,CCT6A,COBRA1,E2F7,E2F8,EEF1A2,ERAP2,FOS,G3BP2,GNL2,HOXA10,KDM2A,L3MBTL2,LRRC59,MLF2,MTDH,NCF2,PRDX6,RELA,RPF2,SP2,TAF11 (includes EG:309638),TAF4B,TDO2,TSC22D3,UBAP2,WDR36
+diff.WT.hepa	translatome	21	2	1	Amino Acid Metabolism, Small Molecule Biochemistry, Cellular Growth and Proliferation	ALDH,ALDH6A1,malonate-semialdehyde dehydrogenase,methylmalonate-semialdehyde dehydrogenase (acylating)
+diff.WT.hepa	transcriptome	22	17	16	Cell-To-Cell Signaling and Interaction, Connective Tissue Development and Function, Skeletal and Muscular System Development and Function	ABCA8,ALDH5A1,AMIGO2,CD70,CKAP2,EPB41L2,FAIM,HMGB2,KIAA0408,MAP3K2,MCM5,MFSD1,MICALL1,NFKBIA,NGFR,NR3C1,ONECUT1,PI4KB,PIR,PPFIBP1,PPP1R3D,PSMC3IP,RAB11FIP1,RAB11FIP2,SLC25A4,SLC25A13,TBC1D8,TJP2,TMF1,TNFRSF8,TNFRSF11B,TNFSF11,TRAF4,YWHAG,ZAK
+diff.WT.hepa	transcriptome	23	16	17	Cell Cycle, Inflammatory Response, Dermatological Diseases and Conditions	ADAR,ANP32B,ANXA11,CXCL10,CYP4F3,EREG,ESR1,GBP1,GBP2 (includes EG:14469),HIF1A,HIST1H2AC,HMGB1,IER3,IFI16,IFI35,IFNAR1,IRF6,IRF9,IRG,KRT19 (human),MMD,MRC1 (includes EG:100286774),MX1,NAE1,NMI,PMAIP1,POU4F1,PRKRA,RWDD3,TAP1,TNFRSF11B,TNFSF10,TRAM1,UBA3 (includes EG:117553),XPO1
+diff.WT.hepa	transcriptome	24	16	14	Cellular Assembly and Organization, Cellular Function and Maintenance, Carbohydrate Metabolism	AQP9,ARMC1,C12orf24,CCDC86,CDC123,DLST,HNF1A,HNF4A,let-7a/let-7f/let-7c (includes others),MLF1IP,NAPA,NDRG1,NSF,ONECUT1,SART3,SCFD1,SCGN,SERPINA4,SLC25A32,SLC39A6,SLC5A3,SNAP23,STX18,TMEM48,TP53RK,TPRKB,UMPS,UTP11L
+diff.WT.hepa	transcriptome	25	16	15	Molecular Transport, RNA Trafficking, Cardiac Arrythmia	ACTL6A,ACTR6,BABAM1,BRE,CHTOP,COPS3,COPS4,DDX39A,DDX39B,ENC1,FAM98A,GCKR,HPRT1,HUS1,ING2,MAOA,MAOB,NEDD4L,POLDIP3,PRPS1,SARNP,SCN1B,SCN5A,SLC25A13,THOC1,THOC2,THOC5,THOC6,THOC7,TKT,UBA6,UBC,UCK2,WWP2,ZNHIT1
+diff.mTOR.hepa	translatome	1	51	30	Cell Cycle, Cellular Assembly and Organization, DNA Replication, Recombination, and Repair	ADNP,APC,ASS1,BUB1B,CBX1,CCNB1,CD2AP,CENPE,Cyclin A,DIO1,DKK1,ECT2,GADD45G,GCLM,Histone h3,Histone h4,Importin beta,KIF14,KIF23,KIF4A,LBR (includes EG:368360),MAD2L1,MVP,MYC,PLK4,PRC1 (includes EG:233406),PTPRK,RACGAP1,REV3L,RRM2,SHCBP1,SLBP,SMC2,SMC4,TPX2
+diff.mTOR.hepa	transcriptome	1	42	31	Cell Cycle, Cellular Assembly and Organization, DNA Replication, Recombination, and Repair	ADRM1,APC,BUB1 (includes EG:100307076),BUB1B,BUB3 (includes EG:12237),Cbp/p300,CCNB1,CDC20,CDC25B,CDK1,Cdk,CDKN3,CENPE,CENPF,CKS2,CKS1B,Cyclin B,DECR1,DTYMK,ESPL1,FBXO5,FOXM1,GMNN,HBP1,KIF14,KIF4A,MAD2L1,MXI1,NCAPG2,NCAPG,NCAPH,PRC1 (includes EG:233406),PTTG1,SMC2,SMC4
+diff.mTOR.hepa	transcriptome	2	42	31	Cell Cycle, Cancer, Renal and Urological Disease	AURKA,AURKB,BIRC3,BTG3,CA9,Caspase,CDCA8,CPD,DDT,DEK,DIO1,EBNA1BP2,EED,EZH2,FOLR1,GAS2 (includes EG:14453),H2AFZ,HIST1H2BD,HIST2H2BE (includes others),Histone h3,HMMR,KIF20A,KIF2C,MTUS1,POLR1E,PP2A,PSRC1,PTRF,RCN1 (includes EG:19672),RNA polymerase I,S100A4,SH3BP4,SMS,TPX2,VRK1
+diff.mTOR.hepa	translatome	2	40	29	Cancer, Gastrointestinal Disease, Genetic Disorder	alcohol group acceptor phosphotransferase,Ap1,C13orf15,CCNA2,CCNG1,CDC6 (includes EG:23834),CDK1,CDKN3,CHI3L1,DLGAP5,E2f,ERBB2IP,ETS,F3,FABP4,KPNA2,MAGEA1,MAPK6,MCM10 (includes EG:307126),MT2A,NEK2,Nfat (family),NFkB (complex),NMD3,NUP153,OIP5,PBK,PDZD2,PPP3CA,PSMD10,RAI14,SGK1,TIMP1,UBE4A,XPO1
+diff.mTOR.hepa	transcriptome	3	40	30	DNA Replication, Recombination, and Repair, Gene Expression, Nucleic Acid Metabolism	Akt,CBX1,CBX3,CBX5,CCDC90B,CENPA,CENPM,CENPN,DIAPH2,DLGAP5,DNA-directed DNA polymerase,DNMT1,DRAP1,E2f,HJURP,ILF2,MKI67,OIP5,P38 MAPK,PAFAH1B3,PARP2,PEA15,POLA2,POLE2,POLE3,PPM1D,SORBS2,SUV39H1,TACC3,Thymidine Kinase,TK1,TNIP1,TRIM28,TTF2,YY1AP1
+diff.mTOR.hepa	translatome	3	36	27	Lipid Metabolism, Molecular Transport, Small Molecule Biochemistry	AGT,ALB,APOA1,APOA2,APOC3,APOH,CAB39,CLU,Complement component 1,CPB2,FGA,FGB (includes EG:110135),FGG,Fibrin,Fibrinogen,FKBP5,GC,GJA1,HDL,Hsp70,Hsp90,IgG,KNG1,LDL,NUAK2,PTGES3,RBM15,REV1 (includes EG:316344),S100A8,SAA2,SERPINA1,STK39,TF,TFRC,TTR
+diff.mTOR.hepa	transcriptome	4	38	29	DNA Replication, Recombination, and Repair, Nucleic Acid Metabolism, Small Molecule Biochemistry	ACTR3,ASB13,BARD1,Basc,C11orf2,CD99,DDX47,DKK1,EXOSC8,EXOSC10,FANCI,LASP1,MHC Class I (complex),MLH1,MSH2,MutS alpha,NBPF11 (includes others),NUDT15,PALB2,PBLD,PCNA,PELO,PLAC8,RAD51AP1,RBBP8,RFC3,RFC4,Rfc,RNA polymerase II,RPA,SELENBP1,TARDBP,TRIP13,WDYHV1,ZFP36
+diff.mTOR.hepa	translatome	4	35	24	Cellular Assembly and Organization, Cellular Function and Maintenance, Cell Morphology	Actin,ACTR3,Arp2/3,ARPC5,Collagen type IV,CORO1C,CXADR,EPB41L3,EPS8,F Actin,FAS,Focal adhesion kinase,GHR,GMFB,Immunoglobulin,Integrin,KLKB1,Laminin,Pdgfr,PLS3,POLR2J,POSTN,PRMT3,PTPN12,RAD51AP1,RNA polymerase II,S100A9,SERPING1,SH2B3,TAGLN,TCERG1,TPM4,TPM1 (includes EG:22003),Tropomyosin,YES1
+diff.mTOR.hepa	transcriptome	5	38	29	Endocrine System Development and Function, Lipid Metabolism, Small Molecule Biochemistry	AHR,ATIC,CYP1B1,CYP2C8,CYP3A4,CYP3A5,CYP3A7,CYP4B1,CYP4F12,DDX46,FHL2,glucuronosyltransferase,GST,GSTA3,HMGCR,ID3 (includes EG:15903),LRP,MDH1,PRPF3,PUF60,SAE1,SEC31B,SERPINB2,SERPINB5,SF3A2,SF3B4,snRNP,SNRPA,SNRPD1,UGT,UGT1A6,UGT2A3,UGT2B4,UGT2B11/UGT2B28,unspecific monooxygenase
+diff.mTOR.hepa	translatome	5	26	20	Cell-To-Cell Signaling and Interaction, Cellular Assembly and Organization, Tissue Development	ACSL3,ADCK3,ALB,ANXA3,APOE,APOL1,ARL6IP1,ATP1A1,BACH1,C12orf5,CCDC99,CEP55,CLU,DRAM1,GLIPR1,GPS2,HMMR,hyaluronic acid,IGSF21,KNTC1,MAFK,NDRG1,NUAK1,ORM1/ORM2,PRKRIR,RAB17,RABAC1,S100A2,S100A8,S100B,SELP,TP53 (includes EG:22059),TPX2,VCAN,ZCCHC10
+diff.mTOR.hepa	transcriptome	6	36	29	Lipid Metabolism, Small Molecule Biochemistry, Carbohydrate Metabolism	ABAT,AGXT,ALB,aldehyde dehydrogenase (NAD),ALDH,ALDH1A1,ALDH1L1,ALDH3A2,ALDH5A1,ALDH6A1,APOA1,APOB,APOH,B2M,CLU,CP,DGKZ,GADD45A,GBP1,GBP2 (includes EG:14469),Hepatic Transaminase,HISTONE,IER3,IFITM2,IFITM3,IgG,IRG,KLRC2,LBP,LY96 (includes EG:17087),MTTP,SAT1,SLPI,TAP1,TNFSF10
+diff.mTOR.hepa	translatome	6	23	18	Tumor Morphology, Drug Metabolism, Glutathione Depletion In Liver	AR,BMF,C10orf10,CCDC85B,CDC42EP3,CUX2,DENND5A,DLGAP5,FAM208B,FBXO32,FOXO4,FOXO1 (includes EG:2308),GST,GSTA3,GSTA5,GSTM3,GSTM4,GSTO1,KDM5B,KIF18A,LDOC1,MT1F,PKN1,PLS3,PRC1 (includes EG:233406),PSCA,PTPLA,RLN1/RLN2,RNF6,RNF14,SERPINB5,SERPINE1,SLC39A6,SPDEF,VGLL3
+diff.mTOR.hepa	transcriptome	7	34	28	Cellular Assembly and Organization, Cellular Function and Maintenance, Cancer	Actin,ACTL6A,ACTN1,ALDH2,Alpha Actinin,Alpha tubulin,ANG,Cadherin,CDH10,CDH18,EPS8L2,ETFB,F Actin,FDXR,FHIT,FYCO1,GABARAP,GABARAPL1,HERC5,MAP2,MTSS1,PRKAR2B,PTPRM,STMN1,TES,TIP60,TRIP10,TUBA1B,TUBA1C,TUBA4A,TUBB,TUBB2C,TUBG1,Tubulin,ZYX
+diff.mTOR.hepa	translatome	7	22	17	Cell Death, Carbohydrate Metabolism, Cellular Movement	AMIGO2,ANP32A,APOE,ATXN1,BMP2,BSG (includes EG:12215),C1q,CDK11A/CDK11B,CIB1,CLU,CST3,CTSB,ENDOG,ETNK2,FAT4,FGFR1,GPNMB,heparin,ITIH1,ITIH2,MAP4K3,NOL3,NR3C1,PAK1,PHF17,PLK2,PLK3,PPIA,SGK1,SLC19A2,SNAI2,TGFB1 (includes EG:21803),TNFAIP6,UBE2A,ZNF238
+diff.mTOR.hepa	transcriptome	8	33	31	Lipid Metabolism, Molecular Transport, Small Molecule Biochemistry	AGT,ALDOC,AMBP,APOA2,APOC1,APOC3,ARNT2,CD164,CITED2,CYB5A,CYP4F3,FSTL3,GC,HDL,hemoglobin,HIF1A,HIST1H2AC,HPX,INHBB,LDL,MELK,NEFL,NUAK1,PMAIP1,PON3,RBP4,S100A8,S100A9,SAA2,SERPINA1,SERPINF2,SMAD7,TAGLN,TF,Vegf
+diff.mTOR.hepa	translatome	8	21	16	Genetic Disorder, Immunological Disease, Free Radical Scavenging	ACAA1,AMD1,APOC3,BLOC1S1,BRD2,CLOCK,CYBA,CYBB,DTL,ELF1,Gcn5l,GNAI1,GNG3,GNG10,GNG11,GNG12,GNG13,HMG CoA synthase,HMGCS2,IRF1 (includes EG:16362),NCF2,NFYB,OGDH,PDGFC,PDX1 (includes EG:18609),PLA2G16,PPARA,RECQL4,RHOBTB1,SP1,SPECC1,UGT2B4,USP13,ZMPSTE24
+diff.mTOR.hepa	transcriptome	9	33	27	Cell Death, Organismal Injury and Abnormalities, Cellular Growth and Proliferation	ABCB1,Ap1,ATF3,CAT,CHI3L1,Ck2,Creb,CYP2B6,DDIT3,EGR1,ELF4,ELK3,ETS,F3,FBXO2,HABP2,HLF,KLF11,LCN2,MAOB,NAMPT,NFkB (complex),PNRC1,PPARGC1A,PROCR,PSENEN,Rar,RDH5,Rxr,SERPINC1,SERPINE1,TFPI,Thyroid hormone receptor,TIMP1,TP53I3
+diff.mTOR.hepa	translatome	9	20	16	Cardiac Stenosis, Cardiovascular Disease, Organismal Injury and Abnormalities	A1CF,ALDH2,APOB,C14orf1,C1D/C1DP3,CCDC47,CDC14A,CRY1,CTSA,DCK,EXOSC2,FANCF,FDXR,FHIT,HNF4A,HSPE1,ITGB3BP,KIF20A,LDLR,MDH2 (includes EG:17448),NFE2,NFE2L3,PPM1D,RMI1 (includes EG:306734),SCAND1,SSBP1,SSSCA1,TMEM30A,TRAPPC3,TRAPPC4,TRAPPC6A,TSNAX,UBA5,UGT2B11/UGT2B28,ZNHIT1
+diff.mTOR.hepa	transcriptome	10	33	28	DNA Replication, Recombination, and Repair, Cell Cycle, Cancer	14-3-3,ANK1,ANK3,Calmodulin,CCL2,CD74,CDC45,CDC6 (includes EG:23834),CDC7 (includes EG:12545),CHEK1,Cyclin A,DBF4 (includes EG:10926),EPB41L2,EPB41L3,GJB1,IQGAP2,KIF11,MCM2,MCM3,MCM5,MCM6,MCM7,Mcm,MCM10 (includes EG:307126),NOL3,ORC6 (includes EG:23594),PNKP,POLA1,Rb,Smad,Spectrin,TGIF1,TRIM13,YWHAH,YWHAQ
+diff.mTOR.hepa	translatome	10	20	15	Cellular Assembly and Organization, Cellular Function and Maintenance, Molecular Transport	AGXT2L1,HNF1A,HNF4A,LARP4,let-7a/let-7f/let-7c (includes others),MDM2,MLF1IP,MT1X,NAPA,NSF,PITPNB,PPIP5K2,RAI2,RSL24D1,SART3,SCGN,SLC25A32,SLC5A3,SLMO2,SNAP23,STX18,UBP1 (includes EG:100136855),WDR13,ZNHIT6
+diff.mTOR.hepa	transcriptome	11	30	25	Post-Translational Modification, Protein Folding, Cellular Assembly and Organization	26s Proteasome,BIRC5,Cdc25B/C,DNAJB2,DNAJB9,DNAJC6,DNAJC9,ECT2,ERBB2IP,FKBP5,GTSE1,Hsp70,Hsp90,HSP,Hsp22/Hsp40/Hsp90,HSPA14,HSPB1,HSPB8,MGP,NAP1L1,PBK,PDIA3,PDZD2,PLK1,PLK2,PLK4,PLK,PTGES3,Raf,RBM15,SACS,SCRIB,Tap,Tlr,USP1
+diff.mTOR.hepa	translatome	11	20	16	Genetic Disorder, Metabolic Disease, Cardiovascular Disease	ATG12 (includes EG:361321),COX5A (includes EG:12858),COX5B (includes EG:100002384),COX6A1,COX6B1,COX6C,CYP51A1,DCP2 (includes EG:167227),DDX6,DSG2,HNRNPA3,HTT,miR-155 (human, mouse),MRPL23,MT-ND1,NADH Dehydrogenase,NADH2 dehydrogenase,NADH2 dehydrogenase (ubiquinone),NDUFA3,NDUFA5,NDUFA4L2,NDUFB1,NDUFB7,NDUFS1,NDUFS8,NDUFV1,PBLD,PLAC8,PPL,SLC30A1,TRAM1,TRIP13,TST,ZNF655
+diff.mTOR.hepa	transcriptome	12	30	25	Cellular Movement, Cellular Assembly and Organization, Cellular Function and Maintenance	ASAP2,AXL,CYFIP2,EFNA1,EFNA3,ELMO1,EPHA2,ERBB3,Filamin,FLNA,FLNB,Gamma tubulin,GAS6,HHEX,HRAS,KDR,KIF23,LGALS1,MME,P110,p85 (pik3r),PAWR,PI3K (complex),PIK3R1,PLC gamma,Profilin,PRSS23,Rac,RACGAP1,RALA,Ras,RRAS2,Shc,SHCBP1,SLC10A1
+diff.mTOR.hepa	translatome	12	18	15	Infectious Disease, Amino Acid Metabolism, Molecular Transport	ABAT,ALDH5A1,ASAP2,C6,C8G,CCR10,CHMP3,CHMP6,CHMP1A,CHMP2A,CLTA,CNTNAP1,CRK,CXCL13,DLGAP2,DLGAP4,EFS,GLTSCR1,GRB2,MYCN,ONECUT1,PIK3C2A,REPS2,RFC3,RRAS,S100A9,SLC38A2,SLC3A2,SLC7A7,SLC7A11,SPINK1,TMEM48,TPX2,USP8,USP54
+diff.mTOR.hepa	transcriptome	13	28	28	Lipid Metabolism, Molecular Transport, Small Molecule Biochemistry	A1CF,ACSL1,ACSL3,ACSL4,ACSL,ANP32B,ASCC3,CDA,CSE1L,EHHADH,FABP1,FABP4,FABP,Histone h4,Importin alpha,Importin beta,KPNA2,MAP4K4,MARCH6,Nfat (family),Nucleoporin,NUP37,NUP93,NUP107,NUP153,NUP155,NUP85 (includes EG:287830),NXT1,PPARG,SERPINA3,SLBP,SORBS1,TMEM48,TRIP4,XPO1
+diff.mTOR.hepa	translatome	13	18	15	Cell Signaling, Inflammatory Response, Antigen Presentation	AGTR2,ATP10D,BBOX1,BDKRB1,Beta Arrestin,CALCR,CCR6,CCR10,CCRL1,CMKLR1,CRHR1,CXCR7,DEFB1,FZD2,FZD6,Gpcr,GPER,GPR50,GPR68,GPR87,GPR126,GPR143,GPRC5A,HSPB3,LGR4,MBTPS1,MTNR1A,NEFL,RARRES2,ROR1,RXFP4,SSTR3,TOPBP1,WNT5A,ZNF217
+diff.mTOR.hepa	transcriptome	14	28	27	Cellular Assembly and Organization, Cellular Function and Maintenance, DNA Replication, Recombination, and Repair	19S proteasome,20s proteasome,ACAT2,alcohol group acceptor phosphotransferase,APTX,ATPase,CALCOCO1,DUT,FTSJ1,HRSP12,IRAK1,KIF1B,MAGI2,MAPK6,Mlc,MYH9,MYL6B,MYLK,MYOD1,Myosin,NDC80,NEK2,PP1 protein complex group,PPP1R3C,PSMB10,PSMC6,PSMD2,PSMD3,RHOB,SPC25 (includes EG:100144563),TSC22D3,TTK,TXNIP,Ubiquitin,ZWINT
+diff.mTOR.hepa	translatome	14	18	15	Lipid Metabolism, Molecular Transport, Small Molecule Biochemistry	(S)-2-hydroxy-acid oxidase,ADH1A,ADH1B,ADH1C (includes EG:11522),ADH6 (includes EG:130),alcohol dehydrogenase,ALDH,ALDH1L1,ALDH3A2,ALDH3B1,ALDH5A1,ALDH6A1,ALDH9A1,APCS,APOA2,APOC3,BAAT,DBP,DHRS2,FABP1,FOXA1,HAO1,HAO2,HMG CoA synthase,HNF4A,KIF11,linolenic acid,NR1D1,phytanic acid,PKLR,RORA,RXRA,SULT1C2,SULT2A1
+diff.mTOR.hepa	transcriptome	15	25	24	Lipid Metabolism, Molecular Transport, Small Molecule Biochemistry	A1BG,AASS,ABCB4,AGT,AMBP,APOH,ASAP2,BAAT,CLU,CRISP3,DCXR,DROSHA,ENPEP,FAM59A,GC,GRB2,GSTK1,HSD17B11,ITIH4,KLKB1,KNG1,NR1H4,PLTP,PTPRK,PXN,RAB8B,RBP4,REPS2,RNASEH1,RPH3AL,SLC3A2,SNX7,TF,TM7SF2
+diff.mTOR.hepa	translatome	15	18	15	Antimicrobial Response, Cell-To-Cell Signaling and Interaction, Embryonic Development	ASAP1,ASXL2,ASXL3,BCAR3,BIRC2,BIRC3,Ciap,CIC,CTPS,DEK,EZH2,GCC2,GOLGA3,Gsk3,HAT1,IKBKG,LMCD1,PFKP,PHF19,Phosphofructokinase,PIM2,polyubiquitin,RIPK4,SCAMP2,SRSF2,STAM,TRIM22,UBD,Ubiquitin,WTAP,XAF1,XIAP/CIAP,YWHAZ,ZRANB1,ZZZ3
+diff.mTOR.hepa	transcriptome	16	25	22	Amino Acid Metabolism, Molecular Transport, Small Molecule Biochemistry	(S)-2-hydroxy-acid oxidase,AADAC,AHSG,ALB,AMBP,APOA2,APOB,APOH,CRYM,FGL1,G0S2,GATA4,GCKR,GOT1,HAO1,HAO2,HNF1A,HPX,ITIH4,ITM2B,KNG1,L-triiodothyronine,MAT1A,NCOA6,PAH,PCBD1,PLA1A,SERPINA1,SMPDL3A,SRF,TTR,VTN
+diff.mTOR.hepa	translatome	16	18	15	Tissue Development, Cancer, Neurological Disease	ATAD2,AZGP1,CRADD,DDX11/DDX12,DONSON,E2F1,ECT2,ELF1,ERBB2,ESR1,FHIT,G protein,GBP2 (includes EG:14469),GINS1,HIST1H2AB/HIST1H2AE,HSPA13,HSPE1,LPHN2,MELK,MFAP1,miR-18a/miR-18b/miR-4735-3p,MMD,Nuclear factor 1,PLCG1,PTPRG,PTX3,RB1,SEC24B,SH3BGRL3,SH3BP2,SLC22A18AS,SP2,TCF3,TNFSF9,TOB2
+diff.mTOR.hepa	transcriptome	17	23	22	Cancer, Cell Cycle, Cellular Development	ALDOB,ATXN1,BRP44L,BTG3,CACYBP,CDC20,DCK,DMPK,DONSON,ECT2,ERK1/2,FAT4,FBXO5,HMGB2,HMMR,IRS,KANK2,KDM5B,NDC80,NR4A1,NR4A3,POMC,PRKCE,RB1,RHOXF2/RHOXF2B,RNASET2,RNF43,SLC25A4,SLC39A6,SNAPC1,SNAPC3,SYBU,TMEM97,TOP2A,TTK
+diff.mTOR.hepa	translatome	17	17	15	Reproductive System Development and Function, Cellular Development, Cancer	ACVR1,AMH,AMHR2,BTG1,CBY1,CDH10,CEBPA,CNOT7,CTNNB1,CTNND2,CYP26B1,DPM2,ECM1 (includes EG:100332249),ENAH,FAT1,HIST1H1C,INHA,INHBB,INHBC,INHBE,NR0B1,NR5A1,phosphatidylinositol N-acetylglucosaminyltransferase,PIGA,PIGC,PIGH,PIGP,PIGQ,PIGY,PKD2 (includes EG:18764),SERPINI1,SLC26A2,SULT2A1,TCF7L1,TOB1
+diff.mTOR.hepa	transcriptome	18	23	23	Tissue Development, Cellular Movement, Cell-To-Cell Signaling and Interaction	ADAM9,ANGPTL3,APCS,C1q,C1S,C4BPA,CD9,CD151,COL4A1,COL4A2,collagen,Collagen type III,Collagen type IV,Collagen(s),F2,FERMT2,Immunoglobulin,Integrin,Integrin alpha 3 beta 1,Integrin alpha 4 beta 1,Integrinα,ITGA1,ITGA7,ITGA8,ITGA10,ITGAV,KLF9,Laminin,LUM,POSTN,PPAP2B,PTX3,SERPING1,SPP1 (includes EG:20750),Tgf beta
+diff.mTOR.hepa	translatome	18	16	14	Infectious Disease, Cell Morphology, Cellular Assembly and Organization	ADAM9,ATG14 (includes EG:100504663),BAG2,CTPS,DCXR,DDX21,EPPK1,HEATR3,IPO7,IRF3,KIAA0226,KIAA0226L,MAP3K3,MICALL1,MYO1B,MYO1C,OSBPL3,PAH,PIK3C3,PTP4A3,RAB11A,RAB11FIP1,RAB11FIP2,RAI14,RSRC1,SEH1L,TMEM41B,TRAF6,TUBB4,UVRAG,XPO7,XPOT,YWHAG,ZW10,ZWINT
+diff.mTOR.hepa	transcriptome	19	22	21	Cellular Assembly and Organization, Cellular Function and Maintenance, Cell Signaling	ANPEP,ARHGDIG,BSG (includes EG:12215),CASR,CIT,DIAPH1,FNBP1,HNRNPM,HPGD,IL-1R,IPO9,KLC1,OSBPL3,Ras homolog,RHOB,RHOD,RHOG,RHOQ,RND2,RND3,ROCK1,Rock,RTKN,S100A9,SFN,SLC16A1,SLC3A2,SLC7A7,SLC7A11,SNAI2,TGFBR2,TSC22D1,TTC27,UCK2,WISP2
+diff.mTOR.hepa	translatome	19	15	13	Free Radical Scavenging, Gene Expression, Genetic Disorder	ANP32E,ASCC1,ASCC2,ASCC3,ATF4,Atf,ATF1 (includes EG:100040260),COMMD1,COMMD8,CYB5R4,EDF1,EPHX2,ERAP2,FAF1 (includes EG:11124),FOS,FOXL2,G3BP2,HOXA10,KRT4,miR-302a/miR-302b/miR-291a-3p (includes others),MTDH,NCF2,PIAS3,RELA,RNF138,RPIA,RPS6KA5,SIRT2,SIRT6,SOD2,STAT,TAF9,TDO2,TMEM131,TSC22D3
+diff.mTOR.hepa	transcriptome	20	21	23	Developmental Disorder, Genetic Disorder, Hematological Disease	ADRB2,C5,C6,C7,C8,C5-C6-C7,C5-C6-C7-C8,C5-C6-C7-C8-C9,CD55,CD59 (includes EG:25407),CHEMOKINE,Complement component 1,CPB2,CXCR7,EMR1,FGA,FGB (includes EG:110135),FGG,Fibrin,Fibrinogen,FPR1,FZD2,G protein alpha,G protein alphai,GNAI1,Gpcr,GPR87,GPR88,GPRC5A,GPRC5C,GPSM2,MC4R,NCF2,PRKAC,SERPINA5
+diff.mTOR.hepa	translatome	20	14	12	Cell Cycle, Connective Tissue Development and Function, Cellular Function and Maintenance	ABCD3,ARID5B,CCND1,CDKN2B,CDKN2D,CHORDC1,CYP4B1,FMO2,FMO3,FMO5,FMO,GALNT7,GATA4,GLI1,GLI2,HIC1,HSP90B1,IKZF1,KLF4,KRT19 (human),MEST,mir-15,miR-16/miR-497/miR-195 (includes others),MLF2,NUMA1,PANX1,PSTPIP2,RNASEL,SMARCA4,STK11,ULK1,WDR77,WNT3A,ZFP106
+diff.mTOR.hepa	transcriptome	21	20	20	Cell Cycle, Reproductive System Development and Function, Cancer	AMD1,AR,ARSE,CCNB2,CDC25B,CDK2,CHPT1,CKAP4,CUX2,DDC,EP300,Estrogen Receptor,EWSR1,FEN1,HMGB2,KLKB1,LAMA2,LAMA3,LAMB1,LAMB3,LAMC3,LIG1,MLH1,MLH3 (includes EG:217716),MLXIPL,NFYB,NR0B1,p160,PARP12,PGLS,POU4F1,RFC3,SELENBP1,TNK2,TRIM5
+diff.mTOR.hepa	translatome	21	13	12	Connective Tissue Disorders, Genetic Disorder, Cellular Movement	CELA1,COL17A1,COL4A1,COL4A2,COL4A3,COL4A4,COL4A5,COL4A6,COL7A1,collagen,Collagen(s),CTGF,CTSG,CYR61,DCN,DDR1,GNB2L1,GP6,Igf,IGFBP2,IGFBP7,Igfbp,ITGAV,ITGB8,KLK6,LRP,LUM,MMP11,NOV,Plasminogen Activator,SERPINB2,SERPINE1,SLC9A6,Tgf beta,ZBTB16
+diff.mTOR.hepa	transcriptome	22	20	21	Cell Morphology, Cellular Assembly and Organization, Cell Cycle	AKR1B1,AMPH,Beta Arrestin,CEP55,CHRM3,Clathrin,CLEC2B,CLIC1,CLIP2,Dynamin,E2F1,F5,FAM125A,FAM65B,GINS1,GLRX,HN1,ID2,KRT14,LRRN3,MAN1A1,MAX,MDM2,MGA,miR-125b-5p/miR-125a-5p/miR-125b (includes others),MXI1,PAK1IP1,PFN1,PIAS1,SATB1,TUBA4A,UBE2C,VPS37B,VPS37C,VPS37D
+diff.mTOR.hepa	translatome	22	13	12	Lipid Metabolism, Nucleic Acid Metabolism, Small Molecule Biochemistry	aldo,ALDOB,ALDOC,ARCN1,ATL2,ATP5B,ATP6V1E1,CCDC165,COP I,COPA,COPB1,COPB2,COPE,COPG2,COPZ1,DHX15,ERGIC2,ERLIN2,fructose-bisphosphate aldolase,GALNT1,GCKR,HMGCR,INSIG1,MARK4,NF2,NPC1,RCHY1,SCHIP1,SIPA1L3,SNX9,TECR,UBC,UBE2G2,UQCRC1,UQCRC2
+diff.mTOR.hepa	transcriptome	23	18	19	Cell Cycle, Hematological System Development and Function, Tissue Morphology	AK1,ANXA8L2,BANP,C11orf75,C1orf56,CCDC99,CDC20,CDC14B,CIDEB,DFFB,DRAM1,ELK3,ERAP2,FILIP1L,GSTM4,HSF1 (includes EG:15499),IL15 (includes EG:16168),KNTC1,LTB,miR-124,miR-16/miR-497/miR-195 (includes others),MRPL20 (includes EG:39477),OXA1L,PANX1,RAD51C,RELA,SERINC1,SERPINE2,TAF9,TNFSF9,TP53 (includes EG:22059),TSKU,UBE2S,ZWILCH
+diff.mTOR.hepa	translatome	23	12	10	Cellular Assembly and Organization, Cell-To-Cell Signaling and Interaction, Tissue Development	ANXA8L2,ARHGAP29,CAV1,CDK4,CHSY1,CTGF,CTNND1,ELK3,HNF4A,MAPK14,MAT1A,miR-124,miR-1/miR-206/miR-1a,MTMR6,MYH9,PLDN,POLR3G,RARG,RELA,RHOD,RHOG,RND3,SKA1,SNAI2,SP1,SRF,TEAD1
+diff.mTOR.hepa	transcriptome	24	18	18	Carbohydrate Metabolism, Cellular Movement, Cancer	ACAN,ACSM3,ADAMTS4,AMBP,APCS,ARHGEF40,ATXN2,CDO1,CHGB,CNTF,CST3,CSTB,CTSB,EXT1,EXT2,FN1,GPNMB,HYAL1,hyaluronic acid,ITIH1,ITIH2,ITIH3,MGLL,PAPSS2,PDX1 (includes EG:18609),PEPD,PLP2,RHOBTB1,SRPX2,STK16,TAC1,TGFBI,TNFAIP6,VHL
+diff.mTOR.hepa	translatome	24	10	10	Cellular Function and Maintenance, Post-Translational Modification, Protein Folding	ADAMTS5,AGXT,CREBBP,DFNA5,DNAJA1,DNAJB1,DNAJB6,DNAJB9,DNAJB11,DNAJC1,DNAJC3,DNAJC6,FGL1,FILIP1L,HSF1 (includes EG:15499),HSP,HSP90B1,HSPA13,HSPA1L,HSPB1,HSPB3,HSPD1,HSPE1,HSPH1,POT1,PTN,RAD23A,SACS,SDC4,SERPINA3,SNCAIP,STAT,TLR2,TLR4,TXNDC9
+diff.mTOR.hepa	transcriptome	25	18	20	Lipid Metabolism, Molecular Transport, Small Molecule Biochemistry	A1BG,ABCA8,ADH1A,ADH1B,ALPP/ALPPL2,AMBP,APOB,APOC3,APOH,C2,C3,C3-C3-Cfb,C3-Cfb,CEBPA,CFB,CFHR4,CFI,CFP,CXCL1,CXCL13,EPHX1,FOXA2,GCH1,GGH,GLIPR1,HOPX,ITGAX,MPO,NANOG,NAT2 (includes EG:10),ONECUT1,PILRB,PON1,SERPINI1,SPINK1
+diff.mTOR.hepa	translatome	25	2	1	Cell-To-Cell Signaling and Interaction, Embryonic Development, Tissue Development	THSD1,TLN1
+diff.testis.P17-P22	translatome	1	45	30	Gene Expression, DNA Replication, Recombination, and Repair, Cellular Assembly and Organization	AKAP12,AQP9,BRDT,CENPA,Creb,CREB3L4,FHL2,GSG2,GSTM3,GTF2A1L,Histone h3,Histone h4,Holo RNA polymerase II,HTATIP2,LEF1,MCM2,MCM4,MCM5,MCM6,NEDD4,PIAS4,POLR2H,POLR2J,PRMT1,PRMT2,Refbp2,RNA polymerase II,SMAD6,SPP1 (includes EG:20750),TBPL1,TCEA2,THOC4,TNNI3,TNNT2,USP2
+diff.testis.P17-P22	transcriptome	1	39	30	Cancer, Dermatological Diseases and Conditions, Hematological Disease	Actg2,Alpha tubulin,ANXA5,ARHGDIA,ARHGEF2,Beta Tubulin,DSTN,F Actin,FTL,HDAC6,HOMER2,HSPD1,HSPE1,IREB2,JUB,LLGL1,LOC643751,LPO,Lrrfip2,MAP2,MYPOP,NFkB (complex),PARD6B,PFN1,PGRMC1,PLK1,PRDX1,STX4,TNS1,TUBA8,TUBA1C,TUBB,TUBB2C,Tubulin,VDAC1
+diff.testis.P17-P22	transcriptome	2	38	30	Drug Metabolism, Glutathione Depletion In Liver, Protein Synthesis	20s proteasome,ABCC3,AKR1A1,AKR1B15,BNC1,Bnip3,CAT,CHORDC1,COQ7,glutathione transferase,GST,Gsta4,GSTM1,GSTM3,GSTM5,Gstm6,Gstp1 (includes others),HMBS,IFITM3,Immunoproteasome Pa28/20s,IRG,LGALS8,MORF4L2,NFE2L2,OAT,PGD,Pmaip1,PRKRA,PSMA7,PSMC3,PSME1,PSME2,RRS1,USO1,Xlr3c (includes others)
+diff.testis.P17-P22	translatome	2	36	26	Connective Tissue Development and Function, Embryonic Development, Organismal Development	Ap2 alpha,AP2B1,AP2M1,ARRB2,Beta Arrestin,Beta Tubulin,CD81,Clathrin,COL18A1,COL2A1 (includes EG:1280),Collagen type I,Collagen(s),CXCR7,DDX20,DLK1,FERMT2,GGA2,HDAC2,HDAC6,Hdac,Integrin,LPIN1,PDZRN3,PEX5L,PGK2,RCOR3,SALL4,SERPINH1,SH3GLB1,SLC2A3,SOX5,SOX6,SP3,Tubulin,USP8
+diff.testis.P17-P22	transcriptome	3	35	28	Post-Translational Modification, Protein Folding, Infectious Disease	26s Proteasome,ADIPOQ,ADIPOR1,BAG2,BAG3,BAG5,CDK9,CITED1,Creb,DNA-directed RNA polymerase,DUSP1,ELL2,GTF2A1L,Holo RNA polymerase II,Hsp70,Hsp90,HSPA8,HSPA1L,HTATIP2,MAGOH,MLF1,MOK,MUC1,Ncl,NEDD4,NRBP1,PKM2,POLR2D,POLR2H,POLR2J,RNA polymerase II,S100A6,SMYD2,TBPL1,USP2
+diff.testis.P17-P22	translatome	3	34	25	Cellular Assembly and Organization, Cellular Function and Maintenance, Protein Synthesis	Actin,AIFM1,ARHGDIA,BAG5,Calmodulin,CDC25B,Cofilin,CTGF,DNAJB6,DSTN,EEF2K,Estrogen Receptor,F Actin,FTL,HOMER2,Hsp70,Hsp90,HSPA1L,JUB,MIF,MOK,MUC1,PDXP,PFN1,PLA2,PLA2G6,PLA2G10,Profilin,Rac,SMYD2,SPA17,TESK1,TNS1,VASP,WASF1
+diff.testis.P17-P22	transcriptome	4	31	26	DNA Replication, Recombination, and Repair, Cell Cycle, Cellular Growth and Proliferation	AKAP12,CCNA1,CCND1,CDK2,CENPA,Cyclin A,Cyclin D,DMC1,FOXM1,GATA1,GSG2,H1F0,Hat,Histone H1,Histone h3,Histone h4,ID3 (includes EG:15903),MCM2,MCM4,MCM5,MCM6,MCMBP,MND1 (includes EG:295160),MRE11A,ORC6 (includes EG:23594),PTTG1,RAD51,RB1,Rb,RBBP7,RBP1,RPA3,RPA,Thymidine Kinase,TRRAP
+diff.testis.P17-P22	translatome	4	30	23	Cellular Development, Cellular Growth and Proliferation, Skeletal and Muscular System Development and Function	ABCC3,Akt,BHMT,BNC1,CAT,COQ7,ERK1/2,FAM48A,GSR,Gstm3,Gstm6,GSTT2/GSTT2B,IDE,INPPL1,KCNMB1,KCNMB2,KCNMB4,KCNU1,LGALS8,MAP4K1,NFE2L2,P38 MAPK,PGD,PHLPP1,Pmaip1,PPM1D,PSMC3,PSMD3,PSMD5,PSMD11,PSMD12,PSMD13,SPZ1,SQSTM1,Xlr3c (includes others)
+diff.testis.P17-P22	transcriptome	5	30	27	Cellular Assembly and Organization, Cellular Function and Maintenance, Cellular Growth and Proliferation	BGN,CCNB2,COL18A1,COL1A2,COL2A1 (includes EG:1280),COL3A1,Collagen type I,Collagen(s),CTBP1,CTGF,DDX20,Estrogen Receptor,GTF2B,HDAC2,Hdac,HISTONE,HPRT1,Integrin,NFYC,PELI1,PGK2,PRMT1,PRMT2,PTS,RCOR3,Refbp2,RFX1 (includes EG:100038773),SERPINH1,SLC2A3,SMAD4,SMAD6,Smad,SP3,SPARC,Vegf
+diff.testis.P17-P22	translatome	5	22	15	Embryonic Development, Organismal Development, Reproductive System Development and Function	4933415F23Rik,ACR,ACRV1,ACTL7A,ADAD1,AKAP3,AKAP4,Ankrd36,BSCL2,FAM3D,FSIP1,GALNTL5,Odf2,PRKAR2A,ROPN1L,SPATA19,YBX2,ZP3,Zp3r
+diff.testis.P17-P22	transcriptome	6	29	25	Cellular Assembly and Organization, Cellular Function and Maintenance, Protein Synthesis	Actin,ACTR3,ARHGDIG,Arp2/3,ARPC5,BAIAP2,BRK1,CA3,CAP2,CAV1,CRLF3,CTSL2,Dynamin,ELAVL1,EVL,FER,FYB,GAD,GIT1 (includes EG:216963),GOLGA4,MYO5B,NCKAP1L,NKX3-1,Pak,PI3K (complex),Profilin,Rac,Rho gdi,RHOB,RHOU,RPS4X,USP8,WASF1,WASF2,Wave
+diff.testis.P17-P22	translatome	6	19	17	Lipid Metabolism, Molecular Transport, Small Molecule Biochemistry	ACACA,AR,ARNT2,BTG2,CCDC88A,CEBPA,COX7A1,CRISP2,DGAT2,DGKA,EGFR,EPHX1,FCER1G,FCGR2A,FKBP4,GAPDH,HMGCR,INSL3,NCOR2,PFN1,PMFBP1,PRMT1,SLC38A5,STAT6,STAT,TFAP2A,THEG,THRB,TRIB2,TSSK2,TSSK1B,TXNRD3,UCP1,USP2,VAV3
+diff.testis.P17-P22	transcriptome	7	29	25	Cell Cycle, Cellular Development, Cellular Growth and Proliferation	AKAP1,AKAP10,Akt,ANAPC5,AP2B1,APC,ARRB2,Beta Arrestin,CDC27,CDK2AP1,Clathrin,CXCR7,EGR1,ERK1/2,Fc receptor,FCGR2A,FZR1,GADD45A,GJA1,GJC1,GSK3B,INPPL1,P38 MAPK,PEX5L,PHLPP1,Pka,PP2A,PPM1D,Ppp2c,PPP2R1A,PPP2R5C,PRKAG2,PTPN12,RPS3,SPZ1
+diff.testis.P17-P22	translatome	7	19	17	DNA Replication, Recombination, and Repair, Cell Cycle, Hematological Disease	ABCB10,ATF4,C1orf86,CDKN2A,CENPE,CHTF8,CLOCK,CRABP1,DMC1,DNAJB4,EPB42,FKBP9,GATA1,HMGB3,ID4,IPO7,ISL2,KIF20A,LDB1,LHX9,LMO1,LMO3,LMX1A,MCMBP,MGP,MND1 (includes EG:295160),MRPS7,PLAGL1,Pmaip1,PYGO1,RAD51,RLIM,RPA,SSBP2,YY1
+diff.testis.P17-P22	transcriptome	8	25	25	Cell Death, Lipid Metabolism, Molecular Transport	14-3-3,APOH,BASP1,BRAF,Calmodulin,CD3D,EPB41L2,Gsk3,MARCKS,MIF,Mlc,Myl9,MYL10,Pkc(s),PLA2,PLA2G6,PLA2G10,PRKCQ,RALB,RALGDS,Rap1,RAP1B,Ras,Ras homolog,RRAS2,SDC4,SMARCA2,SPA17,TNNI3,TNNT2,Troponin t,TSC22D3,VIM,YWHAG,YWHAH
+diff.testis.P17-P22	translatome	8	19	17	Cell-To-Cell Signaling and Interaction, Reproductive System Development and Function, Cellular Assembly and Organization	ADAM2,Adam3,ADAM8,ADAM10,ADAM17,ADAM18,Adam1a,Adam1b,BANF1,CLGN,CNN3,CRK,EIF2S3,GP1BA,HOOK2,HRASLS,Integrin,LCP1,LDHA,LMNA,MECP2,Metalloprotease,MMP10,MYH9,NNT,PBX2,PIK3R2,PKNOX1,POLR3E,S100A10,SRSF2,STK25,TOR1AIP1,YWHAZ,ZBTB3
+diff.testis.P17-P22	transcriptome	9	20	16	Embryonic Development, Organismal Development, Reproductive System Development and Function	4933415F23Rik,ACR,ACRV1,ACTL7A,ADAD1,AKAP3,AKAP4,Ankrd36,BSCL2,FAM3D,FSIP1,GALNTL5,Odf2,PRKAR2A,ROPN1L,SPATA19,SPIN1,YBX2,ZP3,Zp3r
+diff.testis.P17-P22	translatome	9	16	15	Cell-mediated Immune Response, Cellular Development, Cellular Function and Maintenance	AKAP1,CBFB,CBX4,CCDC92,CCNG2,CD28,CRELD2,CSNK2A2,CTLA4,CXCR2,ERO1LB,GATA3,HOXB4,HOXC6,HOXD8,HP1BP3,HSF2,ITGAE,KLF10,LGMN,LRRC23,Pbp2,PDX1 (includes EG:18609),PHF1,PLXDC1,PP2A,Ppp2c,PPP2CA,PPP2R5C,PRKAC,RNF2,RUNX3,SLC6A2,STAT4,TBX21
+diff.testis.P17-P22	transcriptome	10	19	19	Gene Expression, Cellular Development, Skeletal and Muscular System Development and Function	AQP9,BRDT,CBX3,CDO1,CENPA,CRABP1,CREB3L4,DBP,DNAJB4,DNMT3A,DYRK3,FBXO32,GADD45G,HIPK3,HIRA,Histone h4,HMGB3,ID2,Ifi204 (includes others),LRP2,MAGED1,MSX1,MXD4,MYOD1,NDN,PFKM,PJA1,RPS6KA5,SCNN1A,SEPT4,SIRT1,TCF12,TNFRSF4,TNNC1,YY1
+diff.testis.P17-P22	translatome	10	16	16	Cellular Development, Embryonic Development, Organ Development	BAD,BSPRY,CFTR,DDX25,EZR,GORASP2,heparin,HSP90AA1,LHX1,LPAR2,Muc3,NFKBIA,ODF1,PDZK1,PDZK1IP1,PRKACA,PRM1 (includes EG:19118),PRM2 (includes EG:19119),PRM3 (includes EG:19120),Protamine,SLC26A3,SLC34A1,SLC9A3,SLC9A3R1,SLC9A3R2,SPAG1,SPAG4,SPEN,TBP,TNP1,TNP2,TP53 (includes EG:22059),TRIP6,WDR77,YBX2
+diff.testis.P17-P22	transcriptome	11	18	18	Cell Death, Cellular Assembly and Organization, Embryonic Development	Ant,BAX,CAPZA2,CARD11,CASP2,CASP8AP2,Caspase,CFL1,CFLAR,CLU,Cofilin,DLG4,DSTN,ERN1,GAS2 (includes EG:14453),GFI1,HK1,KCNA3,LEP,LEPROT,PPI,PRKCQ,RASSF2,SLC25A4,SLC25A6,STK3,STK4,SUCLA2,TAB3,TESK1,TESK2,TRAF2,VDAC1,VDAC2
+diff.testis.P17-P22	translatome	11	16	15	Cellular Assembly and Organization, Cellular Development, Embryonic Development	0610010K14Rik,ARC,Bc1 (includes EG:12031),CCDC6,CEP290,CETN1,CREB1,Crem,Fhl4,FHL5,FMR1,GRIP1,HNRNPL,KIF17,MNS1,NDUFA4,NXF1,NXF2/NXF2B,POU5F1,RAD21,REC8 (includes EG:290227),RPGR,RPGRIP1,RPS6KA1 (includes EG:20111),SIK1,SLC16A1,SMARCA5,SMC3,SMC1A,SMC1B,STAG2,STAG3,SYCP3,TDRD7,VEGFA
+diff.testis.P17-P22	transcriptome	12	18	18	RNA Damage and Repair, Organismal Development, Embryonic Development	ALB,ALDOB,Bglap2 (includes others),CASC3,CITED2,CRELD2,CSRP1,DDX39A,EIF4A3,EPSTI1,ERO1LB,FHL2,GCG,HNF1B,INHA,JUP,LEF1,MAFB,MAGOH,MHC CLASS I (family),NXF1,PARP12,PBX1,PDX1 (includes EG:18609),PIAS4,RBM8A,RNPS1,SLC2A2,THOC4,TRAFD1,TRIM24,TRIM54,VDR,WT1
+diff.testis.P17-P22	translatome	12	15	14	Carbohydrate Metabolism, Molecular Transport, Small Molecule Biochemistry	Acot1,ACOT9,ANPEP,ASB15,Cd55/Daf2,Ces1e,ELOVL2,EPS8L3,FBP1,FOXA1,FOXJ1,Grtp1 (mouse),HNF1A,HNF1B,HNF4A,ICAM1,IL6,JUND,LEF1,NDRG4,NR1H4,NR1I2,NR5A2,ODZ4,palmitoyl-CoA hydrolase,PCBD1,POU2F1,SLC10A1,SLC4A2,TCF7L2,TMED6,UGT1A1
+diff.testis.P17-P22	transcriptome	13	17	19	Gene Expression, Cellular Development, Embryonic Development	ACE,AGT,AGTR1,ASB15,CCNK,CSDC2,DDX25,E4F1,ERCC8,FOXN2,GTF2H2,IFT172,LDB1,LHX3,LHX4,LMO1,NFE2,ODF1,PDLIM4,PDLIM5,POLR2B,POLR2D,PRM1 (includes EG:19118),PRM2 (includes EG:19119),PRM3 (includes EG:19120),Protamine,SPAG4,SPEN,TNP1,TNP2,TP53 (includes EG:22059),YBX2,Zfp275,ZNF292
+diff.testis.P17-P22	translatome	13	15	15	Cellular Movement, Cellular Growth and Proliferation, Cell Death	Acan,CA3,CACNA1G,CDH2,CDHE/CDHN,CDT1,CDX1,CER1,COL2A1 (includes EG:1280),CTNNB1,CTNND1,CTNND2,CTSL2,CTSZ,DAB2IP,Dynamin,FAS,FEM1B,FER,H1F0,HIPK1,INSL6,KIF3B,KIFAP3,MAP3K5,MESP1,MMP23B,MYLK,NKX3-1,PATZ1,PTPRQ,SERPINE2,SNX9,WNT3A,ZNF622
+diff.testis.P17-P22	transcriptome	14	16	18	DNA Replication, Recombination, and Repair, Cardiovascular Disease, Cell Death	APEX1,AREG/AREGB,ATF4,CUL1,CUL7,DDB1,DDB2,DDIT4,DNMT3B,E4F1,EI24,FBXO31,FBXW8,FEN1,FOSL2,KCNMA1,KCNMB1,KCNMB2,KCNMB4,KCNU1,KLF4,MID1IP1,MIF,MRPS7,MT2A,NR6A1,Pmaip1,RBM38,RBX1,SERPINE2,SH3BGRL2,SNAI2,TP53 (includes EG:22059),UNG,YWHAG
+diff.testis.P17-P22	translatome	14	14	14	Gene Expression, Cellular Development, Cancer	26s Proteasome,ALAD,AURKA,BRCA1,CCND3,CERS2,CIITA,CPEB1,CYP11A1,ELAVL2,ERCC8,FADD,GSG1,HIPK3,HOXA2,ID2,MYOD1,NR5A1,OLIG1,OLIG2,PAPOLB,PFK,PFKP,PP1 protein complex group,PPP1CA,PPP1CB,RAI14,Rb,TCF3,TCF21,TLE6,UBE2N,VDR,ZDHHC16,ZNF292
+diff.testis.P17-P22	transcriptome	15	16	17	Free Radical Scavenging, Small Molecule Biochemistry, Cellular Assembly and Organization	APAF1,BANF1,bisphosphoglycerate mutase,bisphosphoglycerate phosphatase,CNN3,CYC1,Cytochrome c,FEM1B,Glutathione peroxidase,GPX2,GPX3,GPX6,GPX1 (includes EG:14775),GSTT1,LBR (includes EG:368360),LMNA,LMNB2,MDH2 (includes EG:17448),NNT,P glycerolmutase,PGAM1,PGAM2,PPARGC1A,PRDX3,RAB5A,RB1,SRSF2,SRSF6,SRSF9,TMPO,TOR1AIP1,UQCR10,UQCR11,UQCRQ
+diff.testis.P17-P22	translatome	15	14	14	Renal Tubule Injury, Drug Metabolism, Cell Morphology	ACSL6,Aox3,atypical protein kinase C,BEX2,C16orf48,CATSPER1,CATSPER2,CATSPER,CATSPERB,Cyp2a12/Cyp2a22,CYP2A6 (includes others),Cyp2d26,CYP2F1,GSTA5,Gstp1 (includes others),HDAC6,HSP90AA1,HSPA2,LLGL1,MT1E,MUC1,NASP,NCOR2,NR1I3,PARD6A,PARD6B,PARD6G,PRKCI,PRKCZ,RELA,RORC,SLC16A7,STIP1,unspecific monooxygenase,UXT
+diff.testis.P17-P22	transcriptome	16	16	17	Carbohydrate Metabolism, Small Molecule Biochemistry, Connective Tissue Development and Function	ACADL,ACTG2,AMPD2,ATN1,C10orf35,CASP1,CASP8,CEBPB (includes EG:1051),CRAT,DGAT2,DHRS1,DPYSL3,FAM32A,IDH3A,IDH3B,IDH3G,IFITM3,IFNG (includes EG:15978),IFT57,IKBKE,IRF9,isocitrate dehydrogenase (NAD),KAT2A,MARCKSL1,MMD2,PPARD,SAT1,SLC27A1,SLC38A2,SORD,SQRDL,SYCP1,UCP1
+diff.testis.P17-P22	translatome	16	14	14	Drug Metabolism, Lipid Metabolism, Small Molecule Biochemistry	ARPM1,BEX1,CA2,CIRBP,CRAT,CSRP1,CTPS,DERL1,FAM118B,GAS2 (includes EG:14453),IFIT1B,KIF21A,NCOR2,OAS1,PARP12,PFN3,PNRC1,PPARG,Rar,RARA,RBP1,Retinoic acid-RAR-RXR,RNF19A,S100A11,SCAPER,SELS,Tex19.1,TRAFD1,tretinoin,TRIM24,UBA7,VCP,VCPIP1,vitamin A,ZNF423
+diff.testis.P17-P22	transcriptome	17	15	16	Carbohydrate Metabolism, Small Molecule Biochemistry, Lipid Metabolism	ACOT9,ALDOB,ANPEP,Cd55/Daf2,CDO1,Ces1e,ELOVL2,EPS8L3,FBP1,GATM,Grtp1 (mouse),GSTA5,HNF1A,HNF1B,HNF4A,HNF4G,LHX1,MFI2,MLXIPL,NDRG4,palmitoyl-CoA hydrolase,PFKL,PFKP,POU2F1,RBM47,RHPN2,SLC10A1,SLC4A2,Slco1a1,Sult1d1,TCF7L2,TMED6,UGT1A1,UGT2B17
+diff.testis.P17-P22	translatome	17	14	14	Antimicrobial Response, Inflammatory Response, Cell Death	ANXA11,AR,BIRC3,CASP1,CASP2,CASP3,CAST,CLDN11,DMRT1,ECSIT,EG665536/Ifitm1,EIF4G3,Gbp1,IFI35,IFI44,Ifi47,IFI27L2,IFIH1,IFIT2,IFIT3,IFIT1B,IFT57,IRG,ISG15,Lrrfip2,MX1,MYD88,OAS1,PDIA5,RIPK4,SHBG,SLC34A2,SPINLW1,STAT5A,STRA8
+diff.testis.P17-P22	transcriptome	18	15	17	Cell-To-Cell Signaling and Interaction, Cellular Assembly and Organization, Tissue Development	Alpha catenin,CDH2,CDHE/CDHN,CRLF1,CTNNA1,CTNNB1,CTNND2,DCK,deoxyguanosine,DGUOK,DHRS4,FAM107B,FAM110A,GALNT3,GALNT10,GALNT13,JUB,KIF3A,KIF3B,KIFAP3,KLF5,LRP5,LYZL1,MAP4,MAP4K1,PAX7,PCP2,PLC gamma,polypeptide N-acetylgalactosaminyltransferase,PTGR1,PTPRQ,SET,SNX9,TCF7,TJP2
+diff.testis.P17-P22	translatome	18	14	15	Lipid Metabolism, Molecular Transport, Small Molecule Biochemistry	Acaa1b,acetyl-CoA C-acyltransferase,Acot1,arachidonic acid,ASS1,CIDEA,CROT,CXCL12 (includes EG:20315),DNAJC5B,EDN1,FABP1,FABP2,FABP3,FABP4,FABP5,FABP,fatty acid,FBXO21,GPD2,HIF1A,KIF20A,LDHA,linoleic acid,LPCAT3,MMEL1,NPPA,oleic acid,palmitic acid,PPARA,RXRG,SLC2A4,TALDO1,TFAM,UCP1
+diff.testis.P17-P22	transcriptome	19	15	16	Lipid Metabolism, Molecular Transport, Small Molecule Biochemistry	Acaa1b,ACACA,ACADM,ADIG,AQP7,ATG14 (includes EG:100504663),BECN1,BEX1,CCDC92,CIDEA,CIDEC,CTPS,DGAT1,FDPS,GATA3,GCK,HK2,IFNG (includes EG:15978),IL24,KLF10,LAMB3,LAPTM4A,LPIN1,PEPCK,PIK3C3,PIK3R4,PPARG,RETN,SAT1,SAT,SCD,SDPR,TBX21,Tex19.1,UCP1
+diff.testis.P17-P22	translatome	19	13	13	Cell-To-Cell Signaling and Interaction, Nervous System Development and Function, Gene Expression	ATN1,BCL3,CAMK4,CCR5,CLNK,CREBBP,CXCL9,DAPK1,DLG4,DPYSL3,EVL,FYB,FYN,GRIN2A,HK1,IL2RA,ISG20,MARCKSL1,PKM2,POLR1B,POLR1E,POLR3E,RNA polymerase I,RRN3,SELE (includes EG:20339),SKAP1,SKAP2,STAT4,SUCLA2,TAF1A,TAF1B,UBTF,VDAC1,WWTR1
+diff.testis.P17-P22	transcriptome	20	15	16	RNA Post-Transcriptional Modification, Infectious Disease, Cell Cycle	60S ribosomal subunit,BSPRY,CATSPER1,CATSPER2,CATSPER,CATSPERB,CBX4,CDK1,CDKN2A,E2F6,HAUS1,HELLS,HOXB6,HOXC6,HOXD8,HP1BP3,HSP90AA1,HSPA2,IPO7,NASP,PDZK1,PDZK1IP1,PHF1,PKMYT1,PLXDC1,RNF2,RPL5,RPL14,RPL18,RPL7L1,RPLP0,SLC17A1,SLC34A1,TBX2,TSC1
+diff.testis.P17-P22	translatome	20	13	13	Gene Expression, Cellular Assembly and Organization, Cellular Function and Maintenance	ARSA,BLM,DR1,EIF3B,EIF4A1,EIF4A2,EIF4G1,EIF4G2,GPI,HNRNPA2B1,MBP,MELK,MYC,Pabpc2,PDCD4,PIAS2,PIAS4,POLD1,POT1,POU3F1,RBMS1,RNF111,RUVBL1,SKI,SMAD3,STK24,sulfatides,TAF11 (includes EG:309638),TAF2 (includes EG:170844),Taf7l,TBP,TERF2,TGFA,WRN,ZBTB17
+diff.testis.P17-P22	transcriptome	21	15	16	Cell-To-Cell Signaling and Interaction, Reproductive System Development and Function, Tissue Development	AR,Ca2+,CDH1,Ces,Ces1g,Ces2a,COIL,COMP,Cst12,CYP17A1,DAPP1,ECM1 (includes EG:100332249),EGR4,ESD,GUSB,heme,HMOX2,ITGAE,ITGB7,MARCKS,PDCD6,PLC,PLCL1,PLCZ1,PNPLA7,PVRL3,RNF115,SLC34A2,SLC38A5,SLC41A3,STAT5A,THBD,TNNT2,VSNL1,XRCC5
+diff.testis.P17-P22	translatome	21	13	13	Cellular Assembly and Organization, Cellular Function and Maintenance, Cell Signaling	ARF1,ARHGDIA,ARHGEF18,BAIAP2,CABYR,CRLF3,CYFIP1,DIAPH2,ECT2,GOLGA4,GTP,HOMER2,NCF2,NCKAP1,NGEF,PLEKHG2,PLXNB1,Rab11,RAB34,RAB11FIP4,RAB11FIP5,RAC1,RHOA,RHOD,RHPN1,ROCK2,ROPN1,RRAD,SNX2,VAV3,VPS35,VPS26A,VPS29 (includes EG:288666),WASF2
+diff.testis.P17-P22	transcriptome	22	14	16	Cell Signaling, Cellular Assembly and Organization, Cellular Function and Maintenance	alcohol group acceptor phosphotransferase,ARHGDIA,ARHGEF2,ARHGEF18,CABYR,CDK8,Chn2,COG8 (includes EG:291990),CSNK1A1,CYFIP1,DIAPH2,HOMER2,IRAK1,MAK,MCF2,MCF2L,PELI2,PIP5K1A,PKN1,PLEKHG2,PRKAA1,PRKCH,PRKCQ,PRKX,RAC1,RHOA,RHOB,RHOC,RHOG,RHPN1,ROPN1,RTKN,SNX2,VPS26A,VPS29 (includes EG:288666)
+diff.testis.P17-P22	translatome	22	13	14	Cell-To-Cell Signaling and Interaction, Cellular Assembly and Organization, Tissue Development	2-oxoglutarate:oxygen oxidoreductase,ALPL,ARHGDIA,C14orf169,CCNA1,COG8 (includes EG:291990),Cyclin A,DES,FNBP1,LMNB2,MCF2,MCM5,Mlc,Myl9,MYL10,MYOD1,PDPK1,PFK,PFKM,PHF8,PPP1R12A,RACGAP1,Ras homolog,RHOC,RHOD,RHPN1,RND2,ROCK2,SIX1,SLC26A8,SMARCA2,SNAI2,SP7,Troponin t
+diff.testis.P17-P22	transcriptome	23	14	15	Cell Death, Gastrointestinal Disease, Inflammatory Disease	3,5-cyclic-nucleotide phosphodiesterase,ARL2BP,BEX2,CACNA1H,CKLF,CRX,FAIM,FRS2,MITF,NAA38,NGFR,NGFRAP1,NTRK1,Pde,PDE1/2/4,PDE11A,PDE1A,PDE1C,PDE4A,PDE4D,PDE6G,PDE7B,PDE8A,PDE8B,RHO,SAG,SERTAD2,STAMBPL1,STAT5B,TNF,TULP2,ZFP36
+diff.testis.P17-P22	translatome	23	12	13	Post-Translational Modification, Cell Cycle, Cell Death	alcohol group acceptor phosphotransferase,Alpha tubulin,AURKA,Aurkc/Gm12463,CDK2,CDK6,CDK7,CDK8,EHD1,EHD4,HAUS1,HIPK1,HSF1 (includes EG:15499),IRAK1,LIG1,LPXN,MAK,MDM2,MRE11A,NUMB,PELI2,PKMYT1,PLK1,PRKAA1,PRKCD,PRKCQ,RASSF2,SGK1,STK3,TBX2,TEX11,TRIM13,TRRAP,XRCC6
+diff.testis.P17-P22	transcriptome	24	14	15	Drug Metabolism, Small Molecule Biochemistry, Endocrine System Development and Function	Aox3,ATXN1,BCAP29,Cald1,CYP1A1,Cyp2a12/Cyp2a22,Cyp2d26,Cyp2d9 (includes others),CYP2F1,CYP3A4,GRIN2A,HAL,HR,MED1 (includes EG:19014),N-cor,NOVA1,NR1I3,PENK,PNRC1,PRICKLE1,PTPN4,RAP1GDS1,Rar,REST,RORA,RORC,SLC16A7,SMARCB1,SNAP47,TRIM24,TWF2,unspecific monooxygenase
+diff.testis.P17-P22	translatome	24	12	13	DNA Replication, Recombination, and Repair, Nucleic Acid Metabolism, Small Molecule Biochemistry	AQP7,CCL13,CCNB2,CDK1,Cyclin B,DDB1,DDB2,EI24,ERCC3,ERCC8,FOXM1,FOXN2,GKAP1,GTF2H1,MAP4,NFE2,NQO1,PCNA,PDLIM4,PLAGL1,POLA1,POLD3,PPARD,PRIM1,PRIM2,PRKG1,PTPRV,SGK1,SIRT1,SORD,TP53 (includes EG:22059),TSC22D3,UNG,XPC,ZNF292
+diff.testis.P17-P22	transcriptome	25	14	16	Embryonic Development, Organ Development, Organismal Development	ARNT2,CHRNE,COX7A1,CRISP2,CTNNB1,DCN,EGF (includes EG:13645),EGR1,FSTL1,GTF3A,ICMT,MMP2,MMP9,MYH6,MYH7,MYOD1,PKIB,PMFBP1,POSTN,SELENBP1,SIM1 (includes EG:20464),SMAD3,SRSF1,STAT6,SYT9,Tgf beta,TGFB1 (includes EG:21803),THEG,THRB,TNF,TSSK2,TSSK1B,TXNRD3
+diff.testis.P17-P22	translatome	25	12	12	Cell Signaling, DNA Replication, Recombination, and Repair, Nucleic Acid Metabolism	3,5-cyclic-nucleotide phosphodiesterase,ARL2BP,BCAP29,CERS2,CKLF,NOVA1,Pde4,Pde,PDE1/2/4,PDE10A,PDE11A,PDE1A,PDE1B,PDE1C,PDE3A,PDE4A,PDE4C,PDE4D,PDE6H,PDE7A,PDE7B,PDE8A,PDE8B,PDE9A,PIGF,PRKAG2,SERTAD2,STAMBPL1,STAT5B,TDP2,TULP2,ZFP36
+diff.testis.P17-P70	translatome	1	41	30	Cellular Growth and Proliferation, Cell Death, Cell Cycle	ADIPOQ,APOH,BASP1,Calmodulin,CCND2,CSNK1E,CSNK2A1,Cyclin D,DYNLL2,HSPD1,ID1,ID3 (includes EG:15903),INSL3,KRAS,KTN1,MELK,MLF1,Ncl,NRBP1,PELI1,PLA2G6,PLCE1,PPAN,Ras,RRAS2,S100A6,SHBG,SIN3A,SMAD4,SMAD6,Smad,SPA17,TCF12,Tropomyosin,TSC22D3
+diff.testis.P17-P70	transcriptome	1	40	31	DNA Replication, Recombination, and Repair, Connective Tissue Development and Function, Embryonic Development	ANAPC4,APC,CCND1,CDKN1C,DNMT3L,EGR1,EVL,FAM110A,FTL,FYB,FZR1,Gsk3,GSK3B,HNF1B,KLF4,KLF5,MCM2,MCM4,MCM6,MCMBP,MND1 (includes EG:295160),ORC2 (includes EG:18393),ORC6 (includes EG:23594),RAD51,RPA2,RPA3,RPA,SERPINA1,SOX5,SOX6,SOX17,Sox,TAGLN,UNG,XPO1
+diff.testis.P17-P70	translatome	2	39	29	DNA Replication, Recombination, and Repair, Cellular Assembly and Organization, Cell Cycle	ATM,CDK9,CDT1,Creb,CREB3L4,DMC1,DNA-directed RNA polymerase,GSTM3,GTF2A1L,Hat,Holo RNA polymerase II,HPRT1,MCM2,MCM3,MCM4,MCM5,MCM6,MCMBP,MND1 (includes EG:295160),NEDD4,ORC6 (includes EG:23594),POLR2D,POLR2H,POLR2J,POLR3A,RAD51,RNA polymerase II,RPA2,RPA3,RPA,SOX17,TNNI3,TNNT2,TRRAP,UIMC1
+diff.testis.P17-P70	transcriptome	2	38	30	Drug Metabolism, Glutathione Depletion In Liver, Cell Morphology	Aox3,ASNS,BHMT,Cald1,CKMT2,CLDN11,Cyp2a12/Cyp2a22,Cyp2d26,CYP2F1,DMRT1,FHL2,FOXJ1,glutathione transferase,GST,Gsta4,GSTM1,Gstm6,LCN2,MGST2,NAT8,NCOA2,NFKBIB,PRMT1,RBMXL1,Refbp2,RORA,Rxr,SLC16A7,SPINLW1,STRA8,SULT1E1,Thymidine Kinase,TRIM54,unspecific monooxygenase,WT1
+diff.testis.P17-P70	transcriptome	3	36	29	Gene Expression, Decreased Levels of Albumin, Post-Translational Modification	ADIPOQ,AKAP12,CDK9,CENPA,DNA-directed RNA polymerase,DYNLL2,FHL1 (includes EG:14199),GNAI3,GSG2,GTF2A1L,GTF2H1,Histone h3,Histone h4,Holo RNA polymerase II,Importin alpha,KLF2,KPNA3,KPNA6,MAGOH,MLF1,Ncl,NEDD4,NRBP1,POLR2C,POLR2D,POLR2G,POLR2H,POLR2J,RNA polymerase II,S100A6,SARNP,SDHC,SH3KBP1,SHBG,THOC4
+diff.testis.P17-P70	translatome	3	35	27	Cell Death, Drug Metabolism, Endocrine System Development and Function	AIFM1,AKAP1,AKAP10,Akt,BAG1,BAG5,CHORDC1,CHUK,Ck2,Cytoplasmic Dynein,DDAH2,DYNLRB1,FOXJ1,Hsp70,Hsp90,HSP90AB1,HSPA8,HSPA14,HSPA1L,NAP1L1,NFkB (complex),NFKBIB,ODC1,PHLPP1,Pka,Ppp2c,PPP2R2B,PRKAG2,SIAH2,SKI,SNCAIP,STAP2,STIP1,TTC3,ZNF281
+diff.testis.P17-P70	transcriptome	4	35	29	Protein Degradation, Protein Synthesis, Post-Translational Modification	20s proteasome,26s Proteasome,ALAD,CDC34,CUL1,FBXO2,Immunoproteasome Pa28/20s,KIAA0368,MAP1LC3A,NAE1,NBR1,NEDD8,NFE2L2,NGLY1,PFN3,PSMA1,PSMA7,PSMA8,PSMA,PSMD1,PSMD14,PSME1,PSME2,RNF25,TSN,UBA3 (includes EG:117553),UBE2,UBE2E3,UBE2G1,UBE2G2,UBE2J1,Ubiquitin,UBXN1,UCHL1,VCP
+diff.testis.P17-P70	translatome	4	34	28	Gene Expression, DNA Replication, Recombination, and Repair, Cell Cycle	BCLAF1,CCNA1,CCNA2,Cyclin A,DDX20,DNA (cytosine-5-)-methyltransferase,DNMT1,DNMT3A,DNMT3B,Estrogen Receptor,FZR1,H19,H1F0,H1FX,HDAC2,HDAC11,Hdac,HELLS,HISTONE,Histone H1,JARID2,KDM5A,KIAA0947,LIG1,NCOA2,NR6A1,PRMT1,PRMT2,RB1,Rb,RBMXL1,RBP1,RCOR3,Refbp2,RRM2
+diff.testis.P17-P70	transcriptome	5	33	28	Post-Translational Modification, Protein Folding, Lipid Metabolism	APOH,BAG5,BASP1,Calmodulin,CHORDC1,Ck2,CSNK2A1,Cytoplasmic Dynein,DYNLRB1,EPS15,FKBP3,FKBP9,HDAC6,Hsp70,Hsp90,HSP90AB1,HSPA8,HSPA14,HSPA1L,HSPD1,HSPE1,INSL3,KRAS,NAP1L1,peptidylprolyl isomerase,PLA2G6,PPIL4,RALB,Ras,RRAS2,SMYD2,SPA17,STIP1,TSC22D3,TST
+diff.testis.P17-P70	translatome	5	33	26	Cellular Assembly and Organization, Cellular Function and Maintenance, Cell Death	14-3-3,Actg2,AKAP12,alcohol group acceptor phosphotransferase,Alpha tubulin,ARHGEF2,BAX,Beta Tubulin,CASP2,Caspase,CCT8,CDK8,CRABP1,F Actin,Fhl4,FHL5,Focal adhesion kinase,GRIP1,HDAC6,HOMER2,KIF17,KIF5B,LPO,MAP2,Pkc(s),PRKCD,PRKCQ,PTPN12,STX4,TNS1,TRIP6,TUBA8,TUBA4A,TUBB,Tubulin
+diff.testis.P17-P70	transcriptome	6	33	28	Cellular Assembly and Organization, Cellular Function and Maintenance, Tissue Development	ACSL1,BGN,C13orf15,Cd55/Daf2,CITED2,COL1A2,COL2A1 (includes EG:1280),COL3A1,Collagen type I,Collagen type III,Collagen(s),CTGF,DCN,EPHX1,Integrin,MELK,MTPN,NFYC,PENK,RFX1 (includes EG:100038773),RFXAP,RIF1 (includes EG:295602),S100A10,SLC25A4,SMAD2,SMAD4,Smad2/3,SP1,SPARC,TCF21,Tgf beta,Vegf,VWF,WNK1,ZNF281
+diff.testis.P17-P70	translatome	6	31	27	Tissue Development, Cell-To-Cell Signaling and Interaction, Cellular Assembly and Organization	ACE,AGT,CCND1,CENPA,COL18A1,COL2A1 (includes EG:1280),COL3A1,COL4A1,Collagen type I,Collagen type IV,Collagen(s),DAZ2,DCN,F5,FERMT2,FHL2,GP1BB,GSG2,Histone h3,Histone h4,IFITM3,Integrin,KLF4,LRG1 (includes EG:116844),MMEL1,PROC,PTK2 (includes EG:14083),SERPINH1,SOX5,SOX6,Sox,TAGLN,Thymidine Kinase,TRIM54,VWF
+diff.testis.P17-P70	transcriptome	7	32	27	Cell Death, Cell Cycle, Cell Morphology	14-3-3,alcohol group acceptor phosphotransferase,BAX,CASP2,Caspase,CCND3,CCNE2,CDK2,CDK8,CRABP1,CSNK1A1,Cyclin D,DNAJA1,FHL5,GNB2L1,GRIP1,HABP4,KIF17,KIF5B,Lamin b,LBR (includes EG:368360),LMNB2,MARCKS,Pkc(s),PLK1,PRKCD,PRKCQ,PRM1 (includes EG:19118),PRM2 (includes EG:19119),PRM3 (includes EG:19120),Protamine,Ras homolog,SDC4,TFDP1,VIM
+diff.testis.P17-P70	translatome	7	23	16	Cellular Development, Embryonic Development, Organ Development	4921517D21Rik,4933415F23Rik,ABHD5,ACRV1,ACTL7A,Ankrd36,BSCL2,CDV3,DDX25,FAM3D,GALNTL5,Odf2,ROPN1L,SPATA19,TNP1,TNP2,UBXN6,YBX2
+diff.testis.P17-P70	transcriptome	8	32	27	Cellular Assembly and Organization, Cellular Function and Maintenance, Protein Synthesis	ABI1,ABI-2-CYFIP2-HSPC300-NCKAP1-WAVE,Actg2,Actin,ACTR2,ACTR3,Arp2/3,ARPC5,BRK1,CAP2,CRLF3,DBN1,DLGAP4,DSTN,F Actin,HOMER2,LOC643751,MAP2,NCKAP1,NCKAP1L,PARD6B,PFN1,PI3K (complex),Profilin,Ribosomal 40s subunit,RPS3,RPS3A,RPS4X,SLC9A3R1,SOS2,Spectrin,STX4,TNS1,WASF1,WASF2
+diff.testis.P17-P70	translatome	8	19	18	Gene Expression, Cellular Development, Skeletal and Muscular System Development and Function	ABCE1,ATF4,BEX2,CBX3,CDC6 (includes EG:23834),CENPA,CSN2,CYP11A1,DNAJB4,EED,ELL,GFER,HAT1,Hat,Histone h4,HMGB3,HOXB4,KLF4,MAGED1,MCM3,MID1IP1,MSX2,NDN,NGFR,PJA1,Pmaip1,POLA1,PPP1R8,RPS6KA5,SRSF9,TCF21,TNFRSF4,TRA2A,TXLNG,YY1
+diff.testis.P17-P70	transcriptome	9	28	25	Cell Death, Protein Synthesis, Cellular Response to Therapeutics	AHCYL1,AKAP1,AKAP10,Akt,APPL1,ATM,ATR,Creb,DDAH2,DUSP10,EEF1E1,ERK1/2,ITPR,Jnk,NFkB (complex),PHLPP1,Pka,PP1 protein complex group,PP2A,PPP1CA,PPP1CB,Ppp2c,PPP2CA,PPP2R2B,PRKAG2,PTK2 (includes EG:14083),RPS6KA1 (includes EG:20111),SIAH2,SKI,SNCAIP,SPZ1,TNNI3,TOPBP1,TTC3,UIMC1
+diff.testis.P17-P70	translatome	9	19	18	Cell-mediated Immune Response, Cellular Movement, Hematological System Development and Function	Adaptor protein 1,ARL2BP,ARPC3,C16orf87,CAMK4,CBFB,CCDC6,CCR5,CREB1,DEK,DGKA,DYNLL1,GCA,HMGCR,IL10,ING1,INPP1,ITGA2B,ITGAE,ITGB7,JRK,LGALS8,LGMN,LYPLA1,MAGOH,NDUFA4,NFKBIA,Pbp2,PKIB,STAMBPL1,STAT4,STAT6,THOC4,UCP1,ZFP36
+diff.testis.P17-P70	transcriptome	10	23	22	Cellular Assembly and Organization, Cellular Function and Maintenance, Cellular Movement	Adaptor protein 2,Alpha Actinin,Alpha catenin,Alpha tubulin,Ap2 alpha,AP2A1,ARHGEF2,Beta Tubulin,CCT5,CCT8,Clathrin,CLTC,CSRP1,CTNNA1,CTSL2,DPYSL5,Dynamin,Focal adhesion kinase,GJC1,GRIN2B,LPO,MAP4K1,MARCKSL1,PEX5L,PICALM,PLC gamma,PTPN12,RHOU,TJP1 (includes EG:21872),TRIP6,TUBA8,TUBA4A,TUBB6,TUBB,Tubulin
+diff.testis.P17-P70	translatome	10	17	17	Carbohydrate Metabolism, Lipid Metabolism, Small Molecule Biochemistry	ABI1,ACVR2B,ARHGEF2,ARHGEF18,BRK1,CABYR,Chn2,CRLF3,CYFIP1,CYFIP2,DIAPH2,DIAPH3,DLGAP4,EVI5,KTN1,NCKAP1L,PCDH10,Phosphatidylinositol4,5 kinase,phosphoinositide 5-phosphatase,PIP5K1A,PIP5K1B,PIP5K1C,PIP5KL1,PTPMT1,RAC1,RHOA,RHOD,RHPN1,ROPN1,SNX2,SYNJ2,TRIO,WASF2
+diff.testis.P17-P70	transcriptome	11	23	23	Gene Expression, Cell Cycle, DNA Replication, Recombination, and Repair	CCNA1,Coup-Tf,CTBP1,Cyclin A,DDX20,DNMT1,E2f,EIF2C2,Estrogen Receptor,H19,H1F0,Hat,HDAC2,HDAC3,HDAC11,Hdac,HISTONE,Histone H1,HRASLS,MBD2,MBD3L1,MCM5,MXD1,N-cor,NuRD,PRMT2,RB1,Rb,RBBP7,RBP1,RCOR3,SMAD6,Smad,STK38,TRRAP
+diff.testis.P17-P70	translatome	11	17	17	Cell Death, Small Molecule Biochemistry, Free Radical Scavenging	ADIPOQ,AHCY,ASB15,BIRC2,BIRC3,CASP2,CASP8AP2,CAT,CDK9,CITED4,DYRK3,EWSR1,FKBPL,HCCS,HDAC10,IRAK1,MED20,PELI2,POLR2B,RAI14,SIRT1,SLC34A2,SMARCA1,STAT5A,TAB2,TAB3,TNFRSF4,TNFRSF18,TRAF1,TRAF2,UBE2N,UTP6 (includes EG:216987),ZFP42,Zfp275,ZNF292
+diff.testis.P17-P70	transcriptome	12	19	19	Cellular Function and Maintenance, Small Molecule Biochemistry, Protein Synthesis	ARSA,BMI1,CDK9,CDKN2A,CNBP,CP,CUL4A,EIF3B,EIF4A1,EIF4A2,EIF4G1,EIF4G2,ferroxidase,FTH1 (includes EG:14319),FTL,FTMT,HNRNPD,ID3 (includes EG:15903),IKZF3,IPO7,IREB2,MBP,MXD1,MYC,Ncl,Pabpc2,PDCD4,PHF5A,RBMS1,Rpl10a,SMARCA4,STK24,sulfatides,WRN
+diff.testis.P17-P70	translatome	12	17	18	Cancer, DNA Replication, Recombination, and Repair, Hematological Disease	14-3-3,AP3B1,ARNT,BRD7,CUL7,DDB1,DDB2,FOSL1,GML,GPI,ID1,Klk1b1 (includes others),MKI67,MSH6,MYB,NTRK1,NUP85 (includes EG:287830),PLAU,POLA1,POLB,POLD3,PRIM1,PRIM2,PRKCD,PTPRV,RBX1,SERPINE2,SH3BGRL2,SNAI2,TMSB10/TMSB4X,TP53 (includes EG:22059),UNG,UPP1,VIM
+diff.testis.P17-P70	transcriptome	13	18	16	Lipid Metabolism, Molecular Transport, Small Molecule Biochemistry	1-acylglycerol-3-phosphate O-acyltransferase,4921517D21Rik,4933415F23Rik,ABHD5,ACRV1,ACTL7A,AGPAT1,AGPAT2,AGPAT3,AGPAT4,AGPAT5,AGPAT6,CDV3,FAM3D,GALNTL5,Odf2,ROPN1L,SPATA19,SPIN1,TNP2,UBXN6,YBX2
+diff.testis.P17-P70	translatome	13	16	16	Endocrine System Disorders, Metabolic Disease, Lipid Metabolism	ACACA,ACADL,ACSL1,ADIG,AMPD2,BEX1,CFD,COX7A1,CSN2,CTPS,CXCL3,DCK,deoxyguanosine,DGUOK,FAM110A,FSTL1,GNB2L1,HABP4,HR,KLF5,LAPTM4A,LDLR,MRPS36,NCOA6,NCOR2,PGD,PPARG,RXRG,SDPR,SLC27A1,Tex19.1,THRB,UCP1,UCP3
+diff.testis.P17-P70	transcriptome	14	17	19	Connective Tissue Disorders, Inflammatory Disease, Skeletal and Muscular Disorders	ANXA1,ARNT,ATF4,BLCAP,CASP6,CRIP2,DDIT4,DDX20,EI24,ERBB2,GEMIN7,GML,GPI,HDAC2,KLF4,KPNB1,MCM5,MIS18A,NMU,NMUR1,NQO1,NQO2,RBM38,SH3BGRL2,SMN1/SMN2,SNRPB,SNRPD3,SP1,TFAP2A,TMSB10/TMSB4X,TOB1,TP63,TP53 (includes EG:22059),UBL3
+diff.testis.P17-P70	translatome	14	16	16	Cell-To-Cell Signaling and Interaction, Cell Signaling, DNA Replication, Recombination, and Repair	ADAM2,Adam3,ADAM8,ADAM9,ADAM10,ADAM18,ADAM21,ADAM22,Adam1a,AHR,ATOH8,CDKN2A,CLGN,DICER1,EIF2C2,EXOC1,EXOC8,FEZ1,Integrin,IPO7,ITGA6,Metalloprotease,PCDH8,Pde4,Pde,PDE1/2/4,PDE1A,PDE4A,PDE4B,PRKRA,RALA,Rpl10a,TARBP2,TULP2
+diff.testis.P17-P70	transcriptome	15	17	18	Cell-To-Cell Signaling and Interaction, Nervous System Development and Function, Genetic Disorder	ARC,ATN1,ATP1B1,ATP1B3,C5orf13,CAPZA2,CCNDBP1,CFL1,Cofilin,DAPK1,DLG2,DLG3,DLG4,DPYSL3,DSTN,GRID2,GRIN2A,GRIN2B,HTR2C,KALRN,KCNA4,KCNAB2,KIF1B,MAGI2,NSF,PGAM5,PTPN4,RP2,SAG,SLC9A3R1,SNTG1,SYNGAP1,TESK1,TESK2,ZDHHC2
+diff.testis.P17-P70	translatome	15	14	17	Cell Cycle, Connective Tissue Development and Function, Cellular Development	26s Proteasome,ACR,CCND3,CCNE1,CKM,ELAVL2,FBXO32,GSG1,HAND1,HERPUD1,ID1,ID2,ID3 (includes EG:15903),IFT57,MEF2C,MKI67,Mlc,MYOD1,MYOG,OLIG1,OLIG2,OXSR1,PAPOLB,PFKP,PKD2 (includes EG:18764),SEPT4,SLC12A2,TCF3,TCF4,TCF12,TWIST1,ZNF292,ZP2,ZP3,Zp3r
+diff.testis.P17-P70	transcriptome	16	16	17	Cell-To-Cell Signaling and Interaction, Reproductive System Development and Function, Antigen Presentation	ACR,ADIPOQ,ANKRD57,CCNB2,CCNE2,CDKN2C,CYP11A1,E2F1,ECT2,ELAVL2,GSG1,ID3 (includes EG:15903),Igk,IGLL1/IGLL5,PAPOLB,PAPOLG,PFKP,polynucleotide adenylyltransferase,PTCRA,RACGAP1,RFX3,RFX4,SIVA1,TCF3,TCF12,TCF21,TCF7L1,TOP2A,TYMS,VPREB1,WBP5,ZP2,ZP3,Zp3r
+diff.testis.P17-P70	translatome	16	14	15	Cell-To-Cell Signaling and Interaction, Nervous System Development and Function, RNA Post-Transcriptional Modification	APPL1,ARC,ATN1,ATP1B1,ATP1B3,C5orf13,CAPZA2,CFL1,CLK1,Cofilin,DAPK1,DLG4,DPYSL3,DSTN,EXOC4,EXOC7,GRIN1,GRIN2A,GRIN2B,HTR2C,KALRN,NSF,PPP2R1A,PRKCG,SCAF11,SF3B1,SRSF1,SRSF3,TESK1,TESK2,TUBA4A,TUBB,U2AF1,U2af2 (mouse),ZRANB2
+diff.testis.P17-P70	transcriptome	17	16	17	Lipid Metabolism, Nucleic Acid Metabolism, Small Molecule Biochemistry	acetyl-CoA hydrolase,ACOT9,ACOT12,ASB15,C8A,C8B,C8G,CCNC,CDK8,COX7A1,CRELD2,FSTL1,GATM,GNG12,HNF1A,MED17,MED19,MED20,MED27,MED31,MED1 (includes EG:19014),MED4 (includes EG:29079),Mediator,MFI2,NR5A2,NUDT7,PDX1 (includes EG:18609),PGD,PPP1R1A,Proinsulin,SEMA4A,SLC4A2,THRB,Zfp275
+diff.testis.P17-P70	translatome	17	14	15	Cellular Development, Connective Tissue Development and Function, Cardiovascular System Development and Function	BCKDHB,CCDC101,CEBPA,CIDEC,CSRP2BP,CXCR7,DGAT2,DR1,EGFR,EIF4G1,ELANE,ERK1/2,GRB10,GRB14,HNRNPD,INSR,KAT2B,KLF15,LASP1,MAP4K1,MBIP,MYC,Pabpc2,PHF5A,PTPN2,RBMS1,RGS2 (includes EG:19735),SPZ1,TADA3,TADA2A,TRIB2,TRRAP,WDR5,YEATS2,ZZZ3
+diff.testis.P17-P70	transcriptome	18	15	17	Lipid Metabolism, Molecular Transport, Small Molecule Biochemistry	ACADL,ACADM,ACSL1,ADIG,AMPD2,AQP7,arachidonic acid,BEX1,CHD3,CHD7,CIDEA,CIDEC,CTPS,FABP1,FABP2,FABP3,FABP4,FABP5,FABP,GCK,HK2,LAMB3,LAPTM4A,MRPS36,NLK,OXR1 (includes EG:117520),PPARD,PPARG,RXRG,SDPR,SETDB1,SLC27A1,Tex19.1,TFAM,UCP1
+diff.testis.P17-P70	translatome	18	14	15	Drug Metabolism, Glutathione Depletion In Liver, Cell Signaling	AR,Cacna1,CACNA1A,CACNA1B,Cacna1g/h/i,CACNA1H,CACNA1S,CACNA2D1,CACNB1,CATSPER1,CATSPER2,CATSPER,CLDN11,Cst12,DMRT1,ESCO1,glutathione transferase,GSTA3,Gsta4,GSTM2,GSTM3,GSTM4,GSTM5,Gstm6,Gstp1 (includes others),Gstt3,KDM1A,MAGEA11,MGST3,N-type Calcium Channel,NCOA4,SHBG,SPINLW1,STRA8,Voltage Gated Calcium Channel
+diff.testis.P17-P70	transcriptome	19	14	17	Energy Production, Nucleic Acid Metabolism, Small Molecule Biochemistry	ALDOA,BTG3,CALML4,COL6A1,COL6A3,EPB41L3,FOXA1,FXYD6,GAPDH,GLUL,Hexokinase,HK1,HNF4A,HNF4α dimer,HTT,Kcnip2,KLC3,MLF2,NDUFA1,PDPK1,PGK2,Pgk,PPARGC1B,PPRC1,PRKCD,PRKCG,PROM1,SGK1,ST8SIA3,TFAM,TFAP2C,VDAC1,YWHAB,YWHAH,Ywhaq
+diff.testis.P17-P70	translatome	19	14	15	Endocrine System Development and Function, Small Molecule Biochemistry, Lipid Metabolism	Aox3,AQP8,ASNS,BHMT,Cald1,CEBPB (includes EG:1051),CKMT2,CYP1A1,CYP2A6 (includes others),CYP2B6,Cyp2b13/Cyp2b9,CYP2C19,Cyp2c70,Cyp2c29 (includes others),Cyp2d26,Cyp2d9 (includes others),CYP2E1,CYP2F1,CYP3A4,CYP3A43,Glucose Transporter,HOXA10,LCN2,NAT8,NR1I3,RORA,RORC,SLC16A7,SLC2A3,SLC2A4,SLC2A5,SULT1A1,SULT1E1,unspecific monooxygenase
+diff.testis.P17-P70	translatome	20	14	15	Cellular Assembly and Organization, Cell Cycle, DNA Replication, Recombination, and Repair	0610010K14Rik,BLM,CCNC,CDK8,COIL,CXXC5,DPF2,ESRRB,GATAD2A,HRASLS,ILF2,MBD2,MBD3L1,MED26 (includes EG:306328),MED4 (includes EG:29079),OGT,POT1,POU5F1,PPIA,PRPF19,RAD21,REC8 (includes EG:290227),SALL4,SMARCA5,SMC3,SMC1A,SMC1B,STAG2,STAG3,SYCP3,TDRD7,THAP11,WRN,XRCC5,ZNF219
+diff.testis.P17-P70	transcriptome	20	14	16	Amino Acid Metabolism, Nucleic Acid Metabolism, Small Molecule Biochemistry	ABCE1,CCR5,CDC6 (includes EG:23834),CITED1,COL1A2,CREBBP,DNAJB4,GFER,GRIN2A,GRIN3B,HLA-DRA,HMGA1,HMGB3,HNRNPA1,HOXB4,IL2RA,KLF2,LAMA1,mat,MAT2A,MAT2B,methionine adenosyltransferase,MYH1,PBRM1,PLAGL1,PRICKLE1,REST,SAP18,SRSF9,SUFU,TAGLN,TFCP2,TRA2A,YY1
+diff.testis.P17-P70	transcriptome	21	14	14	Cellular Movement, Hematological System Development and Function, Immune Cell Trafficking	ABI1,ARHGAP17,ARNT2,BBX,CBFB,CELF2,CHRNE,CMKLR1,FNBP1,ICAM1,ITGA2B,ITGAE,ITGAL,Klk1b1 (includes others),OAZ1 (includes EG:18245),Pbp2,PLXNB1,Ras homolog,RND2,RUNX3,SIM1 (includes EG:20464),STAT6,TFEC,THEG,TSSK2,TSSK1B
+diff.testis.P17-P70	translatome	21	13	15	Gene Expression, Infectious Disease, Antimicrobial Response	ACTG2,AQP7,atypical protein kinase C,CEBPB (includes EG:1051),CITED1,Crem,DDX58,DHX58,DPYSL4,GADD45B,HMGA1,IFIH1,IFITM3,IKBKE,IL12 (complex),IRF3,MAVS,mir-15,NBR1,P38 MAPK,PDPK1,PGK2,PPARD,PPM1D,PRKCD,SORD,SQRDL,SQSTM1,SYCP1,TMEM176A,TMEM176B,UCP1,USP33
+diff.testis.P17-P70	translatome	22	13	16	Connective Tissue Development and Function, Lipid Metabolism, Small Molecule Biochemistry	1-acylglycerol-3-phosphate O-acyltransferase,ABCC3,AGPAT2,AGPAT3,AGPAT6,AHR,COPS5,COQ7,CTNNB1,HTT,MAFF,MAFG,MAFK,MORF4L2,NFE2L2,NQO1,NQO2,NQO,NR1I3,OAT,PSMA1,PSMC1,PSMC3,RARS,RRS1,SREBF1,THRSP,TP53 (includes EG:22059),UGDH,UGT1A6,UGT2B17,USO1,Xlr3c (includes others)
+diff.testis.P17-P70	transcriptome	22	13	16	Lipid Metabolism, Molecular Transport, Small Molecule Biochemistry	ADIPOQ,CDO1,CEBPB (includes EG:1051),CEBPE,CFD,DGAT2,ELANE,ERG,EVI5,G6PC,GNB2L1,GRB14,IL10,IL12A,IL12B,Ins1,INS,INSR,LEP,miR-155 (human, mouse),NIP7,NONO,PCK1 (includes EG:18534),PEPCK,PTGDS,SCAP,SLC38A2,SPI1 (includes EG:20375),SQRDL,SREBF1,SYCP1,SYNCRIP,TMEM176A,TMEM176B,USP33
+diff.testis.P17-P70	translatome	23	13	16	Lipid Metabolism, Molecular Transport, Small Molecule Biochemistry	ABCD2,ABCD3,ACSL1,ACSL,C6orf105,CIDEA,CXCL12 (includes EG:20315),DNAJC5B,EPHX1,FABP1,FABP2,FABP3,FABP4,FABP5,FABP,FADS1,fatty acid,GLUL,GPD2,HIF1A,LAMB3,LIFR,linoleic acid,LPCAT3,oleic acid,palmitic acid,PGRMC1,PPARA,RETSAT,RXRG,SREBF2,TALDO1,TFAM,TPI1,UCP1
+diff.testis.P17-P70	transcriptome	23	13	16	Cellular Function and Maintenance, Post-Translational Modification, Cell Morphology	60S ribosomal subunit,ACBD3,AKAP1,AKAP3,AKAP4,AKAP10,DNMT3A,EZR,FSIP1,HISTONE,MYOD1,NCOR1,PATZ1,Pka,PRKACA,PRKAR1A,PRKAR2A,PRKAR2B,RB1,RPL4,RPL14,RPL18,RPL38 (includes EG:3355144),RPL7A,RPL7L1,RPLP0,RPLP1,RPLP2,RPS6KA1 (includes EG:20111),SEPT4,SLBP,TBP,TNPO3,TOP1
+diff.testis.P17-P70	translatome	24	13	14	Cell-To-Cell Signaling and Interaction, Cellular Assembly and Organization, Tissue Development	Abcg3,Actin,ACTR2,ACTR3,AGR2,Alpha catenin,ANK3,BLM,CAP2,CASP3,Ces1e,Cofilin,CTNNA1,DDX25,DSTN,Fascin,FSCN3,GJC1,LIMK1,LRRK2,MYO1D,MYO5B,ODF1,PFN1,SPAG4,Spectrin,SPTAN1,SPTBN4,SSB,TJP2,TJP3,TJP1 (includes EG:21872),TOP1,TPM3,TPM1 (includes EG:22003)
+diff.testis.P17-P70	transcriptome	24	13	15	Lipid Metabolism, Molecular Transport, Small Molecule Biochemistry	ABCD2,ABCD3,ACACA,ACADL,ACADVL,APOA4,APOC1,AQP7,C6orf105,FABP2,FABP3,FABP5,FAM32A,FDFT1,GLUD1,GPD2,Gpd,HADH,JRK,LGALS4,linoleic acid,LYPLA1,MID1IP1,NR1H3,oleic acid,palmitic acid,PCNA,PLIN2,PPARA,PPARD,RXRG,SETD8,SORD,TALDO1
+diff.testis.P17-P70	transcriptome	25	13	16	Lipid Metabolism, Molecular Transport, Small Molecule Biochemistry	ABCC1,ABCC3,ACSL5,AHR,AIRE,AKR1A1,AKR1B15,aldehyde reductase,ALDH3A1,COQ7,CTNNB1,FABP1,HTT,ICA1,KCNMA1,KCNMB1,KCNMB2,KCNMB4,KCNU1,LGALS8,MAFF,MAFG,MAFK,MORF4L2,NFE2L2,NR1I3,OAT,PPARA,RRS1,TFAM,UGDH,USO1,Xlr3c (includes others)
+diff.testis.P17-P70	translatome	25	12	13	Small Molecule Biochemistry, Cellular Assembly and Organization, Cellular Function and Maintenance	ABI1,ALAS2,ARHGAP17,ARNT2,CHRNE,CRISP2,FNBP1,heme,HMOX1,HMOX2,IREB2,JAK2,KATNA1,KATNB1,NDEL1,NFE2L2,NUDC,PAFAH1B1,PAFAH1B2,PLXNB1,PMFBP1,POU5F1,Ras homolog,RND2,SIM1 (includes EG:20464),SRF,THEG,TSSK2,TSSK1B,WAS
+diff.testis.P22-P70	transcriptome	1	44	30	Cellular Growth and Proliferation, Cell Cycle, Decreased Levels of Albumin	ADSS,BMI1,BRD7,CCND3,CDC34,Cyclin A,DAZ2,DUSP16,EIF4G1,EZH2,HDAC11,Hdac,Histone h3,Histone h4,ID3 (includes EG:15903),IFITM3,KLF2,KLF4,LBR (includes EG:368360),MXD1,PBRM1,PPP1CA,PPP1CB,PRM1 (includes EG:19118),PRM2 (includes EG:19119),PRM3 (includes EG:19120),PRMT1,PRMT5,Protamine,RBBP4,Refbp2,SMAD6,SMARCA2,STK38,TFDP1
+diff.testis.P22-P70	translatome	1	44	28	Lipid Metabolism, Molecular Transport, Small Molecule Biochemistry	ADIPOQ,Akr1b7,Aox3,ASNS,BHMT,CD36,CKMT2,Cyp2c70,CYP2F1,CYP3A43,DAZ2,Estrogen Receptor,Histone h3,HSD17B3,HSD17B7,ID3 (includes EG:15903),IFITM3,KDM5A,KIF5B,KLF4,LCN2,LMO2,MCM4,MCM5,MCM6,NAT8,NCOA2,RHBG,RORA,Rxr,SHBG,SLC16A7,SULT1A1,SULT1E1,TAGLN
+diff.testis.P22-P70	transcriptome	2	38	29	Organismal Injury and Abnormalities, Protein Degradation, Protein Synthesis	ADIPOQ,APOC1,APOE,CYP17A1,DLD,DNAJA1,EPS15,F5,GP1BB,GTF2E2,GTF2H1,GTF2H2,HISTONE,Holo RNA polymerase II,Hsp70,HSP90B1,HSPA5,HSPA1L,LRP5,LRP,MHC Class I (complex),NAP1L1,NASP,NR4A1,OGDH,POLR2D,PROC,RNA polymerase II,SDHC,SLBP,SMARCA5,TNPO3,VWF,XRCC5,ZNF238
+diff.testis.P22-P70	translatome	2	38	26	Cell Death, Gene Expression, Cell-To-Cell Signaling and Interaction	AKAP1,AKAP10,Akt,ATM,BAG1,CHUK,Creb,CREB3L4,DDAH2,DUSP1,DUSP10,ERK1/2,F5,GP1BB,HSP90B1,HSPA5,ID1,Jnk,MHC Class I (complex),NFkB (complex),NFKBIB,P38 MAPK,PDIA3,PHLPP1,Pka,PPM1D,Ppp2c,PPP2R2B,PRKCD,PROC,SPZ1,STAP2,VCAM1,VIM,VWF
+diff.testis.P22-P70	transcriptome	3	37	27	Cancer, Hematological Disease, Reproductive System Disease	Actg2,Alpha tubulin,APOH,ARHGEF2,BASP1,Beta Tubulin,Calmodulin,CCT8,CLTC,DBN1,DSTN,EPN2,F Actin,FHIT,FHL5,GRIN2B,GRIN3B,GRIPAP1,HSPD1,INSL3,KIF17,KRAS,LIMK2,LOC643751,MAP2,NMDA Receptor,PFN1,Ras,Spectrin,TUBA8,TUBA4A,TUBB6,TUBB2A,TUBG1,Tubulin
+diff.testis.P22-P70	translatome	3	24	18	Cellular Development, Embryonic Development, Organ Development	1-acylglycerol-3-phosphate O-acyltransferase,4921517D21Rik,4933415F23Rik,ABHD5,ACTL7A,AGPAT1,AGPAT2,AGPAT3,AGPAT4,AGPAT5,AGPAT6,AKAP4,C5AR1,CDV3,DDX25,GALNTL5,heparin,ODF1,Odf2,PRKACA,PRM1 (includes EG:19118),PRM2 (includes EG:19119),PRM3 (includes EG:19120),Protamine,RSPH1,SPAG4,SPATA19,TBP,TNP1,TNP2,UBXN6,YBX2
+diff.testis.P22-P70	transcriptome	4	36	26	Cell Death, Cellular Development, Cellular Growth and Proliferation	14-3-3,AKAP1,AKAP10,Akt,alcohol group acceptor phosphotransferase,BAG1,CCNH,CDK8,Creb,CREB3L4,DUSP1,ERK1/2,FSTL1,GNB2L1,HABP4,HIPK1,ICMT,LMNB2,NBR1,P38 MAPK,Pka,Pkc(s),PPM1D,Ppp2c,PPP2R2B,PRKCD,PRKCQ,RCN2 (includes EG:26611),RPS6KA1 (includes EG:20111),SMC2,SOX17,SPZ1,TGFBI,TTC3,VIM
+diff.testis.P22-P70	translatome	4	23	18	Drug Metabolism, Glutathione Depletion In Liver, Protein Synthesis	ACSL5,AKAP3,BANF1,CHORDC1,CNN3,CREB1,DDX39B,FHL5,glutathione transferase,GST,GSTA3,GSTA5,GSTK1,GSTM2,GSTM4,Gstm6,Gstp1 (includes others),Gstt3,HERPUD1,HSP90B1,KIF17,LBR (includes EG:368360),LCP1,LMNA,LMNB2,MGST2,MGST3,MNS1,NFE2L2,NQO2,NQO,PRKACA,PRKAR2B,TOR1AIP1,USO1
+diff.testis.P22-P70	transcriptome	5	27	23	Small Molecule Biochemistry, Cellular Function and Maintenance, Cellular Movement	1-acylglycerol-3-phosphate O-acyltransferase,26s Proteasome,4921517D21Rik,ABHD5,ACRV1,ACTL7A,AGPAT3,AGPAT6,APP,BACE1,CDV3,CNTN1,Cu2+,DDX25,GALNTL5,heme,heparan sulfate,HMOX2,KIAA0368,KIF5B,NFE2L2,PRND,PRNP,PSMD1,PSMD7,PSMD14,PVRL1,SEC23A,SPATA19,SPON1,TNP1,TNP2,UBXN6,WNT2,YBX2
+diff.testis.P22-P70	translatome	5	21	17	Post-Translational Modification, Protein Degradation, Protein Synthesis	26s Proteasome,ARPM1,CDC34,CDK9,FAM118B,FBXO2,FSTL1,HDAC11,Hdac,KIF21A,Myl9,MYOD1,NGLY1,OTUB1,PFN3,PMFBP1,PRMT1,RDBP,Refbp2,SCAPER,SEPT4,SMAD6,SNCAIP,SNX2,SRF,THRB,UBA1,UBE2,UBE2G2,UBE2J1,UBE2J2,Ubiquitin,UBXN1,VCP,VCPIP1
+diff.testis.P22-P70	translatome	6	19	17	Kidney Failure, Renal and Urological Disease, Endocrine System Disorders	3,5-cyclic-nucleotide phosphodiesterase,ACE,AGT,AGTR1,Amd1 (includes others),Angiotensin II receptor type 1,AR,ASB15,BCL2L14 (includes EG:500348),chondroitin sulfate,COL2A1 (includes EG:1280),COL4A1,Collagen type IV,Cst12,CTNNB1,FAU,FEZ1,FOXF1,HABP4,LRG1 (includes EG:116844),MAPK1,MARCKS,PDE1/2/4,PDE1A,PDE4B,Ribosomal 40s subunit,RPS3A,RPS4X,SOX5,SOX6,SOX17,SOX18,Sox,TOX3
+diff.testis.P22-P70	transcriptome	6	19	17	Gene Expression, Embryonic Development, Organismal Development	ARL2BP,BCL2L14 (includes EG:500348),BRD7,C9,C16orf87,C8A,C8B,C8G,CDX2,CUL4A,DCT,DDX25,ELOVL2,ELOVL6,EP300,FAU,GABPA,GATA5,HLTF,HNF1A,KDM3A,MAPK1,MSH2,ODF1,PRKCD,RSPH1,SENP1,SMARCA4,SMARCA5,SPAG4,SSNA1,STAMBPL1,STAT2,WRN,ZFP36
+diff.testis.P22-P70	translatome	7	19	16	Lipid Metabolism, Molecular Transport, Small Molecule Biochemistry	ABCA1,ABCD2,ABCD3,ABCG2,ACADL,AQP7,B3GALNT1,BASP1,C5orf13,CAV1,CD36,CHCHD3,CYC1,FDFT1,GLUL,GPD2,Gpd,HOXA10,HTT,Kcnip2,PDPK1,PGK2,Pgk,PPARA,PPARD,Scd2,SFI1 (includes EG:305467),SMC2,SORD,THRSP,TOP2A,UQCR11,UQCRB,UQCRC1,UQCRC2
+diff.testis.P22-P70	transcriptome	7	19	17	RNA Post-Transcriptional Modification, Antimicrobial Response, Inflammatory Response	ATN1,ATP1B3,C5orf13,CABYR,CAPZA2,CCNDBP1,CISH,CLK1,DLG4,DLGAP4,DPYSL3,GLUL,GRB14,IFIH1,IFIT2,IFIT1B,Ifn gamma receptor,IFNGR1,IFNGR2,INSR,JAK1,PARP12,PTPN2,ROPN1,SF3B1,SOCS,SRSF1,SRSF3,STAT,STAT5B,TRIM24,TULP2,U2AF1,U2af2 (mouse),ZRANB2
+diff.testis.P22-P70	translatome	8	19	16	Cellular Development, Lipid Metabolism, Small Molecule Biochemistry	acetyl-CoA hydrolase,ACOT9,ACOT12,ACTR3,CA2,Ca2+,CAST,COL2A1 (includes EG:1280),COMP,CTNNA1,CTNNB1,CYB5A,EEF1D,ELOVL3,EPCAM,FOS,GUCA1A,MGP,NPTX1,NUDT7,PCP2,PDIA3,PLC,PLCZ1,PTH,PTPRQ,S100A8,S100A9,SCD,SLC15A1,TCF7,TNNC1,TNNI3,TNNT2
+diff.testis.P22-P70	transcriptome	8	17	16	Cardiovascular Disease, Organismal Injury and Abnormalities, Cancer	Amd1 (includes others),AR,CACNA1A,CACNA1B,CACNA1S,CACNB1,CD46,Cst12,DUSP16,Enah,HCLS1,HSD3B1,ITCH,LATS1,NFE2,PHACTR1,Phosphatase,PLRG1,PRKCD,PRMT1,PSTPIP1,RB1CC1,RNF14,RNF20,SACM1L,SAG,SRC,SRC,STAT1,STK4,TGFB1I1,TNS1,WAC,YAP1 (includes EG:10413)
+diff.testis.P22-P70	translatome	9	18	15	Cell-To-Cell Signaling and Interaction, Tissue Development, Cellular Assembly and Organization	APPL1,CD46,CHL1,Clathrin,CREBBP,Crem,CXCL9,CXCL12 (includes EG:20315),CYP17A1,DAPK1,DCC,EGR1,EGR4,FRS2,GRIN1,GRIN3B,INPP5D,LUC7L3,MYBL1,PDGFC,PEX5L,PHACTR1,PPP2R1A,PRKCD,PSTPIP1,PTK2B (includes EG:19229),PTPN11,PTPRA,SAG,SELE (includes EG:20339),SRC,SRC,STAT1,TRIP6,VCAM1
+diff.testis.P22-P70	transcriptome	9	17	16	Post-Translational Modification, Protein Degradation, Protein Synthesis	ARPM1,ATPase,BIRC2,BIRC6,CDC34,CHFR,Clathrin,DDX25,FAM118B,FBXO2,KIF21A,NGLY1,NPLOC4,NSFL1C,OTUB1,PEX5L,PFN3,SCAPER,SNCAIP,SYVN1,TSN,UBE2,UBE2D1,UBE2D3,UBE2E3,UBE2G1,UBE2G2,UBE2J1,UBE2J2,Ubiquitin,UBXN1,UFD1L,VCP,VCPIP1,VPS4B
+diff.testis.P22-P70	translatome	10	17	15	Lipid Metabolism, Small Molecule Biochemistry, Molecular Transport	ADIPOQ,CEBPA,CEBPB (includes EG:1051),CYP11A1,DDX17,DGAT2,ELANE,ESR1,GLUL,GNMT,GRB14,HGF,HNRNPK,HSD11B1,IGFBP4,INS,INSL3,INSR,KDM5A,LEP,LEPR,LTF,NFATC4,NOP58,NR3C1,ODC1,RGS2 (includes EG:19735),SAA1,SAFB,SQRDL,SREK1,TMEM176A,TMEM176B,UGT1A6,VitaminD3-VDR-RXR
+diff.testis.P22-P70	transcriptome	10	17	16	Cell-To-Cell Signaling and Interaction, Nervous System Development and Function, Cell Signaling	APPL1,ARNT2,AXIN2,CHRNE,CMKLR1,CNOT6,CNOT7,FOXH1,GLI1,GRIN1,GSK3B,HK1,Klk1b1 (includes others),let-7a/let-7f/let-7c (includes others),Macf1,MAGI2,MDM4,MRPL37 (includes EG:51253),MYH7,NSF,NTRK2,PEX6 (includes EG:117265),PMFBP1,PPP2R1A,PRKCE,RAB6A,RP2,SGK1,SIM1 (includes EG:20464),SMAD3,THEG,TSSK2,TSSK1B,VDAC1,WNK1
+diff.testis.P22-P70	translatome	11	17	15	Gene Expression, Cell Death, Embryonic Development	ATR,CHADL,CRIP2,CRISP3,ERCC3,FAM110A,GML,GTF2H1,GTF2H3,GTF2H4,KLF5,Klk1b1 (includes others),MSH6,NR6A1,PRDM1,PTP4A3,SCGN,Serpina3k (includes others),TAF5,TAF6,TAF7,TAF9,TAF15,TAF1 (includes EG:270627),TAF10 (includes EG:216185),TAF11 (includes EG:309638),TAF12 (includes EG:386637),TAF13 (includes EG:310784),TAF2 (includes EG:170844),Taf7l,TAGLN,TBP,TP53 (includes EG:22059),WWP1,XPC
+diff.testis.P22-P70	transcriptome	11	17	16	Cellular Development, Gene Expression, Cell Cycle	ANLN,ASB15,AURKA,BTG2,Ccnb1/Gm5593,CDKN2A,CERS2,CITED4,EED,ELL,EZH2,GFER,H2AFX,HELLS,HMGB3,HNRNPD,ID4,IPO7,IVNS1ABP,MAD2L1,MTF2 (includes EG:17765),PHTF1,PPP1R8,RPL4,Rpl10a,SRSF9,TBX3,TCF3,TCF21,TLE6,TOP2A,TRA2A,YY1,Zfp275,ZNF292
+diff.testis.P22-P70	transcriptome	12	17	16	Cellular Development, Hematological Disease, Immunological Disease	ARL1,ASNS,BATF,BHMT,CCL24,CKMT2,CYP2A6 (includes others),Cyp2b13/Cyp2b9,CYP2C19,Cyp2c70,Cyp2c29 (includes others),CYP2F1,CYP3A43,DEK,HGF,HSD17B3,HSD17B7,IL21,IL18R1,INPP1,LCN2,MYD88,NAT8,NDUFA13,NFKBIA,NNMT,PKIB,RORA,Scd2,SELENBP1,STAP2,STAT3,STAT6,SULT1A1,SULT1E1
+diff.testis.P22-P70	translatome	12	16	14	Cell-mediated Immune Response, Cellular Development, Cellular Function and Maintenance	ARL2BP,C16orf87,CABYR,GADD45G,GCA,IFIH1,IFIT2,IFNAR1,Ifnar,IL12 (complex),IL12 (family),IL12RB1,IL18R1,INPP1,IRF1 (includes EG:16362),ISG20,JAK1,KLC3,MAPK14,Ms4a4b (includes others),MX1,PKIB,RCN2 (includes EG:26611),ROPN1,S100A10,SOCS7,SOCS,STAMBPL1,STAT4,STAT6,STAT,Trim30a/Trim30d,YWHAH,ZFP36
+diff.testis.P22-P70	transcriptome	13	17	16	Digestive System Development and Function, Organ Morphology, Cell Death	3,5-cyclic-nucleotide phosphodiesterase,AQP7,CATSPER1,CATSPERB,COL7A1,Collagen type I,DRAP1,EID2,EIF4ENIF1,FEZ1,FOXG1,FOXH1,HSPA2,JUND,MELK,MLC1,MOV10L1,MYLK,NKX2-5,NKX2-6,NUP214,PDE1A,PDE4B,PDE9A,PDPK1,PGK2,PPARD,Ras homolog,RHOT1,RHPN1,RNF6,SFI1 (includes EG:305467),SMAD3,SMAD4,TLE3
+diff.testis.P22-P70	translatome	13	16	14	Cellular Assembly and Organization, Cellular Function and Maintenance, Cell Death	Actg2,Actin,Alpha tubulin,ANXA5,ARHGEF2,CAP2,CCT2,CCT3,CCT4,CCT5,CCT8,CCT6A,CFL1,CGN,Cofilin,DPYSL5,DSTN,F Actin,FHIT,FYB,GAD,KIF23,LIMK2,MYO5B,PARVA,Pgk,PLS1,TCP1,TESK1,TNS1,TUBA8,TUBA1B,TUBA4A,Tubulin,USP8
+diff.testis.P22-P70	transcriptome	14	16	17	Energy Production, Nucleic Acid Metabolism, Small Molecule Biochemistry	ABCA1,ABCG2,ALDOA,CAV1,CHCHD3,COX6B2,CYC1,DNAJA1,DNAJC5B,FAM110A,FBXW7,FXYD6,GLUL,HIF1A,HTT,Kcnip2,KLC3,KLF5,LDHA,MLH3 (includes EG:217716),Pgk,PKM2,PTTG1,Pyruvate kinase,SIK1,TFAM,TFAP2C,THRSP,TPI1,UQCR11,UQCRB,UQCRC1,UQCRC2,VIM,YWHAH
+diff.testis.P22-P70	translatome	14	16	14	Energy Production, Lipid Metabolism, Small Molecule Biochemistry	ABCA1,ACADL,ACSL1,ADIG,BEX1,CRLF1,CYP1A1,CYP2C19,Cyp2c70,Cyp2c29 (includes others),Cyp2d26,Cyp2d9 (includes others),CYP2E1,CYP3A4,CYP3A43,CYP4A11,Cyp4a14,EPHX1,EYA4,FABP3,FABP,HSPD1,LAMB3,LAPTM4A,LYZL1,MRPS36,PAX7,PGRMC1,PLAGL1,PPARG,SCP2,SLC27A1,SMARCB1,TFAM,TRIM54
+diff.testis.P22-P70	translatome	15	16	14	Developmental Disorder, Genetic Disorder, Hematological Disease	AMN,BSPRY,C9,C8A,C8B,C8G,CACNB1,CALML4,CCDC89,CES1,CUBN,ETV5,FOXL1,GSTA5,HNF1A,HNF4A,IRX5,ISL1,JAG1,LHX1,MAP3K8,MERTK,NBEA,PDZK1,PDZK1IP1,PMPCA,POU4F1,PTGDS,RABGGTA,RBM47,SLC34A1,Slco1a1,SLCO1A2,Sult1d1,TH
+diff.testis.P22-P70	transcriptome	15	16	15	Lipid Metabolism, Molecular Transport, Small Molecule Biochemistry	ABCA1,AMN,ASS1,ATP11A,ATP11B,ATP8B3,BCAP29,BCAP31,CANX,CFTR,CNTFR,CRLF1,CUBN,EYA4,FABP3,FABP4,FABP,fatty acid,Igh-5,JAG1,LHX1,LYZL1,Mg2+-ATPase,PAX7,PDZK1,PDZK1IP1,PPARG,RBM47,RXRG,SLC26A3,SLC34A1,SLC4A7,SLC9A3,TRIM54
+diff.testis.P22-P70	translatome	16	16	14	Cellular Assembly and Organization, Gene Expression, Cell Cycle	AQP7,ARNT2,CHRNE,CXXC5,EWSR1,FRG1,HELLS,MBD2,MBD3 (includes EG:17192),MBD3L1,MTA1,MTA2,NAA15,POU5F1,RAD21,REC8 (includes EG:290227),SALL4,SAP18,SET,SIN3A,SMARCC1,SMC3,SMC1A,SMC1B,STAG2,STAG3,SUFU,SYCP3,THEG,TSSK2,TSSK1B,WDR5,WWP2,ZNF219,ZNF281
+diff.testis.P22-P70	transcriptome	16	16	15	Genetic Disorder, Renal and Urological Disease, Cardiovascular System Development and Function	BANF1,CCT7,CHORDC1,CNN3,COPS3,COPS4,COPS5,COPS6,COPS8,COPS7A,COPS7B,Cyp2a12/Cyp2a22,Eef1a1,EIF3C/EIF3CL,GPS1,Gps1,HSP90AB1,HSP90B1,HSPA9,INVS,IQCB1,LARP4B,LMNA,MORF4L2,NEK8,NFE2L2,NPHP3,PPP5C,PSMD1,PSMD4,PSMD7,PSMD14,RRS1,TOR1AIP1,VAPA
+diff.testis.P22-P70	translatome	17	16	14	Lipid Metabolism, Molecular Transport, Small Molecule Biochemistry	26s Proteasome,APOC1,BAG1,BAG5,BCMO1,CATSPER1,CATSPERB,CD14,cholesterol,FANCC,HSBP1,Hsp70,HSPA2,HSPA9,HSPA1L,iron,JMJD6,KIAA0368,LATS1,LATS2,MOK,MOS,MOV10L1,MUC1,MYLK,NKX2-5,phosphatidylserine,PSMD4,RBMXL1,RNF6,SAV1,SCARB1,SCP2,SMARCA5,STK4
+diff.testis.P22-P70	transcriptome	17	16	15	Gene Expression, Cell-To-Cell Signaling and Interaction, Hematological System Development and Function	ADIG,BCMO1,BEX1,BRD8,CCDC101,CCNC,CDK8,CDKN1C,CSRP2BP,CTPS,DDX6,DR1,ESRRB,ING3,iron,JMJD6,KAT2B,LAPTM4A,MBIP,MECOM,MED4 (includes EG:29079),NR4A2,OXR1 (includes EG:117520),PCNA,phosphatidylserine,PPARG,SCARB1,SCP2,SETD8,TADA3,TADA2A,TRRAP,WDR5,YEATS2,ZZZ3
+diff.testis.P22-P70	transcriptome	18	15	15	Cell Cycle, DNA Replication, Recombination, and Repair, Cellular Assembly and Organization	AKAP3,CREB1,ESCO1,EWSR1,FRG1,HP1BP3,KDM1A,LCP1,MGA,MNS1,MSH2,MSH6,NAA15,NUDC,PHC1,PHC3,POU5F1,PRKACA,PRKAR2B,RAD21,REC8 (includes EG:290227),RFC1,RNF2,RPS6KA1 (includes EG:20111),SERPINA1,SMARCA5,SMC3,SMC1A,SMC1B,STAG2,STAG3,SYCP3,WDR5,WWP2,XRCC5
+diff.testis.P22-P70	translatome	18	15	13	Cellular Assembly and Organization, Cellular Function and Maintenance, Cell Signaling	ABI1,ABI-2-CYFIP2-HSPC300-NCKAP1-WAVE,APC,ARL1,ATN1,ATP1B1,ATP1B3,BAIAP2,BRK1,Chn2,CHUK,CRLF3,CRMP,CYFIP2,DIAPH2,DLG4,DLGAP4,DPYSL3,GOLGA4,KALRN,LOC643751,MYD88,NCKAP1,NCKAP1L,Phosphatidylinositol4,5 kinase,PIP5KL1,PTK2B (includes EG:19229),RAC1,RHOA,SMC2,SYNJ2,TUBB,WASF2
+diff.testis.P22-P70	transcriptome	19	14	14	Inflammatory Response, Cell Morphology, Cell-mediated Immune Response	Cd55/Daf2,CES1,CXXC5,GATA1,IFIH1,IFIT2,IFIT1B,IFITM3,IL12 (family),IL12RB1,IL12RB2,IRF1 (includes EG:16362),ISG20,MAP3K8,MBD2,MBD3L1,MX1,MYBBP1A,NACC1,PKNOX1,RABGGTA,RIF1 (includes EG:295602),RPS3A,SALL4,SAP18,SIN3A,SLC8A1,SOCS7,SP1,STAT4,SUFU,USP17L2 (includes others),WFDC5,ZNF219
+diff.testis.P22-P70	translatome	19	13	12	Gene Expression, Cancer, Protein Synthesis	BEX2,CCDC101,CEBPE,CSNK1G2,CSRP2BP,DR1,DRAP1,EIF4A1,EIF4G1,GC-GCR dimer,GPI,ISG15,KAT2B,KLF15,MBIP,MTA1,MYC,NFYB,NFYC,PABPC1,PAIP2,PITX2,PLOD2,RBMS1,RELA,RFX1 (includes EG:100038773),TADA3,TADA2A,TBP,TCF21,USF2,WDR5,YEATS2,ZEB1,ZZZ3
+diff.testis.P22-P70	transcriptome	20	14	14	Lipid Metabolism, Small Molecule Biochemistry, Molecular Transport	ABCD2,ABCD3,ACADL,ACOT2,ACSL1,ACSL5,ACSL,APOA4,AQP8,C6orf105,CALML4,CYP2B6,CYP3A4,CYP7B1,CYP8B1,EPHX1,GPD1,GPD2,HNF4A,JRK,LAMB3,LYPLA1,MRPS36,OTC,PDK4,PLA2G4A,PPARA,PRC1 (includes EG:233406),PTGDS,RFX3,RFX4,SCP2,SLC27A1,SMC4,TFAM
+diff.testis.P22-P70	translatome	20	13	13	Energy Production, Nucleic Acid Metabolism, Small Molecule Biochemistry	CASP2,CDKN1A,CENPE,DNAJC5B,FKBP3,FKBP7,FKBPL,GADD45G,GFER,HIF1A,HK1,HMGB3,HNRNPA1,HTT,ID4,peptidylprolyl isomerase,Pgk,PLAGL1,PPIA,PPIB,PPID,PPIF,PPIL4,SNRNP70,SRSF1,STAT5B,TFAM,TNNC1,TOMM22,TPI1,TULP2,U2AF1,VDAC1,YY1,ZRANB2
+diff.testis.P22-P70	transcriptome	21	14	14	Cell Death, Gene Expression, Cellular Development	ADCY5,ADCY,CA2,CAP1,CBL,CEBPA,CEBPE,CHL1,CSDE1,E4F1,EEF1D,FOS,FOXC2,GABPA,JUN/JUNB/JUND,KDM5A,LEPR,LUC7L3,MYH9,PABPC1,PAIP2,PSIP1,PTPN11,PTPRA,RB1,RFC1,RGS2 (includes EG:19735),S100A8,SCD,SH3KBP1,SPRY2,SRC,VIM,YWHAB
+diff.testis.P22-P70	translatome	21	12	12	Cellular Movement, Immune Cell Trafficking, Free Radical Scavenging	APBB1,APOH,APP,BACE1,CBL,CBLB,CCDC88A,CST3,CTSB,CTSG,Cu2+,EGFR,FGF1,GLG1 (includes EG:20340),GRB2,heme,heparan sulfate,heparin,HGF,HMOX2,INPPL1,MUC1,PAPPA,PLA2G10,PRKCQ,PRND,PRNP,PVRL1,SERPINA5,SH3KBP1,SHKBP1,SPON1,SPRY2,SRC,WNT2
+diff.testis.P22-P70	transcriptome	22	14	15	Post-Translational Modification, DNA Replication, Recombination, and Repair, Cell Cycle	20s proteasome,AGT,ATR,BRSK1,BRSK2,CAB39,COL4A1,DUSP10,FKBP3,HDAC2,Ifi202b,KLF10,LRRC49,MARK2,MARK3,MARK4,MO25-STK11-STRAD,MT2A,MYOD1,NR6A1,NUAK1,NUAK2,PDX1 (includes EG:18609),PML,PSMA8,SENP2,SEPT4,SIK2,SIK3,STK11,TOP1,TOPBP1,TP53 (includes EG:22059),ZBTB32
+diff.testis.P22-P70	translatome	22	3	2	Nucleic Acid Metabolism, Small Molecule Biochemistry, Molecular Transport	PANK1,PANK2,PANK3,PANK4,pantothenate kinase
+diff.testis.P22-P70	transcriptome	23	14	15	Cell Death, Cellular Development, Gene Expression	ARNT,BTK,CHADL,COP I,COPA,COPB1,COPB2,COPG2,COPG,COPZ1,CRIP2,ELL,GML,GPI,GTF2H1,Hdac,ID3 (includes EG:15903),IFT172,IL2,LHX3,LHX4,NQO2,PRDM1,PRKDC,PTP4A3,SCGN,Serpina3k (includes others),STMN1,TAF6,TAF1 (includes EG:270627),TBP,TMSB10/TMSB4X,TP53 (includes EG:22059),UBL3,XRCC5
+diff.testis.P22-P70	translatome	23	2	1	Cell Death, Cancer, Reproductive System Disease	CNNM4,RBM4B
+diff.testis.P22-P70	transcriptome	24	13	13	Cellular Assembly and Organization, Cellular Function and Maintenance, Carbohydrate Metabolism	ABI1,ABI-2-CYFIP2-HSPC300-NCKAP1-WAVE,ARF6,BAIAP2,BRK1,Chn2,CRLF3,CYFIP2,EIF2B1,GOLGA4,GTP,heparin,KALRN,NCKAP1,PAPPA,Phosphatidylinositol4,5 kinase,PIP4K2A,PIP5KL1,PLA2G10,PLIN3,PRPF40A,RAC1,Rap1,Rap,RAP1A,RAP1B,RRAD,SNX1,SNX2,SYNJ2,WASF1,WASF2,WBP4
+diff.testis.P22-P70	translatome	24	2	1	Amino Acid Metabolism, Small Molecule Biochemistry, Cellular Assembly and Organization	ASB9,CKB
+diff.testis.P22-P70	transcriptome	25	13	13	Drug Metabolism, Glutathione Depletion In Liver, Protein Synthesis	ACBD3,Ant,B3GALNT1,CSF3R,EPOR,FKBP3,FKBP7,Glutathione peroxidase,glutathione transferase,GPX6,GST,GSTA3,GSTA5,GSTK1,GSTM2,GSTM4,Gstm6,Gstp1 (includes others),Gstt3,GSTT2/GSTT2B,HOXA10,LOC284023,MGST2,MGST3,peptidylprolyl isomerase,PPIA,PPIB,PPID,PPIF,PPIL4,PRDX4,PRDX6,TOMM22,TSPO
+diff.testis.P22-P70	translatome	25	2	1	Cell Death, Cellular Compromise, Reproductive System Development and Function	CUL3 (includes EG:26554),KLHL10
+diff.lung.E19-E22	transcriptome	1	41	32	Cell Cycle, Cancer, Gastrointestinal Disease	ASNS,AURKB,C6orf108,Cdca7,CDKN2B,CKS2,Ecm,ESPL1,FANCD2,FBL,GEMIN6,H2AF,H2AFX,H2AFY2,H2AFZ,hCG 2023776,HNRNPH1,IGF2BP1,IMPA2,MDC1,MT1E,MYC,ORC1 (includes EG:18392),PPI,PTN,PTTG1,RAD18,RSAD2,SERINC3,SKP2 (includes EG:27401),SMN1/SMN2,SRM,SRSF2,THOP1,TIMP1
+diff.lung.E19-E22	translatome	1	40	30	DNA Replication, Recombination, and Repair, Cell Cycle, Cancer	CCNA2,CCNE1,CDK1,Cdk,CDKN3,CDT1,CTH,CTSH,Cyclin A,DHFR,E2f,FOS,GMNN,GPSM2,LAMP2,MCM2,MCM5,MCM6,MCM8,MCM10 (includes EG:307126),MMS22L,MSLN,MXD3,NIPSNAP1,ODC1,ORC6 (includes EG:23594),PCNA,RAD51,RPA2,RPA,Rps24,SELENBP1,STAT,UNG,XRCC2
+diff.lung.E19-E22	transcriptome	2	41	31	Cancer, DNA Replication, Recombination, and Repair, Reproductive System Disease	20s proteasome,26s Proteasome,CDT1,CRABP1,CTH,CTSH,DNMT1,FOS,GLI1,GMNN,GPSM2,Immunoproteasome Pa28/20s,INSIG1,LRP2,MCM2,MCM4,MCM5,MCM6,MCM7,MCM8,MCM10 (includes EG:307126),MMS22L,NIPSNAP1,ORC6 (includes EG:23594),PLK1,PSMA2,PSMB8,PSMB9,Rbp,Rps24,SELENBP1,TGFBI,TUBB6,TUBB,UCHL5
+diff.lung.E19-E22	translatome	2	35	29	DNA Replication, Recombination, and Repair, Cardiovascular Disease, Endocrine System Disorders	AEBP1,BHLHE40,BRCA1,BRCA1-BRCA2-FANCD2-FANCN-RAD51,CBFB,CFTR,CHEK2,Ck2,EDN1,ENaC,EZH2,FANCD2,FKBP3,GATA2,Gata,H2AF,H2AFX,H2AFY2,H2AFZ,MDC1,NFKBIA,PCGF6,PLCB1,RAD18,RAD23B,RAN,RUNX1,SCNN1A,SCNN1G,SGK1,SLC9A3R2,SWI-SNF,WEE1,XPC,XPO1
+diff.lung.E19-E22	transcriptome	3	38	29	DNA Replication, Recombination, and Repair, Cancer, Genetic Disorder	CCNA1,CDC20,Cyclin A,DNA-directed DNA polymerase,IFI27,IFITM1,IFNGR1,IRF9,IRG,JAK,LSM4 (includes EG:25804),NAA38,POLA1,POLA2,POLD1,POLD2,POLD4,POLE2,POLE,PPIH,PRIM2,PRMT5,PRPF38A,PRPF40A,RAD51,RPA1,RPA2,RPA3,RPA,snRNP,SNRPA,SNRPB,SNRPD1,SNRPF,XRCC2
+diff.lung.E19-E22	translatome	3	33	27	Lipid Metabolism, Small Molecule Biochemistry, Molecular Transport	A2M,ABCA1,APOC1,APOE,APOH,Calmodulin,CRABP1,FABP1,FOXP2,G protein,GAP43,ITGB3BP,LCP1,LPL,LRP2,LRP,MIF,NR1H3,PLA2,PLA2G1B,PLA2G2A,PLA2G2D,PPARG,PRDX6,RBP4,Rbp,Rxr,SCD,SCGB1A1,SPA17,sPla2,SREBF1,TGFB2,Thyroid hormone receptor,TRPC6
+diff.lung.E19-E22	transcriptome	4	38	29	Lipid Metabolism, Small Molecule Biochemistry, Cellular Development	A2M,ABHD5,ACE,ACVRL1,CCNB2,Collagen type IV,ELOVL6,FOXM1,GRB10,HSPA5,Hspg,IGF1,IGFBP2,IGFBP7,Igfbp,KITLG,KLF2,LPL,LRP,NOV,PDIA4,PNPLA2,PPARG,SCD,SFTPB,SNED1,SOCS2,SREBF1,Tgf beta,TGFB2,TGFBR2,TNFSF13,triacylglycerol lipase,WEE1,XPO1
+diff.lung.E19-E22	translatome	4	32	26	Cellular Movement, Hematological System Development and Function, Immune Cell Trafficking	ACTA1,AGER,ALB,aldo,ALDOC,Cadherin,CDH5,CTNND2,EMCN,Erm,FHL2,GSN,HBE1,HBG2,HBZ,HCST,hemoglobin,HP,ICAM1,ITGAL,Itgal-Itgb2,JUP,Lfa-1,MET,MUC1,MUC5AC/MUC5B,Mucin,PI3K (complex),S100,S100A4,S100A8,S100A9,S100B,SLC4A1,TNFRSF11A
+diff.lung.E19-E22	transcriptome	5	34	28	Cell-To-Cell Signaling and Interaction, Tissue Development, Hematological System Development and Function	APOH,CCL5,CCL13,CCR1,CD3,CD9,CD44 (includes EG:100330801),CFTR,CHEMOKINE,Ck2,CLEC7A,COL18A1,COL2A1 (includes EG:1280),Collagen type I,Collagen(s),CXCL1,CXCL2,DPP4,ENaC,FKBP3,IRF7,Laminin,LGALS3,MLLT3,MRC1 (includes EG:100286774),PF4,PLCB1,PTPRC,SCNN1A,SCNN1G,SGK1,SLC9A3R2,SRGN,SSRP1,THBD
+diff.lung.E19-E22	translatome	5	31	28	Skeletal and Muscular System Development and Function, Tissue Morphology, Cell Morphology	ACTG2,Actin,Akt,ANK3,AURKA,CDKN2B,CORO1A,CPA1 (includes EG:109697),CRYAB,F Actin,FBXO4,KIF23,Mlc,MYH14,MYL1,MYLPF,MYOCD,Myosin,NKX3-1,PDK1,PHACTR1,PLAT,PLSCR1,PP1 protein complex group,PPP1R7,PPP1R14B,SCXA/SCXB,SLC39A4,Spectrin,SPTA1,TAGLN,TCF3,TCF12,TERF1,TJP2
+diff.lung.E19-E22	transcriptome	6	33	27	Cellular Movement, Hematological System Development and Function, Immune Cell Trafficking	ACTA1,ACTG2,Actin,AGER,ALB,aldo,ALDOB,AXL,Cadherin,CDH3,CDH5,CRYAB,CTNND2,EMCN,GSN,HBE1,HBG2,HBZ,hemoglobin,HP,MUC1,MUC5AC/MUC5B,Mucin,PDZD2,PHACTR1,PI3K (complex),PLD1,S100,S100A4,S100A8,S100A9,S100B,SLC4A1,TNFRSF11A,Tropomyosin
+diff.lung.E19-E22	translatome	6	30	26	Antimicrobial Response, Inflammatory Response, Cell Death	20s proteasome,26s Proteasome,Beta Tubulin,CASP1,DDX58,DDX39A,HMGA1,IFI27,IFI35,IFIT2,IFITM1,IFN Beta,INSIG1,Interferon-α Induced,IRF7,IRF9,IRF,IRF1 (includes EG:16362),IRG,ISG15,MX1,NACC1,NFkB (complex),OAS1,PLK1,PRIM2,PRKRA,PSMB8,PSMB9,SNCA,STAT2,THOC4,TUBB6,TUBB,Ubiquitin
+diff.lung.E19-E22	transcriptome	7	29	25	Post-Translational Modification, Cell Death, Cellular Growth and Proliferation	Akt,CCNA2,CCNB1,CCNE1,CD14,CDK1,Cdk,CDKN3,DHFR,DUSP1,E2f,ERK1/2,EZH2,FGR,Histone h4,Jnk,KLF4,KLF6,LYN,Lyz1/Lyz2,p85 (pik3r),PBK,PCGF6,PDK1,PLAC8,PLSCR1,POLR1B,POLR1E,PTPN6,RBL2 (includes EG:100331892),RNA polymerase I,SRC,TAGLN,THY1,Trk Receptor
+diff.lung.E19-E22	translatome	7	28	25	Cancer, Skeletal and Muscular Disorders, Cellular Growth and Proliferation	ALOX5AP,ANP32A,APEX1,ATPase,AURKB,BLM,Cdc25,CDC25B,CENPA,CHEK1,Estrogen Receptor,FEN1,HAT1,Histone h3,Histone h4,Hsp90,KIF20B,LCP2,MT1E,MVP,MYBL2,NTRK2,p85 (pik3r),PLC gamma,PP2A,PRX,RHOBTB3,RPS6KB1,Shc,SKP2 (includes EG:27401),SLA,SUV39H1,TIMM8A,TOMM70A,VRK1
+diff.lung.E19-E22	transcriptome	8	29	25	Cell Cycle, Cell Death, Cellular Growth and Proliferation	Adaptor protein 2,Ap1,CAV1,CCND1,CIT,CYBB,DDX39A,DHX9,E2F8,EPAS1,FBXO4,GATA2,HNRNPU,ITGB3BP,KHDRBS1,MAGOH,MET,NTRK2,PIP5K1B,PLC gamma,RAC2,Rac,RACGAP1,Ras,Ras homolog,RNA polymerase II,RND3,Rxr,SCGB3A1,SDC1 (includes EG:20969),SLC1A1,TFRC,Thyroid hormone receptor,Tsc22d3,Vegf
+diff.lung.E19-E22	translatome	8	20	23	Cell-To-Cell Signaling and Interaction, Cellular Movement, Hematological System Development and Function	CCL13,CCNB1,CCNB2,CCR1,CD74,CD44 (includes EG:100330801),CHEMOKINE,COL18A1,COL2A1 (includes EG:1280),Collagen type I,Collagen(s),Complement component 1,CXCL1,DPP4,Fibrin,Fibrinogen,FN1,FOXM1,Integrin,Integrin alpha 3 beta 1,Integrin alpha 5 beta 1,Integrin alpha V beta 3,ITGA1,Laminin,PLAUR,PLG,PON1,SDC1 (includes EG:20969),SERPINC1,SFTPB,STAT3,TGM2,Vegf,VTN,VWF
+diff.lung.E19-E22	transcriptome	9	26	26	Lipid Metabolism, Small Molecule Biochemistry, Molecular Transport	ABCA1,APOC1,APOE,Calmodulin,Caveolin,F2,FOXP2,Glutathione peroxidase,glutathione transferase,GPX3,GST,GSTA1,GSTM3,GSTM5,LIG1,MGST1,MGST2,MIF,MutLα-MutSα-Exo1-Polδ-RFC-RPA,NR1H3,ORAI1,PCNA,PLA2,PLA2G1B,PLA2G2A,PRDX6,RFC2,RFC3,RFC4,RFC5,Rfc,SCGB1A1,SPA17,sPla2,UNG
+diff.lung.E19-E22	translatome	9	18	22	Cellular Movement, Hematological System Development and Function, Immune Cell Trafficking	14-3-3,ACE,Ap1,C5,C6,C1S,C4B (includes others),CD14,CD55,CD97,COL4A1,COL4A2,Collagen type IV,CRK,Daf,FABP4,FABP,FGR,G-protein beta,GNB1L,GNB2L1,HNRNPD,Hsp70,Jnk,KLF6,LBP,LTBP1,Mmp,Nfat (family),PLAU,Ras,SERPING1,SRC,Tgf beta,ZFP36
+diff.lung.E19-E22	transcriptome	10	20	23	Cell-To-Cell Signaling and Interaction, Embryonic Development, Tissue Development	C/ebp,C4B (includes others),CD53,CD55,Daf,ENPP2,FGG,Fibrin,Fibrinogen,FN1,FZD2,HMGA1,ICAM1,Integrin,Integrin alpha 5 beta 1,Integrin alpha V beta 3,ITGAL,Itgal-Itgb2,ITGB2,LCP1,Lfa-1,Mmp,NFkB (complex),PARP1,PARP2,PARP9,PARP,PLAT,PLAU,PLAUR,PLG,S100G,SFPQ,TTR,VTN
+diff.lung.E19-E22	translatome	10	18	18	DNA Replication, Recombination, and Repair, Cell Cycle, Connective Tissue Development and Function	ATM,BCL2,BCLAF1,BLM,CHEK1,CHEK2,E2F1,ECT2,HELLS,HNRNPD,HRK,L-serine,MDM4,MNDA,MPP5,MYBL2,NBN,NCL,NUSAP1,Par6,PARD3,PARD6A,PARD6B,PARD6G,PHGDH,phosphoglycerate dehydrogenase,PIK3C3,PLK4,Prim1,RPA2,SMC2,SMC,SMC1A,TOPBP1,TP53BP1
+diff.lung.E19-E22	transcriptome	11	19	19	Post-Translational Modification, Protein Folding, Immunological Disease	AGAP1,Beta Tubulin,CYP2E1,DDX1,DNAJC7,Estrogen Receptor,Gnas (rat),GUCY1A3,GUCY1B3,Hd-perinuclear inclusions,HNRPLL,HSF4,Hsp70,Hsp90,HSPA4,HSPA14,HSPD1,MAP1LC3A,MVP,MYLPF,MYOCD,PRX,Raf,SNCA,SNCAIP,STIP1,STUB1,TBCA,TPPP3,TSC1,TUBB6,TUBB,TUBB2B,Ubiquitin,UCHL1
+diff.lung.E19-E22	translatome	11	18	18	Cell-To-Cell Signaling and Interaction, Tissue Development, Hematological System Development and Function	ALOX5,Alpha Actinin,Ca2+,CAMP,DLK1,FBLN1,FBLN2,FGG,FN1,GSN,HPGD,ICAM1,ICAM2,Integrin alpha 5 beta 1,ITGA4,ITGA5,ITGA2B,ITGAL,ITGAM (includes EG:16409),Itgam-Itgb2,ITGAX,ITGB2,JAM3,LGALS3BP,MIA,MMP10,P2RX7,PDLIM7,PECAM1,PROC,PTPRB,RPH3A,SNAI2,TGM2,THBD
+diff.lung.E19-E22	translatome	12	18	18	Endocrine System Development and Function, Molecular Transport, Small Molecule Biochemistry	ACVR1,ACVR1B,ACVR2A,ACVRL1,AFP,ARG1,ARNTL,BMP5,BMP7,BMP5/7/10,BMPR1B,CLOCK,Creb,CYP19A1,CYP26B1,EP300,EPAS1,FHL2,IBSP,INHA,INHBB,Inhibin,MELK,NFYB,NPAS2,NPPA,NPR1 (includes EG:18160),NR5A1,SCGB3A1,SMAD1,SMAD3,SOST,SOX9,TGFBR3,UCHL3
+diff.lung.E19-E22	transcriptome	12	16	17	Cell-To-Cell Signaling and Interaction, Lipid Metabolism, Molecular Transport	ABP1 (includes EG:26),APOA1,APOB,APOE,cholesterol,CXCL12 (includes EG:20315),DLK1,DPEP1,Dynamin,FN1,GAK,GPNMB,heparin,HOPX,HPGD,HSPA8,ITGA4,ITGA5,L-alpha-palmitoyloleolyl-phosphatidylcholine,MDK,MIA,MMP16,MPO,MUC1,NPC2 (includes EG:10577),PRNP,PROM1,SDC4,SH3GL3,SNAI2,SYP,TGM2,THY1,TNC,Tpsab1
+diff.lung.E19-E22	translatome	13	17	17	DNA Replication, Recombination, and Repair, Energy Production, Nucleic Acid Metabolism	ABCC4 (includes EG:10257),APC,CLNS1A,EPHX1,epoxide hydrolase,FBXO5,FMO2,FMO3,FMO5,FMO,FMO1 (includes EG:14261),GSK3B,LSM4 (includes EG:25804),LTA4H,NFE2L2,peptidylprolyl isomerase,PPIA,PPIB,PPIH,PPIL3,PRMT5,PRPF38A,snRNP,SNRPA,SNRPB,SNRPD1,SNRPD2,SNRPE,SNRPF,SNRPG,TIMELESS,TXNRD1,WDR77
+diff.lung.E19-E22	transcriptome	13	15	17	Cell Cycle, DNA Replication, Recombination, and Repair, Cellular Assembly and Organization	AEBP1,ATM,ATR,CCNA2,CHEK1,Cyclin A,DEK,E2F1,HELLS,HN1L,LAD1,MAP3K2,MAP3K3,MDM2,MDM4,NBN,NFKBIA,NPDC1,NUSAP1,PAK1IP1,PARP1,poly(ADP-ribose),Prim1,RAD17 (includes EG:19356),RPA2,SENP3,SMC2,SMC,SMC1A,TOPBP1,TP73,TP53BP1,WDR18
+diff.lung.E19-E22	translatome	14	16	18	Neurological Disease, Genetic Disorder, Cellular Assembly and Organization	A2M,ADAM17,AHCY,APBB1,APOA1,APOE,APP,BACE1,CCNB1,CDK1,CLU,copper,CP,Cu2+,DAB1,DPEP1,Gelatinase,L-alpha-palmitoyloleolyl-phosphatidylcholine,LCN2,LRP2,LRP1 (includes EG:16971),LTF,MAP3K5,MAP3K6,MME,MMP9,MPO,PKMYT1,PLAT,PSAP,RPS3,SERPIND1,SPON1,TIMP3,TTR
+diff.lung.E19-E22	transcriptome	14	15	16	Cell Signaling, Cellular Assembly and Organization, Cellular Function and Maintenance	ANXA2,ATP5A1,ATP5B,ATP5D,BRAF,CANX,CKAP4,DUSP9,ERK,formate-tetrahydrofolate ligase,G3BP1,HNRNPR,IGFBP3,Ilf2,KRT8,KRT18,MAP2,MAP2K1,MAP3K14,MAP3K7 (includes EG:172842),MAPK3,MAPKAPK2,Mek,MTHFD1,MTHFD1L,NEFM,PEBP1,PLAT,RBM3,SF3A3,SLC39A4,TROAP,TTC39A
+diff.lung.E19-E22	transcriptome	15	15	16	Antigen Presentation, Antimicrobial Response, Cell-To-Cell Signaling and Interaction	CKAP5,Clathrin,CLTC,CP,ECT2,GAK,GGA3,HPCAL1,IL17B,IL17RA,IL17RB,IRAK2,IRAK3,LAPTM5,LEPREL4,LLGL1,MAP1S,mir-146,MYD88,PARD6A,PARD6B,PARD6G,PLK4,PRKCZ,SH3BP4,SLC2A4,SLC40A1,TACC3,TLR7,TLR9,Tlr13,TMED1,TRAF6,TRAF3IP2,UNC93B1
+diff.lung.E19-E22	translatome	15	15	16	Genetic Disorder, Neurological Disease, Skeletal and Muscular Disorders	60S ribosomal subunit,AATF,ALDOA,C1QBP,CAMK2A,CHDH,HIST1H2BH/HIST1H2BO,KIF2C,KIF5B,LOC680063,LRRK2,Mapt,PARK2,PINK1,PLD2,PSRC1,RPL4,RPL13,RPL19,RPL30,RPL23A,Rpl9 (includes others),RPLP0,RPLP1,RPLP2,RPS5,RPS8,RPS19,RPS25,SIAH2,SNCA,SNCAIP,TPPP3,UBA52,UCHL1
+diff.lung.E19-E22	translatome	16	14	16	Cellular Growth and Proliferation, Cellular Movement, Cell Death	Akr1c14,CALCOCO1,CCND1,CD8,CD22,CDX2,CEBPD,CSNK2A2,CTNNB1,DPP4,E2F8,ERK1/2,GCG,GLI1,GLI2,GLIS2,GLP1R,IGF2BP1,KLRC1,KLRD1,LGALS1,MAFB,MRC1 (includes EG:100286774),MST1 (includes EG:15235),MST1R,PDPN (includes EG:10630),PLAUR,Ptk,PTPN6,PTPRC,PTPRCAP,SRPX2,TCR,TYROBP
+diff.lung.E19-E22	transcriptome	16	14	16	Inflammatory Response, Gene Expression, Cellular Development	ANPEP,ARHGEF3,ARHGEF12,ARHGEF15,ARHGEF,CCR1,CEBPA,CEBPE,CISH,CKAP5,CSF3R,Dut,GSTP1,HP,HTR2A,IFNGR1,IFNGR2,IL21,IL15RA,IL21R,IL2RG,IL4R,IL6 RECEPTOR,IL6R,IL9R,JAK1,JAK2,KLF9,NEK6,NR3C1,PPARA,PRDX4,SLC10A2,SOCS2,STAT3
+diff.lung.E19-E22	translatome	17	14	15	Endocrine System Development and Function, Small Molecule Biochemistry, Lipid Metabolism	ACAT2,ALOX15,APEX1,CA2,CA3,CA4,CA5B,Carbonic anhydrase,CCL13,CLEC7A,CYP19A1,CYP1A1,CYP1A2,CYP1B1,CYP3A4,CYP3A7,CYP3A,CYP4B1,DUSP1,GATA2,HMGA1,IL1,IL12B,IL18 (includes EG:16173),IL1B,IL1RL1,JUN,LGALS3,PIN1,POR,PTH,SLC6A6,SPI1 (includes EG:20375),unspecific monooxygenase
+diff.lung.E19-E22	transcriptome	17	13	17	Cellular Movement, Post-Translational Modification, Protein Degradation	A2M,ADAM17,AGER,APP,BEX1,BEX2,C1QA,C1QBP,CST3,CTSB,CXCL12 (includes EG:20315),Fibrin,Gelatinase,GLRX,ICAM1,LCN2,MAP3K5,MMP9,MMP12,MMP14,MMP16,MMP1 (includes EG:300339),NGFR,PABPC1,PAIP1,PLG,PSIP1,SPON1,SRPX2,TIMP3,TIMP2 (includes EG:21858),TTR,VTN
+diff.lung.E19-E22	translatome	18	14	15	Cell Cycle, Connective Tissue Development and Function, Gene Expression	ASS1,C6orf108,CCND2,CCNE1,CDC6 (includes EG:23834),CDCA3,Cdca7,CDKN1A,Cyclin D,E2F2,E2F3,E2F5,FBL,FXYD1,hCG 2023776,IMPA2,LOC646483,mir-15,miR-20a/miR-106b/miR-17-5p (includes others),MYC,NOLC1,PHEX,POLR1A,POLR1B,POLR1C,POLR1E,RNA polymerase I,RSAD2,SMARCB1,SMN1/SMN2,SRM,TIMP2 (includes EG:21858),TYMS,UBTF,ZBTB17
+diff.lung.E19-E22	transcriptome	18	13	15	Tissue Development, Cellular Development, Connective Tissue Development and Function	ACP5,ATF4,BHLHE40,CA2,CA3,CA4,CA5B,Carbonic anhydrase,CD68,CEBPA,CSF1R,DARS,ETS1,FOS,GATA2,IBSP,JUN,JUNB,JUND,LMNA,MAGED1,MITF,MMP13,NFATC2,NFYA,NUP88,PRKCB,RUNX1,SCXA/SCXB,SLC6A6,SPI1 (includes EG:20375),STAT6,TMPO,TRPS1
+diff.lung.E19-E22	translatome	19	14	15	RNA Post-Transcriptional Modification, Cell Cycle, Cancer	ALB,ANPEP,C/ebp,CDC6 (includes EG:23834),CEBPA,CEBPD,CLK1,DKC1,ESPL1,FASN,FBL,Frizzled,FRZB,GADD45A,GAPDH,GAR1,ITGAL,ITGAX,MYC,NME2,NME1 (includes EG:18102),NOLC1,NOP58,ORC1 (includes EG:18392),PTTG1,S100G,SREK1,SRPK1,SRSF2,SRSF6,SRSF9,Thymidine Kinase,WIF1,Wnt,WNT3A
+diff.lung.E19-E22	transcriptome	19	13	15	Protein Degradation, Protein Synthesis, Gastrointestinal Disease	ACADM,ACAT2,AP2B1,AP2M1,AQP4,ATF3,ATF6,C2orf40,Calpain,CAPN2,CAPN3,CAPN5,CAPN6,CAPN7,CAPN8,CAPN9,CAPN10,CAPN11,CAPNS1,CAST,CBS,COX4NB,GPRASP2,HTT,Insulin,L-serine,NAA15,NUPR1,PFN2,PHGDH,phosphoglycerate dehydrogenase,PTBP1,SGK1,SYT8,TFRC
+diff.lung.E19-E22	transcriptome	20	12	15	Cellular Movement, Embryonic Development, Organ Development	APC,APC,BTRC,CALCOCO1,CDH1,CLDN1,CLDN4,CLDN8,CTNNB1,FBXO5,FHL2,Gsk3,GSK3B,HNF1A,HNF4A,HNF4α dimer,JUP,LGALS3,MET,MST1 (includes EG:15235),MST1R,MUC1,Pbsn,PCBD1,PPRC1,Rap1,RAP1A,RAPGEF3,RAPGEF4,SGK1,SREBF1,TIMELESS,TJP1 (includes EG:21872),USF1
+diff.lung.E19-E22	translatome	20	12	14	Energy Production, Lipid Metabolism, Small Molecule Biochemistry	ACADM,ACOX1,AHSP,aldehyde dehydrogenase (NAD),ALDH1A1,ALDH1A3,ALDH1A,ALDH3A1,APOC3,CYBA,CYBB,Dut,EHHADH,FAD,GATA1,GATA2,HNF4A,MAOB,NCF2,Par6,PCBD1,Phosphatidylinositol4,5 kinase,PIP5K1B,PKLR,PLXNB1,PPARA,PPARGC1B,RAC2,Rac,RACGAP1,RND2,ROCK1,SGK223,WASF2
+diff.lung.E19-E22	translatome	21	12	14	Cell-To-Cell Signaling and Interaction, Embryonic Development, Tissue Development	ADRB2,AHSG,CAV2,CD9,CD53,CSK,CXCR7,DLG3,DLGAP1,EGFR,ENPP2,GDA,GNB2L1,GRASP,GRB10,GRM2,GRM3,GZMA,INSR,Integrin,Irs3,IRS,IRS4 (includes EG:16370),ITGA5,Lamin b,LBR (includes EG:368360),LMNB1,LMNB2,PICK1,PIK3R2,Pik3r,PLEC,PRKCA,SLC1A1,SLC6A3
+diff.lung.E19-E22	transcriptome	21	12	14	DNA Replication, Recombination, and Repair, Energy Production, Nucleic Acid Metabolism	ALOX5AP,ARHGDIB,ATP5B,ATPase,BLM,CASP3,ERCC3,EXO1 (includes EG:26909),FEN1,GZMA,KIF20B,Lamin b,LBR (includes EG:368360),LMNB1,LMNB2,MLH1,MLH1-MSH2-MSH6-PMS2,MSH2,MSH3 (includes EG:17686),MutLα-MutSα-Exo1-FEN1,MYH9,NDC80,PMS1,POT1,POT1-TERF1-TERF2-TERF2IP-TIN2-TPP1,PSMC2,PSMC4,RECQL,RHOBTB3,SMARCA5,TERF2,TERF2-TERF2IP,TERF2IP
+diff.lung.E19-E22	transcriptome	22	12	15	Gene Expression, Cell Cycle, Connective Tissue Development and Function	ABCB1,APOA1,AURKA,BCL11B,BCL2L12,CCNF,CCNH,CDK7,CREG1,E2F2,E2F3,ERCC3,FAD,GJA4,Hd-neuronal intranuclear inclusions,HSD17B7,KLF4,MAOB,MNAT1,NANOG,NFYA,NFYC,NOS3,NPR1 (includes EG:18160),NR2F1,NR2F2,NUP85 (includes EG:287830),PARP1,PERP,POU5F1,SP1,TFAP2A,TFIIH,TOP2A,TP53 (includes EG:22059)
+diff.lung.E19-E22	translatome	22	12	14	Cell-To-Cell Signaling and Interaction, Hematological System Development and Function, Immune Cell Trafficking	BUB1B,CD4,CD8,CD63,CD68,CD74,CTSS,EIF2AK2,ERBB2,ERRFI1,FGA,FGFRL1,GPNMB,heparin,HLA-DMA,HLA-DMB,HLA-DQB1,HLA-DRB1,HRG,ICAM1,IL6R,MDK,MHC Class II (complex),NPTN,NUP210,PA2G4,PLK3,RAF1,Raf,RAP2B,RGS14,RPS6KA6,RPS6KB2,Rsk,SERPINA5
+diff.lung.E19-E22	transcriptome	23	12	15	Post-Translational Modification, Protein Degradation, Protein Synthesis	AGRN,ALOX15,APOE,BMP4,Ca2+,CAMP,CDCA3,CDKN1A,CTSG,Cyclin D,DKC1,F5,F9,FURIN,GAR1,GSN,Laminin,LY6E,miR-92a/miR-92b/miR-32 (includes others),MMP11,NID1,NOLC1,NOP58,NT5E,PCSK5,PCSK7,PROC,PRTN3,PTH,S100G,SERPINB1,SERPING1,STAT1,VSNL1
+diff.lung.E19-E22	translatome	23	12	14	Cellular Assembly and Organization, Cellular Movement, Cell-To-Cell Signaling and Interaction	BEX1,BEX2,GUCY1B3,HSF4,Hsp70,HSPA14,IL17B,IL17RA,IL17RB,IL18R1,IL18RAP,IRAK2,IRAK3,MAPK8IP1,mir-146,MYD88,NGFR,NRP1 (includes EG:18186),PLXND1,PRNP,PSIP1,PSMD14,Sema3,SEMA3A,SEMA3B,SEMA3C,SEMA3D,SEMA3F,STIP1,TLR7,TLR9,Tlr13,TMED1,TRAF6,UNC93B1
+diff.lung.E19-E22	translatome	24	12	14	Post-Translational Modification, Protein Degradation, Protein Synthesis	ATF3,C2orf40,CA8,Calpain,CAPN1,CAPN2,CAPN3,CAPN5,CAPN6,CAPN7,CAPN8,CAPN9,CAPN10,CAPN11,CAPNS1,CAST,CLIC5,COX4NB,CPEB2,EEF2,EZR,Hspg,HTT,ITPR1,LPL,NEUROD1,NUPR1,PFN2,SDC2,SDC1 (includes EG:20969),SLIT2,SLIT3,Slit,TNFSF13,TNFSF13B
+diff.lung.E19-E22	transcriptome	24	12	14	Carbohydrate Metabolism, Cellular Function and Maintenance, Molecular Transport	AHSG,AKAP9,ANGPTL1,ATP2B1,CA8,ELF2,EXOC1,EXOC3,EXOC4,EXOC6,EXOC7,EXOC8,Exocyst,FYN,GRB10,GRB14,INSR,Irs3,ITPR1,ITPR,Mug1 (includes others),PFK,PHACTR1,PLCB1,PP1 protein complex group,PPP1CB,PPP1R14B,PPP1R1A,PPP1R3A,PTPRF,SLA,SYNCRIP,TEK,TIE1,TLX1
+diff.lung.E19-E22	transcriptome	25	12	14	Cardiovascular System Development and Function, Carbohydrate Metabolism, Small Molecule Biochemistry	ABLIM3,ADORA2B,Alpha actin,ANK3,CLIC5,CORO1A,DBN1,EDN1,EDN2,EDN3,EDNRB,Endothelin Receptor,EPB41,Erm,EZR,F Actin,GZMA,KIF23,MME,MYH2,MYH4,MYH9,MYH10,MYH11,MYH14,MYL1,MYL7,Myosin,PLS1,PLSCR1,RDX,Spectrin,SPTA1,SPTBN1,Tropomyosin
+diff.lung.E19-E22	translatome	25	11	15	Cell Cycle, Gene Expression, Cell Death	ATR,BCL11B,CASP6,CCNF,CCNH,CD44 (includes EG:100330801),CREG1,EFEMP1,HN1L,IL2,KLF4,MDM2,MDM4,NR2F1,NR2F2,NUP85 (includes EG:287830),PAK1IP1,PARP1,PARP9,PARP,PCBP4,PCNA,PKP4,PLK1,POU5F1,PRKDC,PSEN1,Rnr,S100B,SMARCA4,TOP2A,TP63,TP53 (includes EG:22059),WT1,XRCC1 (includes EG:22594)
+diff.lung.E19-P1	transcriptome	1	44	33	DNA Replication, Recombination, and Repair, Cancer, Gastrointestinal Disease	ANGPT2,AXIN2,CCNA1,CCNE1,CDT1,CTSH,CTSL2,Cyclin A,E2F1,FEZ2,FOS,GMNN,HELLS,HSP90B1,HSPA5,MCM2,MCM4,MCM5,MCM6,MCM7,MCM8,MCM10 (includes EG:307126),MHC Class I (complex),MMS22L,MSLN,NIPSNAP1,NPDC1,ORC6 (includes EG:23594),PDIA4,Prim1,Rps24,RUVBL1,SELENBP1,TGM1,TUBB
+diff.lung.E19-P1	translatome	1	41	34	Cell Cycle, DNA Replication, Recombination, and Repair, Cancer	ACE,ANAPC5,ANAPC11,APC,APP,CCNA1,CCNB1,CCNB2,CDK1,CDKN3,CDT1,CKS2,FBXO5,FOXM1,GMNN,KIF2C,MCM2,MCM4,MCM5,MCM6,MCM8,MCM10 (includes EG:307126),MMS22L,MYBL2,NXT1,ORC6 (includes EG:23594),PKMYT1,PLK1,SFTPB,SKP2 (includes EG:27401),SPON1,TIMELESS,TM2D1,WEE1,XPO1
+diff.lung.E19-P1	transcriptome	2	37	30	Lipid Metabolism, Molecular Transport, Small Molecule Biochemistry	ABCA1,ABHD5,APOE,ATF3,BPGM,CASK,CAV1,CPT1A,GPIHBP1,HMOX1,Hspg,ITGB3BP,KLF11,LPL,LRP2,LRP10,LRP,Mmp,NR4A1,NR4A3,NUPR1,PLAT,PLAUR,PNPLA2,PPP1R3C,Rxr,SCD,SDC2,SERPINE1,SLC1A1,SLC39A4,SRPX2,TNFSF13,triacylglycerol lipase,VLDLR
+diff.lung.E19-P1	translatome	2	31	28	Antimicrobial Response, Inflammatory Response, DNA Replication, Recombination, and Repair	26s Proteasome,ANXA11,CASP1,CASP2,CASP12,Caspase,CEBPG,DNA-directed DNA polymerase,E2F1,HELLS,IFI27,IFIT2,IFITM1,Ifn,IFN Beta,IFNGR1,IRF7,IRF8,IRF9,IRF1 (includes EG:16362),IRG,ISG15,NFkB (complex),OAS1,POLA1,POLD1,POLD2,POLE2,POLM,Prim1,PRIM2,PRKRA,STK4,TAX1BP1,TRIM25
+diff.lung.E19-P1	transcriptome	3	35	29	Cell Death, Genetic Disorder, Neurological Disease	26s Proteasome,ALAD,Alpha tubulin,BAG3,CKMT1A/CKMT1B,CLIC4,Creatine Kinase,DHFR,ECT2,HNRPLL,Hsp70,HSPA14,HSPB8,HSPD1,KIF2C,MAP1LC3A,MUC1,NOS3,OLR1,PARD6B,PGLYRP1,PLK1,PLK2,PLK4,PLK,PSRC1,SERBP1,SNCA,SNCAIP,STIP1,TIMELESS,TPPP3,TYMS,Ubiquitin,UCHL1
+diff.lung.E19-P1	translatome	3	28	26	Inflammatory Response, Cellular Movement, Cell Signaling	Adaptor protein 2,ADORA2B,ADRB2,AP2S1,ATP1A1,Beta Arrestin,CCR1,CD9,CD74,CD44 (includes EG:100330801),CHEMOKINE,CLIC5,CXCL1,CXCL2,CXCR7,DPP4,Erm,EZR,F2RL1,Gpcr,HBEGF,HINT1,HLA-DMA,Ikb,Irs3,MHC Class II (complex),P2RY2,Pik3r,Pka,PODXL2,PODXL,RAMP3,SLC9A3R2,SRGN,TMED2
+diff.lung.E19-P1	transcriptome	4	32	29	Cell Cycle, DNA Replication, Recombination, and Repair, Hematological System Development and Function	ALOX5AP,ATOX1,BLM,Calmodulin,Caveolin,CHEK2,Ck2,CSNK2A1,Cytoplasmic Dynein,DYNC1LI2,DYNLRB2,EXO1 (includes EG:26909),FANCD2,FEN1,FKBP3,FKBP4,H2AF,H2AFX,H2AFY2,H2AFZ,LCP1,MDC1,MLH1,MRC1 (includes EG:100286774),MSH2,MSH3 (includes EG:17686),NDE1 (includes EG:54820),ORAI1,peptidylprolyl isomerase,PMS1,PPIH,PPIL3,PRKDC,PTPRC,TRPC6
+diff.lung.E19-P1	translatome	4	27	25	Cardiovascular Disease, Cell-To-Cell Signaling and Interaction, Organismal Injury and Abnormalities	ABCA1,APOE,AURKB,CBFA2T3,COL18A1,Collagen type I,Collagen type III,CPT1A,FGF9,FGF12,Fgf,GPD1,GPIHBP1,HDAC8,Hspg,ITGB3BP,LPL,LRP10,LRP,MMP8,MMP19,Mmp,N-cor,NR4A1,NR4A3,PF4,Rxr,SCD,SDC2,SDC1 (includes EG:20969),STMN2,Tgf beta,THBD,Thyroid hormone receptor,VWF
+diff.lung.E19-P1	transcriptome	5	31	27	Cellular Movement, Cardiovascular System Development and Function, Organismal Development	ACVRL1,Akt,ANGPTL1,BMP2,CCNB2,Collagen type IV,CTGF,CYR61,Fgf,FN1,GRB10,GRB14,IGF1,Igf,IGFBP2,IGFBP3,IGFBP6,IGFBP7,Igfbp,IL1,IL1B,IL1R2,KLF2,NOV,P38 MAPK,PTPRJ,RET,S1PR1,SNED1,SOCS2,TEK,Tgf beta,TGFB2,TGFBR2,WIF1
+diff.lung.E19-P1	translatome	5	27	27	Drug Metabolism, Glutathione Depletion In Liver, Protein Synthesis	CD14,Cytokeratin,EZH2,FOXP2,G protein,G protein alphai,Glutathione peroxidase,glutathione transferase,GPX7,GST,GSTA1,GSTM2,GSTM5,KLF4,KLF6,KRT7,KRT8,KRT13,KRT15,Krt19,MEIS2,MGST2,MTF2 (includes EG:17765),PLA2,PLA2G12A,PLA2G1B,PLA2G2D,PLA2G4A,PRDX6,RAP1GAP,SCGB1A1,SMO,SOD2,SWI-SNF,XPC
+diff.lung.E19-P1	transcriptome	6	29	31	Gene Expression, Lipid Metabolism, Molecular Transport	Abcb1b,ACAT2,Ap1,BANF1,CCNA2,CD68,CDC20,CLEC7A,DARS,ECE1,EDN1,EHD4,FABP4,GATA2,Gata,Interferon alpha,JUN,LBP,LGALS3,LMNA,MAFK,MAGED1,MME,NDN,Nfat (family),NPPA,Nppb,NPR1 (includes EG:18160),NUCB2,NUP88,PLA2G2A,SLC6A6,SPRY1,TMPO,Tsc22d3
+diff.lung.E19-P1	translatome	6	27	25	Infectious Disease, Genetic Disorder, Neurological Disease	Alpha tubulin,BAG3,Beta Tubulin,C13orf27,Calmodulin,Caveolin,Ck2,Cytoplasmic Dynein,DYNC1H1,DYNLRB2,EEA1,FKBP3,GJA4,GRB10,HNRPLL,Hsp70,Hsp90,HSPB8,LCP1,MAP6,MYOCD,NDE1 (includes EG:54820),NOS3,ORAI1,Rab5,RAB4A,RET,SNCA,SNCAIP,STUB1,TPPP3,TRPC6,TUBB,Ubiquitin,UCHL1
+diff.lung.E19-P1	transcriptome	7	29	27	Antimicrobial Response, Inflammatory Response, Cellular Development	CCNB1,CD14,FOXM1,IFI27,IFITM1,IFITM3,Ifn,IFN Beta,IFN TYPE 1,IFNAR1,IFNGR1,IL15 (includes EG:16168),IRAK2,IRF7,IRF9,IRF1 (includes EG:16362),IRG,JAK,KLF4,KLF6,MEIS2,MYD88,NFkB (complex),NPC2 (includes EG:10577),POLA1,PRIM2,PRKRA,PRMT5,SMARCA4,SOCS3,SOD2,STAT3,STAT,TMED1,Trk Receptor
+diff.lung.E19-P1	translatome	7	26	25	Cell Death, Cellular Growth and Proliferation, Hematological System Development and Function	AEBP1,Ampa Receptor,BCR,Fcer1,FES,GHR,HBE1,HBG2,hemoglobin,HMOX1,HP,IL2RG,IL4R,IL6R,IL6ST,JAK,LAPTM5,LYN,MET,MRC1 (includes EG:100286774),NFKBIA,NTRK2,NUP210,p85 (pik3r),PIK3R1,PLC gamma,PLSCR1,PTPRC,PTPRE,Shc,SLC4A1,SRC,STAT3,STAT,TEK
+diff.lung.E19-P1	transcriptome	8	29	27	DNA Replication, Recombination, and Repair, Drug Metabolism, Glutathione Depletion In Liver	FOXP2,G protein,Glutathione peroxidase,glutathione transferase,GPX3,GST,GSTA1,GSTM5,LIG1,MGST1,MGST2,MIF,MutLα-MutSα-Exo1-Polδ-RFC-RPA,PCNA,PLA2,PLA2G1B,PLA2G2D,PLA2G4A,POLD1,PRDX6,RAD51,RFC2,RFC3,RFC4,RFC5,Rfc,RPA1,RPA2,RPA3,RPA,SCGB1A1,SMARCAL1,SMO,UNG,XRCC2
+diff.lung.E19-P1	translatome	8	25	24	Cell Cycle, Developmental Disorder, Neurological Disease	alcohol group acceptor phosphotransferase,ANP32A,CDCA3,CDKN1A,CENPA,CHEK2,DUSP10,ENaC,ERK,ERK1/2,H2AF,H2AFX,H2AFY2,H2AFZ,Histone H1,Histone h3,Histone h4,ID1,ID2,Jnk,KLF10,MAP2K6,MAP3K8,MDC1,Mek,MLLT3,PDLIM5,PRKCE,PRKDC,Ras,SCNN1A,SCNN1G,SGK1,TCF12,TRIM63
+diff.lung.E19-P1	translatome	9	25	28	Gene Expression, Cellular Development, Hematological System Development and Function	Abcb1b,ACAT2,Ap1,C/ebp,CCNA2,CD68,CLEC7A,ECE1,EDN1,EGR1,EHD4,ETS,FABP4,FHL2,FOS,FOSL1,GATA2,Gata,Interferon alpha,JUN,LAMP2,LBP,LGALS3,LMNA,MAFK,MIF,Nfat (family),NPPA,Nppb,NPR1 (includes EG:18160),PLA2G2A,Rar,S100A10,SERP1,SLC6A6
+diff.lung.E19-P1	transcriptome	9	25	24	Cardiovascular Disease, Endocrine System Disorders, Genetic Disorder	alcohol group acceptor phosphotransferase,CACYBP,DHX9,DUSP1,Dynein,ENaC,ERK,ERK1/2,FURIN,GTF2H4,GTF2I,HNRNPU,Holo RNA polymerase II,Hsp90,IRF,LYN,Lyz1/Lyz2,MAGOH,MAP2K6,MAP3K8,Mapk,Mek,MLLT3,PBK,PEBP1,POLR2B,PRKCE,PRKCH,RNA polymerase II,SCNN1A,SCNN1G,SFPQ,SGK1,TAF5,TCEA3
+diff.lung.E19-P1	transcriptome	10	25	25	Inflammatory Response, Cell-To-Cell Signaling and Interaction, Hematological System Development and Function	AURKB,C1S,C4B (includes others),CD3,CD55,CD74,CD97,CD44 (includes EG:100330801),COL18A1,COL2A1 (includes EG:1280),Collagen type I,Collagen(s),Daf,DPP4,FMOD,FYN,HLA-DMB,HLA-DRA,HLA-DRB1,Integrin alpha V beta 3,Laminin,MCAM,MHC Class II (complex),PDPN (includes EG:10630),PTN,SDC1 (includes EG:20969),SERPING1,SLA,SRGN,TACC1,TCR,TGM2,THY1,Thyroid hormone receptor,Vegf
+diff.lung.E19-P1	translatome	10	24	26	Cell Death, Cellular Assembly and Organization, Cellular Function and Maintenance	Actin,Akt,ATF3,AURKA,CRYAB,F Actin,FBXO4,Hsp27,HSPB1,ITPR1,MAPKAPK3,Mlc,MYH14,MYL1,MYL7,MYO5B,Myosin,NUPR1,OGT,P38 MAPK,PDK1,PLAT,PP1 protein complex group,PPP1CC,PPP1R2,PPP1R12A,PPP1R14B,PPP1R14C,PPP1R15A,PPP1R3C,PTPRJ,SERPINE1,TERF1,TRIM3,Tropomyosin
+diff.lung.E19-P1	transcriptome	11	24	23	Cellular Assembly and Organization, Cellular Movement, Cellular Function and Maintenance	ACTA1,ACTG2,Actin,Alpha Actinin,Alpha catenin,Cadherin,CLIC5,CORO1A,CRYAB,Erm,EZR,F Actin,FBXO4,Filamin,GSN,Hsp27,HSPB1,KIF23,LMO7,MAPKAPK3,MSN,MYO5B,Myosin,NCAM1,NES,NEXN,OSTF1,PLEC,Rho gdi,Spectrin,SPTA1,TJP2,TNS1,TRIM3,Tropomyosin
+diff.lung.E19-P1	translatome	11	23	24	Cell Cycle, DNA Replication, Recombination, and Repair, Cellular Growth and Proliferation	ARNTL,BARD1,BRCA1,BRCA1-BRCA2-FANCD2-FANCN-RAD51,CCNE1,Coup-Tf,Creb,CTDP1,Cyclin A,Cyclin E,DUSP1,E2f,EPAS1,FANCD2,GEMIN2,GTF2H3,GTF2H4,Holo RNA polymerase II,IRF,Lyz1/Lyz2,PALB2,PBK,PCK1 (includes EG:18534),POLR2J,RAD51,RNA polymerase II,RPA2,RPA3,RPA,S100G,SCGB3A1,SMYD2,TCEA3,Vegf,XRCC2
+diff.lung.E19-P1	transcriptome	12	24	23	Cell Death, Cell Cycle, Cellular Growth and Proliferation	AEBP1,ANGPTL4,ANP32A,CDH5,CENPA,CSE1L,DDAH2,HAT1,Histone H1,Histone h3,Histone h4,IL2RG,IL4R,Jnk,JUP,KAT2A,LEF1,MET,NFKBIA,NTRK2,p85 (pik3r),Pka,Pki,PKIB,PLC gamma,PP2A,RAN,Ras,RBL2 (includes EG:100331892),Shc,SRC,SUV39H1,TRAP1,VRK1,XPO1
+diff.lung.E19-P1	translatome	12	18	22	Cell-To-Cell Signaling and Interaction, Tissue Development, Cellular Movement	AGER,AXL,CACYBP,CD53,Collagen type IV,Collagen(s),Complement component 1,Ecm,ECM1 (includes EG:100332249),ENPP2,FGG,Fibrin,Fibrinogen,FN1,HCST,ICAM1,ICAM2,Integrin,Integrin alpha 5 beta 1,Integrin alpha V beta 3,ITGA1,ITGB2,Laminin,PI3K (complex),PIK3CB,PLAUR,S100,S100A4,S100A6,S100A8,S100A9,S100B,TGM2,TNFRSF11A,Vla-4
+diff.lung.E19-P1	transcriptome	13	23	25	Cell-To-Cell Signaling and Interaction, Hematological System Development and Function, Immune Cell Trafficking	AGER,AXL,CD9,CD47,CD53,CD151,Ecm,ECM1 (includes EG:100332249),ENPP2,ERBB3,F11R,FGG,Fibrin,Fibrinogen,HCST,ICAM1,ICAM2,Integrin,Integrin alpha 3 beta 1,Integrin alpha 5 beta 1,ITGAL,Itgal-Itgb2,ITGB2,Lfa-1,MYCN,MYOCD,PI3K (complex),PIK3CB,S100,S100A4,S100A6,S100A8,S100A9,S100B,TNFRSF11A
+diff.lung.E19-P1	translatome	13	18	21	DNA Replication, Recombination, and Repair, Cell Cycle, Cancer	ARID4A,ATF3,CCNA2,CCNE1,CCNE2,CDK2,CDT1,HDAC1,HN1L,KDM5B,LIG1,MBD3 (includes EG:17192),MDM2,methyltransferase,MTBP,MutLα-MutSα-Exo1-Polδ-RFC-RPA,PCNA,POLA1,POLD1,POLD2,POLD3,POLE,PPP4C,RFC1,RFC2,RFC3,RFC4,RFC5,Rfc,RPA1,RPA2,SUV39H2,UNG
+diff.lung.E19-P1	translatome	14	17	19	Molecular Transport, Cell Signaling, Cellular Assembly and Organization	ANXA2,AP2S1,ATP1A1,ATP1A2,ATP1B1,CACNA1E,CANX,DYNLL1,DYNLL2,ECH1,FOS,IGFBP3,JUN,KRT8,KRT18,LAMTOR2,LAMTOR3,MAP2,MAP4,MAP2K1,MAP2K1/2,MAPK3,MAPKAPK2,PLAT,PPP2R1A,SLC30A3,SLC39A4,Tceb2,TMEM33,TROAP,TTC39A,UQCRQ,VAT1,YWHAE
+diff.lung.E19-P1	transcriptome	14	16	19	Cell Death, Cellular Movement, Hematological System Development and Function	ARHGEF3,ARHGEF7,ARHGEF12,ARHGEF19,ARHGEF,BMP2,CCL5,CTGF,CX3CL1,DDIT4,EHMT1,FGF7,FGF9,FGFR4,GPNMB,heparin,HN1L,IL6R,IRS1,KLF9,MDK,MDM2,MEOX2,NPTN,NR3C1,NUP210,PF4,PHIP,PRKAC,RELA,SENP3,TRIM28,TXN (includes EG:116484),TXNIP,WDR18
+diff.lung.E19-P1	translatome	15	16	19	Post-Translational Modification, Protein Degradation, Protein Synthesis	ALOX15,CD44 (includes EG:100330801),CTSH,CTSL2,FOS,Gelatinase,HNRNPK,ICAM1,LCN2,MMP8,MMP9,MMP10,MMP11,MMP12,MMP13,MMP14,MMP15,MMP16,MMP19,Mmp,MMP1 (includes EG:300339),MSLN,NIPSNAP1,PLAT,PLAU,PTH,SELENBP1,SNAP23,STX3,STX11,STX1B,STXBP3,TIMP1,TIMP3,VAMP8
+diff.lung.E19-P1	transcriptome	15	16	18	Cell-To-Cell Signaling and Interaction, Cellular Movement, Hematological System Development and Function	ADORA2B,CALCRL,CCBP2,CCL2,CCL4,CCL5,CCL7,CCL11,CCL13,CCL3L1/CCL3L3,CCR1,CCR3,CCRL1,CHEMOKINE,CHEMOKINE RECEPTOR,CXCL1,CXCL2,CXCL6,CXCL9,CXCL10,CXCR2,DPP4,Estrogen Receptor,Gpcr,Irs3,MVP,NPY,P2RY2,PF4,Pik3r,PODXL,PTH1R,RAMP3,SLC9A3R2,THBD
+diff.lung.E19-P1	transcriptome	16	16	18	Gene Expression, Cell Death, Cell Signaling	BAX,BRAF,BRCA1,ECH1,FOS,G3BP1,GNB2L1,HSF1 (includes EG:15499),IGFBP3,Ilf2,KRT18,MAP3K1,MAP3K3,MAPK3,MED1 (includes EG:19014),MTHFD1L,NR3C1,PRKCE,RAF1,RALGAPA1,REM1,SEC61B,SLC30A3,SNCA,TADA2A,TH,TPR,TRIM32,TTC39A,TUBGCP2,VAT1,YWHAE,YWHAG,YWHAH,YWHAZ
+diff.lung.E19-P1	translatome	16	16	18	Cellular Compromise, Cellular Assembly and Organization, Genetic Disorder	Adducin,Alpha Actinin,Alpha catenin,ANGPTL4,ANK1,ANK3,AXIN2,Cadherin,CDH2,CDH5,CLDN5,CTNNA1,CTNNA-CTNNB1-CTNNG-CDH5,CTNND2,DES,DLGAP4,EPB41,FHL2,JUP,LEF1,LMNA,LMO7,LPIN1,phosphatidate phosphatase,PLSCR1,Ponsin-Afadin-Nectin2/3,PPAP2A,PPAP2B,PPAP2C,Sorbs2,Spectrin,SPTA1,SPTAN1,SPTBN1,TJP2
+diff.lung.E19-P1	transcriptome	17	16	18	DNA Replication, Recombination, and Repair, Energy Production, Nucleic Acid Metabolism	ATPase,BLM,CKAP5,Clathrin,CLTC,DHCR7,EGR2,ERCC3,GABARAPL1,GAK,HPCAL1,IDE,IDH2,KIF20B,LEPREL4,MSH2,MYH6,MYH9,NDC80,NSF,PRX,PSMC2,PSMC4,RAB7A,RHOBTB3,SLC2A4,SMARCA5,SNAP23,SNAPIN,SQLE,STX7,STX11,STX12,TACC3,VAMP8
+diff.lung.E19-P1	translatome	17	16	18	Molecular Transport, RNA Trafficking, Cellular Growth and Proliferation	Ahr-aryl hydrocarbon,Aph1a,BEX2,BIRC2,BIRC3,Cd24a,CEBPE,DDC,E2F1,ECT2,FLII,IER3,LLGL1,MPP5,MTPN,NCSTN,NPPA,PARD3,PARD6A,PARD6B,PARD6G,Pka catalytic subunit,Pki,PKIB,PLK4,PRKACA,PSEN1,RACGAP1,RAN,RANBP3,RELA,SELP,SRF,TOP2A,XPO1
+diff.lung.E19-P1	translatome	18	16	19	Cellular Movement, Post-Translational Modification, Protein Degradation	ACE,ADAM8,ADAM9,ADAM10,ADAM12,ADAM15,APOA1,chondroitin sulfate,COL4A1,COL4A2,Collagen type IV,DLK1,DPEP1,F3,FBLN2,FLOT1,FN1,Metalloprotease,MIA,MMP7,MMP10,MMP11,MMP12,MMP19,NID1,PLG,PROCR,SERPINB10,SERPING1,SREK1,SRSF6,SRSF9,TCEB2,TRA2A,YBX1
+diff.lung.E19-P1	transcriptome	18	16	18	Gene Expression, Cellular Development, Cancer	BHLHE40,BTG2,CBFA2T2,CBFA2T3,DLL1,DNA (cytosine-5-)-methyltransferase,DNMT1,DNMT3A,EHMT1,GATA2,GLI1,GLI2,HDAC1,HDAC6,HDAC8,HDAC11,HEY2,IGF2BP1,JAG1,JAG2,MBD3 (includes EG:17192),methyltransferase,MFAP5,NOTCH1,NOTCH2,PRMT5,RUNX1,RUNX1T1,SUV39H1,SUV39H2,Tardbp,TP63,TRPS1,UHRF1,UHRF2
+diff.lung.E19-P1	translatome	19	15	18	Cellular Movement, Cell Death, Cellular Growth and Proliferation	ANGPTL1,CALCOCO1,CAMP,CARM1,CDH2,CDH5,CDX2,CTNNB1,EFNA4,EGFR,EPHA7,GCG,GLP1R,GRB7,GRB14,GRIP1,KLRG1,LGALS3,LRRFIP1,MAFB,MET,MST1 (includes EG:15235),MST1R,MUC1,P2RX7,PECAM1,PTPN11,PTPRB,Rap1,SIRPA,SOCS2,SRC,TEK,TNC,UNC5C
+diff.lung.E19-P1	transcriptome	19	15	18	Lipid Metabolism, Molecular Transport, Small Molecule Biochemistry	adenine,ARNTL,ATAD2,ATP,BCKDK,CFB,CLOCK,CRY1,DCTPP1,Dut,EHHADH,ENPP3,EPAS1,HMG CoA synthase,magnesium,MED24,NDST1,NPAS2,NR0B2,NR1H3,Nr1h,nucleoside-triphosphate diphosphatase,P2RX7,PCK2,PLA2G2A,PPARA,PPARD,PTPRB,RXRA,SAT1,SCGB3A1,sulfotransferase,SULT1A1,SULT2A1,UCP1
+diff.lung.E19-P1	transcriptome	20	15	18	Cell Cycle, Cellular Development, Connective Tissue Development and Function	ABI1,AQP1,ASS1,C6orf108,CAD,CDC25A,Cdca7,CDKN1A,CDKN1B,CDKN2B,CYCS,E2F1,EMP1,FASLG,FXC1,GADD45A,hCG 2023776,HIVEP2,HNRNPH1,IMPA2,LAMP2,MAX,Max-Myc,MGAT1,MXD3,MYC,NMI,ODC1,PDGFRB,PIAS2,RSAD2,SERINC3,SFXN1,TSC2,WRN
+diff.lung.E19-P1	translatome	20	15	17	Cell Death, Cell Morphology, Cellular Function and Maintenance	ANXA6,ASS1,BAG1,BCL2,BCLAF1,CDC6 (includes EG:23834),CDK1,CDK6,CYCS,DDIT3,DUSP1,FBL,GAMT,GOLGA2,HIVEP2,HMGA1,HSPD1,HSPE1,IMPA2,MAN2A1,mir-15,MYB,MYBL2,MYC,MYO1C,NCL,NDRG1,NOLC1,ORC1 (includes EG:18392),ORM1/ORM2,PPID,SMN1/SMN2,TPD52,UBE2S,YY1
+diff.lung.E19-P1	transcriptome	21	15	18	Gene Expression, Cell Cycle, Cell Death	ABCB1,ATR,BCL11B,BCL2L12,BMI1,CASP6,CCNB1,CCNF,CCNH,CREG1,E4F1,GJA4,HSD17B7,IBSP,IDS,KLF4,NANOG,NFYA,NFYB,NOS3,NR2F1,NR2F2,NUP85 (includes EG:287830),PARP1,PERP,PHB,POU5F1,SMARCA4,TGFA,TOP2A,TOPBP1,TP63,TP53 (includes EG:22059),YBX1
+diff.lung.E19-P1	translatome	21	14	18	Hematological System Development and Function, Cell-To-Cell Signaling and Interaction, Organismal Functions	ANPEP,BGN,C1S,CD93,Collagen(s),Complement component 1,CTSG,CX3CL1,DCN,F5,F9,FGFRL1,GP5,GP1BA,GPNMB,heparin,HSP90B1,IGFBP5,LIPC,LPL,LRP1 (includes EG:16971),LRPAP1,MDK,PDIA4,PLAT,PSAP,SDC1 (includes EG:20969),SERPINB1,SERPINC1,SERPIND1,SFRP2,THBS1,VWF,XPNPEP2
+diff.lung.E19-P1	transcriptome	22	15	17	Cellular Movement, Cell Morphology, Cellular Growth and Proliferation	AR,CAMP,CBL,CBS,CCNH,CD2AP,CDH5,CDH11,CDK7,CRKL,CXCR7,EGFR,ERBB2,ERBB3,ERBB,ERK,ERRFI1,FKBP4,KLRG1,L-serine,LRRFIP1,MET,MNAT1,MUC1,PHGDH,phosphoglycerate dehydrogenase,POU2F2,PTPN11,Rap1,RAPGEF3,RAPGEF4,RPS6KA6,Rsk,Sorbs2,UNC5C
+diff.lung.E19-P1	translatome	22	14	17	Cellular Development, Hematological System Development and Function, Hematopoiesis	ACADM,ACTA1,AHSP,ANP32A,C2orf40,CBS,CHFR,CTSD,CYBB,DCTN1,DHCR7,GATA1,GATA2,GPRASP2,HAT1,Hd-perinuclear inclusions,Histone h4,HMGA1,HTT,IGBP1,IKBKG,KIF22,MAD2L1,PFN2,phosphatidylinositol,SHE,SNCA,SPI1 (includes EG:20375),TAGLN,TNIP2,UBD,UBE2K,Ubiquitin
+diff.lung.E19-P1	transcriptome	23	15	17	Cell Cycle, Cellular Assembly and Organization, Cellular Function and Maintenance	ANAPC5,APC,APC-CDC20,AURKA,BCL2,BCLAF1,BLM,BUB1B,CCNB1,CDC20,CDC27,CHFR,ESPL1,FBXO5,FZR1,HNRPA1-HNRPA2B1-POT1-TERF1-TERF2,KIF22,Ku,MAD2L1,PARK2,PCDH7,PINK1,POT1,POT1-TERF1-TERF2-TERF2IP-TIN2-TPP1,PPID,PPP1CA,PPP1CB,PTTG1,TERF1,TERF2,TERF2-TERF2IP,TERF2IP,TIMM17B,TINF2
+diff.lung.E19-P1	translatome	23	14	16	Energy Production, Lipid Metabolism, Small Molecule Biochemistry	Acot1,ACOT2,ACOX1,APOC3,CPT1A,CYP26B1,CYP7A1,Dut,HDAC4,HDAC5,HES6,HMG CoA synthase,HMGCS2,HNF4A,MED17,MED24,MED30,MED22 (includes EG:20933),MEF2,MEF2C,MYOG,NR5A1,NRIP1,palmitoyl-CoA hydrolase,PCBD1,PCK1 (includes EG:18534),PPARA,PPARD,PROX1,PTP4A3,SAT1,SOX18,UCP2
+diff.lung.E19-P1	transcriptome	24	14	17	Cell Cycle, Cellular Growth and Proliferation, Gene Expression	BTG2,CCNA2,CCNE1,CCNE2,CDCA3,CDK1,Cdk,CDKN3,CDKN1A,CDKN2B,CKS2,CKS1B,CUL1,CUX1,Cyclin A,Cyclin E,E2F2,E2F3,E2F4,E2F5,E2f,EZH2,ID1,ID4,ID3 (includes EG:15903),ING1,MDM4,MTF2 (includes EG:17765),PCGF6,RBBP7,RBL2 (includes EG:100331892),SMARCC1,TBX5,TOB1,ZBTB17
+diff.lung.E19-P1	translatome	24	13	16	Cell Cycle, Cellular Growth and Proliferation, Cellular Development	AMD1,C6orf108,CCND1,CCND2,CCND3,Cdca7,CDK4,CDK6,CEBPD,CSDA,Cyclin D,E2F4,E2F8,FXC1,Gsk3,GTF2I,HBP1,hCG 2023776,KLF4,LEF1,MAX,mir-15,mir-17,MYBL2,MYC,PAM,PLA1A,RASSF9,SERINC3,SFXN1,SRM,SUMO2,SUMO3,TCF4,UNC119
+diff.lung.E19-P1	transcriptome	25	14	18	Molecular Transport, Cell Death, Cellular Growth and Proliferation	ACVR1B,CASP8AP2,CP,CPEB2,HBA1/HBA2,HBB,HBE1,HBG2,HBZ,hemoglobin,HIVEP3,HP,IL15RA,LY6E,MELK,mir-210,NDUFA4,nitric oxide,NOS3,NPTX1,SLC40A1,SMAD7,SMCHD1,STAT1,TNFRSF9,TNFRSF14,TNFRSF17,TNFRSF21,TNFRSF11A,TNFRSF12A,TNFRSF1B,TRADD,TRAF1,TRAF2,TRAIP
+diff.lung.E19-P1	translatome	25	13	16	Cellular Assembly and Organization, Cell-To-Cell Signaling and Interaction, Tissue Development	ALCAM,CAV1,CAV2,GLRX,GNAQ,KCNE3,KCNQ1,KLF11,MAP3K5,MAP3K6,MAPK8IP1,MCF2,mir-133,NGFR,PABPC1,PAIP1,PKN1,PSIP1,Ras homolog,RGS2 (includes EG:19735),RHOB,RHOJ,RND2,ROCK1,Rock,SLC1A1,SPAG9,TNFRSF12A,TNFRSF1B,TRAF1,TRAF3,TRAF4,TRAIP,TXN2
+diff.lung.E22-P1	translatome	1	45	29	Tissue Morphology, Cell Cycle, Cell Death	AIMP2,Alpha tubulin,AMD1,ASNS,BCAT1,Cald1,Cdca7,CKS2,CLIC4,Cyclin D,Cyclin E,E2F1,E2f,EMP1,FXC1,GAMT,HMOX1,Hsp27,HSPB1,IER3,IMPA2,MYC,MYO1C,NDRG1,NES,PPP1R15A,S100A6,Scd2,SIAH1,SKP2 (includes EG:27401),Thymidine Kinase,TPD52,TYMS,VLDLR,YAF2
+diff.lung.E22-P1	transcriptome	1	44	28	Cardiovascular System Development and Function, Cellular Development, Cell Death	Ap1,ASNS,ATF3,ATF4,BMP2,CCND1,CPT1A,Creb,CTGF,CYR61,DDIT4,ECE1,EDN1,EGR1,ETS,FHL2,FOS,GATA2,Gata,HSPB1,IGFBP3,Igfbp,KLF15,LGALS3,LMO2,MAFK,NFkB (complex),NOV,NPPA,Nppb,PPP1R15A,SLC7A1,Thyroid hormone receptor,TIMP1,VCAM1
+diff.lung.E22-P1	translatome	2	45	29	Carbohydrate Metabolism, Small Molecule Biochemistry, Energy Production	ACTA1,CDCA3,CDKN1A,Coup-Tf,CPT1A,DUSP1,FADS1,FDFT1,Histone h3,Histone h4,HMGCS1,ID4,ING1,KLF4,KLF10,LMNA,Mapk,MEIS2,NR2F1,NR4A1,NR4A3,PBK,PCK1 (includes EG:18534),POLR2J,PPARG,PPP1R3C,RNA polymerase II,RPS6KA3,Rxr,SAT1,SCD,SORBS1,SREBF1,TAGLN,UCP2
+diff.lung.E22-P1	transcriptome	2	40	26	Cell Cycle, Cancer, Cellular Growth and Proliferation	Calmodulin,CCNA2,CDK1,CDKN1A,Ck2,CKS2,Cyclin A,Cytokeratin,E2F1,E2f,ECT2,EPHA2,IL4R,Jnk,KLF4,KLF10,KRAS,KRT7,KRT8,KRT15,MCM4,MCM6,NDN,ORAI1,p85 (pik3r),PLN,POLA1,POLD1,RAB3IP,Ras,Shc,SKP2 (includes EG:27401),SOD2,STAT3,TGM1
+diff.lung.E22-P1	translatome	3	44	29	Cardiac Dilation, Cardiovascular System Development and Function, Organ Morphology	Abcb1b,ACAT2,Ap1,ATF3,ATF4,Atf,CA2,CA3,CA5B,Carbonic anhydrase,CCNA2,CLEC7A,CREB5,Creb,EDN1,EHD4,GATA2,Gata,JUN,KLF15,LGALS3,MAP3K12,MEF2C,NPPA,Nppb,NUPR1,PENK,S100A10,SERP1,SERPINE1,SLC6A6,SOX18,Thyroid hormone receptor,TIMP1,VAMP4
+diff.lung.E22-P1	transcriptome	3	40	26	Cancer, Cell Death, Cardiovascular System Development and Function	26s Proteasome,Akt,ALB,ALDOB,BAG3,DUSP1,EPAS1,ERK1/2,F Actin,GJA4,HBE1,hemoglobin,Histone h3,Hsp27,Hsp70,HSPB8,MAP2K6,MT1E,NES,NEXN,NOS3,NR4A1,NR4A3,NRP1 (includes EG:18186),OLR1,PLEC,PLXND1,PPP1R3C,PRKDC,PRNP,PTPRJ,RPS6KA3,TJP2,TUBB6,Vegf
+diff.lung.E22-P1	transcriptome	4	32	24	Cellular Movement, Hematological System Development and Function, Immune Cell Trafficking	Actin,ADRB2,Alpha Actinin,Alpha tubulin,ANGPT1,C4B (includes others),CD9,CD14,CD55,CD97,CLIC4,CSRP1,Daf,EZR,FGG,Fibrin,Fibrinogen,FYN,Integrin,LMO7,MCAM,MYH14,MYL1,MYO5B,Myosin,PDLIM7,PHACTR1,PI3K (complex),PIK3R1,PLAT,PP1 protein complex group,SERPINE1,SRC,TGFA,TTR
+diff.lung.E22-P1	translatome	4	31	25	Cellular Movement, Cellular Growth and Proliferation, Cancer	BMP2,CRABP1,CTGF,CTH,CTSL2,CYR61,Cytokeratin,DUSP10,FGA,FGG,Fibrin,Fibrinogen,FOS,FRK,IGFBP3,IGFBP6,Igfbp,Integrin,Jnk,KRT7,KRT8,KRT13,LRP2,MMP16,MMP19,Mmp,NFkB (complex),NFKBIZ,NOV,PLAT,RBP4,RBP7,Rbp,STAT,VCAM1
+diff.lung.E22-P1	translatome	5	29	22	Cell Death, Cellular Growth and Proliferation, Cancer	26s Proteasome,ABCB1,CCND1,CD14,CD55,CDH5,E2F8,EGR1,ERBB3,Estrogen Receptor,F3,FYN,Gsk3,Hsp70,IL4R,INSIG1,Krt19,Laminin,MCAM,OLR1,p85 (pik3r),PI3K (complex),PIK3R1,PRND,PRNP,PROCR,RAD51,Rar,Shc,SRC,STAT3,TUBB6,TUBB,ZNF346,ZNF467
+diff.lung.E22-P1	transcriptome	5	24	18	Lipid Metabolism, Small Molecule Biochemistry, Cell Death	Acot1,ACOT2,AEBP1,ANXA3,CBL,cholesterol,CPT1A,Dclk1,DUSP9,ECH1,ERBB3,ERK,ETV1,G6PC,HNF4A,HNF4α dimer,IRS,MAPK3,MARCKS,MBP,MET,MMRN1,palmitoyl-CoA hydrolase,phosphatidylserine,PPRC1,PRKCH,PRNP,PROM1,PTPN11,RBM3,SLC30A3,Sorbs2,STIP1,UNC5C
+diff.lung.E22-P1	translatome	6	28	23	Cardiovascular System Development and Function, Carbohydrate Metabolism, Molecular Transport	ACTG2,Actin,Adaptor protein 2,ADORA2B,Akt,ALB,alcohol group acceptor phosphotransferase,AP2S1,APOH,Calmodulin,CFTR,Ck2,ERK1/2,EZR,F Actin,F2RL1,GJA4,HBE1,hemoglobin,MAP2K6,MAP3K8,Mlc,MYL1,MYL7,MYLPF,Myosin,NEXN,NOS3,PHACTR1,PLN,PP1 protein complex group,PPP1R2,PPP1R14C,PRKCH,PRKDC
+diff.lung.E22-P1	transcriptome	6	18	15	Cellular Growth and Proliferation, Tissue Development, Cell Death	ACAT2,AFP,ANXA2,BUB1B,CA3,CDC20,CYP1B1,EGR1,EHD4,GAL,HDAC4,HDAC5,JUN,JUNB,LHB,MAPK13,MEF2C,NCOA2,NFATC4,NPPA,NR5A1,NRL,PIN1,PLAGL1,PROX1,PTP4A3,RHOB,S100A10,SLC6A6,SOX18,SPRY1,STMN1,WT1
+diff.lung.E22-P1	translatome	7	20	18	Cellular Movement, Tissue Development, Cardiovascular System Development and Function	ANGPTL4,BMP2,CBS,Collagen(s),CTGF,CYR61,DCN,DHCR7,DYNC1I2,Dynein,DYNLT3,FBLN1,FGF8,FGF9,FGF16,FGF19,FGFR4,FN1,GPNMB,heparin,HTT,IGFBP6,ISCU,LOX,MDK,MDM2,mir-210,MMP10,MMP19,NPTX1,PAK1IP1,PF4,SDC1 (includes EG:20969),TGM1,XPNPEP2
+diff.lung.E22-P1	transcriptome	7	18	15	Lipid Metabolism, Molecular Transport, Small Molecule Biochemistry	19S proteasome,26s Proteasome,ACTA2,ANGPTL4,CBS,CPSF2,CPSF3,Cpsf,DHCR7,FN1,GAPDH,GPRASP2,HAP1 (includes EG:15114),HIVEP2,HTT,IGFBP3,INSR,Insulin,ITGAV,linolenic acid,lipid,MMP10,Mug1 (includes others),NEUROD1,PPARG,PSMD13,RREB1,SAT1,SAT,SCT,SLIT2,SOCS3,TGM1,UBE2G2,Ubiquitin
+diff.lung.E22-P1	transcriptome	8	17	14	Lipid Metabolism, Molecular Transport, Small Molecule Biochemistry	ALOX15,BGLAP,CCND1,FADS1,FADS2,FDFT1,FDPS,FOXO3,FOXO4,GPAM,GSK3B,HMG CoA synthase,HMGCR,HMGCS1,JUP,LEF1,LMNA,MELK,NLK,PIAS4,PPARGC1B,PRKAR2A,PTH,Rcan1,Scd2,SCD,SGK1,SMAD3,SQLE,SREBF1,SUN2,TIMELESS,TMEM43,VDR
+diff.lung.E22-P1	translatome	8	17	15	Drug Metabolism, Glutathione Depletion In Liver, Cancer	ANAPC11,APC,BUB1B,CCNA1,CCNA2,CDC20,CDC27,CDC7 (includes EG:12545),CDK1,Cyclin A,CYP1A1,CYP1B1,CYP3A7,ECT2,FZR1,GSK3B,GSTM1,GSTM3,GSTM4,GSTM5,GSTP1,JUN,JUN/JUNB/JUND,MCM4,NFE2L2,PARD6B,PARD6G,PLK4,PRKCZ,RHOB,TIMELESS,TXNRD1,UBE2E3,unspecific monooxygenase
+diff.lung.E22-P1	translatome	9	17	15	Cancer, Cell Death, Embryonic Development	AFP,ALOX15,CCL13,Cytokeratin,DDIT4,DES,GAL,HIST1H2BH/HIST1H2BO,HNRNPK,HTR1A,ID1,KRT7,KRT8,KRT13,KRT15,KRT18,Krt19,LOC680063,MKI67,NR3C1,NR5A1,ONECUT1,PCBP1,PDLIM5,PTH,RPL23A,Rpl9 (includes others),RPS5,RPS8,SOX9,TRIM28,UPP1,VIM,ZNF440/ZNF808
+diff.lung.E22-P1	transcriptome	9	16	14	Cell Signaling, DNA Replication, Recombination, and Repair, Nucleic Acid Metabolism	AP2M1,AQP4,ARF1,BECN1,Clathrin,cyclic AMP,DLL1,ESM1,GAK,ITPR1,JAG2,LNX1,LRRN3,MFAP5,NOTCH1,NOTCH2,NUMB,Pde,PDE10A,PDE3B,PDE4A,PDE4B,PDE4D,phosphatidylinositol 4,5-diphosphate,PIK3C3,PIK3CG,PIK3R4,PIK3R5,PIK3R6,RAPGEF4,SH3BP4,TFRC,TWF1 (includes EG:19230),VMP1
+diff.lung.E22-P1	translatome	10	16	14	Nucleic Acid Metabolism, Small Molecule Biochemistry, Cellular Movement	3,5-cyclic-nucleotide phosphodiesterase,ADORA2B,C-X-C CHEMOKINE RECEPTOR,CACNA1B,CCR1,CCR2,CCR3,CGN,CHEMOKINE,CLDN1,CLDN4,CLDN5,CLDN8,CXCL2,CXCR4,CXCR7,Dclk1,G protein alphai,Gpcr,NRAS,P2RY2,PDE10A,PDE2A,PDE3B,PDE4A,PDE4B,PDE6D,PIK3CG,PIK3R5,PIK3R6,RAMP3,RAP1GAP,TJP2,TJP1 (includes EG:21872)
+diff.lung.E22-P1	transcriptome	10	15	15	Carbohydrate Metabolism, Lipid Metabolism, Molecular Transport	ABCB1,ABCB4,Abcb1b,ACADL,AVP,CYP17A1,FOXO4,GADD45G,Gelatinase,Glucocorticoid-GCR,IFNG (includes EG:15978),ITGB5,KLF4,LCN2,MDM2,MEIS2,MEOX2,Mlc,MMP9,MYL1,MYL7,MYL12B,MYLPF,MYOG,NPPA,PAK1IP1,PLA2G4A,Pp2b,PPARA,RELA,SLC9A3,SP1,STAT3,STAT,TIMP3
+diff.lung.E22-P1	translatome	11	15	14	DNA Replication, Recombination, and Repair, Cancer, Hematological Disease	CNKSR3,DLL1,DNA-directed DNA polymerase,EP300,ESM1,FHL2,FST,FSTL3,GBP2 (includes EG:14469),INHBA,INHBB,MFAP5,MYC,NEUROD1,NMI,NOTCH1,OAS1,POLA1,POLA2,POLD1,POLD3,POLE2,POLE3,POLE,PSMB8,PSMB9,RAD52 (includes EG:19365),RPA1,RPA3,RREB1,SCT,SLIT2,STAT1,TAPBP
+diff.lung.E22-P1	transcriptome	11	13	12	Cellular Movement, Hematological System Development and Function, Immune Cell Trafficking	ADCY5,ADORA2B,ADRA1D,BCL6,BCL6B,CCBP2,CCL7,CCL11,CCL13,CCR1,CCR2,CCR3,CCR4,CCR5,CFTR,CHEMOKINE,CHEMOKINE RECEPTOR,CXCL2,CXCR4,CXCR7,DPP4,EDNRB,Estrogen Receptor,G protein alphai,GNAQ,Gpcr,IRF5,MBTPS1,P2RY2,Pik3r,RAMP3,RAP1GAP,RGS2 (includes EG:19735),SCNN1A,SCNN1B
+diff.lung.E22-P1	translatome	12	15	14	Cellular Assembly and Organization, Cellular Function and Maintenance, Cellular Movement	Actin,Alpha Actinin,Alpha catenin,AP3M1,AQP4,BAG3,CDK9,CHGB,CRYAB,CSRP3,Dmd,DUSP9,Dynein,DYNLL1,DYNLL2,ECH1,HSPB8,ICAM1,LAMTOR2,LAMTOR3,MAP2,MAP2K1/2,MAPK3,MSN,MYO5A,MYO5B,PDLIM7,PHF21A,PRPH,RAB4A,RBM3,SLC30A3,UQCRQ,VCL,WAS
+diff.lung.E22-P1	transcriptome	12	13	12	Cancer, Gastrointestinal Disease, Reproductive System Disease	ADA,BACH1,CAV1,CD44 (includes EG:100330801),CLDN7,CTH,CTSL2,DPP4,EPCAM,FOS,GSTM1,GSTM3,GSTM4,GSTM5,GSTP1,heparan sulfate,HGF,HMOX1,HSP90B1,IGFBP5,IL1R2,JUN/JUNB/JUND,KLF11,let-7a/let-7f/let-7c (includes others),NFE2L2,NQO1,NQO2,PRDX1,TLR4,TSPAN8,TXN (includes EG:116484),UPP1,VIM,WNT2
+diff.lung.E22-P1	translatome	13	15	14	Gene Expression, Cell Cycle, DNA Replication, Recombination, and Repair	Acot1,ACOT2,BTG2,CHD4,GATA2,GATAD2B,HDAC1,HDAC4,Hdac1l,HES6,HNF4A,HNF4α dimer,HNRNPD,KDM5B,LDB1,LMO2,MBD2,MBD3 (includes EG:17192),MECOM,MED17,MED30,MED22 (includes EG:20933),MTA2,palmitoyl-CoA hydrolase,PPRC1,PTP4A3,RBBP4,RBBP7,RLIM,SQLE,TAGLN,TNF,ZEB1,ZFP36
+diff.lung.E22-P1	transcriptome	13	13	13	Reproductive System Disease, Cellular Development, Cellular Growth and Proliferation	ANXA6,Cdca7,CEBPB (includes EG:1051),EMP1,F3,F7,F10,Frizzled,FRZB,FST,FSTL3,FXC1,INHBA,INHBB,Inhibin,LRP6,MAL2,MAX,MGAT1,MYC,NDRG1,ODC1,PLS3,PROCR,RB1,SP1,TP53 (includes EG:22059),TPD52,Wnt,YBX1
+diff.lung.E22-P1	translatome	14	13	13	Cellular Growth and Proliferation, Embryonic Development, Organ Development	ACTA2,ARNTL,ATF3,ATOX1,BANP,BBC3,copper,CRY1,CSNK1E,DSP,Dynein,EAF2,ELL,FKBP4,GPRASP2,GTF2F2,HPGD,HTT,KLF4,MDM4,MELK,PIAS2,PKP1,SERPINE1,SMAD3,SNAI2,SNF8,SOD2,TAGLN,TGM1,TGM2,TP53 (includes EG:22059),XRCC5,YWHAG
+diff.lung.E22-P1	transcriptome	14	11	11	Cell Cycle, DNA Replication, Recombination, and Repair, Cancer	(BRCA1-BRCA2-MRN)-RAD51-RAD52-RAD54-RPA,BANP,BRCA1,BRCA2,BRCA1-BRCA2-FANCD2-FANCN-RAD51,CRY1,CSNK1E,DHH,DSP,Hedgehog,HPGD,IER3,IFI44,IFITM1,IFNAR1,IFNGR1,IL6,IRF2,IRF4,IRF5,IRF9,IRG,NMI,PALB2,PKP1,PRKRA,PTCH2,RAD51,RPSA,SNAI2,TNFRSF12A,TP53 (includes EG:22059),TRAF1,TRAF3,XRCC2
+diff.lung.E22-P1	translatome	15	11	12	Cell Death, Renal Necrosis/Cell Death, Genetic Disorder	ACE,Aph1a,APP,BACE1,BIRC3,CASP3,CD44 (includes EG:100330801),CLDN7,CLNS1A,EPCAM,Frizzled,FRZB,heparan sulfate,HGF,HTRA2,JUP,LSM1,NAA38,NCSTN,PSEN1,SNRNP70,snRNP,SNRPE,SNRPF,SNRPG,SNRPN,TM2D1,TSPAN8,UNC5C,WIF1,WNT2,Wnt,XIAP,ZCRB1,ZNF706
+diff.lung.E22-P1	transcriptome	15	4	7	Cell-To-Cell Signaling and Interaction, Organismal Injury and Abnormalities, Tissue Development	A2M,APOE,CANX,CTSG,F2,F5,F10,Fibrinogen,FLT1,FN1,GP1BA,GPIHBP1,GPNMB,heparan sulfate,heparin,HSP90B1,HSPA5,LIPC,LPL,LRPAP1,NPTX1,PDIA4,PLAU,PLG,PNPLA2,TG,THBS1,triacylglycerol lipase,Vegf,VEGFA,VLDLR,VWF
+diff.lung.E22-P1	translatome	16	11	12	Cardiovascular System Development and Function, Cell-To-Cell Signaling and Interaction, Hematological System Development and Function	ACADL,ANXA3,ANXA4,CEBPB (includes EG:1051),CEBPE,CPT1A,CYP17A1,F5,F9,Gelatinase,Glucocorticoid-GCR,HMGB1,IL6,IL12B,IL1A,IL1B,IL1R2,IL1RAP,IL1RN,LCN2,MEOX2,MMP9,MMRN1,NOLC1,Orm,ORM1/ORM2,phosphatidylserine,PLCD1,PPARA,RELA,SELE (includes EG:20339),TFPI,TIMP3,TNFSF11,VCAM1
+diff.lung.E22-P1	transcriptome	16	3	2	Carbohydrate Metabolism, Small Molecule Biochemistry, Nucleic Acid Metabolism	CSGALNACT1,CSGALNACT2,glucuronylgalactosylproteoglycan beta-1,4-N-acetylgalactosaminyltransferase
+diff.lung.E22-P1	translatome	17	9	10	Inflammatory Disease, Neurological Disease, Immunological Disease	ANXA7,ANXA11,CBL,CXCL10,GBP2 (includes EG:14469),IFI44,IFITM1,IFNAR1,IFNB1 (includes EG:15977),IFNGR1,IL6,IL1RL1,IRF2,IRF4,IRF5,IRF6,IRF9,IRG,LTBR,MYD88,NMI,OAS1,PTK2B (includes EG:19229),Rap1,RAPGEF4,Sorbs2,SPRY2,TANK,TLR3,TMED1,TNFRSF12A,TRAF1,TRAF3,TRAF4,TRAF6
+diff.lung.E22-P1	transcriptome	17	2	1	Gene Expression, Protein Synthesis, Cell Cycle	EIF3B,EIF3E
+diff.lung.E22-P1	translatome	18	3	2	Lipid Metabolism, Small Molecule Biochemistry, Molecular Transport	serine C-palmitoyltransferase,SPTLC2,SPTLC3,SPTSSA
+diff.lung.E22-P1	transcriptome	18	2	1	Cell-To-Cell Signaling and Interaction, Cellular Growth and Proliferation, Visual System Development and Function	GJA1,GJA3
+diff.lung.E22-P1	transcriptome	19	2	1	Carbohydrate Metabolism, Organismal Survival	B3GALNT1,galactosylgalactosylglucosylceramide beta-D-acetylgalactosaminyltransferase
+diff.lung.E22-P1	translatome	19	1	1	Cell-To-Cell Signaling and Interaction, Cellular Growth and Proliferation, Visual System Development and Function	GJA1,GJA3
+diff.lung.E22-P1	transcriptome	20	2	1	DNA Replication, Recombination, and Repair, Nucleic Acid Metabolism, Small Molecule Biochemistry	ADPribose diphosphatase,NUDT9
+diff.lung.E22-P1	translatome	20	1	1	RNA Post-Transcriptional Modification, Cellular Development, Cellular Growth and Proliferation	SRSF9,TRA2A
+diff.lung.E22-P1	transcriptome	21	2	1	Nucleic Acid Metabolism, Small Molecule Biochemistry, Connective Tissue Disorders	dCMP deaminase,DCTD
+diff.lung.E22-P1	translatome	21	1	1		GLRX5,ISCA1
+diff.lung.E22-P1	transcriptome	22	2	1	Cellular Growth and Proliferation, Gene Expression, RNA Damage and Repair	CIRBP,HABP4
+diff.lung.E22-P1	translatome	22	1	1	DNA Replication, Recombination, and Repair, Nucleic Acid Metabolism, Small Molecule Biochemistry	ADPribose diphosphatase,NUDT9
+diff.lung.E22-P1	transcriptome	23	2	1	Carbohydrate Metabolism, Cellular Function and Maintenance, Molecular Transport	PPP1R3A,PPP1R3B
+diff.lung.E22-P1	translatome	23	1	1	Nucleic Acid Metabolism, Small Molecule Biochemistry, Connective Tissue Disorders	dCMP deaminase,DCTD
+diff.lung.E22-P1	transcriptome	24	2	1	Cellular Assembly and Organization, Cellular Function and Maintenance, Molecular Transport	SNAP23,STX11
+diff.lung.E22-P1	translatome	24	1	1	Cell Cycle, Hepatic System Development and Function, Cell Morphology	CUL3 (includes EG:26554),KLHL20
+diff.lung.E22-P1	transcriptome	25	2	1	Cell Death, Cellular Function and Maintenance, Reproductive System Development and Function	MKI67,TRIM28
+diff.lung.E22-P1	translatome	25	1	1	Cellular Growth and Proliferation, Gene Expression, RNA Damage and Repair	CIRBP,HABP4
+eIF4E	transcriptome	1	55	30	Dermatological Diseases and Conditions, Genetic Disorder, Antimicrobial Response	ADRB2,Akt,CARD16,DDX58,DUSP10,EFNA1,GBP1,GDF15,ID1,IFI27,IFI44,IFI44L,IFIH1,IFIT1,IFIT2,IFIT3,IFNK,Interferon-α Induced,IRAK2,IRF7,IRG,ISG20,Jnk,OASL,PMAIP1,PP2A,PPBP,PPP2R2B,PYCARD,RSAD2,RTP4,SERPINB3,TNFAIP3,TRIB3,TRIM22
+eIF4E	translatome	1	49	31	Dermatological Diseases and Conditions, Genetic Disorder, Inflammatory Response	CASP1,CCL20,CHEMOKINE,CXCL3,CXCL10,CXCL11,ETV4,FOSL1,GBP1,GBP2 (includes EG:14469),IFI16,IFI27,IFI44,IFIH1,IFIT1,IFIT2,IFIT3,IFIT5,IFITM1,IFNGR1,IFNK,IL6,IL8,IL11,Interferon-α Induced,IRF1 (includes EG:16362),IRG,ISG15,MX1,NMI,OAS1,OAS2,Pro-inflammatory Cytokine,TNFSF10,VCAN
+eIF4E	transcriptome	2	50	28	Inflammatory Response, Cell-To-Cell Signaling and Interaction, Hematological System Development and Function	ADM,Ap1,CHEMOKINE,CXCL3,CXCL10,CXCL11,CXCL14,CXCL16,EDN1,EHF,ELF3,IFI16,IFITM1,Ifn,IFN Beta,IL1,IL6,IL8,IL36G,IRF1 (includes EG:16362),ISG15,LCN2,MMP9,MX1,MYD88,NFkB (complex),NFKBIA,NFKBIE,OAS1,ODC1,STAT5a/b,TLR2,TNC,TNFSF10,VCAN
+eIF4E	translatome	2	45	29	Gene Expression, Lipid Metabolism, Small Molecule Biochemistry	Ap1,BAK1,BLNK,Cbp/p300,COPS7A,CREB3,Creb,CYP1B1,DLGAP5,DRAP1,FBL,FHL1 (includes EG:14199),FRMD5,HIST1H2BH/HIST1H2BO,HIST1H2BJ/HIST1H2BK,Holo RNA polymerase II,KAT2B,MALL,MYCBP2,NTPCR,PDZK1,PIH1D1,PLSCR4,POLR2E,POLR2J,PRMT6,PTGS2,RBX1,RHOBTB2,RNA polymerase II,RUVBL1,SOD2,STAT5a/b,TH1L,ZNHIT1
+eIF4E	translatome	3	40	28	Cell Death, Developmental Disorder, Neurological Disease	14-3-3,AKT1,ARF3,ARFIP2,CDC25A,CDK4,CLDN1,CRYAB,DNAJB5,DUSP10,EIF4EBP1,ERK1/2,HIST1H1C,HMMR,HSP,HSPA13,Jnk,LGALS3BP,MAP3K8,MAPKAP1,METTL1,MVD,NRAS,OCLN,p85 (pik3r),PAK6,Pak,Ras,RFXANK,RICTOR,SERPINB4,STAT4,TLR2,WDR4,WDR77
+eIF4E	transcriptome	3	30	21	Cancer, Cellular Movement, Cell-To-Cell Signaling and Interaction	BMP2,CBX3,Collagen(s),Creb,CYP1A1,CYP1B1,Fibrin,Fibrinogen,GST,GSTM3,GSTT1,Histone h3,Histone h4,IGFBP3,IGFBP4,Igfbp,Integrin,KLK5,Laminin,LCP1,LRP,Mmp,MMP1 (includes EG:300339),N-cor,PLAT,PLAU,PLAUR,PTGS2,RNA polymerase II,SERPINA3,SERPING1,SERPINI1,SOD2,SRPX2,TIMP3
+eIF4E	translatome	4	37	26	Cellular Assembly and Organization, Cellular Function and Maintenance, Cellular Growth and Proliferation	ACLY,Adaptor protein 2,Alpha tubulin,AP2M1,AP2S1,APRT,BRMS1,CCNA1,Clathrin,CLTB,COPS6,CRIP2,Cyclin A,DNA-directed DNA polymerase,EDN1,FTSJ1,HERC5,Histone h3,Histone h4,HMOX2,ID2,NEDD8,NFKBIA,PAFAH1B3,PHB,PNO1,POLD2,POLE3,POLE4,PSME3,Rb,TAGLN2,TKT,TUBA4A,Tubulin
+eIF4E	transcriptome	4	28	20	Cancer, Free Radical Scavenging, Small Molecule Biochemistry	ANAPC5,BIK,C15orf48,CA11,CYB5R2,DAB2IP,DAPK3,DNAJB6,EZH2,Glutathione peroxidase,GPX3,GPX1 (includes EG:14775),GSTT1,HIF1A,ID2,IGH@,ITGA1,KRT8,MFAP2,MMP1 (includes EG:300339),MSC,MYL9,NME5,PLAT,PMAIP1,Pp2b,PPL,RARRES3,SERPINH1,SLC16A4,TP53 (includes EG:22059),TRIM22,TSPYL5,USP7,USP32
+eIF4E	translatome	5	36	26	Cell-To-Cell Signaling and Interaction, Hair and Skin Development and Function, Renal and Urological System Development and Function	26s Proteasome,Akt,BIRC6,DDX58,EBNA1BP2,ECSIT,ERK,FAM125A,G6PD,HERC1,Hsp27,Hsp70,Hsp90,INSIG1,IRAK2,IRAK,LAMP2,MRPS7,MYD88,NOD2,OLR1,OTUB1,PEA15,PSAT1,PSMC3,RNF41,SNCA,TNFAIP3,TRIB3,UBE2,UBE2S,Ubiquitin,VPS28 (includes EG:300052),ZC3H12A,ZC3HAV1
+eIF4E	transcriptome	5	28	18	Cellular Movement, Hematological System Development and Function, Immune Cell Trafficking	AMIGO2,APOL3,ARNTL2,CDC42EP3,CDCA7L,CLOCK,CXCL3,EFNA1,F2R,F2RL1,F2RL3,FAM176A,GEM,GZMA,IL15 (includes EG:16168),IL15RA,INHBA,MAOA,MMP8,MMP1 (includes EG:300339),NAMPT,NR3C1,PI3,PLEKHF1,PROC,PRSS1/PRSS3,RELA,SAA2,SERPINF2,SUMO2,THBD,TLR2,TNFAIP2,ZNF496
+eIF4E	translatome	6	23	16	Nutritional Disease, Endocrine System Development and Function, Endocrine System Disorders	C11orf48,C3orf26,CHCHD2,FAM50B,G0S2,GSTK1,HNF1A,HNF4A,HSD11B1,ISOC2,LAD1,MID1IP1,MRPL2,MRPL11 (includes EG:293666),MRPL37 (includes EG:51253),NR3C1,PDK2,PPCS,SART3,SEPX1,SGCE,WDR46
+eIF4E	transcriptome	6	20	15	Cancer, Cellular Growth and Proliferation, Tissue Development	AKAP13,AKT2,Alpha Actinin,APOD,BMP4,CEACAM1 (includes others),CLEC2B,CRABP2,CSRP2,CTNNB1,ECM1 (includes EG:100332249),EDN1,EPSTI1,ESR1,FGFBP1,FOXO4,HSPG2,IL8,KLF5,LBH,LOXL1,LRP2,MARCKSL1,MLL2,MMP1 (includes EG:300339),NR4A2,PIAS1,PKIB,PKN1,PTH,PTPRZ1,QPCT,SATB1,SMARCA5,TUBA4A
+eIF4E	translatome	7	22	18	Hematological Disease, Immunological Disease, Inflammatory Disease	ACLY,AGER,APRT,C19orf70,CSTF3,DDT,GNS,GRB2,HMGCS1,IKBKE,IL32,IL13RA2,KYNU,LARS,LGALS3BP,MALT1,MRPL14,MTDH,MTPN,PLP2,PRDX1,PRDX5,PRDX6,RELA,RPS19,SAA2,SND1,SNX8,SRM,TAGLN2,TKT,TNIP1,TPD52,TPD52L2,VHL
+eIF4E	transcriptome	7	19	14	Cellular Assembly and Organization, Endocrine System Disorders, Gastrointestinal Disease	ABCB10,ACIN1,ACOT2,ADARB1,APOBEC3B,ATG3 (includes EG:171415),BPGM,DTX3L,DUSP6,DYRK1B,EHMT1,FYCO1,G0S2,GAN,GPC6,HNF1B,HNF4A,HNRNPA2B1,LACRT,MAL2,MAP7,MAP1A,MAP1B,MAP1LC3B2,MIS18BP1,MUT,PARP9,PCBD1,TPD52,TPD52L1,TPD52L2,TPD52L3,ZNF202,ZNF207,ZNF277
+eIF4E	translatome	8	22	18	Inflammatory Response, Cellular Development, Gene Expression	AES,ARF5,CARD16,CASP1,CIC,CLEC2B,EPSTI1,FAM129A,FDPS,FXN,GBP3,IFI44L,IFN Beta,IFNB1 (includes EG:15977),IL6,IRF2,IRF7,IRF8,IRF,IRF1 (includes EG:16362),PICK1,PRDM1,PSMB8,PSMB10,RSAD2,RTP4,SATB1,TNFSF13B,TRIM22,TSPYL5,UBE2L6,USP7,USP18,XAF1
+eIF4E	transcriptome	8	19	14	Lipid Metabolism, Small Molecule Biochemistry, Vitamin and Mineral Metabolism	ACLY,AKR1B10,AR,ARID4B,C11orf96,CCNA1,CMPK2,CUX2,CYB5A,DHCR24,E2F1,ELAVL2,GLI1,GLI2,GPS2,HDAC1,HMG CoA synthase,IGFBP3,INSIG1,JAZF1,MAOA,MTHFD1,NKX3-1,OAT,PCK2,PCSK9,PPARG,RBP1,SCAP,SCD,SREBF1,SRY,TGFB1I1,TUFM,VLDLR
+eIF4E	translatome	9	21	18	Inflammatory Response, Organismal Survival, Cell-To-Cell Signaling and Interaction	ANGPTL4,APOL3,ATXN1,CXCL3,DNER,FAM46A,FGFBP1,GC-GCR dimer,GULP1,HMGB1,IL6,IL11,IL24,IL1B,IL7R,Interferon alpha,JDP2,JUN,MMP8,MMP1 (includes EG:300339),MOK,MSMO1,NR3C1,PLEKHF1,PNMA1,PTPRZ1,S100P,SCG5,SPINT1,STAB2,TEAD4,THBD,TNNT1,UBQLN4,YY1AP1
+eIF4E	transcriptome	9	19	14	Post-Translational Modification, Cellular Assembly and Organization, Cellular Function and Maintenance	ARRDC3,ATXN1,ATXN2L,AURKC,CALML3,CCDC50,CYLD,FABP5,FKBP7,Hsp70,HSPA2,HSPA4L,MATN2,MGP,MITF,MSMO1,OLR1,PELI1,POT1,RAD23A,S100A7,SLC7A8,TERF2,TINF2,TNIP1,TNIP2,TNIP3,UBD,Ubiquitin,UBQLN4,USP2,USP15,YTHDF1,ZC3H12A,ZGPAT
+eIF4E	translatome	10	20	17	Post-Translational Modification, Protein Folding, Gastrointestinal Disease	ALDOC,ASNS,C19orf53,CA2,CBS,CSF1 (includes EG:12977),DCUN1D5,DDX11/DDX12,ENO1,EXOSC8,GRWD1,IFRD2,IKBKAP,ISG15,MDC1,PCIF1,PNMA1,PNMAL1,POLR2A,RFC2,RNF180,STRA13,TH1L,TNFAIP3,UBC,UCK2,USP3,USP14,USP15,USP18,USP36,USP41,USP42,WDR36,ZIC2
+eIF4E	transcriptome	10	19	14	Cell Morphology, Cellular Assembly and Organization, Cellular Function and Maintenance	ABCA1,ADAMTSL4,AGER,aldo,Alpha Actinin,C10orf10,Calmodulin,CFL1,DLK2,DMD,EPS8,F Actin,Focal adhesion kinase,HOXA1,IL32,LASP1,LCP1,LPXN,MAP2,Mg2+,NUAK1,PI3K (complex),PIGR,PLSCR1,PRTN3,PTK2B (includes EG:19229),RAB3B,RRAD,S100A8,S100A9,Spectrin,TAGLN,Tropomyosin,USP6NL,UTRN
+eIF4E	translatome	11	20	15	Endocrine System Disorders, Gastrointestinal Disease, Genetic Disorder	ABT1,AS3MT,BCS1L,C12orf24,C12orf62,C21orf56,CCDC86,CHCHD8,CIAO1,DLST,HNF1A,HNF4A,MRPL34,MRPL24 (includes EG:295224),MRPL27 (includes EG:287635),NDRG1,NOP16 (includes EG:28126),ONECUT1,PNPO,SCFD1,TCEAL3,UBC,UMPS,YIF1A
+eIF4E	transcriptome	11	19	14	Cellular Movement, Hematological System Development and Function, Immune Cell Trafficking	ACSS2,ARHGDIB,CITED2,CLOCK,CREBBP,CXCL10,DEK,EP300,ETF1,ETS1,ETV1,FLRT3,GSPT2,HERC5,HMGCS1,HOXB2,IFN alpha/beta,IL10RA,IL20RA,IL20RB,IL22RA1,IL2RA,JAK1,KRT81,KYNU,MTDH,PLA2G7,PPARA,PRDX6,SERPINA3,SND1,STAT3,STAT,SV2A,UPF1
+eIF4E	transcriptome	12	19	14	Nervous System Development and Function, Tissue Morphology, Post-Translational Modification	ACLY,AKR1B1,BRAT1,CANX,Cd1,CD1D,CD1D-CANX-CALR,CD1D-CANX-CALR-ERp57,CDO1,DLL1,FSHR,IGF2BP3,ISG15,JAG1,JAG2,LXN,MALT1,MFAP5,NOTCH1,PAX7,PCMTD1,PHGDH,PMP22,PNMA1,PNMAL1,RNF180,RPA3,RPS19,THRAP3,TRA@,UBC,USP2,USP18,VHL,ZIC2
+eIF4E	translatome	12	19	16	Cellular Assembly and Organization, Cell Cycle, DNA Replication, Recombination, and Repair	APC,ASNA1,CAPG,CCDC87,DUSP23,FAF2,FAM96A,FUNDC2,Gcn5l,HMMR,HSPBP1,IPO4,KRT23,LCN1,LCN1L1,let-7a/let-7f/let-7c (includes others),MED11 (includes EG:100148504),MED8 (includes EG:112950),Mediator,PXDN,REC8 (includes EG:290227),RPGR,RRP8,SMC3,SMC,SMC1A,SMC1B,SPRYD4,SSU72,STAG1,STAG3,SYCP3,TADA2B,UBL4A,USP13
+eIF4E	translatome	13	19	16	RNA Post-Transcriptional Modification, Cancer, Reproductive System Disease	ANPEP,CDC5L,CORO1C,CTNNBL1,CUEDC2,DHPS,EIF5A2,ESR1,GALNT7,GNPNAT1,HOOK1,IMP4,KCNQ1,miR-1/miR-206/miR-1a,miR-30c/miR-30a/miR-30d (includes others),MPHOSPH10,MYL6,NCEH1,PHF5A,PLRG1,PNP,PPP1CA,PPP1R8,PPP1R13B,PRCC,RABL2B,RBM39,RPS6KA2,SAC3D1,SF3A2,SF3B5,SNRPD1,SNRPF,SRRM2,SRSF9
+eIF4E	transcriptome	13	15	12	Cellular Assembly and Organization, Cell Morphology, Cardiovascular Disease	ABI-2-CYFIP2-HSPC300-NCKAP1-WAVE,APC,ASB13,BZW1,BZW2,CAV2,Caveolin,CHGB,CYFIP2,DNM1,DNMBP,HMGA1,HMGCR,HTT,IDI1,INSIG1,ITPR3,KRT17,KRT23,MALL,MAP3K10,MCM3AP,NCKAP1,NGEF,PACSIN1,PACSIN2,PSTPIP1,RAC1,SCG5,TGM1,TPR,TUBA4A,TUBB2A,WASF2
+eIF4E	translatome	14	19	18	Cell-To-Cell Signaling and Interaction, Hair and Skin Development and Function, Tissue Development	Alpha Actinin,C3,Caveolin,CIB1,collagen,Collagen type IV,Collagen(s),DAB2,EHF,ELF3,EPCAM,Erm,ETS,Fibrin,Fibrinogen,ICAM1,ICAM3,Integrin,ITGA2,ITGAV,Laminin,LCN2,Lfa-1,Mac1,MARCKSL1,MME,MMP9,Mmp,MMP1 (includes EG:300339),NFkB (complex),NFKBIZ,PLAU,PLAUR,Tenascin,Tgf beta
+eIF4E	transcriptome	14	14	12	Cellular Assembly and Organization, Cellular Function and Maintenance, Nervous System Development and Function	ADAP1,APOA4,APP,ATP10D,BCR,C3,C5,C1QA,CDK18,Complement component 1,DAB2,G protein beta gamma,GNG11,HADH,INA,KCNJ3,KCNJ5,LDLRAP1,NEFH,NEFL,NEFM,OSBP,PRKD1,PRPH,PXDN,SMURF1,SMURF2,SSH1 (includes EG:231637),TMEM139,TNNI3,TRAF4,TRAF,TTR,YWHAZ,ZNF217
+eIF4E	translatome	15	17	15	Cellular Assembly and Organization, Gene Expression, Lipid Metabolism	ADCK3,C16orf53,CD3EAP,CDC14A,CDK2AP2,COPZ1,DTX3L,EMG1,EXOSC2,EXOSC5,FAM127B,FAM160A2,GOLGA2,HIVEP1,HNF4A,KIF20A,LSM5 (includes EG:23658),PARP9,PKM2,POLR1B,POLR1C,PSMB7,RAB1A,RABAC1,SCD,SMCR7,STAM2,TBC1D17,TMCO6,UBQLN1,USO1,XPA,YKT6,ZNF593,ZNRD1
+eIF4E	transcriptome	15	14	11	Cellular Assembly and Organization, Cellular Function and Maintenance, Tissue Morphology	ACTR6,ARAF,ASS1,BTBD2,C7orf64,CCDC106,CCDC130,COPS6,COX17 (includes EG:10063),EDIL3,FAN1,FBXO32,FSCN1,FXR1,GBP2 (includes EG:14469),HSPE1,IFFO1,KIAA1949,KLHL20,KLK10,LRIF1,MLH1,NFYB,PAFAH1B3,PARP12,PDZK1IP1,RAPGEFL1,RFC3,SCAND1,SERPINB9,UTP14A,ZNF24,ZNF165,ZNF192,ZNF446
+eIF4E	translatome	16	17	15	Lipid Metabolism, Small Molecule Biochemistry, Vitamin and Mineral Metabolism	C20orf27,CAV1,CAV2,Caveolin,CRABP2,DBI,DCPS,ESR1,FOXM1,GJB2,GRM1,HSF2BP,HSPA13,MMP1 (includes EG:300339),MMS19,MX1,NR1H4,PCSK9,PKIB,PPARGC1A,PPARGC1B,PRKCDBP,PTRF,PTX3,RAB5B,SCARB1,SDPR,SMARCB1,SMARCD1,SRA1,SREBF1,SUMO1,TADA2B,TNFAIP6,TOP2B
+eIF4E	transcriptome	16	9	8	Gastrointestinal Disease, Hepatic System Disease, Organismal Injury and Abnormalities	BAMBI,BRCA2,CD9,CD74,CD44 (includes EG:100330801),CHST2,CLDN7,COL1A2,COL2A1 (includes EG:1280),COL3A1,collagen,Collagen type I,Collagen type IV,Collagen(s),CTGF,DDX5,EPCAM,HS3ST3A1,MMP1 (includes EG:300339),MYOCD,NET1 (includes EG:10276),NKX2-5,NRP1 (includes EG:18186),RCOR1,ribose,SERPINH1,SMAD3,SMARCA4,SPP1 (includes EG:20750),sulfotransferase,TPM1 (includes EG:22003),TREM2,TSPAN8,ZEB1
+eIF4E	translatome	17	17	15	Cellular Assembly and Organization, Cellular Function and Maintenance, Cell Cycle	ADAMTSL4,BRCA1,C15orf48,CISH,CYP1B1,ERBB2,EZH2,FOXF2,HAUS1,HAUS2,HAUS3,HAUS4,HAUS5,HAUS6,HAUS7,HAUS8,HJURP,HOXA1,IL24,IL20RA,IL20RB,IL22RA1,JAK1,MX1,NOC4L,NTN4,Oas,PLSCR1,SH2D5,SH3BGRL3,SSSCA1,TRAPPC6A,TUBG1,TUBG2,WDR18
+eIF4E	transcriptome	17	2	1	Cell Morphology, Cellular Compromise, Cellular Growth and Proliferation	chondroitin sulfate A,CTSL2
+eIF4E	translatome	18	16	15	RNA Post-Transcriptional Modification, Cell Cycle, DNA Replication, Recombination, and Repair	BANF1,BCL7C,C11orf83,C5orf41,CBWD1,CD2BP2,CNKSR3,CTNNB1,GCLM,HIST1H1C,LETM2,LSM1,LSM2,LSM10,LSM11,LSM14A,LSM3 (includes EG:27258),LSM4 (includes EG:25804),LSM5 (includes EG:23658),LSM6 (includes EG:11157),MRPS16 (includes EG:36570),NHP2L1,PHLDA3,PRPF8,PRPF38B,RRP9,SLC25A1,SNRNP25,snRNP,SNRPA,SNRPD1,SNRPE,SNRPF,SNRPG,VCL
+eIF4E	transcriptome	18	2	1	Nervous System Development and Function, Cellular Development, Behavior	BEX1,OMP
+eIF4E	translatome	19	16	14	Protein Trafficking, Cell Death, Drug Metabolism	ARRB2,C12orf44,C1QBP,Calcineurin A,FIS1 (includes EG:288584),FKBP4,FKBP1A,FKBP1B,GLMN,HSP90AA1,LXN,NOP10 (includes EG:36135),NOS3,peptidylprolyl isomerase,PI4K2A,PIN4 (includes EG:43044),PPIA,PPIB,PPID,PPIF,PPIL1,PPM1A,PRKAG1,SLC25A4,THRAP3,TIMM10,TIMM17B,TIMM8A,TIMM8B,TOMM6,TOMM7,TOMM34,TOMM40L,TOMM70A
+eIF4E	transcriptome	19	2	1	Infectious Disease, Carbohydrate Metabolism, Respiratory Disease	GYG1,TRIM7
+eIF4E	translatome	20	15	14	Inflammatory Response, Cellular Movement, Cell-To-Cell Signaling and Interaction	ACE2 (includes EG:302668),C5,C3AR1,C8orf33,CCR3,CHCHD3,CNO,CXCR7,Endothelin Receptor,F2R,FZD6,G protein alpha,G-protein gamma,GNA15,GNAL,GNAS,GNB2,GNG11,Gpcr,GPR77,GPR153,HAP1 (includes EG:15114),IL1,IL33,IL1RL1,LRRC49,MTX2,PDCL,PDX1 (includes EG:18609),platelet activating factor,RALY,S100A13,SNAPIN,SSTR1,VIPR1
+eIF4E	transcriptome	20	2	1	Tissue Morphology, Developmental Disorder, Genetic Disorder	UPK1B,UPK3A
+eIF4E	translatome	21	14	13	Cancer, Gastrointestinal Disease, Cell Death	C11orf96,C14orf109,CMPK2,CXXC5,DAPK1,ERBB2IP,Estrogen Receptor,ESX1,FOXM1,GLI1,GLI2,GPNMB,ITPRIP,KLHL20,MAP1S,MITF,MTFR1,NR2C1,NR2C2,NR2C2AP,NRCAM,ODC1,PAX6,PIN1,POR,SKI,SLC9A3R1,SMAD3,SOX2,SOX10,SPP1 (includes EG:20750),VAT1,ZC3HAV1L,ZNF281
+eIF4E	transcriptome	21	2	1	Cancer, Cell Cycle, Cell Death	C4orf49,EGFR
+eIF4E	translatome	22	14	13	Cellular Assembly and Organization, Cell Death, Cell Cycle	AURK,AURKB,AURKC,BIRC3,Caspase,CITED4,CKM,CLIC1,DDAH2,DEK,DTX1,E2F1,E2F5,ENSA,EP300,FEN1,FIGLA,FOXM1,HIST1H2AB/HIST1H2AE,HN1,Mapk,MAPKAPK3,MMP1 (includes EG:300339),NUPR1,PAX8,PRDM2,PSEN1,TACC1,TAPBP,TCF3,TCF7L2,TGM1,TTK,VEGFB,ZP4
+eIF4E	transcriptome	22	2	1	Developmental Disorder, Genetic Disorder, Cellular Assembly and Organization	SMC3,WFDC5
+eIF4E	translatome	23	14	13	Protein Synthesis, Gene Expression, Cell Signaling	BIRC3,C7orf68,CANX,CPNE2,DMXL1,EIF1,Eif2,EIF5,EIF1AX,EIF2S1,EIF5B,EPAS1,FLAD1,GTP,HLA-A,HLA-B,IKBKG,ITGA5,ITGA2B,L-methionyl-tRNA(Met),METTL11A,MT-TM,NLRC5,PIGK,PMP22,RHOB,RHOD,SLC25A39,SLC2A1,TGM2,TNFAIP3,TRIM23,VWF,XPO5
+eIF4E	transcriptome	23	2	1	Cellular Development, Embryonic Development, Organ Development	ODF1,SPAG4
+eIF4E	translatome	24	14	13	Cell Cycle, Developmental Disorder, Genetic Disorder	ABCA1,ALDH3A2,APOC3,BAG2,C21orf7,CCND1,CDK4,CTCF (includes EG:10664),FAM101B,FASN,FLI1,FLII,GLI2,GPS2,HADHA,HADHB,HDAC8,HDX,KLF6,KRT81,MLF2,N-cor,NRF1,OASL,PHGDH,PMVK,PPP1CC,PPP1R16A,RGS20,SP1,SPIN2A/SPIN2B,SUB1 (includes EG:10923),THRB,TXNRD1,UGCG
+eIF4E	transcriptome	24	2	1	Molecular Transport, Genetic Disorder, Neurological Disease	CLIC3,MAPK15
+eIF4E	translatome	25	14	13	Molecular Transport, RNA Trafficking, Cell Signaling	AR,AREG/AREGB,BTC,BYSL,C4orf49,CAST,CUX2,CXCR7,DCTPP1,DDX39A,DHCR24,DNM3,EGFR,EGFR ligand,EREG,F2R,FYN,GRM1,GRM5,GSTZ1,HBEGF,HOMER1,IL1R1,MAP3K14,Pik3r,PRCC,PRDX1,SARNP,SPDEF,SSTR5,THOC1,THOC5,THOC6,THOC7,ZNF259
+eIF4E	transcriptome	25	2	1	Lipid Metabolism, Small Molecule Biochemistry, Auditory Disease	Ige,KRT75
-eIF4GI	translatome	1	46	30	Cell-To-Cell Signaling and Interaction, Cellular Movement, Immune Cell Trafficking	Adaptor protein 2,AP1S2,Ap2 alpha,AP2M1,AP2S1,BDKRB2,CCL20,CHEMOKINE,CLN3 (includes EG:1201),COX15,CXCL3,CYB5R2,CYC1,DAB2,F2R,FZD3,GANAB,Gpcr,GPR126,GPR137B,GPRC5A,IL1,IL1R2,ILVBL,LASP1,LPAR6,NUMB,PLSCR4,PPBP,PRKCSH,PTHLH,SLC25A11,TRIP13,UQCRC1,ZYX
-eIF4GI	transcriptome	1	45	31	Lipid Metabolism, Small Molecule Biochemistry, Molecular Transport	ACSL1,ACSL3,ACSL,ASNS,ATF3,ATF4,CA12,COPS5,CYP1B1,DDB2,DDIT4,EHF,EIF2S3,ERCC8,FANCI,FANCL,HELZ,KLF11,NDRG1,NFkB (complex),POLR3D,PRSS23,RACGAP1,RNA polymerase II,SHCBP1,SLC25A6,SLC27A2,SLC27A3,SLC27A6,Slc27a,SOAT1,SOD2,SPRR2A (includes others),STRA13,TP53I3
-eIF4GI	transcriptome	2	44	31	Cell Cycle, Cellular Assembly and Organization, DNA Replication, Recombination, and Repair	alcohol group acceptor phosphotransferase,APC,BUB1B,CCNB1,CCNF,CDC23,CDC25A,CDC25B,Cdc25B/C,CDK1,CDK7,CDKN3,CENPE,CIT,CKS2,Cyclin B,DLGAP5,FOXO1 (includes EG:2308),GTSE1,HINFP,HMGA2,KIF14,KIF4A,MAP3K6,NDC80,NEK2,PBK,PLK1,PRC1 (includes EG:233406),RAD54B,SPC25 (includes EG:100144563),SRPX,TPX2,TRIM37,ZWINT
-eIF4GI	translatome	2	41	28	Cell Cycle, Cancer, Cellular Development	14-3-3,ABL1,ASAP1,BCR,BLNK,Cyclin A,CYFIP2,DDIT4,DHPS,DNA-directed DNA polymerase,E2F6,E2f,FOXF2,GOLT1B,MCCC2,NCK2,NCK,NEDD4,NLRP3,NRAS,PCCB,POLD1,POLD3,POLE2,QTRT1,RAB27A,Ras,SCEL,SLC24A1,SMURF2,SNX17,SPRR2A (includes others),TXNIP,VAV3,ZBTB16
-eIF4GI	transcriptome	3	39	29	Connective Tissue Disorders, Genetic Disorder, Dermatological Diseases and Conditions	ACTN4,AGR2,Alpha tubulin,ANKFY1,ARL8B,CLDN4,CLDN7,cldn,COL17A1,COL4A1,COL4A2,COL4A6,COL7A1,collagen,EFNB1,F Actin,GABARAPL1,IL7R,LASP1,LYPD3,MIA3,MPRIP,MYL9,Myosin,S100A4,S100A9,STMN1,TAGLN,TJP2,TPM4,TUBA1A,TUBB,TUBB2C,Tubulin,USP32
-eIF4GI	translatome	3	38	27	Cell Cycle, Gene Expression, Cancer	ARID5B,Calmodulin,CCND1,CDC25B,CDC6 (includes EG:23834),CUL4B,DDB2,DHCR7,E2F8,EEA1,Estrogen Receptor,FADS1,IQGAP2,KAT2B,KLF4,LIMCH1,LMNB2,MCM7,MELK,MLF2,MMD,N-cor,NCOA,NPDC1,NRIP1,ORC6 (includes EG:23594),Rar,Rxr,SCAND1,SERTAD2,SLCO1B3,SWI-SNF,TFF1,Thymidine Kinase,XPC
-eIF4GI	transcriptome	4	38	28	DNA Replication, Recombination, and Repair, Cell Cycle, Cellular Assembly and Organization	ADRB2,AURKB,CCNA2,CCNE2,CDC20,CDC6 (includes EG:23834),Cdk,CDK2AP1,CKS1B,CPE (includes EG:12876),Cyclin A,Cyclin E,DNA-directed DNA polymerase,E2F5,H1F0,Histone H1,IGBP1,KIF20A,MAPRE1,NCAPD2,NCAPH,POLA2,POLE2,POLI,POLM,PP2A,PPM1J,Ppp2c,PPP4R1,PTRF,PTTG1,RBL1,RFC5,UBE2C,ZBED1
-eIF4GI	translatome	4	35	26	Cell Death, Cell-To-Cell Signaling and Interaction, Cellular Growth and Proliferation	ACIN1,AKR1C3,Akt,AKT3 (includes EG:10000),AP3S1,BAD,BNIP3,BNIP3L,DUSP8,G6PD,GBP1,GBP2 (includes EG:14469),GHR,Hsp27,HSPB1,ID3 (includes EG:15903),IFI16,IFNGR1,IL6,IRG,IRS1,ISG15,JAK,Jnk,KRT10,MYD88,NFkB (complex),P38 MAPK,p85 (pik3r),PSAP,RPS6KA5,SERPINB4,TNFSF10,Ubiquitin,USP18
-eIF4GI	transcriptome	5	38	28	Cancer, Dermatological Diseases and Conditions, Developmental Disorder	ABI2,ADAM19,ANPEP,CD14,CYFIP2,Cytokeratin,DNAJB9,DNAJC2,DNAJC9,DNAJC12,ETS1,G6PD,Histone h3,Histone h4,HPSE,HSP,HSPA2,HSPA13,Importin beta,KRT14,KRT15,KRT16,KRT6B,MTUS1,MUC1,PAFAH1B3,PRDX3,RPS6KC1,RRM2,SOX9,Tenascin,TGFA,Tlr,VKORC1,ZBTB16
-eIF4GI	translatome	5	34	25	Cell Death, Cellular Growth and Proliferation, Hematological System Development and Function	20s proteasome,alcohol group acceptor phosphotransferase,CDK8,CDK5RAP1,DAPK1,DLD,EXOSC5,FBXO5,HLA Class I,HLA-C,HLA-E,HMOX1,Hsp70,Hsp90,JUN/JUNB/JUND,JUNB,KLRC2,MAP2K4,MAP3K2,MHC Class I (complex),OGDH,PINK1,PKIA,PKM2,PLK1,Rb,Sapk,SGK1,SPRR1B,STIP1,TRAP1,TSC22D3,Tubulin,TUFM,VARS
-eIF4GI	transcriptome	6	34	27	Cellular Assembly and Organization, Cellular Function and Maintenance, Cell Morphology	ALOX5AP,ARFIP2,ARHGDIA,ARHGDIB,ATP1B1,ATP2B4,ATPase,Calmodulin,Ck2,CLPX,DGKZ,DIXDC1,DNA2,EXO1 (includes EG:26909),FEN1,FKBP3,FMR1,HISTONE,IQCB1,KIAA0101,LMNB1,NAP1L1,NCF2,PGD,PLP2,PRKAB1,RAC2,Rac,Ras,Ras homolog,Rho gdi,SUPT16H,TMPO,UBR4,WRN
-eIF4GI	translatome	6	32	24	Cellular Movement, Tissue Development, Organismal Injury and Abnormalities	BSG (includes EG:12215),CD151,Collagen type IV,CTGF,FGF2,Fibrinogen,Focal adhesion kinase,glutathione transferase,GSTA4,GSTP1,GSTZ1,HOXA1,HSPA5,IGFBP6,IGFBP7,Igfbp,IL7,IL24,Immunoglobulin,Integrin,ITGA2,ITGB6,LAMB1,Laminin,LGALS3BP,LPXN,LRP,MMP28,Mmp,PLAT,PSME3,RFXANK,SERPINB2,SLC16A4,Tgf beta
-eIF4GI	transcriptome	7	33	26	DNA Replication, Recombination, and Repair, Post-Translational Modification, Protein Folding	20s proteasome,26s Proteasome,ACBD3,ASB9,ASF1B,ASPM,AZI2,BAG1,DDX58,Estrogen Receptor,GOLGB1,Hsp70,Hsp90,KIAA0368,KIF11,MCM2,MCM5,MCM6,MCM7,Mcm,MCM10 (includes EG:307126),NLRP3,OLR1,ORC4 (includes EG:26428),PELI1,PSME1,Rb,RPA,SECISBP2,SMYD2,TAX1BP1,TICAM1,TNFAIP3,TXNRD1,Ubiquitin
-eIF4GI	translatome	7	32	24	Decreased Levels of Albumin, Amino Acid Metabolism, Post-Translational Modification	APOBEC3B,ATG5 (includes EG:11793),CCT7,DHRS2,EPS8,F Actin,GAPDH,H1FX,Histone H1,Histone h3,Histone h4,IMPDH2,LOX,MTUS1,P4HB,PDCD10,PLOD2,PP1/PP2A,PPM1J,PPP1CA,PPP1R10,PPP1R11,PPP1R14B,PPP2R1A,PPP2R3B,PPP2R5B,PPP2R5E,PRMT1,PRMT8,RAB7A,RRM2,S100A9,SYNE2,TAGLN2,TKT
-eIF4GI	translatome	8	31	27	Gene Expression, Cellular Movement, Tissue Development	ADAMTS1,Ap1,ARL6IP4,ATF3,CA2,Cbp/p300,CDH11,Collagen(s),Creb,CREM,CYP1B1,DUSP4,EEF2,ENO1,ETS2,FABP4,FOS,Holo RNA polymerase II,ID1,KCNN4,MMP9,Nfat (family),NFIL3,NONO,POLR2E,PTGS2,RAD51AP1,RNA polymerase II,SERPINE2,SPARC,TAF13 (includes EG:310784),TFPI2,TRIM29,Vegf,VEGFC
-eIF4GI	transcriptome	8	30	25	Cellular Movement, Hematological System Development and Function, Immune Cell Trafficking	Cebp,CHEMOKINE,Collagen type IV,COX17 (includes EG:10063),CTGF,CXCL2,CYR61,FGL1,HMGB1,HOXA5,IGFBP6,Igfbp,IL1,IL6,IL8,IL1B,IL1RAP,IL36G,IL6R,IVL,LAMA2,LAMA3,LAMC2,LRP,LTBP1,Mmp,Plasminogen Activator,PLAT,PLAU,PPBP,Pro-inflammatory Cytokine,SERPINB2,SERPINI1,Tgf beta,TGFB2
-eIF4GI	translatome	9	31	28	Cell-To-Cell Signaling and Interaction, Hair and Skin Development and Function, Tissue Development	Actin,Alpha catenin,ANG,BID,Cadherin,CASP3,CDH1,CDH3,CRYAB,Cytokeratin,DNAJC9,DSC3 (includes EG:13507),DSG3,DSP,EIF3,EIF3B,EIF3C/EIF3CL,EIF3D,EIF3G,EIF4B,ETFB,FDXR,FST,GCLC,HSP,HSPA2,HSPD1,ITGAE,JUP,KRT5,KRT14,KRT16,NUCB2,PP2A,RAB8B
-eIF4GI	transcriptome	9	30	25	Cell-To-Cell Signaling and Interaction, Tissue Development, Cellular Movement	ARNTL2,Caveolin,CD9,CD46,FAP,FERMT2,Fibrin,FLRT3,FN1,FTH1 (includes EG:14319),FTL,Integrin,Integrin alpha 2 beta 1,Integrin alpha 3 beta 1,Integrin alpha 4 beta 1,Integrin alpha 5 beta 1,Integrinα,ITGA3,ITGA5,ITGA6,ITGAE,L1CAM,LCP1,NAMPT,PEX1 (includes EG:463532),PLAUR,SERPINE1,SERPINE2,STAT3,TGFB1I1,TGM2,THBD,TSPAN,Vla-4,VLDLR
-eIF4GI	transcriptome	10	26	22	Protein Synthesis, Cellular Movement, Gene Expression	Akt,Cbp/p300,Cpla2,Creb,DPYSL2,EIF3,EIF3D,EIF3G,EIF4B,EIF4G1,EPHA4,FHIT,IRS2,Mapk,MDH2 (includes EG:17448),MKNK2,MST1R,MYBL2,P38 MAPK,p85 (pik3r),PHLPP1,PI3K (complex),PLAC8,PLC gamma,PNRC1,RAD51AP1,Rar,RBM8A,RPS6KA5,S100A10,SH2D2A,SRC,Thyroid hormone receptor,UPF3B,WARS
-eIF4GI	translatome	10	23	20	Amino Acid Metabolism, Nucleic Acid Metabolism, Small Molecule Biochemistry	C19orf40,CCL20,CTSD,CYC1,DYNC1H1,DYNC1I1,EIF2S3,GLUD1,GMFB,HADHA,HTT,IER3IP1,IRAK,MAT2A,MAT2B,MIS18A,PGD,PIN1,PPIG,PREP,RPL13,RPL28,RPL36,RPL10A,RPL18A,SLC25A12,SP1,SRGAP2,STIP1,TGM1,TIFA,TRAF6,UGCG,ZBTB16,ZCCHC11
-eIF4GI	transcriptome	11	24	21	Cancer, Genetic Disorder, Respiratory Disease	AKR1B1,APEX1,CCDC59,CYB5R3,DDT,DGKA,DGKZ,DHRS1,EIF4E2,HMGB2,IQUB,MDFI,MYNN,NQO1,PAK1,PGRMC1,PRPS2,PRR7,RAB5C,RCC2,RUSC1,SAR1A,SERTAD3,SMURF2,SQSTM1,SRC,STMN1,TAGLN2,TGFB1I1,TNNT1,TRAF6,TRAF3IP2,TRMT112,VHL,YARS
-eIF4GI	translatome	11	21	19	Carbohydrate Metabolism, Energy Production, Cell Death	ACSL4,AHCY,APP,BZRAP1,C13orf27,C5orf13,cholesterol,CNOT6,copper,CRYAB,CST3,Cu2+,FLNA,GLRX,GP1BA,HSPB1,HSPD1,KIF1C,LMNB1,MAP2K5,MAP3K2,MAP3K5,miR-302a/miR-302b/miR-291a-3p (includes others),MTG1,PITRM1,PRKACB,PRNP,RPL10A,SERPINA3,SORL1,TMEM14A,TMEM9B,TNFRSF21,TSPO,YWHAZ
-eIF4GI	transcriptome	12	23	20	Hematological Disease, Organismal Injury and Abnormalities, Cellular Movement	ABL1,ABR,AMIGO2,ANGPTL4,CAMLG,DPF2,GLIPR1,IBTK,IL8,IL18 (includes EG:16173),IL1B,LIF,LTBR,MCCC2,miR-21/miR-590-5p,MMP1 (includes EG:300339),MUC1,NFAT5,NR3C1,PCCB,PDCD4,PIK3R3,PLAGL1,PPP3CA,PRRG4,PSMC3IP,RGS2 (includes EG:19735),SPOCK1,TIMP3,TK1,TNF,TNFRSF8,TNFRSF9,TNFRSF13B,TRAF5
-eIF4GI	translatome	12	19	16	Cellular Movement, Lipid Metabolism, Small Molecule Biochemistry	ABHD5,ALDH9A1,AP1M2,ARHGAP29,C11orf75,CAV1,CDK2,COL1A1,CTNND1,EZR,G3BP1,GLI1,IFRD2,IMPA2,LDLR,MDFIC,miR-124,MMADHC,OSBPL8,PAPSS2,PODXL,PTTG1IP,PVR,RAP2A,RBMS1,RHOD,RHOG,SNAI2,SYNGR2
-eIF4GI	transcriptome	13	23	20	Cell Cycle, Cellular Assembly and Organization, DNA Replication, Recombination, and Repair	ASF1A,CCNA2,CCNE2,CENPO,CLK1,CREG1,DDX11/DDX12,DUSP10,DUT,E2F1,E2F5,E2f,EAPP,EDC4,FEN1,GINS1,HIST1H2AB/HIST1H2AE,HIST1H2AG (includes others),HIST1H2BJ/HIST1H2BK,HIST2H2AA3/HIST2H2AA4,NUSAP1,OIP5,PGRMC1,PLEKHF2,PRIM2,RYBP,SRRM1,SRSF2,TLR4,TNFSF9,TREM1,UBE2C,UBN1,WDR76,ZC3H14
-eIF4GI	translatome	13	19	17	Cancer, Gastrointestinal Disease, Cellular Growth and Proliferation	AGER,AKAP12,ARNTL2,ARNTL,c-Src,CHN1,EGFR,EPAS1,F2R,FAH,FLT4,GAPDH,HSP90AB1,HSPD1,HTRA1,IARS2,Integrin alpha 2 beta 1,Integrinβ,ITGB1,ITGB1BP1,LDHA,LRSAM1,MANF,MDH1,MGAT4B,MPDU1,PIK3R3,PKM2,RPS3A,SEL1L3,SERPINB5,STIP1,THSD1,TLN1,TUBB3
-eIF4GI	transcriptome	14	20	15	Endocrine System Disorders, Gastrointestinal Disease, Genetic Disorder	ADAT1,BCS1L,C7orf10,CENPQ,CYB561D2,DYNC2LI1,FAM117A,FUZ,HNF1A,HNF4A,MLF1IP,ONECUT1,PDIA5,PDSS2,RAP2C,SART3,SUPV3L1,TRMT1L,YIF1A,ZC3H15
-eIF4GI	translatome	14	19	17	Cancer, Nervous System Development and Function, Cellular Growth and Proliferation	AKAP12,ASS1,CDK1,CDR2,CKS2,DLL1,EMP1,ENO1,EPC1,FAM63B,FGF1,FOSL1,FOXK2,GLUD2,HMGA1,ID1,IDI1,IREB2,JAG1,JAG2,KLHL5,LATS1,MFAP5,mir-15,miR-24,MXI1,MYC,NOTCH1,ODC1,PRDX1,PRKACB,SHMT2,SRF,SSBP2,UBE4A
-eIF4GI	transcriptome	15	20	18	Cellular Assembly and Organization, Cell-To-Cell Signaling and Interaction, Tissue Development	ACADSB,ADRB,ARHGEF3,C21orf7,C5AR1,CCNA1,CD59 (includes EG:25407),ESR1,FAM13B,FRAT2,G protein alpha,G-protein beta,G-protein gamma,GLTP,GNA13,GNA15,GNB5,GNG5,GNG7,GNG11,GPS2,HDAC5,IL8,LRPPRC,MCF2,miR-302a/miR-302b/miR-291a-3p (includes others),OPRD1,PBK,RGS6,S100P,SLC2A4RG,TBXA2R,UQCR10,USP19
-eIF4GI	translatome	15	19	17	Developmental Disorder, Genetic Disorder, Metabolic Disease	ACAT2,AIMP1,AQP3,BICD2,CAPN1,CCDC87,COL3A1,COQ10B,CTSC,DYNC1H1,DYNC1I2,FLRT3,HADHA,HADHB,HMOX1,HNF1A,HSD17B4,ISG15,ISG20,LRPPRC,MCCC1,MED15,Mediator,NAT10,NAV2,NFIX,RPS25,STAT3,TADA2B,TBC1D8B,TLE3,TRIM5,TUBB6,UBC,UQCRC2
-eIF4GI	transcriptome	16	19	18	Lipid Metabolism, Small Molecule Biochemistry, Vitamin and Mineral Metabolism	ACIN1,ACP6,ADCY7,AHSG,AKR1B1,AKR1C3,AKR1C1/AKR1C2,AMBP,APOC2,BACE1,DHCR7,EBP,GLRX,GPX1 (includes EG:14775),GSTM4,GSTZ1,HNF4A,LIMS1,MGST2,NAT8,NPC1L1 (includes EG:100329429),NRAS,NUAK2,ORM1/ORM2,PI4KB,RAB11A,RABGEF1,RPS20,RSU1,SAA1,SAA2,SAP30L,SERPINA1,SNAPC1,UFM1
-eIF4GI	translatome	16	18	17	Cancer, Hematological Disease, Cellular Development	Alpha Actinin,C10orf88,C1orf106,CDK2AP1,CDK2AP2,CLTC,COPS8,CRYAB,CSRP2,CUL1,E2F1,GPS1,Hat,HDAC2,HDAC5,HMGA2,IL6,IL15 (includes EG:16168),IL2RA,KLF4,PI3,PMPCB,Rb-E2F transcription repression,RELA,RTKN2,SAA2,SAMSN1,SFN,SHCBP1,SLC2A4,SLC2A4RG,SORBS2,SYNJ2,TSC22D3,UGDH
-eIF4GI	transcriptome	17	19	18	Nervous System Development and Function, Tissue Morphology, Increased Levels of Alkaline Phosphatase	AKR1C1/AKR1C2,ATRX,BARD1,BRCC3,CTGF,DCK,DLL1,DONSON,EIF2D,ENO2,FAM86B1 (includes others),FANCL,FST,GPRASP2,ING5,JAG1,JAG2,KIAA1377,MDC1,MELK,MFAP5,NAT9,NOTCH1,OBFC2B,OFD1,PBX3,PURA,RAB27A,RAD51,RAD51AP1,RB1,RECQL4,SERPINE1,SUV420H1
-eIF4GI	translatome	17	18	14	Small Molecule Biochemistry, Lipid Metabolism, Molecular Transport	AQP9,C11orf2,C16orf61,C7orf10,CENPQ,EMP2,EPM2AIP1,ESYT1,GDAP2,GMDS,HNF1A,HNF4A,LPGAT1,MLF1IP,MLH1,ONECUT1,RMND1,SART3,SLC31A1,SP1,UROS,ZDHHC6
-eIF4GI	transcriptome	18	19	18	Cardiovascular System Development and Function, Cellular Development, Cellular Growth and Proliferation	14-3-3,AKAP12,ATXN1,CAPG,CBY1,CDC42,CDK14,EGFR,ELAVL2,EXOC5,GLI1,HIVEP1,HMGB2,KIAA2026,KSR1,NUMBL,OAZ1 (includes EG:18245),PDPN (includes EG:10630),Pik3r,PRKCA,PSTPIP2,RAB1A,RAP1GDS1,REM1,S100A9,SAMSN1,SEPT8,SH2B3,SLC1A1,SYNE1,TOM1L1,VSNL1,YWHAH,ZNF259,ZNF593
-eIF4GI	translatome	18	18	16	Cancer, Genetic Disorder, Neurological Disease	ACTC1,AKR1B10,ARRB2,BOP1/LOC727967,CLDN7,CPNE1,EFR3A,EIF2C3,EPCAM,H1FX,IPO5,MAOA,OTUD7B,PDCD4,PES1,PSEN2,PTPRZ1,RAG2,RBCK1,RBMX,RIOK3,RPL6,RPL7,RPL9,RPL28,RPL36,RPL18A,RPL29 (includes EG:367874),RPL7A,RPS13,SRY,SSR4,TNF,UBC,ZNF768
-eIF4GI	transcriptome	19	18	20	Cellular Movement, Cell-To-Cell Signaling and Interaction, Hematological System Development and Function	Ap1,BDKRB1,BHLHE41,C3AR1,Collagen type I,Collagen type III,Collagen(s),Complement component 1,CREM,DCN,ETS,Fibrinogen,FOXM1,FZD6,Gpcr,GPIIB-IIIA,Hspg,JUN/JUNB/JUND,KITLG,Laminin2,Laminin,LOX,MMP9,MMP10,MMP1 (includes EG:300339),NFAT5,Nfat (family),NFIL3,PTGS2,SDC1 (includes EG:20969),SERPINA3,SPARC,THBS1,Vegf,VEGFC
-eIF4GI	translatome	19	18	16	Drug Metabolism, Endocrine System Disorders, Genetic Disorder	ASNA1,BCKDHA,BNIP3L,CD70,CENPN,CRH,ETS2,FOS,HSD17B4,LAS1L,MMP8,NR3C1,nucleotide,ONECUT1,PACS1,PELP1,PEPCK,PSMC3IP,RNF11,RNPEP,RPS6KA5,SDPR,SENP3,SERPINB8,SLC10A2,SLC1A3,TEX10,TGFB1I1,TMF1,TSC22D3,WBSCR22,WDR12,WDR18,ZFYVE9,ZNF652
-eIF4GI	transcriptome	20	18	17	Amino Acid Metabolism, Small Molecule Biochemistry, Cellular Assembly and Organization	ARID5B,ASS1,CCND1,CDR2,CEP57,COPG,Cyclin D,E2F7,E2F8,EMP1,EXOC3,FANCI,GCLC,GCLM,glutamate-cysteine ligase,HELLS,HERC5,HHLA3,mir-15,miR-20a/miR-106b/miR-17-5p (includes others),MYC,MYO5A,MYO5B,MYO5C,NCAPD3,NCAPG2,NMI,NOL11,PGAP1,PRPF6,PTTG1,SMC4,TMSB10/TMSB4X,WNT3A,XPO5
-eIF4GI	translatome	20	16	15	Cancer, Gastrointestinal Disease, Endocrine System Development and Function	AHR,ALDH3A1,ALOX5AP,AZGP1,BCAS2,BPIFA1,BPIFB1,CEBPA,CITED1,CYP1A1,CYP1B1,CYP3A4,DDX54,EDF1,EIF5A,EPHX1,EREG,ESR1,FRAT2,IKBIP,IL6,ISL1,LTF,mir-22,Nuclear factor 1,PTX3,S100P,SDCBP2,TCN1,TGFA,TM4SF1,UGT,UGT1A1,UGT1A6,WFDC2
-eIF4GI	transcriptome	21	18	17	Cellular Movement, Tissue Development, Cancer	ADAM17,ANKRD27,BYSL,COL17A1,CREB3L2,CTGF,ENDOD1,ENTPD4,GSN,HADH,HYAL3,hyaluronic acid,ITGA5,ITGB1,ITGB5,KRT18,LAMC1,MDFIC,miR-122,miR-124,miR-30c/miR-30a/miR-30d (includes others),MMP14,MYO10,NFATC1,NID1,RAB21,RBMS1,SLC3A2,SLC50A1,SLC7A11,SNAI1,SNAI2,TM4SF1,TROAP,UAP1
-eIF4GI	translatome	21	16	15	Amino Acid Metabolism, Protein Synthesis, Small Molecule Biochemistry	C19orf2,CAB39,CAB39L,CAPNS1,CCDC87,CDC37,CDK9,CPVL,FKBP5,GPX4,GPX1 (includes EG:14775),GRN,GSTK1,HSD17B11,HSPA2,IFIT3,IFIT5,IGF2BP2,KIAA1279,LONP1,LOXL4,MAP3K3,MNX1,MYLK2,NUFIP1,P-TEFb,RQCD1,RUVBL1,SCRIB,SECISBP2,STRADA,STRADB,TXNRD1,TXNRD3,UBL4A
-eIF4GI	transcriptome	22	18	17	Cell-To-Cell Signaling and Interaction, Connective Tissue Development and Function, Cellular Development	ACTC1,AR,ARMCX5,AURKA,BMX,BRP44L,CAV1,CAV2,Caveolin,CD99,CKAP4,IFI16,IGFBP3,IVNS1ABP,KDM5B,KIF2C,LGALS3BP,MALL,MPZL2,NMU,PAX6,PLAUR,PLS3,PRKCDBP,PSRC1,PTRF,RAB5A,SMTN,STX3,TGFB1I1,TMEM14A,VAMP3,VCL,VGLL3,ZNF217
-eIF4GI	translatome	22	16	15	Lipid Metabolism, Small Molecule Biochemistry, Molecular Transport	ABCG1,ABCG5,APEH,BRF2,C4orf43,CDC5L,CES2,CRYZ,DPM2,DPM1 (includes EG:13480),EIF4EBP2,GSTK1,HNF4A,HNF4α dimer,HSD11B1,MRPL3 (includes EG:11222),NEK7,NR1H3,NXT2,PERP,PIGA,PIGC,PIGH,PIGP,PIGQ,PIGY,PPRC1,PRCC,PRRC2A,SHBG,SRSF2,SSR3,UBA5,USF1,ZNF202
-eIF4GI	transcriptome	23	17	17	Cell Death, Dermatological Diseases and Conditions, Genetic Disorder	APOBEC3G,BAMBI,C1GALT1C1,C20orf20,CCDC85B,DDAH1,EMP3,FAM208B,FCHSD2,H2AFV,HCST,IFI16,IFI27,IFI44L,IFIT1,IFITM1,IFITM3,IRF7,KLRK1,KPNA2,KPNA4,LGALS1,LGALS3,LOXL2,MEAF6,MICB,MORF4L2,MUC1,MYOG,NF1 (includes EG:18015),SMARCA4,SRP72 (includes EG:327335),ULBP2,VPS72 (includes EG:100001285),ZNF185
-eIF4GI	translatome	23	16	15	Cell Cycle, Cellular Assembly and Organization, DNA Replication, Recombination, and Repair	ACY1,ADCK3,APPL2,ARL5A,CBX5,CDCA7L,CHD1L,CREBL2,DCK,DONSON,DSN1 (includes EG:100002916),FAM111A,FAM160A2,FRK,HDHD1,HIST3H2A,HNF4A,KRT10,MCM8,miR-483-3p/miR-483*,MIS12,NDC80,NPAT,NSL1 (includes EG:25936),NUF2,PBX3,PPA1,PTPN4,RABAC1,RB1,SNAPC1,SPC25 (includes EG:100144563),SUV420H2,WIPI1,ZNHIT3
-eIF4GI	transcriptome	24	17	16	Endocrine System Disorders, Gastrointestinal Disease, Genetic Disorder	ARL4C,CCDC25,ERCC5,GLTSCR2,HNF1A,HNF4A,HSD11B1,KLHDC3,LARS2,MAP7,MCCC1,miR-1/miR-206/miR-1a,NME7,NTHL1,NUDT1,NUDT6,PCBD1,PERP,RBL1,RNF113A,RNMTL1,RXRA,SEC23IP,SMARCA4,TP63,TP53 (includes EG:22059),XPNPEP3,YBX1
-eIF4GI	translatome	24	15	15	Cell Death, Cell Cycle, DNA Replication, Recombination, and Repair	AKR1C1/AKR1C2,ANKRD2,AP2A2,ATF3,ATM,ATMIN,BCL2A1,CLCA2,DBF4 (includes EG:10926),DGKA,E4F1,FXYD3,Glutathione peroxidase,HIST1H1B,HNRNPUL1,HOXA5,IL2RA,KAT6A,LHX2,miR-222/miR-221/miR-1928,MSX1,NAT1 (includes EG:116632),NR4A1,NUAK1,PLK3,PTS,RRM2B,SESN1,SIRT1,SLC2A4,TIMP3,TP53 (includes EG:22059),VPRBP,XPC,ZMAT3
-eIF4GI	transcriptome	25	17	16	Cell Cycle, Cellular Movement, Cellular Assembly and Organization	ACTR10,ACTR1A,ACTR1B,CBX1,CENPA,CENPI,CENPM,CENPN,CEP55,DCTN3,DCTN4,DCTN5,DCTN6,FAM64A,HAUS6,HIST2H2BE (includes others),HJURP,KIAA1429,KIF23,KLHL2,MKI67,PIN1,PKMYT1,POP1 (includes EG:10940),POP4 (includes EG:10775),POP7 (includes EG:100004610),RPP14,RPP21,RPP30,RPP38,RPP40,SHCBP1,STEAP3,WDR18
-eIF4GI	translatome	25	15	14	Genetic Disorder, Metabolic Disease, Cardiovascular Disease	BRCA1,CMTM6,DCP2 (includes EG:167227),EWSR1,GPHN,MT-ND3,MT-ND5,MT-ND4L,MYCBP,NADH Dehydrogenase,NADH2 dehydrogenase,NADH2 dehydrogenase (ubiquinone),NDUFA1,NDUFA6,NDUFA9,NDUFA10,NDUFA4L2,NDUFAF1,NDUFB5,NDUFB6,NDUFB7,NDUFS2,NDUFS4,NDUFS6,NDUFS7,NDUFS8,NDUFV1,OTUD4,PGLS,PSMC3,PSMD3,RASL11B,STC1,TMBIM4,TST
+v-Ki-ras	translatome	1	54	29	Tissue Development, Cellular Growth and Proliferation, Cancer	Ap1,BMX,CHEMOKINE,CXCL2,CXCL6,DAB2,DUSP6,ETS,F3,FABP4,FOXG1,FSTL3,GADD45B,HES1 (includes EG:15205),HMGA2,HMOX1,HOXA5,IL8,INHBB,LPL,MARCH6,NAMPT,NFkB (complex),NPPB,P38 MAPK,PPARG,PROCR,SERPINE1,SMAD1,SMAD7,Smad,SMARCD3,SVIL,TAGLN,VLDLR
+v-Ki-ras	transcriptome	1	38	26	Cell Death, Cellular Growth and Proliferation, Cell Cycle	Akt,CD9,CD46,CGA,Creb,CSPG5,DUSP4,DUSP6,EGFR ligand,ERBB4 ligand,EREG,ERK,ERK1/2,F2RL1,FAS,FGFR2,FLRT2,GADD45B,growth factor receptor,HBEGF,Integrin,LAMA4,MAP3K5,NGF,NRG1 (includes EG:112400),NTRK2,P38 MAPK,PEA15,PTN,ROR1,STC2,TGFA,TGFBR2,TNFRSF11A,WFDC2
+v-Ki-ras	translatome	2	43	25	Cellular Growth and Proliferation, Tissue Development, Cellular Movement	BGN,COL3A1,Collagen type I,Collagen(s),CTGF,CTSL1,CYR61,ENG,ETV1,FLI1,FZD2,Gpcr,GPRC5A,IGFBP3,IGFBP5,IGFBP6,IGFBP7,Igfbp,IL1,IL33,IL1B,Integrin,LOX,LPAR1,LRP,POSTN,Pro-inflammatory Cytokine,PTHLH,SPARC,Tgf beta,TGFB2,TGFBI,TGFBR2,Vegf,WNT5A
+v-Ki-ras	transcriptome	2	38	26	Gene Expression, Cell Cycle, Cellular Growth and Proliferation	C5orf22,CA2,CA12,CCNA1,CDKN1A,Cyclin A,Cyclin E,DIRAS3,DLC1,E2F5,E2f,GTF2H4,HIST1H2BJ/HIST1H2BK,Histone h3,Histone h4,ID2,KLF6,N-cor,NCOA3,NPAS2,PALLD,PAPD7,PAX8,PCNA,PMAIP1,PTGS2,Rb,RCAN1,RNA polymerase II,SHMT1,SMC4,TFIIH,TOB1,VAMP8,WWC1
+v-Ki-ras	translatome	3	40	24	Cancer, Cellular Assembly and Organization, Reproductive System Disease	ABLIM3,ACTC1,ACTG2,Actin,ATF4,BASP1,Calmodulin,CDH11,CEACAM1 (includes others),CGA,Creb,DAPK1,DR1,DUSP4,EPB41L3,ERK1/2,F Actin,G-Actin,GCH1,Histone h3,Histone h4,ID2,KRAS,LAMA4,MYLK,PLS1,POLR2I,PTN,RNA polymerase II,SMC4,SNAP25,SOX9,STC2,SYNE2,WFDC2
+v-Ki-ras	transcriptome	3	38	26	Cellular Growth and Proliferation, Cellular Movement, Cancer	ACVR2A,alcohol group acceptor phosphotransferase,Ant,Cbp,CDK8,CKAP5,COL3A1,Collagen type I,Collagen type III,DAPK1,FKBP1A,FOXG1,FST,FSTL3,GPR56,HES1 (includes EG:15205),HMGA2,HTATIP2,IER3,INHBB,Inhibin,peptidylprolyl isomerase,PPIC,PPID,SLC25A4,SLC25A13,SMAD1,SMAD7,SPARC,TACC1,TAGLN,TGFBI,Thyroid hormone receptor,Vegf,VEGFC
+v-Ki-ras	transcriptome	4	37	26	Lipid Metabolism, Small Molecule Biochemistry, Cancer	ACSL1,Cbp/p300,CTSL1,CXADR,CYBA,CYP24A1,DDX39B,ELL2,Estrogen Receptor,F3,FOS,FOXA1,HISTONE,Holo RNA polymerase II,IgG,IRG,ISG15,LPL,MARCH6,NAMPT,NFkB (complex),NPPB,PDHX,PHLDA1,PLSCR1,PPARG,PRNP,RBPJ,Rxr,SLPI,SMARCD3,SPRY2,SVIL,SWI-SNF,TDG
+v-Ki-ras	translatome	4	26	17	Organismal Injury and Abnormalities, Carbohydrate Metabolism, Small Molecule Biochemistry	ADCY9,ADCY,Ca2+,CEBPA,CPE (includes EG:12876),CYR61,Fibrinogen,FKBP1A,GLIPR1,GPIIB-IIIA,heparin,IL7,ITGA5,ITIH2,LAMA2,LAMA3,LAMA5,LAMB2,LAMC1,LAMC3,MDK,MUC7,NID1,NID2,NR3C1,PLOD2,PRELP,PRKAA1,PTPRN2,RGS2 (includes EG:19735),SMR3B,SPINT2,THBD,TNFAIP6,TRIB2
+v-Ki-ras	transcriptome	5	37	25	Cellular Movement, Immune Cell Trafficking, Connective Tissue Development and Function	BGN,C1q,C1S,CD200,CHEMOKINE,CTGF,CXCL2,CXCL6,CYR61,FGF2,FGFBP1,Fibrinogen,FN1,HHEX,HOXA5,IGFBP3,IGFBP5,IGFBP6,IGFBP7,Igfbp,IL1,IL6,IL8,IL11,IL33,IL1B,Immunoglobulin,ITGA5,LITAF,POSTN,Pro-inflammatory Cytokine,Tgf beta,TGFB2,TGFBR,Vla-4
+v-Ki-ras	translatome	5	23	16	Inflammatory Disease, Respiratory Disease, Hematological Disease	AR,ARHGDIB,ARMCX2,CDH11,CDKN1C,FOXH1,H1F0,IL13,IL13RA1,IL13RA2,IL1RAP,IL4R,ISG20,KCNK1,KIR2DL3 (includes others),LOXL2,MUC1,NFIX,OASL,PBX3,PIK3R1,PMAIP1,POU4F1,PSG9,PTP4A2,RB1,SCG2,SERPINA3,SFTPB,SMARCA4,SNAPC1,SNAPC2,SNAPC3,STAT3,STAT6
+v-Ki-ras	transcriptome	6	33	26	Skeletal and Muscular System Development and Function, Tissue Morphology, Cellular Assembly and Organization	26s Proteasome,ACTC1,ACTG2,Actin,AFAP1,BIRC2,CALD1,CEACAM1 (includes others),CNN1 (includes EG:1264),F Actin,G-Actin,Hsp90,INSIG1,KDM5B,LIMCH1,MARCKS,Mediator,Mlc,MT1F,MT1H,MT1X,MYH9,MYL9,MYLK,Myosin,NIPBL,PIR,PLS1,PSME1,RIPK2,SMOX,SNAP25,SOX9,TPM1 (includes EG:22003),Tropomyosin
+v-Ki-ras	translatome	6	22	15	Cellular Assembly and Organization, Cellular Function and Maintenance, Cell Morphology	CIB1,COL17A1,COL18A1,COL1A1,COL4A1,CRIM1,EVPL,FBN1,GFAP,GRB2,HMGN3,INA,Integrin,ITGA2B,miR-20a/miR-106b/miR-17-5p (includes others),miR-29b/miR-29c/miR-29a,MYCN,NCKIPSD,NEFL,PGRMC2,PODXL,PPHLN1,PPL,PTK2 (includes EG:14083),RIT1 (includes EG:19769),SELL,SKAP2,SLC29A1,SORD,SPARC,STAC,TRAM2,UPP1,VIM,WASL
+v-Ki-ras	transcriptome	7	30	25	Cell Death, Lipid Metabolism, Molecular Transport	14-3-3,Adaptor protein 2,Ap1,APLP2,BASP1,Calmodulin,CD99,CTBP1,Ctbp,DAB2,DDX3Y,EEF1A2,EPB41L3,F2R,FABP4,FABP5,FABP,FAT1,IGF2BP3,KCNN4,KRAS,LDLR,LGALS3,LRPAP1,MHC Class I (complex),MMD,MTMR6,Nfat (family),RAPGEF2,Ras,RRAS2,Smad,SPON1,TGIF1,TRIP13
+v-Ki-ras	translatome	7	21	15	Amino Acid Metabolism, Post-Translational Modification, Small Molecule Biochemistry	26s Proteasome,CDC20,CDC25A,CITED1,CKS1B,COL1A2,COX17 (includes EG:10063),CSNK1D,CYP24A1,DUSP5,EGFR ligand,FNDC3A,GAK,HBEGF,IGF2BP1,let-7a/let-7f/let-7c (includes others),NOTCH3,P4HA1,P4HA2,P4HB,procollagen-proline dioxygenase,PRRC2A,RARRES3,S100A2,S100A4,SCO2 (includes EG:606683),SIAH2,SMOX,TGFA,THBS2,TMSB10/TMSB4X,TP53 (includes EG:22059),UBE2S,UBE2V2
+v-Ki-ras	transcriptome	8	23	19	Cellular Movement, Cell-To-Cell Signaling and Interaction, Skeletal and Muscular System Development and Function	Collagen(s),DMD,Fibrin,Gi-coupled receptor,Gpcr,Integrin alpha 2 beta 1,Integrin alpha 3 beta 1,Integrin alpha 4 beta 1,Integrin alpha 5 beta 1,Integrin alpha 5 beta 3,Integrin alpha V beta 3,Integrinα,ITGA2,ITGA6,LAMA3,LAMA5,LAMB1,LAMB3,Laminin1,Laminin,LPAR1,LRP,Mmp,NPY2R,NT5E,NTSR1,Plasminogen Activator,PLAT,PLAU,PLAUR,S1PR1,SERPINE1,SERPINE2,SPP1 (includes EG:20750),THY1
+v-Ki-ras	translatome	8	20	15	Cell Cycle, Connective Tissue Development and Function, Developmental Disorder	ACIN1,ACP2,AKR1C3,C5orf22,CCND1,CCNG1,CDKN1B,CLPTM1,DNAJB9,E2F4,FTSJ1,G0S2,HGD,HNF1A,HNF4A,HSPA5,KPNB1,LSR,LUC7L2,LZTR1,MDM2,mir-122,NEK4,NFE2L3,NUP54,NUP62,NUTF2,ONECUT1,PITPNB,RFK,SHFM1,UBE2W,YWHAB,ZNF175
+v-Ki-ras	transcriptome	9	22	18	Cancer, Hematological Disease, Reproductive System Disease	AHR,ANXA8L2,ARHGAP29,ATF2,CD55,CD59 (includes EG:25407),CDK2,CDK4,CDK6,CEBPA,CREB3L2,CYP19A1,CYP1B1,DCTD,ESR1,EYA4,FYN,GNAI3,HEBP2,ICAM1,KANK1,KLF2,LCK,LITAF,MAL,MDFIC,miR-124,NFATC1,PAPSS2,PGM1,SMAD4,SPINT2,SSFA2,TRIB2,ZFP36L2
+v-Ki-ras	translatome	9	20	14	Cell Death, Tissue Development, Gene Expression	ALCAM,ALDH1A3,Alpha actin,CEBPZ,CXCL10,FOXA1,GALNT1,HHEX,HNF1B,IER2,IL8,IL13,IL1B,IL7R,JUN,MAFF,miR-30c/miR-30a/miR-30d (includes others),MKL1,MYL9,NfkB1-RelA,NFKBIA,PCBD1,PEPCK,PIR,PTGES,RELA,RND3,SEC62 (includes EG:294912),SRF,SULF1,TCF7,TP63,TRIP4,UAP1,ZNF212
+v-Ki-ras	transcriptome	10	21	17	Cellular Development, Embryonic Development, Organismal Development	C5orf13,CPVL,DAP,DCBLD2,DNAJB4,DNAJB11,DNAJC1,DNAJC7,DNAJC14 (includes EG:114481),FLNA,FOXC1,FRMD4B,GYG1,GYG2,H1F0,H1FX,HIST1H1A,Histone H1,HSP,KIAA0649,LOX,MAP3K3,MITF,NCAPD2,NOS1,PITX2,PPM1H,PPP1CA,RAD1,RAI14,SACS,TFAP2A,TRIO,UBL3,YWHAZ
+v-Ki-ras	translatome	10	19	14	Cell Cycle, Cellular Assembly and Organization, Cellular Function and Maintenance	ANXA3,ARHGAP29,ARID2,BTBD2,C5orf30,CABLES1,CCNA1,CDC25A,CSNK1D,DENND4A,DIRAS3,DUSP10,E2F5,ENG,GLRB,HEBP2,INPP5F,KANK1,KLF5,LAMA4,LRPPRC,miR-1/miR-206/miR-1a,MTHFD1,OAT,PFN1,RAI14,RHOD,TMSB10/TMSB4X,TP53 (includes EG:22059),TP53BP2,TRIM2,UCP2,UNC119,YWHAQ,YWHAZ
+v-Ki-ras	transcriptome	11	19	16	Cell Signaling, Molecular Transport, Vitamin and Mineral Metabolism	AHNAK,AHRR,CAV2,CCL20,CELSR2,CXCL11,CXCR7,EGFR,EREG,ESR1,F2R,FAH,FBXO3,GLDC,GNRHR,GPER,HTR1A,HTRA1,ISL1,LRRC47,NDUFS1,NDUFS6,NFKB1,PLD3,PTX3,SLC39A8,TGFA,TMOD1,TNIP3,TPM1 (includes EG:22003),TRIP4,UBA3 (includes EG:117553),UBE2M,YWHAB
+v-Ki-ras	translatome	11	18	13	RNA Post-Transcriptional Modification, Cellular Assembly and Organization, Infectious Disease	CD40LG,CLNS1A,CORO2A,DAPK3,DDX3Y,GEMIN5,GLUL,GMEB1,HNRNPF,IFIH1,IGF2BP1,IGF2BP3,IL15 (includes EG:16168),IL1B,ING2,IRF1 (includes EG:16362),LDLR,LSM7,NR3C1,PDE4B,PLA2G16,PRPF4,PYGL,RSAD2,SNRPD1,SNRPD2,SNRPD3,SNRPE,SNRPF,SNRPG,SPRY2,SWI-SNF,TACC1,TXNL4A,UBC
+v-Ki-ras	transcriptome	12	19	17	Cellular Development, Hematological System Development and Function, Hematopoiesis	ADAR,APLP2,ARHGDIB,BCKDHB,BCL7A,BRCA1,COBRA1,ETS1,FLI1,GADD45,IFI44,IFIT2,IFITM1,IFITM3,IFNA5,IFNA6,IFNA7,IFNA8,IFNA16,IFNA17,IFNK,IFNW1,IRF7,KHDRBS3,let-7a/let-7f/let-7c (includes others),MTRR,PITX1,RSAD2,SLIT2,STC1,SUB1 (includes EG:10923),TGFA,TP53 (includes EG:22059),UBE2S,UGT8
+v-Ki-ras	translatome	12	17	13	Cell-To-Cell Signaling and Interaction, Cellular Assembly and Organization, Nervous System Development and Function	APCS,APLP2,APP,ARID5B,BACE1,CALU,CCND1,CD55,CD59 (includes EG:25407),EXOC3,GATA6,GLI1,GLUL,GNAI3,GNG3,GNG5,GNG7,GNG10,GNG11,GNG13,HNF4A,IMPA2,ITGA9,NCBP2,NDUFA5,NDUFB1,PABPC4,PHLDA1,PLSCR1,S100A9,SLPI,SP2,SP4,SPON1,VEGFC
+v-Ki-ras	transcriptome	13	19	16	Gene Expression, Endocrine System Development and Function, Tissue Morphology	ADD1,ANGPT2,ARL4C,CPE (includes EG:12876),DGKZ,E2F1,HDAC1,HES1 (includes EG:15205),HESX1,HIST1H2AC,HIST1H2BJ/HIST1H2BK,HOXA4,KCNK1,LOXL2,MBD1,MT1G,NFIX,PAX5,PBX3,PGRMC1,PIP5K1B,POMC,PRMT2,PSG9,PTPN4,PTPRM,RB1,RNF144A,SENP1,SMARCA4,SOX7,TAGLN,Thymidine Kinase,TLE4,TNFSF9
+v-Ki-ras	translatome	13	17	13	Infectious Disease, Antimicrobial Response, Inflammatory Response	ACTN4,AJAP1,Cadherin,CASP1,CD200,CPVL,CTNNB1,CTNNBIP1,CXADR,CXCL10,EEF1A2,FAT1,FGFBP1,IFI16,IFI44,IFIH1,IFIT1,IFIT2,IFIT3,IFIT5,IFITM1,IFITM3,Immunoglobulin,Interferon-α Induced,IRF5,IRF8,IRF9,IRG,ISG15,MAP3K3,MYD88,PITX2,PLOD1,SACS,TNFSF10
+v-Ki-ras	transcriptome	14	18	16	Cell Death, Connective Tissue Development and Function, Inflammatory Disease	AKAP12,APEX1,BIRC2,CD70,DUSP5,FAM3C,FBXW7,FKBP4,GSR,HBEGF,mir-155,miR-21/miR-590-5p,MMP13,MT1A,OXCT1,PARP11,PARP,PDE4B,PDE4D,Pka,PNP,PRAM1,PSEN1,RALY,RARRES3,S100A2,SMURF2,STX5,TCF7L2,TFPI2,TIPARP,TNKS,TP53 (includes EG:22059),XRCC1 (includes EG:22594),ZHX1
+v-Ki-ras	translatome	14	16	12	Cancer, Lipid Metabolism, Small Molecule Biochemistry	BMP4,C19orf50,C4BPB,CA2,CALD1,CNN1 (includes EG:1264),COBRA1,E2F1,EDF1,ESR1,EZH2,FBLN1,H19,KHDRBS3,KRT81,lysophospholipase,MGLL,miR-18a/miR-18b/miR-4735-3p,MYOCD,NCOA7,NEB,PLA2G4A,POLA2,PRMT2,RAC3,RNF144A,SLC39A8,SP2,SP4,Thymidine Kinase,TIP60,TMOD1,TPM3,TPM1 (includes EG:22003),TRAM1
+v-Ki-ras	transcriptome	15	17	15	Cell Death, Lipid Metabolism, Molecular Transport	CETN2,CETN3,CHERP,DDX23,DNAJB4,DNAJB9,DNAJC14 (includes EG:114481),G0S2,GCHFR,HNF4A,LMO4,LSR,LUC7L2,MID1 (includes EG:100330952),NFE2L3,NONO,NUAK1,NUP54,NUTF2,OTUD7B,PITPNB,PTPN13,RFK,S100A9,SEC24D,SF3A3,SF3B4,SGCE,SNRPA,TNFRSF11B,TNFSF13,UBE2V1,USP2,WBP4,ZNF175
+v-Ki-ras	translatome	15	14	11	Protein Synthesis, Tumor Morphology, Cellular Assembly and Organization	ADM,Alpha actin,APEX1,ATP10D,ATP5I,BCL2A1,BRD7,CITED1,DCLK1,EDN1,EP300,FAP,GTF2F1,GTF3C3,GULP1,ITGB1,ITGB7,LAMC2,LYPD1,MYC,PAX8,PLA2G7,Ribosomal 40s subunit,RPS3,RPS12,RPS24,RPS27A,RPS4Y1,SERINC1,SSBP2,TAF9,Thymidine Kinase,ZBTB17,ZNF217
+v-Ki-ras	transcriptome	16	17	15	Lipid Metabolism, Molecular Transport, Small Molecule Biochemistry	ABCE1,ADARB1,AR,ARMCX2,ATG13 (includes EG:362164),cholesterol,EDNRA,F2RL1,FSHR,GABARAPL1,GLUL,glycogen phosphorylase,GPR158,HNRNPA2B1,NBR1,NPC1,NPC2 (includes EG:10577),OPRK1,OSMR,OTUB2,phosphorylase,POLI,POLK,PTHLH,PYGB,PYGL,RLN1/RLN2,RNASEL,RNF6,SCAP,SDH,SDHA (includes EG:157074),TBC1D15,UBC,Ubiquitin
+v-Ki-ras	translatome	16	2	1	Carbohydrate Metabolism, Small Molecule Biochemistry, Post-Translational Modification	FUT8,glycoprotein 6-alpha-L-fucosyltransferase
+v-Ki-ras	transcriptome	17	17	15	Connective Tissue Disorders, Genetic Disorder, Dermatological Diseases and Conditions	AMOTL2,ATP10D,COL17A1,COL1A1,COL3A1,COL4A1,COL5A1,COL6A1,COL6A2,COL6A3,COL9A1,collagen,CRIM1,EVPL,GFAP,GNG11,GP6,HAPLN1,INA,ITGB8,KLF9,KLF12,LYPD1,MPZL2,MRC2,MYCN,PGRMC2,PPHLN1,PPL,SORD,ST6GAL1,TRAM2,UPP1,VIM,ZNF217
+v-Ki-ras	translatome	17	2	1	Genetic Disorder, Metabolic Disease, Lipid Metabolism	lathosterol oxidase,SC5DL
+v-Ki-ras	transcriptome	18	17	15	Immunological Disease, Neurological Disease, Cell Death	ANXA3,ATXN1,C2orf3,C5orf30,DNAJB4,DNMBP,ECHDC1,ENTPD6,FAM115A,FASLG,FGR,FLNC,FNBP4,FYB,FYN,GLRA1,GLRB,GPHN,IL7R,MAGED1,NCKIPSD,NDUFA10,NOC2L,NOD1,NUP210,OTUD4,POM121/POM121C,SKAP2,STAC,TBC1D8,TGFB1I1,TRAF4,TRIP6,UNC119,WIPI2
+v-Ki-ras	translatome	18	2	1	Connective Tissue Development and Function, Embryonic Development, Organ Development	TBC1D8,TRAF4
+v-Ki-ras	transcriptome	19	17	15	Cell Signaling, Nucleic Acid Metabolism, Small Molecule Biochemistry	ADORA2B,ADRA1A,ADRB3,CALCRL,CD97,CHRM4,CXCR1,DARC,F2RL1,FZD1,FZD2,Gpcr,GPR50,GPR56,GPR135,GPR158,GPR182,GTP,HTR1D,LPAR1,miR-30c/miR-30a/miR-30d (includes others),NPY2R,NTSR1,OPRD1,P4HA2,PCNX,PTGER2,PTH1R,PTHLH,RAB32,RAMP3,RND3,TNFAIP2,UAP1,WNT5A
+v-Ki-ras	translatome	19	2	1	Cell Morphology, Cellular Assembly and Organization, Cellular Compromise	CCDC165,MARK2,MARK4
+v-Ki-ras	transcriptome	20	17	16	Molecular Transport, Developmental Disorder, Genetic Disorder	ADM,AMIGO2,ANGPTL4,C4BPB,CORO2A,DCLK1,EMP1,EZH2,FOXN3,GADD45B,HAMP,HIF1A,HK2,IL11,LEP,MAFF,MEN1,MYC,NR3C1,PGAP1,PMAIP1,Ribosomal 40s subunit,RPS3,RPS12,RPS19,RPS24,RPS25,RPS15A,RPS4Y1,SCP2,SRD5A1,SSBP2,TGFA,Thymidine Kinase
+v-Ki-ras	translatome	20	2	1	Neurological Disease, Organismal Injury and Abnormalities, Genetic Disorder	ATXN1,methylsterol monooxygenase,MSMO1
+v-Ki-ras	transcriptome	21	16	15	Cellular Function and Maintenance, Cardiovascular System Development and Function, Organismal Development	ALDH1A3,AXL,CD28,DAB2IP,DUSP14,FCGR2A,GAS6,HBEGF,IGFBP3,IL1RAP,IL2RB,IL4R,JAG1,JUNB,LY6E,MFAP2,mir-29,MYL9,NOTCH3,NTRK2,Ntrk1 dimer,Pdgf (complex),PI3K (complex),PIK3R1,PIK3R5,PKIA,PODXL,SCG2,SLC20A1,THBS2,TNFRSF11A,TP63,TP53 (includes EG:22059),TYRO3,WT1
+v-Ki-ras	translatome	21	2	1	Cellular Development, Embryonic Development, Organ Development	CREB3L4,KDELR3,KDELR
+v-Ki-ras	transcriptome	22	16	14	Developmental Disorder, Genetic Disorder, Metabolic Disease	ACAT2,AKR1C3,ANAPC5,CYB5A,DUSP6,ELSPBP1,EP300,ETV1,ETV4,FABP5,GATA5,HNF1A,HNF1B,IFNA4,IFNA10,IFNAR2,MAPK8,MTHFD1,MYF6,MYOD1,NFIB,NFIX,NUP155,NUPR1,PAH,PCBD1,PLA2G7,PNO1,RECK,SH3BP5,SULF1,TARS,TRAF6,UGT1A8 (includes others),ZBTB7B
+v-Ki-ras	transcriptome	23	16	14	Carbohydrate Metabolism, Small Molecule Biochemistry, Post-Translational Modification	ARFGAP1,ARID2,ARID5B,ATXN10,C2orf3,CCND1,CTSC,FBXO7,GLI1,GLIS2,GPD2,HNRNPA1,HSPA2,HSPD1,ID2,IGF2BP1,IMPA2,INPP5F,KDELR2,KDELR3,KDELR,KEAP1,KRT19 (human),miR-1/miR-206/miR-1a,NAV3,NNT,PCBP1,PDZRN3,RNF14,SAP18,SEPT6,TRIM2,UBE2D2,UBE2E2,UBE2H
+v-Ki-ras	transcriptome	24	16	14	Inflammatory Response, Dermatological Diseases and Conditions, Genetic Disorder	ALAS1,ALK,ANGPTL2,CCL5,CXCL10,ELANE,FCGR1A,GATA3,IFI27,IFI44,IFIH1,IFIT1,IFIT2,IFIT3,IFIT5,IFITM1,IFNB1 (includes EG:15977),IL13,IL13RA1,IL13RA2,IL4R,Interferon-α Induced,IRF9,ISG15,ISG20,LMO1,MDK,NID2,NKX3-1,NMI,OASL,SERPINA3,STAT3,STAT6,TNFSF10
+v-Ki-ras	transcriptome	25	14	13	Lipid Metabolism, Small Molecule Biochemistry, Vitamin and Mineral Metabolism	ADCY5,ADCY9,ADCY,APOA2,CREBBP,FDPS,FNBP1L,FOXF2,G-protein beta,GNA15,GRSF1,HMG CoA synthase,HMGCS1,HMGN3,HOXB3,INSIG1,NfkB1-RelA,NFYB,NPAS2,PCK2,PEPCK,platelet activating factor,PLC,PLCB4,RGS2 (includes EG:19735),RN7SK,RXRA,SNAPC1,SNAPC2,SNAPC3,SREBF1,TBP,UCP1,USP13,VPS39
+mTOR.no-diff	transcriptome	1	41	24	Lipid Metabolism, Molecular Transport, Small Molecule Biochemistry	ABCB1,ABCB4,ALB,Ap1,CA2,CA9,CA12,Carbonic anhydrase,ESRRG,F3,FABP4,FHL2,glucuronosyltransferase,HBE1,hemoglobin,Histone h3,Histone h4,HPSE,IGFBP6,IL8,LDL,NAMPT,NFkB (complex),NR1H4,PPARG,RNA polymerase II,Rxr,SERPINA3,SLC27A2,UGT,UGT1A6,UGT2A3,UGT2B4,UGT2B11/UGT2B28,ZNF331
+mTOR.no-diff	translatome	1	35	17	Lipid Metabolism, Molecular Transport, Small Molecule Biochemistry	A1BG,APOC2,APOC3,APOH,CD36,CEBPA,CXorf48 (includes others),CYP4B1,DHRS2,FABP4,FHL2,GC,GTF2F1,HDL,HNF1A,HSD11B1,IFI27,KNG1,LPA,MAGEC1,MMP7,MMP11,MMP26,MYB,PCDH17,PFKM,SERPINA1,SETBP1,SLC2A2,SMARCA4,SMOOTH MUSCLE ACTIN,SRF,SUMO1,TIMP3,Timp
+mTOR.no-diff	transcriptome	2	39	25	Cell-To-Cell Signaling and Interaction, Tissue Development, Inflammatory Response	APCS,APOA1,APOC3,APOH,BAX,C4BPA,Calmodulin,Caspase,Collagen type IV,Complement component 1,CPB2,DMD,F Actin,FGA,FGB (includes EG:110135),FGG,Fibrin,Fibrinogen,FKBP5,GAS2 (includes EG:14453),GC,HDL,Hsp90,IQGAP2,LAIR1,Laminin,MARCKS,MMP7,NLRP2,NR3C2 (includes EG:110784),PDIA3,PTX3,S100A9,SERPINA1,TF
+mTOR.no-diff	translatome	2	30	15	Connective Tissue Disorders, Genetic Disorder, Renal and Urological Disease	C13orf15,CCL2,COL2A1 (includes EG:1280),COL4A3,COL4A4,COL4A5,COL4A6,collagen,CPD,CXCL3,ERBB2IP,FLRT2,FMR1,Hsp90,ID1,MAGEH1,MAP4K3,MOAP1,NFYB,NLRP2,NPTX2,NR3C1,PDZD2,Pka,PKAr,PKP4,PLAGL1,PP2A,PRKACB,PRKACG,PRKAR2B,SLC19A2,SMAD3,TADA3,TIMP3
+mTOR.no-diff	translatome	3	24	13	Molecular Transport, Protein Trafficking, RNA Trafficking	A1BG,APOC2,APOH,ARMC6,C6orf211,C8G,CD33,CRISP3,CXCL3,F11,HABP2,HMGCR,HNF4A,IRF6,KNG1,MAGEA1,MDH1,NUP214,NXF3,NXT1,NXT2,ONECUT1,PTPN11,PTPRG,PXN,RAB8B,SERPINA1,SGK1,SPINK1,STARD13,TMEM176A,TMEM176B,TUBA1A,XPO1
+mTOR.no-diff	transcriptome	3	24	17	Carbohydrate Metabolism, Small Molecule Biochemistry, Drug Metabolism	ACAN,AGR2,Cadherin,Cadherin (E,N,P,VE),CD4,CD44 (includes EG:100330801),CDH5,CDH12,chondroitin sulfate C,CHST1,CTNNB1,CTNND2,CTSG,CYP4B1,DIO2,ECM1 (includes EG:100332249),HBEGF,heparin,HIST1H1C,HSD17B2,IGFBP2,IGFBP6,ITGA5,ITIH1,ITIH2,LUM,MAGI2,MMP7,SERPINE2,SFN,SHCBP1,SMARCA4,SPP1 (includes EG:20750),SRGN,TNFAIP6
+mTOR.no-diff	transcriptome	4	24	16	Cellular Assembly and Organization, Cellular Function and Maintenance, Endocrine System Disorders	ACIN1,ANPEP,AQP9,BAZ1A,DDX23,DYRK1B,G0S2,GPHN,HNF1B,HNF4A,IPO13,KLF13,LSM4 (includes EG:25804),MAP7,MIS18BP1,MUT,N4BP2L2,PCBD1,PFDN6,PODXL,POLE3,PRPF4,PRPF31,RAD17 (includes EG:19356),RBM42,SNAPC1,SQRDL,SULT1A1,TMEM123 (includes EG:114908),TMEM176A,TMEM176B,TUT1,VMP1,WDR13,ZNF202
+mTOR.no-diff	translatome	4	22	12	Cell Death, Cellular Movement, Cellular Development	ACAN,AUP1,BACH1,BHLHE40,BRMS1,CD44 (includes EG:100330801),EZR,GOLGA4,HBEGF,HDAC1,HELLS,HOXC9,IFI35,IGFBP2,IRF6,IRF9,KLRC1,KLRD1,KRT19 (human),MAGEA3/MAGEA6,MDH1,NDN,NMI,Nuclear factor 1,PLAGL1,PODXL,PTPN6,SERPINB5,SERPINE2,SRGN,SRPRB,TFPI2,TP53 (includes EG:22059),UBE2S,ZNF148
+mTOR.no-diff	transcriptome	5	24	16	Inflammatory Response, Nucleic Acid Metabolism, Small Molecule Biochemistry	ADORA2B,ADRB3,AGTR2,ATRNL1,BDNF,C11orf75,C5AR1,CALB1,CALCR,CASR,CCR6,CLDND1,CXCR7,DEFB1,DEPDC1,DRD3,EDN3,EDNRA,ELTD1,EMR1,F2RL1,FMR1,FZD2,Gpcr,GPR77,GPR135,HTR1E,LAMB2,LAMC1,MBTPS1,MC4R,miR-124,NPTX2,sphingosine-1-phosphate,VAMP3
+mTOR.no-diff	translatome	5	12	7	Antigen Presentation, Cellular Movement, Hematological System Development and Function	ADRB1,AGTR2,ARRB1,ARRB2,ATRNL1,Beta Arrestin,CCR1,CCR2,CCR3,CCR5,CCR6,CCRL1,CHEMOKINE,CHEMOKINE RECEPTOR,cholesterol,CMKLR1,CXCL12 (includes EG:20315),CXCR4,CXCR7,DARC,DEFB1,EGFR,ELTD1,EMR1,Gpcr,GPR174,GPR176,GPR89C,GRB2,MBTPS1,MC4R,RARRES2,SH3GL2,SH3GL3,SMARCA4
+mTOR.no-diff	transcriptome	6	22	15	Connective Tissue Development and Function, Skeletal and Muscular System Development and Function, Tissue Development	ACTB,BAG2,C13orf15,C5orf13,CASR,CCT2,CIITA,CLIP1,COBL,ERBB2IP,FLNA,G-Actin,GORASP1,HLA-DPA1,INPP4B,KDM5B,KIF14,LGALS3BP,LRRFIP2,MITF,MYO5B,NCALD,NCSTN,PACRG,PDZD2,PIR,PKP4,PSENEN,REEP1,S100A4,SMAD3,TMED2,TMED4,TMED7,TMED10
+mTOR.no-diff	translatome	6	2	1	Embryonic Development, Organismal Development, Organ Development	DMRT1,TRIM29
+mTOR.no-diff	transcriptome	7	21	15	Lipid Metabolism, Molecular Transport, Small Molecule Biochemistry	A1CF,AHSG,ALB,APOA4,APOB,APOH,ARMC6,CAMP,CAPN1,CELF2,CTSC,F8A1 (includes others),FBXO2,GC,GLS,GPM6A,GTF3C3,Hd-perinuclear inclusions,HELLS,HTT,KCNB1,LBP,lipid,LRP6,MAGEA3/MAGEA6,MTTP,MYC,NUB1,PLTP,PSMC5,SOSTDC1,SYMPK,TNNT1,UBD
+mTOR.no-diff	translatome	7	2	1		CYBRD1,ferric-chelate reductase
+mTOR.no-diff	transcriptome	8	21	15	Cell-To-Cell Signaling and Interaction, Cellular Growth and Proliferation, Skeletal and Muscular System Development and Function	ADAMTS5,AKR1B1,AR,CD58,CREBBP,DDC,EIF2S1,EIF2S3,FGL1,FHL2,HMGB1,HMGB2,HRAS,HRSP12,ITGA2,MAOA,MME,MRPL13 (includes EG:28998),NCAN,NDRG1,OXA1L,PCMT1,progesterone,PSMC3,RGL1,RPL24,RPS9,RPS26,SDC4,SERPINA6,SPP1 (includes EG:20750),steroid,TLR2,TNC,TRAF6
+mTOR.no-diff	translatome	8	2	1	Free Radical Scavenging, Small Molecule Biochemistry, Drug Metabolism	Glutathione peroxidase,GPX3
+mTOR.no-diff	transcriptome	9	19	14	Cellular Movement, Cellular Development, Cellular Growth and Proliferation	ANKRD2,ASXL1,BRD7,CXCL2,CXCL11,EFEMP2,EPC1,EZH2,HBP1,ING3,KPNA2,LGALS3,MAGEH1,miR-222/miR-221/miR-1928,MMP7,MMP13,NOTCH3,PIAS4,PIDD,PLSCR4,PRPF31,S100A4,SCP2,SERPINE2,SLC2A1,SLC2A2,SLC2A4,SMS,SNRPN,TADA3,TFPI2,THBD,THBS2,TIMP3,TP53 (includes EG:22059)
+mTOR.no-diff	translatome	9	2	1	Cellular Function and Maintenance, Energy Production, Lipid Metabolism	BACH1,malate dehydrogenase (oxaloacetate-decarboxylating) (NADP),ME1
+mTOR.no-diff	transcriptome	10	18	14	Antigen Presentation, Humoral Immune Response, Inflammatory Response	ALDH1A1,Alpha Actinin,C3,C5,C6,C20orf30,C3-C3-Cfb,C5-C6,C5-C6-C7,C5-C6-C7-C8,C5-C6-C7-C8-C9,C8B,CFB,CFP,Focal adhesion kinase,GBP1,GPR77,IFI27,IFI35,IFITM2,IFITM3,IFNGR1,IFNGR2,IRF6,IRG,Itgam-Itgb2,ITGAX,ITGB2,JAM3,MARCKSL1,MYCN,NMI,RPL28,SPANXA2 (includes others),ZFYVE21
+mTOR.no-diff	translatome	10	2	1	Small Molecule Biochemistry, Molecular Transport, Amino Acid Metabolism	aminoacylase,ASPA,aspartoacylase
+mTOR.no-diff	transcriptome	11	18	13	Cellular Assembly and Organization, Cellular Function and Maintenance, Cancer	CRYAA,Cytokeratin,DENND4A,DNAJC1,DNAJC12,ENO1,HSP,HSP-MR,HSPB3,ID1,KRT4,KRT5,KRT14,KRT17,KRT18,KRT20,KRT19 (human),KRT6A,MAN1A1,MICALL1,miR-125b-5p/miR-125a-5p/miR-125b (includes others),OLFML3,PPFIBP1,RNF128,SETDB1,SHROOM2,TCHP,TPD52,UCP2,UPP1,USP8,USP37,VIM,YWHAG,YWHAZ
+mTOR.no-diff	translatome	11	2	1	Cell Cycle, Cell-To-Cell Signaling and Interaction, Cell-mediated Immune Response	PDPN (includes EG:10630),TCR,TOM1L1
+mTOR.no-diff	transcriptome	12	17	13	Cancer, Gastrointestinal Disease, Protein Trafficking	AKAP8L,CALML5,DAAM2,DHRS2,ESCRT1,FBXO3,FHL1 (includes EG:14199),HGS,HSD17B12,KRT18,MAGEA1,MAGED1,MARK4,MDM2,MEST,MTHFD1L,MYB,NUP205,PCDH17,PDPN (includes EG:10630),PJA1,PSAT1,SEC63 (includes EG:11231),SGK1,SKI,SPG20,TNIP3,TNRC6A,TOM1L1,TUBA1A,TUBB3,UBC,USP32,WFS1,YWHAB
+mTOR.no-diff	translatome	12	2	1	Cell-To-Cell Signaling and Interaction, Tissue Development, Cellular Assembly and Organization	Cadherin,Cadherin (E,N,P,VE),CDH12
+mTOR.no-diff	transcriptome	13	16	12	Molecular Transport, RNA Trafficking, Cancer	ABCB11,APOA1,BGLAP,CAMP,CRYAA,DNTTIP2,EDF1,EGF (includes EG:13645),EREG,ESR1,FABP4,FOS,Glutathione peroxidase,GPX3,HMG CoA synthase,HMGCS2,HSPD1,miR-222/miR-221/miR-1928,NR1D1,NR2F1,NUP214,NXF3,NXT1,PDAP1,PDGFB,PGC,RXRA,SFTPB,SMAD2,SNCG,TRAM1,XPO1,ZNF580,ZNF652
+mTOR.no-diff	translatome	13	2	1	Cellular Development, Connective Tissue Development and Function, Hematological System Development and Function	acetylcholinesterase,BCHE,cholinesterase,CLPS,COLQ,HOXA10,IAPP
+mTOR.no-diff	transcriptome	14	14	11	Cancer, Amino Acid Metabolism, Molecular Transport	ALPP/ALPPL2,BCKDHA,C19orf25,CFI,CKAP5,DYNC1I2,DYNC1LI1,DYNC1LI2,DYNLL1,DYNLRB1,DYNLT1,DYNLT3,FOLR1,GDE1 (includes EG:393213),GZMA,IL1B,KNTC1,NBAS,NR3C1,NSUN2,ONECUT1,POGK,PTPRN2,RGS16,RGS2 (includes EG:19735),RINT1,SCFD2,SPINK1,TESC,TNFRSF9,TNFSF9,VWA5A,WDR12,ZW10,ZWILCH
+mTOR.no-diff	translatome	14	2	1	Lipid Metabolism, Small Molecule Biochemistry, Cellular Compromise	OPN3,Opsin
+mTOR.no-diff	transcriptome	15	14	11	Post-Translational Modification, Cell Cycle, Cellular Growth and Proliferation	AKAP12,Akt,BMPR2,BSG (includes EG:12215),CD33,CXorf48 (includes others),EGF (includes EG:13645),EGFR,FGFR1,FGFR2,FGFR3,FLRT2,ganglioside GM1,GRB14,growth factor receptor,GTF2F1,ITGB3,KDR,MAGEC1,NGF,NTRK2,NTRK3,PDGFRB,PLAC8,PTPN11,RUSC2,SLC3A2,SLC7A7,SRF,STAT5A,STAT5B,TEK,TGFA,TGFBR3,TMCO3
+mTOR.no-diff	transcriptome	16	6	7	Cardiovascular System Development and Function, Organismal Development, Drug Metabolism	AHR,ALB,APOH,APP,C3,CLU,COL1A2,Collagen type I,Collagen type III,Complement component 1,CP,F2,FN1,glutathione transferase,GST,GSTA1,GSTA2,GSTM1,GSTM2,GSTM3,GSTO1,GSTP1,heparin,IgG,ITGB1,JAK2,MYC,NFE2L2,PCNA,PDPK1,PLAUR,RB1,SERPINB5,TP53 (includes EG:22059),VTN
+mTOR.no-diff	transcriptome	17	2	1	Dermatological Diseases and Conditions, Infectious Disease, Organismal Injury and Abnormalities	C1orf190,DOCK10
+mTOR.no-diff	transcriptome	18	2	1	Amino Acid Metabolism, Molecular Transport, Small Molecule Biochemistry	levothyroxine,SERPINA7
+mTOR.no-diff	transcriptome	19	2	1	Cell Morphology, Organ Morphology, Organismal Injury and Abnormalities	PLXNC1,SEMA7A
+mTOR.no-diff	transcriptome	20	2	1	Cell Death, Cell-To-Cell Signaling and Interaction, Cellular Growth and Proliferation	SH2D1B,SLAMF7
+mTOR.no-diff	transcriptome	21	2	1	Gastrointestinal Disease, Genetic Disorder, Inflammatory Disease	RNFT1,UBE2U
+mTOR.no-diff	transcriptome	22	2	1		C6orf62,NDUFA4L2
+mTOR.no-diff	transcriptome	23	2	1	Amino Acid Metabolism, Post-Translational Modification, Small Molecule Biochemistry	GATM,glycine amidinotransferase
+mTOR.no-diff	transcriptome	24	2	1	Developmental Disorder, Gastrointestinal Disease, Genetic Disorder	4-hydroxyphenylpyruvate dioxygenase,HPD
+mTOR.no-diff	transcriptome	25	2	1	Lipid Metabolism, Molecular Transport, Small Molecule Biochemistry	alpha-N-acetylgalactosaminide alpha-2,6-sialyltransferase,ST6GALNAC5
+mTOR.diff	transcriptome	1	54	27	Cellular Movement, Hematological System Development and Function, Immune Cell Trafficking	Actin,ACTN4,APCS,Calmodulin,Collagen type IV,DMD,ENPP2,F Actin,Fibrinogen,FKBP5,GJA1,Hsp90,IKBKAP,Integrin,ITGAV,KLHL2,Laminin,LBP,LCP1,LGALS1,LGALS3BP,LY96 (includes EG:17087),MMP7,NLRP2,S100A8,S100A9,S100A11,SAMSN1,SERPING1,SFN,SPP1 (includes EG:20750),TIMP3,TJP2,TTR,UBR4
+mTOR.diff	translatome	1	27	13	Drug Metabolism, Endocrine System Development and Function, Lipid Metabolism	APCS,aryl sulfotransferase,BAAT,BACH1,CEBPA,CPB2,EXT2,FABP4,flavonol 3-sulfotransferase,GATA6,GCLM,HNF4A,IFI27,KNG1,MAF,ME1,NDUFA5,NDUFB1,NFE2L1,NR0B1,NUAK1,NXF3,NXT1,NXT2,PCSK2,PDPN (includes EG:10630),RXRA,SERPINI1,SNCG,sulfotransferase,SULT1A1,SULT1A2,SULT2A1,TCR,XPO1
+mTOR.diff	transcriptome	2	29	18	Cell Morphology, Cell Death, RNA Post-Transcriptional Modification	ARPC3,ATP1A2,ATP1B3,BACH1,CASP3,CAV1,CD99,EFTUD2,GCLM,HTT,LRRC47,MAF,MAGEA3/MAGEA6,MCC,ME1,NDUFS1,NPTN,NUCB2,P4HA1,PDCD7,PDPN (includes EG:10630),PRPF40A,PUS7,SART1,SF3A2,SF3A3,SHROOM2,SMNDC1,SNRNP200,SNRPA1,SNRPG,SRC,TOM1L1,TP53 (includes EG:22059),WBP5
+mTOR.diff	translatome	2	25	13	DNA Replication, Recombination, and Repair, Cancer, Nervous System Development and Function	ATF3,ATRNL1,BMP2,BMP4,BMP7,CD33,CTNNB1,DIO1,DLGAP1,ECM1 (includes EG:100332249),EGF (includes EG:13645),EP300,FOS,GCG,GPNMB,HBEGF,heparin,HSPB8,IGFBP2,IRF3,LCK,LDHA,LDHB,MAGEH1,MAGI2,NUPR1,PAH,PTPRO,S100A4,SMAD5,SOSTDC1,TADA3,TBL1X,TBL1XR1,TCF4
+mTOR.diff	transcriptome	3	27	16	Amino Acid Metabolism, Molecular Transport, Small Molecule Biochemistry	AGTR2,ALB,ATRNL1,CCR6,CCR10,CCRL1,CDH1,CRHR1,DEFB1,ELTD1,EMP3,FMO2,Gpcr,GPNMB,GPR143,heparin,IFI27,ITGAE,levothyroxine,MC4R,MTNR1A,PLTP,POMC,RUNX1,S100A2,SERPINA7,SERPINE2,SLPI,SMARCA4,SSTR3,TBXA2R,THY1,TRPS1,TTR
+mTOR.diff	translatome	3	22	11	Amino Acid Metabolism, Molecular Transport, Small Molecule Biochemistry	BBOX1,BHLHE40,CPB2,CTNNBL1,CYP4B1,ETS2,FMO2,FN1,GATA4,HSPA5,HSPB2,HSPB3,HSPB8,ID1,Integrin alpha 4 beta 1,Integrin alpha V beta 3,ITGA8,ITGA9,levothyroxine,LSM14B,MOAP1,NKX2-5,NR3C1,PDLIM7,PRPF4B,PTPRN2,PTPRN,SERPINA7,SMARCA4,SPP1 (includes EG:20750),SRGN,TAC1,TTR,UBQLN4
+mTOR.diff	transcriptome	4	23	15	Cellular Growth and Proliferation, Tissue Development, Connective Tissue Development and Function	ATOX1,CD33,CD44 (includes EG:100330801),CEBPA,CLEC2B,CSF3R,CSNK1D,CTNNB1,ECM1 (includes EG:100332249),FABP4,FOXO4,GJA1,HIC1,ID3 (includes EG:15903),MAGEA1,MMP13,NR4A2,PTPN11,PTPRG,SATB1,SERPINI1,SFXN3,SGK1,SLC26A2,SLC9A3R2,SPP1 (includes EG:20750),SRGN,TCF7L1,TEK,TFAP2A,TMEM2,TUBA4A,USF1,WNT3A,XRCC5
+mTOR.diff	translatome	4	6	4	Cell Cycle, Cell Death, Gene Expression	AHR,APP,ARRB1,BRCA1,CAV1,CCNA2,CDKN1A,CDKN2A,CHUK,DHRS2,ESR1,GAPDH,HDAC1,HDAC2,HIST1H1B,Hsp90,IKBKB,IKBKG,ITGB3BP,MAGEA1,MDM2,MYC,NCL,NLRP2,NOTCH1,OFD1,PGR (includes EG:18667),PHB,RB1,RUVBL1,SP1,SUGT1,TRRAP
+mTOR.diff	transcriptome	5	22	14	Cellular Assembly and Organization, Genetic Disorder, Hematological Disease	ARHGEF18,Ca2+,CCDC12,EGF (includes EG:13645),EZH2,FAM107B,GALNT2,GNAI1,HCP5,HNRNPA1,HNRNPA1L2,HNRNPAB,HNRPDL,IGF2BP2,METAP2,MKNK2,MYH9,MYH10,Myosin,NFKBIA,NFYB,PHYHIP,PIR,PLOD1,PLOD2,PRDX4,procollagen-lysine 5-dioxygenase,PUM2,S100A4,S100A8,S100A13,S100A1 (includes EG:20193),TERF1,TERF2,YTHDF2
+mTOR.diff	translatome	5	2	1	Cancer, Cell Cycle, Cell-To-Cell Signaling and Interaction	MYCN,SPANXA2 (includes others)
+mTOR.diff	transcriptome	6	21	14	Cardiovascular System Development and Function, Hematological System Development and Function, Cancer	AHSG,ARRB2,BCHE,COL3A1,COX17 (includes EG:10063),COX5B (includes EG:100002384),EEF1A1,EGLN1,EGLN2,EGLN3,FBXO2,HBE1,HIF1A,HIST1H1C,HNF1A,HOXA10,HSD17B2,LDHA,LGALS1,MAGT1,MYC,MYCN,MYH9,NCAPD3,OS9,PDK1,PDX1 (includes EG:18609),PFKFB3,PRSS23,RPL4,SHMT1,SLC2A2,SPANXA2 (includes others),TTR,WDR12
+mTOR.diff	translatome	6	2	1	Cancer, Reproductive System Disease	SCGB1D2,SCGB2A2
+mTOR.diff	transcriptome	7	21	14	Hematological System Development and Function, Cardiovascular Disease, Hematological Disease	A1BG,ADCK3,AHSG,AMBP,ARG2 (includes EG:11847),BACE1,C11orf10,C1D/C1DP3,COQ10B,CPB2,CRISP3,CTGF,F11,HNF4A,HSPA5,KNG1,LRP2,LRP5,LRP6,LRP10,LRP,NR1H4,PLAT,PLAU,RABAC1,SERPINA1,SLC5A3,SLIRP,SOSTDC1,TMEM176A,TMEM176B,TSN,TSNAX,UBP1 (includes EG:100136855)
+mTOR.diff	translatome	7	2	1	Free Radical Scavenging, Small Molecule Biochemistry, Drug Metabolism	Glutathione peroxidase,GPX3
+mTOR.diff	transcriptome	8	20	13	Molecular Transport, Infectious Disease, Inflammatory Disease	AKT1,ARHGAP29,ARRDC1,ASAP2,ATXN1,DNAJC15,FKBP5,I kappa b kinase,IKBKAP,IKBKG,Ikk (family),ING2,IRAK1,KIAA1598,KLHL12,LDHA,LDHB,MSMO1,NR3C1,NUAK1,NXF3,NXT1,ODAM,PHLPP1,RNF25,RNF43,RNF114,STOM,TRIM32,UBC,UBE2E1,UGDH,WFS1,XPO1,YY1AP1
+mTOR.diff	translatome	8	2	1	Cell Signaling, Vitamin and Mineral Metabolism, Carbohydrate Metabolism	ELTD1,Gpcr
+mTOR.diff	transcriptome	9	19	13	Lipid Metabolism, Molecular Transport, Small Molecule Biochemistry	A1BG,ABCB11,ABCC2,APOA1,BMP1,CXCL1,CXCL13,CYP3A4,CYP7A1,CYP8B1,FABP6,GATA6,HTRA1,IGFBP1 (includes EG:16006),IKBKAP,IRF3,IRF6,KANK2,KNG1,NFkB (complex),NOS3,NR1H4,ONECUT1,PAH,PCOLCE2 (includes EG:26577),PLTP,PTPRN2,RNA polymerase II,Rxr,SCARB1,SLCO1B3,SULT2A1,UGT2B4,VWA5A,ZDHHC7
+mTOR.diff	translatome	9	2	1	Small Molecule Biochemistry, Molecular Transport, Amino Acid Metabolism	aminoacylase,ASPA,aspartoacylase
+mTOR.diff	transcriptome	10	18	12	Gene Expression, Cellular Development, Embryonic Development	AKR1B10,AR,BDNF,BMF,BRD7,CARM1,CKAP4,COL2A1 (includes EG:1280),Creb,CYP51A1,EP300,GABPA,GATA6,GCG,HSD3B1,Hsp27,KLKB1,KRT14,MAGEH1,NR5A1,NUPR1,PIAS4,PRKAR2B,PSCA,RECQL4,RLN1/RLN2,RNF4,RNF6,RNF14,SNURF,SP1,SRY,TADA3,TFAP2A,ZBTB1
+mTOR.diff	translatome	10	2	1	Developmental Disorder, Genetic Disorder, Metabolic Disease	acad,ACADL,acyl-CoA dehydrogenase,long-chain-acyl-CoA dehydrogenase
+mTOR.diff	translatome	11	2	1	Cancer, Gastrointestinal Disease, Embryonic Development	A1BG,CRISP3,ELF5,KNG1
+mTOR.diff	transcriptome	11	2	1	Cardiovascular Disease, Cellular Growth and Proliferation, Embryonic Development	CXorf48 (includes others),SRF
+mTOR.diff	translatome	12	2	1	Cellular Development, Connective Tissue Development and Function, Hematological System Development and Function	acetylcholinesterase,BCHE,cholinesterase,CLPS,COLQ,HOXA10,IAPP
+mTOR.diff	transcriptome	12	2	1	Cancer, Cellular Development, Cellular Growth and Proliferation	NF2,SCHIP1
+mTOR.diff	transcriptome	13	2	1	Genetic Disorder, Neurological Disease	acylphosphatase,ACYP2
+mTOR.diff	transcriptome	14	2	1	Cellular Development, Tissue Development, Connective Tissue Development and Function	linear amide carbon-nitrogen bond hydrolase,VNN1
+mTOR.diff	transcriptome	15	2	1	Free Radical Scavenging, Small Molecule Biochemistry, Drug Metabolism	Glutathione peroxidase,GPX3
+mTOR.diff	transcriptome	16	2	1	Cellular Assembly and Organization, DNA Replication, Recombination, and Repair, Cell Morphology	HCFC1,HCFC1R1,HMP19
+mTOR.diff	transcriptome	17	2	1	Small Molecule Biochemistry, Gastrointestinal Disease, Organismal Injury and Abnormalities	BBOX1,gamma-butyrobetaine dioxygenase,HSPB3
+mTOR.diff	transcriptome	18	2	1	Cell-To-Cell Signaling and Interaction, Cellular Function and Maintenance, Connective Tissue Development and Function	FMR1,NPTX2,RCN2 (includes EG:26611)
+mTOR.diff	transcriptome	19	2	1		MAN2B2,Mannosidase2,Mannosidase Alpha
+mTOR.diff	transcriptome	20	2	1	Cell-To-Cell Signaling and Interaction, Lipid Metabolism, Molecular Transport	acylglycerol lipase,CHGB,lysophospholipase,MGLL
+mTOR.diff	transcriptome	21	1	1	Lipid Metabolism, Small Molecule Biochemistry, Cellular Compromise	OPN3,Opsin
